# Supplementary material for: Microbiome Influences Prenatal and Adult Microglia in a Sex-Specific Manner
Source: Cell. 2018 Jan 25;172(3):500–516.e16. doi: 10.1016/j.cell.2017.11.042 (PMC5786503; doi:10.1016/j.cell.2017.11.042)
Supplement: Table S1. Microarray Raw Data, Sensome Gene Lists, as well as DEGs and TFs “Clocks” during Development, Related to Figures 1, 2, and S1 [file mmc1.xlsx]

## Sheet: Microarrays clusters
Microarray analysis of microglia during development
IlluminaID	cluster_number	Symbol	EntrezId	E10.5 YSM 1	E10.5 YSM 2	E10.5 YSM 3	E10.5 YSM 4	E10.5 WT 1	E10.5 WT 10	E10.5 WT 7	E12.5 WT 1	E12.5 WT 5	E12.5 WT 6	E14.5 WT 2	E14.5 WT 3	E14.5 WT 4	E16.5 WT 1	E16.5 WT 3	E16.5 WT 4	E18.5 WT 1	E18.5 WT 3	E18.5 WT 4	NB WT 2	NB WT 3	NB WT 5	A2M WT 1_1	A2M WT 3_1	A2M WT 7_1
ILMN_1212614	1	Med12l	329650	103.873	115.816	99.8148	110.316	87.1964	97.9769	92.3329	93.0164	86.292	89.8496	98.9619	91.6749	99.4554	95.249	93.2166	101.54	92.5158	95.0882	93.1631	86.4912	87.9298	97.933	97.4399	93.8156	90.3011
ILMN_1212619	1	Mfap3l	71306	128.945	158.746	122.25	112.588	105.865	101.699	100.717	126.508	101.059	110.924	114.671	105.953	98.3975	114.568	118.387	99.7622	115.184	126.337	108.16	123.659	133.568	125.647	126.592	134.634	120.956
ILMN_1212685	1	Ptpn2	19255	129.82	129.477	135.851	140.933	123.617	119.14	113.683	112.596	109.649	102.686	116.428	127.626	124.745	126.364	122.372	118.751	120.673	118.998	120.801	125.883	126.715	131.361	119.768	122.843	115.707
ILMN_1212693	1	Snx33	235406	202.631	229.818	188.938	225.327	185.179	160.343	156.896	172.252	134.047	156.945	177.612	145.49	136.724	166.073	187.112	189.522	188.346	163.742	205.663	216.043	200.423	199.062	139.86	156.494	161.2
ILMN_1212959	1	Slc16a13	69309	611.65	629.425	473.261	580.094	335.071	319.569	350.685	311.667	251.993	287.652	256.676	257.621	258.584	306.617	349.015	357.963	336.6	302.362	396.588	356.953	423.749	334.764	307.646	294.248	341.21
ILMN_1213001	1	Tmc6	217353	736.815	971.52	827.746	875.129	601.245	674.049	573.002	674.666	464.149	575.478	719.555	605.93	543.23	1066.27	1010.53	1013.33	1002.74	1003.91	970.105	1227.79	897.608	1164.72	1184.35	1313.64	1792.03
ILMN_1213116	1	NA	NA	141.756	138.221	163.86	150.978	119.445	138.901	137.244	140.192	145.047	125.41	126.427	129.368	125.983	150.971	145.885	152.384	158.9	157.502	146.606	147.512	143.881	141.306	159.223	158.413	167.067
ILMN_1213135	1	NA	NA	126.451	112.324	133.258	110.598	100.819	99.2472	100.078	108.08	98.193	100.933	113.808	95.6263	99.5842	120.889	118.022	125.409	127.604	130.651	133.738	115.826	136.535	121.134	115.617	115.97	112.661
ILMN_1213197	1	NA	NA	104.123	121.453	123.556	135.127	99.5457	101.922	109.49	107.035	102.451	103.602	107.112	111.274	108.069	122.06	121.51	125.272	124.408	123.793	126.161	132.718	122.741	127.716	132.328	126.348	123.572
ILMN_1213272	1	Gtpbp6	107999	749.363	760.901	698.1	877.656	488.818	544.537	539.926	477.946	385.327	455.346	537.655	409.848	389.375	570.653	761.277	665.948	611.054	673.286	540.757	492.056	554.191	540.41	648.859	701.296	760.901
ILMN_1213345	1	Nuggc	100503545	151.897	116.966	152.96	160.218	139.891	104.99	113.104	109.207	139.81	113.713	120.169	108.485	102.219	136.553	147.975	149.144	134.312	136.708	139.641	134.409	137.449	141.4	133.747	132.278	143.485
ILMN_1213409	1	Tas2r125	387352	135.007	120.706	143.427	114.614	109.042	91.1757	112.33	109.309	116.387	100.6	93.7122	98.2916	99.3038	97.5139	107.176	119.511	124.872	110.316	127.719	120.744	99.6293	109.016	99.8824	103.975	96.844
ILMN_1213477	1	Cebpzos	68554	95.2288	101.285	105.287	101.77	89.5863	92.0151	93.499	97.017	95.2533	97.933	94.2542	100.158	87.7606	90.6332	90.135	95.0637	100.158	98.9978	93.7967	94.5862	99.8847	97.4626	100.576	103.697	98.5015
ILMN_1213521	1	NA	NA	105.464	98.6655	101.309	112.974	96.2368	91.9951	100.23	94.1652	97.5985	89.0462	97.727	102.365	86.6241	111.103	124.143	110.121	111.804	121.783	116.647	102.615	123.292	110.12	115.343	103.533	110.473
ILMN_1213541	1	NA	NA	124.302	125.68	148.042	149.818	113.691	104.676	105.739	124.071	114.775	121.536	114.646	116.661	126.288	129.449	137.749	141.397	134.396	128.599	133.425	132.001	141.075	135.145	134.726	139.003	130.464
ILMN_1213603	1	NA	NA	116.194	123.016	136.881	121.412	105.69	98.8358	116.179	107.817	94.1584	117.003	100.081	112.377	105.538	106.713	110.652	107.152	110.914	109.276	115.26	112.508	114.416	109.78	116.82	115.375	112.674
ILMN_1213628	1	NA	NA	122.099	121.49	121.361	139.207	99.7467	102.087	120.261	103.071	106.416	110.512	105.662	93.7179	98.6327	112.2	117.345	118.893	110.603	130.811	118.685	116.217	126.471	110.185	116.152	121.032	114.172
ILMN_1213868	1	NA	NA	132.587	151.869	126.619	131.34	129.514	110.843	115.438	107.447	119.136	110.907	110.215	105.3	109.734	123.705	128.101	147.541	128.72	127.298	140.103	138.438	129.898	128.908	126.379	136.838	142.489
ILMN_1213886	1	Meox1	17285	132.789	139.909	107.238	142.957	101.51	100.239	98.3213	107.57	118.152	94.8147	93.2797	100.517	103.311	104.897	107.84	99.0453	103.298	109.512	95.9272	108.632	99.7904	103.113	110.484	100.764	104.082
ILMN_1214044	1	Olfr389	259011	124.41	123.169	126.041	126.473	115.932	104.5	110.925	114.656	115.522	108	115.438	113.188	109.075	101.703	113.597	118.23	109.697	118.526	116.045	113.109	109.419	110.074	112.531	116.024	123.259
ILMN_1214353	1	Ifrd1	15982	268.974	203.195	367.942	315.209	194.724	185.559	173.194	166.199	201.191	162.501	156.572	218.284	198.175	289.944	240.526	284.528	143.796	177.958	129.423	150.219	139.095	161.039	177.661	206.627	149.971
ILMN_1214358	1	Akt1s1	67605	896.45	1356.94	783.745	991.488	549.505	620.639	580.767	750.914	426.943	652.432	744.241	554.668	501.863	585.763	751.96	546.525	662.862	598.093	732.852	648.592	618.253	507.066	513.059	559.177	624.652
ILMN_1214508	1	Olfr203	258479	140.576	177.661	128.21	148.396	108.2	111.901	120.41	114.241	120.337	117.956	112.561	102.666	101.853	120.516	135.405	122.792	119.277	122.858	125.967	126.153	122.216	125.496	121.188	124.428	131.253
ILMN_1214617	1	Plxna4	243743	129.182	138.05	118.647	118.881	121.995	115.361	106.963	113.205	119.22	103.425	110.259	111.772	107.572	135.21	133.011	134.103	131.52	129.264	140.056	120.797	127.936	133.047	130.344	165.917	143.429
ILMN_1214631	1	Adck4	76889	345.386	417.351	355.364	438.053	245.064	292.512	244.353	283.816	223.106	209.084	276.774	235.44	218.638	317.541	387.205	355.282	289.738	254.24	329.651	339.051	311.331	314.675	186.794	242.984	266.498
ILMN_1214678	1	Eml5	319670	121.655	165.928	146.417	131.821	114.194	112.812	125.553	115.544	109.572	112.074	116.115	123.199	108.049	134.382	135.093	134.407	130.345	133.933	134.117	134.309	136.718	141.134	136.69	142.109	141.506
ILMN_1214703	1	NA	NA	502.638	224.12	185.838	283.584	147.061	149.563	183.229	137.908	184.378	146.071	155.038	153.234	137.237	138.071	132.503	138.571	152.862	171.889	157.239	159.495	151.188	164.185	165.031	173.991	121.325
ILMN_1214734	1	Arid5b	71371	124.16	137.672	135.69	148.189	121.07	105.319	131.535	113.034	105.737	113.351	110.334	106.019	117.267	151.025	143.113	141.749	140.245	141.509	121.795	145.036	141.41	140.387	155.387	159.828	140.422
ILMN_1214775	1	NA	NA	136.494	131.302	168.12	158.634	123.58	107.4	114.392	117.849	111.734	120.655	94.581	106.466	112.102	130.739	139.35	131.814	114.01	127.207	140.461	131.863	134.852	130.322	137.832	149.619	128.929
ILMN_1214788	1	Mdn1	100019	134.179	115.25	142.705	157.687	120.277	109.991	109.151	108.954	114.17	113.123	106.215	100.874	107.547	132.009	131.338	129.622	133.846	138.535	126.151	128.76	139.807	130.105	126.067	122.832	126.444
ILMN_1214829	1	Olfr910	258807	153.41	205.953	177.268	146.798	142.816	128.276	128.091	129.149	143.481	127.909	151.09	126.023	122.524	147.028	138.961	134.681	131.266	135.163	144.078	131.119	134.058	150.824	161.957	142.302	174.788
ILMN_1214859	1	Zfp940	233057	157.776	181.736	178.428	164.225	185.153	152.2	158.671	158.181	124.271	134.737	142.011	142.252	135.813	182.351	168.847	189.381	165.359	166.184	168.698	177.781	161.713	157.632	199.691	189.28	202.098
ILMN_1215039	1	Cby1	73739	125.715	145.721	158.375	146.417	139.152	123.771	139.438	137.999	119.962	122.238	111.65	118.713	113.152	129.624	147.499	134.196	128.027	136.542	151.573	139.933	141.352	143.773	130.018	134.01	142.8
ILMN_1215134	1	Tbc1d22b	381085	164.397	151.573	171.279	181.516	95.4712	120.266	127.57	130.57	124.827	110.593	116.512	128.885	121.856	112.102	111.544	122.469	129.049	113.42	129.903	122.825	131.784	127.037	117.783	119.677	125.029
ILMN_1215149	1	Crtc1	382056	126.798	126.79	110.154	137.298	89.4399	92.0466	102.806	100.808	100.903	96.5414	96.032	102.06	88.6144	114.616	111.234	107.137	105.336	120.58	120.917	96.088	127.168	118.714	103.519	113.06	91.8096
ILMN_1215446	1	Cidea	12683	155.808	125.886	130.395	156.025	114.639	107.626	104.954	114.418	112.834	112.414	125.573	113.656	104.191	124.397	123.87	115.555	142.27	122.942	120.777	126.426	133.396	118.582	112.639	128.541	109.088
ILMN_1215494	1	NA	NA	116.511	109.694	108.912	108.817	91.1614	96.7799	112.24	102.937	90.1882	95.8903	93.8033	83.9232	97.8501	107.722	111.519	105.953	116.015	102.458	121.034	120.527	112.976	115.802	105.16	109.96	100.659
ILMN_1215582	1	NA	NA	125.63	170.938	174.388	150.736	124.773	121.384	100.218	116.833	117.556	119.347	130.656	114.408	116.671	137.122	135.959	121.426	150.54	150.774	139.239	132.332	166.754	127.083	148.072	138.988	149.614
ILMN_1215638	1	Pnp	18950	145.119	137.708	130.058	124.445	116.259	115.786	112.826	105.786	119.273	125.396	109.308	112.765	123.068	132.46	146.165	135.032	132.138	130.288	144.308	138.975	138.799	152.392	156.494	146.484	168.958
ILMN_1215677	1	NA	NA	136.893	126.907	150.264	129.423	109.202	122.112	112.525	112.581	120.217	112.548	107.182	114.808	116.861	118.829	115.007	123.752	106.388	115.286	118.921	125.676	118.361	119.941	114.663	121.574	126.609
ILMN_1215766	1	NA	NA	122.815	145.366	135.534	136.302	101.317	89.3041	129.042	89.169	96.1105	102.688	99.992	95.5922	90.9393	126.695	111.223	127.422	135.532	130.271	136.504	118.095	124.037	127.508	120.984	119.272	135.351
ILMN_1215796	1	Bcl2	12043	154.336	117.955	155.054	176.031	116.09	108.724	101.644	110.607	111.848	126.299	108.014	133.271	117.521	119.122	129.675	134.734	125.124	118.481	118.244	123.916	135.269	117.316	136.037	117.817	125.037
ILMN_1215884	1	Pde4dip	83679	167.964	213.803	179.503	161.993	124.202	143.497	140.838	151.881	138.579	174.579	171.055	139.933	145.672	180.003	170.468	182.64	176.951	173.753	176.735	160.716	175.316	161.575	177.253	160.046	172.433
ILMN_1215951	1	Mical1	171580	318.419	402.286	411.736	422.226	333.306	378.999	392.654	211.89	214.395	207.293	229.216	171.187	196.586	330.766	343.915	290.564	300.717	276.58	256.373	318.419	250.678	391.264	342.296	345.326	365.979
ILMN_1215974	1	NA	NA	121.756	131.924	114.165	122.389	108.021	102.324	104.099	109.253	110.118	104.037	106.93	99.857	106.897	111.322	128.887	118.266	119.157	126.144	143.049	120.179	127.306	131.567	118.55	122.068	120.507
ILMN_1216056	1	Mkrn2os	70291	171.521	100.208	107.148	132.297	90.135	93.513	91.7535	90.56	94.4577	104.566	86.5816	99.685	91.9348	118.003	136.101	112.156	108.351	103.471	123.001	120.378	105.588	120.748	109.724	116.377	124.904
ILMN_1216075	1	NA	NA	177.809	167.383	164.72	172.733	130.234	115.597	131.113	149.138	133.691	135.853	136.522	117.453	129.916	136.945	145.858	127.714	134.91	134.399	137.475	133.341	143.293	141.288	145.506	167.239	135.151
ILMN_1216086	1	Park2	50873	112.83	129.764	127.471	114.686	92.6612	88.7767	103.792	94.1326	100.974	103.93	106.388	99.3314	105.266	110.821	110.23	115.19	110.541	104.061	110.986	104.164	111.53	105.66	114.609	114.256	112.062
ILMN_1216326	1	NA	NA	102.312	134.607	139.509	152.674	99.5708	96.8316	105.854	100.255	96.7659	101.285	104.76	89.7172	95.4671	111.603	123.231	105.618	118.096	112.414	112.751	107.729	121.603	89.0598	110.871	102.764	96.1105
ILMN_1216404	1	Slc24a2	76376	121.132	130.763	139.025	128.249	109.855	104.884	111.552	128.114	108.566	111.919	114.726	132.433	116.991	114.109	124.005	117.508	116.87	113.701	113	118.592	125.372	120.088	118.259	125.944	114.056
ILMN_1216465	1	Minos1	433771	97.3271	112.619	102.847	106.717	88.3118	81.9622	86.292	94.8147	91.1516	92.3227	92.8991	95.2178	92.4336	88.3568	92.603	94.4903	93.8773	92.7071	105.06	97.0759	98.9165	94.8935	90.5218	98.8401	91.9603
ILMN_1216554	1	NA	NA	130.959	117.365	135.905	125.872	104.146	101.765	106.673	98.9702	110.554	116.34	95.6877	117.771	94.1915	118.922	124.911	127.266	120.321	118.486	135.995	133.767	130.347	128.582	108.833	120.88	121.174
ILMN_1216597	1	Slc25a25	227731	437.526	470.625	553.196	503.612	476.897	448.629	459.48	325.765	344.528	324.755	305.38	349.015	317.437	491.655	517.396	490.802	426.401	462.195	365.797	384.609	396.999	489.878	395.001	435.447	457.59
ILMN_1216617	1	Kmt2d	381022	1453.25	1777.12	1598.58	2108.81	1233.58	1274.42	1015.64	1179.85	1067.42	1107.8	1539.29	1093.45	1099.29	1400.43	1561.42	1374.46	1697.79	1770.74	1639.08	1590.25	1650.35	1263.91	1916.89	1919.36	2062.05
ILMN_1216631	1	Acat3	224530	145.548	171.552	120.968	131.911	99.6293	111.401	112.14	125.053	102.797	111.297	108.182	123.691	121.506	116.457	128.377	128.844	110.351	123.222	131.5	121.769	133.172	129.706	116.568	123.331	118.905
ILMN_1216929	1	NA	NA	133.615	141.299	140.88	133.741	121.957	105.69	107.983	108.583	100.966	124.228	114.24	112.326	110.818	112.519	113.973	120.462	115.413	114.352	111.792	118.572	120.3	120.197	120.313	126.538	128.689
ILMN_1216962	1	Klk1b8	16624	115.99	136.287	123.266	131.374	105.953	108.809	109.674	119.798	110.504	115.449	120.82	109.376	110.157	127.489	118.719	113.244	123.555	116.913	117.154	107.116	113.392	120.328	130.013	136.207	123.706
ILMN_1216965	1	NA	NA	106.125	110.467	109.183	111.234	96.5121	95.7848	103.277	98.1074	95.6581	101.828	97.6423	93.9476	96.744	119.618	108.614	105.538	98.4389	110.985	100.304	94.2231	108.174	119.956	103.873	103.297	101.497
ILMN_1217046	1	Mtl5	17771	135.983	127.123	129.306	120.739	97.7075	104.876	117.468	104.327	95.3823	102.783	109.028	94.473	111.264	113.344	116.522	107.763	112.592	109.129	123	122.957	121.897	122.6	101.713	122.588	121.837
ILMN_1217128	1	NA	NA	111.17	122.085	117.95	122.419	93.8617	88.935	94.6584	112.233	103.996	103.658	92.6706	90.1734	92.2782	105.746	105.218	102.986	99.6795	110.421	110.629	105.883	105.093	112.332	106.81	117.766	98.9407
ILMN_1217243	1	NA	NA	128.65	119.013	106.83	122.087	101.78	98.2552	105.082	97.9282	89.5424	103.578	93.0923	96.8024	103.448	102.295	115.145	117.095	109.407	115.64	118.978	117.019	122.369	117.69	107.124	119.259	114.095
ILMN_1217320	1	Rabggta	56187	131.473	141.617	143.348	159.733	101.964	115.369	125.843	117.814	118.108	131.107	111.603	113.291	118.688	129.647	124.594	120.505	123.182	120.564	133.589	131.624	123.013	127.472	125.918	118.022	126.208
ILMN_1217421	1	Vmn1r230	171231	115.4	146.161	118.309	119.028	99.9108	104.406	108.396	103.193	113.237	96.5366	108.473	118.271	116.963	102.921	104.942	111.716	103.571	106.893	109.527	111.69	91.5866	102.295	106.639	114.415	104.276
ILMN_1217602	1	Fam188b	330323	157.248	135.092	149.474	159.502	117.698	121.371	129.982	102.11	107.651	113.386	115.818	115.651	114.067	143.021	144.35	137.663	141.099	138.752	147.97	127.019	144.157	154.67	139.963	144.934	135.711
ILMN_1217631	1	Zfp445	235682	131.524	135.66	130.746	165.747	116.215	102.522	108.45	113.876	115.661	110.566	111.831	114.188	110.293	130.428	133.266	134.934	121.382	132.178	136.808	144.143	133.912	135.924	114.74	118.438	125.58
ILMN_1217814	1	NA	NA	143.854	133.162	128.039	126.535	122.741	111.696	109.123	106.606	118.954	101.506	119.593	114.835	107.475	144.658	163.956	135.502	138.237	140.531	139.902	130.777	133.724	134.404	136.642	140.653	149.903
ILMN_1217954	1	Slc2a13	239606	110.011	114.441	101.752	114.252	101.477	92.5251	90.6027	98.0461	91.2834	97.3615	96.744	96.652	97.8948	100.161	98.415	109.799	102.415	103.641	103.639	109.952	112.406	111.247	102.6	97.808	104.879
ILMN_1217986	1	NA	NA	107.533	112.024	104.18	119.396	96.8152	94.0728	87.2336	92.071	90.3184	109.868	108.392	99.7354	103.127	109.744	111.243	116.599	103.393	106.91	104.902	111.234	103.222	106.437	110.363	106.595	112.112
ILMN_1217991	1	Ust	338362	127.99	137.816	133.579	147.789	111.395	109.56	106.442	127.552	117.55	133.959	118.745	128.248	119.448	121.816	131.772	135.057	118.588	123.74	130.213	126.088	125.657	117.507	132.087	128.776	132.883
ILMN_1218034	1	Tmco4	77056	156.975	137.122	156.5	150.086	117.074	123.36	126.172	149.568	133.647	125.49	130.453	121.622	115.679	136.194	156.697	144.031	137.872	136.913	158.181	160.537	156.081	160.287	122.089	150.06	139.667
ILMN_1218150	1	Gbp5	229898	113.657	129.29	112.5	142.882	101.577	97.2299	98.0008	92.5158	87.6202	107.355	95.851	97.2578	100.871	93.6441	115.265	103.372	104.048	97.7846	109.738	100.943	112.813	99.5288	106.408	99.5802	105.189
ILMN_1218180	1	Spred3	101809	137.171	128.881	159.982	154.328	114.984	112.374	133.731	106.614	116.982	104.371	114.924	108.122	114.328	117.745	128.785	137.96	120.334	125.897	133.745	130.193	128.654	126.854	132.332	118.842	133.341
ILMN_1218441	1	Slc23a3	22626	646.283	274.619	120.194	232.434	111.534	149.651	118.387	116.265	108.426	118.675	129.109	118.707	128.957	125.252	157.151	130.709	128.035	115.736	122.29	123.059	120.43	129.878	145.911	138.494	115.147
ILMN_1218583	1	Lclat1	225010	131.801	141.717	153.599	117.63	107.273	102.476	97.5316	109.439	109.504	117.921	121.045	100.882	101.891	113.86	129.404	126.241	126.411	119.379	124.415	127.869	120.167	135.881	121.576	128.309	109.282
ILMN_1218872	1	NA	NA	190.6	215.887	209.409	191.997	212.78	188.073	187.141	191.623	166.687	169.027	156.754	155.46	189.099	183.439	184.247	185.838	208.327	190.582	194.736	171.055	181.419	166.018	216.85	217.572	203.985
ILMN_1219017	1	Dusp3	72349	1897.55	2649.04	2298.35	2893.67	1616.72	1875.74	1799.73	1912.57	2168.47	2334.09	2414.89	2204.06	2285.85	2677.79	2211.14	2148.71	2226.83	2448.3	2267.64	2322.52	2680.79	2825.12	2738.77	2588.16	2311.13
ILMN_1219159	1	Ttbk1	106763	120.226	149.186	113.78	127.688	102.803	104.78	107.232	109.38	117.414	98.3975	96.0034	103.591	101.488	116.347	120.778	112.061	107.736	113.335	119.809	124.155	112.237	112.627	117.617	112.82	112.119
ILMN_1219209	1	NA	NA	132.549	151.563	130.277	128.491	137.427	121.432	130.443	112.782	119.133	115.601	138.505	132.558	130.531	134.243	138.069	139.662	131.934	140.611	128.502	132.45	142.439	140.865	133.962	139.164	137.077
ILMN_1219518	1	NA	NA	148.272	145.704	158.559	163.947	113.095	109.724	113.162	107.134	102.462	105.464	107.572	107.382	108.37	127.785	104.629	125.175	110.679	106.839	99.5385	121.111	122.164	126.619	110.554	119.582	100.803
ILMN_1219743	1	Kcnh5	238271	118.94	115.027	102.06	108.763	99.7507	95.9385	103.693	99.7179	100.764	99.8754	101.195	106.979	96.3729	113.512	114.343	116.99	104.422	111.947	121.382	108.935	111.28	109.986	114.391	111.851	110.738
ILMN_1219777	1	Lrrk1	233328	179.086	212.868	191.774	190.666	195.854	185.739	199.331	133.429	143.683	131.168	159.026	123.204	137.367	135.485	171.543	133.322	253.635	231.296	220.582	177.361	232.404	145.618	281.438	184.798	236.532
ILMN_1219817	1	Trerf1	224829	153.844	158.868	159.481	123.498	119.414	126.902	126.441	119.926	113.467	120.857	120.008	118.789	129.077	125.392	133.745	124.387	129.474	125.569	131.75	122.393	130.081	137.684	142.81	141.621	145.177
ILMN_1219905	1	NA	NA	105.35	118.715	118.592	120.975	104.648	93.0243	111.893	96.5532	103.752	101.12	98.3945	103.662	100.422	119.738	126.865	115.932	105.314	124.717	120.788	110.761	122.414	127.936	107.84	121.805	119.983
ILMN_1219984	1	Sesn2	230784	134.713	177.124	169.181	131.533	166.592	131.221	148.241	122.387	113.342	111.753	114.434	116.117	124.487	123.502	138.358	115.125	134.863	146.487	129.669	123.377	144.603	126.5	133.051	122.204	129.756
ILMN_1220023	1	Snhg10	69434	544.665	707.533	576.172	577.606	521.405	510.531	488.198	426.491	475.093	475.165	420.516	468.723	467.703	468.397	624.077	450.828	331.974	381.071	352.256	363.971	376.793	394.208	365.007	396.245	348.836
ILMN_1220086	1	Yipf7	75581	118.901	132.114	105.361	120.694	102.735	104.398	90.7213	106.616	104.601	112.055	105.429	100.69	98.9978	111.9	108.807	115.497	115.276	94.5555	106.217	108.638	112.797	111.471	105.438	109.807	108.298
ILMN_1220124	1	Gpr156	239845	132.659	134.764	133.006	112.039	103.661	104.166	99.1695	98.7228	110.225	110.589	114.545	109.776	103.789	108.38	106.786	114.713	110.67	119.448	110.068	115.63	118.619	121.037	114.982	121.702	104.994
ILMN_1220414	1	Gm9978	791283	122.456	120.87	122.821	110.206	100.664	96.3323	88.7063	103.35	96.844	96.5981	106.805	97.5673	102.12	111.166	115.747	113.977	106.047	110.881	106.987	106.954	116.802	111.159	108.834	108.855	103.913
ILMN_1220424	1	NA	NA	113.138	120.705	115.564	114.899	97.3849	93.6524	93.7728	101.998	91.8733	94.7875	102.474	104.222	107.584	103.625	108.02	105.842	105.195	101.419	106.679	99.5802	93.6684	119.201	111.133	100.398	109.923
ILMN_1220811	1	NA	NA	133.063	116.915	144.676	122.747	97.6632	94.6938	110.624	105.431	101.048	102.031	105.908	102.926	103.275	98.6819	107.194	120.69	116.384	113.376	120.618	107.604	114.308	115.396	108.925	113.271	104.481
ILMN_1220865	1	Spink8	78709	179.431	117.44	125.415	133.108	105.121	109.11	108.898	100.126	115.968	113.742	113.145	107.158	110.726	118.503	121.839	118.253	105.405	115.194	102.962	106.887	104.969	99.2816	102.952	112.299	116.792
ILMN_1220884	1	Gm4801	216394	112.8	113.027	99.2878	105.755	99.788	92.5158	93.8702	102.451	97.9497	88.8207	91.3375	100.389	91.8733	104.264	112.369	110.744	96.1161	109.243	103.484	103.892	104.485	100.761	102.122	99.0281	96.088
ILMN_1221006	1	NA	NA	120.944	130.66	120.905	129.489	114.209	105.128	106.208	109.055	110.893	114.723	106.731	113.207	111.223	124.763	125.602	120.561	115.465	124.858	118.679	120.938	126.396	130.597	127.164	129.044	132.109
ILMN_1221221	1	NA	NA	135.772	153.432	150.839	182.554	123.752	121.818	135.502	121.627	117.074	125.186	119.752	120.384	130.338	133.431	134.957	124.108	129.498	125.781	128.269	132.355	130.213	134.215	143.467	146.278	149.396
ILMN_1221351	1	NA	NA	121.165	114.33	117.023	123.374	98.9765	104.38	98.7349	96.4282	102.352	98.5312	115.158	102.345	104.086	109.751	104.664	106.799	98.2053	101.408	97.9604	104.713	94.9273	109.532	109.052	101.808	101.346
ILMN_1221362	1	NA	NA	127.909	107.348	119.543	129.998	102.585	100.948	95.5687	96.1224	102.257	93.4902	101.528	90.6672	105.081	116.932	116.15	110.665	123.609	129.276	115.543	118.622	117.929	124.309	106.576	117.966	119.155
ILMN_1221403	1	Rpl27a	26451	237.747	207.002	203.303	204.426	166.746	157.456	189.733	129	130.495	146.67	126.462	122.89	122.933	149.05	153.324	136.789	134.247	142.596	155.557	146.843	136.621	143.397	138.39	149.107	132.459
ILMN_1221448	1	Tet2	214133	113.584	109.335	112.73	103.826	100.394	95.1618	101.469	99.1268	96.5572	101.117	95.1169	94.1103	93.9616	109.076	117.964	103.808	113.175	105.587	116.992	100.511	115.165	112.235	118.611	103.123	105.107
ILMN_1221498	1	Guf1	231279	103.419	117.71	109.476	121.897	92.0818	95.5052	93.7122	101.701	101.884	93.7398	95.0817	103.645	107.692	100.824	104.605	97.0701	100.134	101.168	112.127	112.647	97.1211	101.329	102.785	108.781	98.8707
ILMN_1221521	1	BC051665	218275	100.554	106.612	100.073	103.354	89.8496	90.0098	95.7108	91.19	91.7737	98.6655	94.7037	88.3118	87.302	91.7401	95.1251	97.4626	89.5272	92.1415	99.4658	87.8238	99.0677	88.1157	93.5214	97.0437	98.6525
ILMN_1221523	1	NA	NA	106.779	114.376	131.371	131.03	104.243	97.1466	97.6104	102.998	101.792	111.797	100.878	99.6676	101.951	133.161	126.759	124.193	107.644	112.801	108.877	109.85	106.476	132.861	116.844	107.201	128.249
ILMN_1221554	1	NA	NA	118.908	137.55	132.773	124.773	108.779	102.223	109.103	108.137	108.818	104.481	113.309	99.2392	112.068	127.826	120.356	124.707	139.517	132.973	134.793	127.543	129.777	129.874	133.513	135.378	126.234
ILMN_1221703	1	Abca7	27403	1056.86	1512.91	1151.05	1431.75	949.684	1216.36	874.258	1036.02	873.155	940.847	1060.18	972.484	925.543	1444.78	1678.5	1413.65	1751.8	1795.07	1256.96	1505.54	1525.07	1668.93	1632.63	1881.93	2238.1
ILMN_1221719	1	Bscl2	14705	7949.38	10211.4	8168.81	10030.6	6982.16	7295.99	6567.55	7164.72	7003.81	7174.72	8973.37	7816.37	7985.51	6753.94	8804.59	7928.15	6753.94	7826.01	8568.82	8330.06	8946.53	8350.26	7796.59	8846.68	8788.59
ILMN_1221739	1	Ctla2a	13024	137.883	160.741	124.35	131.082	111.223	118.96	110.882	120.67	119.914	114.673	109.409	127.443	119.514	114.315	121.053	114.012	123.84	101.353	113.084	104.23	102.826	105.18	116.411	118.944	109.996
ILMN_1221825	1	NA	NA	127.209	129.987	148.693	128.638	111.102	116.255	107.933	118.31	110.978	119.732	111.261	116.439	110.026	121.025	126.742	123.892	123.222	123.93	133.593	124.848	128.686	126.535	131.063	128.869	124.155
ILMN_1221858	1	NA	NA	105.717	110.714	109.328	115.03	102.357	100.631	95.851	97.0701	100.197	102.873	102.11	94.6786	96.5474	106.633	95.1765	105.195	107.345	113.599	100.361	108.644	103.927	110.84	107.836	109.004	105.268
ILMN_1221986	1	Ptov1	84113	140.758	149.798	148.875	116.749	118.458	101.018	112.701	122.266	100.154	113.945	125.947	107.04	98.2916	139.905	143.836	134.722	133.591	138.442	152.365	145.786	146.3	129.804	141.436	125.584	125.113
ILMN_1222340	1	Mki67	17345	168.223	109.962	166.362	186.489	116.152	114.06	125.138	113.607	117.837	112.349	112.68	110.524	109.29	117.106	129.983	112.821	131.047	130.414	139.85	141.413	129.262	126.754	109.215	100.474	97.5873
ILMN_1222401	1	Tfpt	69714	1024.06	809.334	968.267	974.973	764.463	778.445	738.958	641.045	528.742	589.872	601.245	514.234	508.311	660.557	780.253	651.978	656.713	595.303	622.237	703.918	684.308	700.679	696.819	695.292	704.727
ILMN_1222411	1	Nlgn1	192167	133.46	153.439	148.905	122.89	111.632	117.657	118.673	110.571	124.382	108.307	125.534	115.158	116.485	110.762	107.447	114.457	116.998	116.139	124.091	108.01	113.972	119.713	112.874	114.667	124.317
ILMN_1222542	1	5930412G12Rik	319616	122.833	133.933	118.469	129.118	111.282	105.567	106.531	111.463	104.111	103.718	98.6	99.1806	104.02	110.625	117.095	117.172	115.226	114.085	121.529	127.957	119.262	119.734	116.468	126.244	108.698
ILMN_1222841	1	NA	NA	128.837	122.171	120.714	121.163	103.606	99.7467	117.164	117.905	107.535	106.116	109.23	107.102	101.697	113.615	115.881	119.701	112.661	120.884	121.001	113.855	122.524	127.333	120.702	122.072	111.546
ILMN_1223035	1	Slc22a4	30805	138.419	183.782	154.201	141.609	112.826	120.046	109.061	108.843	122.919	119.068	135.997	129.896	119.07	139.797	129.928	132.993	138.397	132.402	129.709	125.267	140.457	126.246	128.885	142.422	127.284
ILMN_1223234	1	Gtf2h5	66467	158.105	192.208	182.396	200.934	130.873	121.115	152.917	138.648	165.821	154.868	142.624	143.899	121.982	152.592	142.955	151.413	142.929	152.685	170.588	154.484	162.868	146.505	128.681	138.005	132.64
ILMN_1223307	1	Pgs1	74451	5718.23	7928.15	6350.45	6646.35	5040.4	5336.39	5370.06	4320.06	4355.34	4789.32	4039.45	3873.92	3880.61	4601.23	6262.75	4767.1	5089.99	5089.99	4092.27	4883.35	4738.31	5189.75	5625.51	6159.42	5205.12
ILMN_1223340	1	Atxn7l3	217218	346.994	461.997	387.964	418.699	267.891	268.895	296.469	253.596	186.585	237.843	212.313	175.874	179.941	272.286	239.19	310.787	264.91	255.323	305.993	284.355	289.102	279.711	242.726	253.784	280.448
ILMN_1223369	1	Psmg4	69666	137.466	120.984	134.008	166.047	104.83	99.2648	97.0534	101.419	104.905	96.44	97.1316	98.097	100.617	104.005	115.751	100.503	104.849	106.474	116.305	99.0058	117.115	112.779	108.164	116.418	107.622
ILMN_1223498	1	NA	NA	118.642	142.939	116.693	124.984	104.857	101.501	113.628	112.435	112.16	106.061	116.056	115.547	118.332	115.422	113.739	120.367	123.469	119.289	116.477	121.355	114.835	116.045	116.865	116.411	120.77
ILMN_1223571	1	Ptger2	19217	131.458	123.418	129.149	140.343	121.222	118.367	110.603	113.559	110.34	109.18	106.206	117.001	103.371	116.435	114.74	112.754	130.134	116.537	117.094	116.623	118.27	124.665	106.478	111.763	105.182
ILMN_1223625	1	NA	NA	140.241	132.174	153.389	131.847	110.982	120.115	119.663	112.06	118.232	109.164	125.819	101.072	121.339	127.254	141.628	131.547	126.746	121.208	131.364	128.218	111.161	130.995	120.803	135.175	128.679
ILMN_1223808	1	Csnk2a1	12995	239.868	339.736	229.103	266.577	182.204	210.18	210.767	180.03	139.462	162.49	151.364	174.4	168.867	147.852	189.696	161.816	174.778	184.481	209.228	189.648	207.927	167.153	179.283	190.348	172.252
ILMN_1223939	1	Rad54l2	81000	135.54	184.685	163.553	125.304	105.838	105.359	116.853	101.598	102.368	103.913	107.506	111.398	104.741	135.636	136.479	138.916	135.373	124.126	150.024	139.659	139.85	133.409	139.898	128.679	124.604
ILMN_1224005	1	Adam8	11501	188.97	261.347	205.599	224.457	136.987	148.104	149.89	167.093	133.63	146.447	168.364	146.78	145.116	184.605	219.66	187.57	178.997	189.589	215.566	233.719	158.553	211.938	144.586	161.176	152.404
ILMN_1224012	1	Aldob	230163	887.75	320.334	162.683	273.073	116.783	161.446	123.454	131.576	112.576	111.75	135.428	113.472	110.245	124.269	128.086	120.929	133.85	132.244	123.309	123.6	126.418	126.834	131.238	120.164	133.229
ILMN_1224107	1	Rbfox2	93686	145.496	106.802	107.836	120.213	107.807	92.72	96.44	87.447	92.0354	106.842	89.0462	87.447	86.8666	109.022	113.631	118.213	122.52	123.928	115.086	109.628	124.971	113.017	111.025	109.499	109.964
ILMN_1224114	1	NA	NA	536.683	639.048	544.399	644.681	361.749	419.33	362.572	434.522	357.43	423.66	449.685	396.245	394.615	477.179	625.6	516.295	468.397	427.537	419.455	468.723	400.379	404.416	503.516	590.283	677.377
ILMN_1224134	1	Telo2	71718	174.227	207.066	169.617	202.413	153.682	143.272	164.813	148.312	133.738	142.1	138.469	128.934	134.496	148.687	144.574	163.593	151.16	149.563	165.059	151.852	150.264	158.537	139.374	120.929	147.207
ILMN_1224229	1	Gm806	328250	158.719	127.151	149.238	164.015	117.409	117.299	116.39	106.093	117.03	119.127	120.006	116.992	103.154	137.96	136.808	141.599	147.836	128.416	138.256	142.827	137.721	129.779	139.186	137.439	133.627
ILMN_1224392	1	NA	NA	102.572	99.9944	108.955	101.996	96.881	99.9043	95.1702	97.0789	92.5009	94.6584	88.4873	85.8433	95.8284	100.134	112.368	96.5022	108.264	105.475	110.616	98.2251	101.285	109.163	93.3856	97.2121	103.017
ILMN_1224418	1	NA	NA	156.542	137.166	145.08	151.067	120.32	118.917	121.33	113.689	109.865	117.978	116.701	100.469	112.091	120.205	123.215	130.694	129.678	117.95	117.136	106.385	129.097	126.681	120.748	108.044	123.495
ILMN_1224484	1	Zfy1	22767	147.008	122.741	124.868	135.384	117.795	99.0342	110.951	111.276	114.731	112.678	113.079	111.254	110.297	117.223	120.576	117.125	119.525	128.177	130.91	120.743	123.545	120.474	123.548	134.74	115.403
ILMN_1224706	1	NA	NA	103.127	107.264	123.955	113.257	98.4929	94.0396	92.2034	114.315	96.5931	90.6332	86.7386	89.6399	91.5526	106.625	113.159	112.292	110.816	113.053	115.159	114.965	98.8931	123.139	97.444	111.892	106.904
ILMN_1224778	1	Taf9	108143	173.991	147.557	177.164	176.693	133.466	123.479	141.825	133.385	130.568	121.954	130.495	117.215	121.785	140.568	142.007	157.376	146.497	136.485	137.389	153.032	150.033	137.07	108.249	129.266	122.309
ILMN_1224786	1	Pla1a	85031	158.261	186.007	118.545	140.287	99.1548	109.215	120.902	103.68	108.679	104.459	100.321	100.568	107.27	127.086	130.269	126	123.806	121.135	115.278	137.262	126.357	136.476	132.105	122.709	128.538
ILMN_1224851	1	Cubn	65969	1394.69	400.107	105.097	289.265	110.012	135.333	111.576	110.791	101.506	108.43	110.125	117.317	111.205	109.774	98.126	106.916	109.19	97.9497	103.9	114.427	100.53	91.6073	104.387	123.559	112.407
ILMN_1225077	1	Mical1	171580	236.261	326.308	266.46	235.771	287.46	312.095	328.667	194.06	181.035	177.392	213.196	145.411	140.43	239.013	269.775	250.738	262.169	249.949	224.171	261.79	226.326	299.348	250.305	283.191	282.307
ILMN_1225102	1	Pxn	19303	120.874	109.038	135.018	111.171	132.373	112.937	131.798	121.451	116.489	115.829	116.089	105.721	106.097	137.443	128.185	133.602	132.926	133.513	136.191	139.71	129.116	132.171	135.023	133.509	115.187
ILMN_1225235	1	Mta1	116870	235.348	304.51	301.865	250.212	173.983	191.06	184.634	161.801	151.383	133.513	157.156	156.109	147.255	198.69	191.425	209.682	182.475	165.13	183.863	194.934	183.562	207.393	137.978	131.569	192.8
ILMN_1225300	1	Slc25a29	214663	124.22	112.596	139.093	125.542	110.187	112.062	108.107	123.725	110.301	109.162	107.186	100.751	111.428	127.173	121.964	137.449	137.433	128.039	141.261	131.795	128.474	130.907	140.903	126.306	132.718
ILMN_1225334	1	Kcnk7	16530	104.683	109.681	113.232	119.364	94.0977	93.7728	92.0586	103.725	91.6473	105.29	98.3662	93.7967	103.932	100.989	92.2689	101.408	95.289	101.231	110.727	102.948	102.598	93.6774	103.127	98.1634	103.611
ILMN_1225559	1	NA	NA	95.5421	108.715	124.307	115.022	105.978	103.645	113.598	114.174	99.4527	108.014	96.1288	97.5139	91.7535	116.066	123.997	110.34	109.233	119.666	111.016	120.549	112.026	127.429	113.85	112.324	110.575
ILMN_1225566	1	Vwa1	246228	138.151	122.575	123.852	128.096	119.074	117.735	120.004	125.459	123.151	132.338	132.143	121.836	116.114	130.356	132.043	123.53	114.117	118.203	111.632	117.569	112.591	116.062	115.692	118.202	126.228
ILMN_1225589	1	NA	NA	130.134	121.086	126.115	128.049	113.737	106.018	116.213	109.062	105.822	110.201	113.578	117.091	116.076	127.052	121.699	125.913	134.559	120.695	123.939	125.224	124.327	114.707	134.003	124.054	122.497
ILMN_1225603	1	NA	NA	109.698	109.121	111.369	119.954	100.383	96.2114	91.5951	106.268	102.609	100.392	100.887	98.0152	101.994	97.2995	97.498	94.0308	92.1415	98.2667	96.8262	93.4569	102.899	97.8948	101.78	116.711	101.914
ILMN_1225831	1	Vps72	21427	339.43	437.339	325.128	373.47	235.964	219.557	200.571	198.444	152.268	185.605	189.017	159.65	140.119	249.341	305.647	317.38	257.223	202.951	290.777	230.049	254.02	222.106	151.08	144.85	210.921
ILMN_1225956	1	Gtsf1	74174	104.628	121.189	122.275	111.79	94.302	96.4767	101.52	90.785	100.833	90.9139	92.9317	96.3729	95.1099	91.1516	103.732	105.803	96.89	107.811	108.849	96.2482	110.071	101.674	103.853	107.405	108.721
ILMN_1225985	1	Serpina7	331535	128.114	112.377	116.72	103.838	97.5316	95.1765	89.5699	96.5022	98.263	97.9812	95.8774	95.1825	104.585	118.472	116.179	114.385	121.763	114.5	112.375	128.449	120.782	112.407	112.603	105.737	104.542
ILMN_1226216	1	Rnf123	84585	192.739	219.421	213.355	231.5	158.759	153.678	176.381	187.585	141.099	175.341	158.537	136.792	135.494	234.099	232.027	256.002	213.889	207.163	230.175	229.618	201.875	256.975	202.974	198.13	205.482
ILMN_1226263	1	Polr2c	20021	130.479	108.479	113.992	142.05	91.389	93.2349	89.2208	94.5312	101.87	93.9158	95.587	101.684	97.2995	105.221	106.476	103.175	100.129	115.856	101.195	93.7821	107.3	88.9045	102.826	107.596	96.4659
ILMN_1226295	1	Frmd3	242506	106.635	132.143	107.831	119.558	118.148	101.71	115.547	104.729	109.357	104.19	111.025	106.394	102.07	126.598	132.744	125.574	126.634	129.859	123.742	123.274	123.21	136.529	118.874	114.222	129.804
ILMN_1226346	1	Sacs	50720	117.535	116.354	117.781	108.51	98.6217	96.3807	99.6934	94.2231	104.623	104.997	99.5708	101.118	95.4289	96.1288	107.587	111.077	105.201	114.35	116.957	112.252	115.069	111.687	105.766	112.456	111.108
ILMN_1226398	1	Fam162b	77296	152.084	128.204	112.541	137.829	93.5214	101.84	102.75	112.545	107.761	103.087	101.155	107.224	106.344	126.024	138.352	129.363	114.464	130.94	112.197	111.529	110.773	123.458	102.793	112.28	110.144
ILMN_1226530	1	Ston2	108800	119.025	115.007	103.169	125.317	85.9958	89.5863	95.3157	101.623	82.7327	97.2788	84.6176	98.8144	101.266	105.513	102.678	103.951	95.1407	108.666	118.469	119.441	110.309	98.4182	103.548	115.571	99.1548
ILMN_1226537	1	Btbd11	74007	103.468	104.204	104.168	113.61	98.1304	101.584	89.9217	93.9389	94.8358	89.169	87.5811	88.2177	88.9045	102.673	103.577	94.4432	93.0164	96.0246	106.402	91.5403	103.65	91.6346	103.177	100.554	101.4
ILMN_1226703	1	Ndor1	78797	848.165	863.753	647.148	850.625	421.833	486.232	478.148	499.635	410.659	454.256	497.149	441.124	447.552	478.329	563.212	526.692	612.546	532.81	460.438	602.345	512.98	561.79	688.725	850.802	645.642
ILMN_1226798	1	NA	NA	160.758	128.178	172.892	170.633	130.482	129.878	137.059	123.983	118.515	126.441	108.046	117.879	129.68	146.868	135.243	149.501	140.929	145.704	144.959	148.949	156.119	150.669	120.221	131.594	119.288
ILMN_1227148	1	Gjb2	14619	448.53	179.461	127.816	184.671	114.732	129.24	104.254	141.339	137.567	123.952	141.461	124.298	128.951	125.028	127.093	121.943	118.556	123.082	114.192	119.905	115.252	101.738	119.307	107.135	118.078
ILMN_1227282	1	Soat2	223920	845.349	504.67	225.204	368.029	207.411	252.026	258.984	162.138	124.091	151.072	174.906	162.707	136.658	150.54	162.049	149.578	146.655	145.227	137.597	149.15	150.714	189.25	330.459	336.982	358.306
ILMN_1227327	1	Bcat1	12035	112.522	112.416	129.004	116.157	102.42	98.8567	105.203	103.886	97.444	100.919	93.9555	96.5308	98.1304	101.19	100.523	97.9979	104.846	109.586	103.214	101.694	88.5283	97.7443	108.793	97.4941	99.3868
ILMN_1227386	1	Aig1	66253	176.776	286.737	225.913	246.927	211.115	222.106	198.912	192.576	199.92	194.544	200.048	232.171	216.974	286.083	292.443	265.011	247.073	241.155	230.712	286.036	341.827	362.854	374.525	346.744	298.643
ILMN_1227570	1	NA	NA	99.7747	121.909	99.6722	107.768	86.1446	87.0502	94.268	92.2266	86.3857	88.7767	92.989	99.8992	94.8358	103.152	105.909	107.346	107.073	98.0779	112.32	98.1779	99.2047	100.526	97.3511	97.9072	90.9139
ILMN_1227706	1	NA	NA	121.553	141.679	139.172	116.35	107.687	111.439	110.407	107.696	103.652	99.713	114.142	113.227	107.034	99.0371	107.806	111.061	115.206	115.657	117.817	110.159	114.675	114.302	99.0123	114.648	97.5793
ILMN_1227748	1	Rab11fip3	215445	169.876	157.39	168.058	168.364	135.427	135.72	141.811	170.741	138.657	140.921	148.875	150.234	122.564	186.347	170.037	179.461	149.223	159.223	153.741	167.161	173.348	191.228	131.81	152.293	157.789
ILMN_1227867	1	Klra7	16638	300.831	191.623	104.277	507.906	101.876	138.725	99.409	104.046	101.574	109.352	95.7848	105.696	101.32	104.217	119.519	92.9221	96.1714	105.564	107.542	103.904	107.607	118.104	93.4569	105.082	111.662
ILMN_1227922	1	NA	NA	119.437	107.904	110.128	105.854	93.499	90.6202	91.9459	95.2288	105.204	97.1888	108.941	95.0156	94.7706	101.716	116.046	104.031	117.262	107.567	129.62	115.428	116.025	109.689	106.947	124.485	103.45
ILMN_1227940	1	Arhgap10	78514	144.911	112.785	142.529	136.755	97.4768	92.6958	100.661	102.873	104.734	92.0923	97.5139	98.5502	92.1327	112.554	122.987	113.047	109.378	115.057	120.158	118.089	109.847	106.657	98.4302	108.663	105.048
ILMN_1228018	1	Cbfa2t2	12396	213.134	282.168	252.822	214.846	212.932	197.504	210.921	145.944	121.796	127.886	136.293	144.546	137.682	187.377	188.721	185.973	176.577	176.017	179.585	173.94	178.602	194.214	163.486	164.735	190.054
ILMN_1228032	1	Nsa2	59050	148.428	130.589	123.768	116.168	100.606	110.995	107.364	109.878	112.193	105.58	105.113	105.72	101.485	115.048	124.898	123.741	116.345	124.607	122.137	132.77	117.831	109.366	110.301	110.885	110.358
ILMN_1228144	1	Prr22	100504446	161.012	117.769	148.681	155.657	118.35	119.923	104.649	115.86	117.068	104.489	108.147	120.992	104.08	120.269	129.275	132.583	116.096	132.466	110.109	113.304	120.664	128.881	114.681	117.237	123.049
ILMN_1228240	1	NA	NA	110.593	120.139	104.551	114.929	98.3447	90.0844	105.034	90.3184	104.673	91.4715	97.3671	91.0945	92.3973	105.565	113.791	110.647	105.341	106.008	108.498	98.9931	101.65	111.056	94.9512	103.087	93.245
ILMN_1228271	1	NA	NA	139.069	151.688	132.342	123.772	118.097	116.555	113.873	109.246	119.259	120.939	116.382	124.971	120.876	120.352	121.346	136.636	126.162	142.739	122.926	137.466	130.804	124.123	127.113	124.287	119.503
ILMN_1228313	1	NA	NA	100.191	103.515	128.973	117.432	102.207	102.609	98.1304	97.7784	104.086	101.662	87.9298	87.5063	94.0728	104.936	105.16	101.025	106.197	114.259	108.636	119.723	110.546	102.844	95.6843	88.7063	95.4172
ILMN_1228329	1	NA	NA	126.83	132.246	128.638	128.071	112.668	102.871	102.18	114.842	106.822	100.197	99.3933	103.066	103.378	122.21	124.492	133.516	121.031	124.152	122.687	117.952	130.844	136.384	123.781	125.748	130.768
ILMN_1228341	1	Gm4130	100042959	110.705	102.255	113.082	104.638	104.461	95.953	94.0887	109.344	102.79	95.7781	98.1304	91.389	92.6277	112.955	117.749	111.708	114.322	111.724	126.098	117.248	113.811	118.521	116.428	126.998	99.8018
ILMN_1228663	1	Riok2	67045	149.126	152.132	124.761	138.782	104.431	109.859	119.907	116.611	116.316	107.46	108.937	109.04	144.049	114.843	107.03	105.457	112.861	113.65	124.416	100.398	111.753	116.273	107.322	125.021	116.363
ILMN_1228713	1	NA	NA	119.008	117.878	112.735	115.896	95.2589	98.3118	95.7585	93.6132	90.2872	103.604	91.5403	95.3823	99.4225	95.8774	97.3271	100.699	106.55	116.589	117.798	105.962	100.992	102.065	98.7318	116.835	110.396
ILMN_1228748	1	Foxa3	15377	553.196	279.809	144.741	229.304	122.984	121.895	108.235	108.851	118.257	109.412	122.816	111.701	107.724	137.35	119.936	129.138	117.299	118.51	123.609	121.468	121.295	132.211	113.158	113.116	126.122
ILMN_1228777	1	Aph1c	68318	148.461	155.619	152.477	144.071	119.035	115.723	123.323	132.198	140.477	116.138	133.81	170.068	139.189	130.525	127.476	131.25	128.93	120.782	133.587	147.186	114.354	119.968	120.326	118.377	130.383
ILMN_1228797	1	Ephx4	384214	133.356	221.077	177.676	145.471	111.687	99.7563	107.338	115.184	108.14	109.766	112.227	105.642	117.465	130.825	127.45	146.148	139.868	147.049	133.538	122.673	134.182	135.571	153.518	129.386	124.429
ILMN_1228871	1	NA	NA	103.359	113.654	111.065	102.696	94.0024	98.6898	93.3713	92.8991	98.5967	106.401	99.3352	102.863	98.8471	105.512	99.4498	97.5176	104.073	104.237	108.872	100.223	95.4712	101.012	95.9656	95.7781	91.6473
ILMN_1228879	1	NA	NA	114.978	135.881	133.102	125.061	110.042	117.067	122.843	100.618	117.472	107.862	111.555	112.998	106.361	134.126	137.997	129.5	122.256	123.508	131.591	114.074	124.06	126.006	142.418	141.791	138.043
ILMN_1229124	1	Rpl17	319195	125.274	132.755	132.395	120.89	103.641	112.903	113.616	120.834	102.239	104.23	114.332	104.505	117.409	114.922	120.937	114.356	108.054	110.981	98.4662	109.514	114.171	120.747	113.599	117.832	107.159
ILMN_1229255	1	Bcl2l11	12125	167.645	127.523	175.491	149.202	150.341	128.743	149.327	130.329	122.897	125.811	130.781	136.306	125.849	187.273	181.12	183.244	153.158	161.916	143.457	165.006	152.572	145.581	142.925	139.345	147.241
ILMN_1229369	1	NA	NA	129.049	147.241	116.449	129.814	118.933	106.709	105.128	107.021	113.305	114.02	110.485	116.578	108.092	124.86	119.21	121.384	116.295	122.617	125.227	115.785	121.391	117.789	124.551	111.664	115.88
ILMN_1229403	1	NA	NA	143.501	121.568	131.348	132.072	113.821	114.514	115.398	116.592	106.922	112.257	115.026	109.33	111.387	126.33	125.041	125.082	129.903	118.905	117.599	138.529	120.732	121.147	118.295	117.498	115.465
ILMN_1229426	1	Gzmn	245839	164.284	156.068	167.869	222.062	122.358	136.166	131.608	145.875	129.127	139.357	125.348	131.071	119.661	146.638	145.052	129.077	138.479	139.012	134.215	143.421	146.003	130.871	129.129	144.708	157.39
ILMN_1229516	1	Hsd11b2	15484	244.473	168.839	132.655	309.479	108.407	124.88	132.36	123.023	137.843	117.838	119.873	119.094	118.829	119.393	116.959	118.031	103.23	119.23	110.296	119.807	115.305	119.108	124.283	114.213	112.018
ILMN_1229531	1	Kifc3	16582	194.214	168.958	209.816	177.85	176.976	157.313	128.909	170.372	146.156	155.88	159.035	134.399	148.348	185.305	168.64	182.661	174.516	145.127	183.19	181.495	205.094	192.106	135.612	163.094	160.731
ILMN_1229547	1	Spon2	100689	296.144	252.026	135.07	435.091	170.155	117.326	105.72	120.122	148.691	120.455	185.685	132.554	145.411	161.048	174.737	173.205	149.894	226.419	127.692	166.413	156.025	159.742	109.69	142.053	103.645
ILMN_1229583	1	6330549D23Rik	229613	150.362	207.746	169.899	156.076	150.899	125.711	124.877	112.944	121.446	122.605	120.126	113.162	122.923	120.556	118.453	126.458	131.427	121.785	120.411	119.955	118.409	121.856	125.998	130.987	127.325
ILMN_1229648	1	NA	NA	134.521	112.846	115.583	115.149	104.979	100.699	100.203	102.883	108.874	114.063	115.708	116.13	104.022	118.013	128.793	124.658	126.121	122.378	134.78	137.491	125.76	123.059	120.45	107.319	122.608
ILMN_1229662	1	Tmem132e	270893	157.842	121.178	123.012	140.075	115.995	102.511	104.636	108.644	112.517	109.841	115.458	116.01	111.405	104.511	116.789	124.704	136.398	134.986	120.675	118.296	128.29	129.397	120.311	125.938	107.72
ILMN_1229752	1	NA	NA	125.495	151.591	147.917	132.043	126.156	116.423	116.787	112.913	121.777	119.547	136.346	123.142	135.978	127.24	136.147	132.5	132.546	136.118	132.601	136.219	138.928	130.895	137.934	149.651	129.209
ILMN_1229828	1	Adamts10	224697	169.992	166.265	195.808	191.73	116.064	127.375	132.289	140.172	128.514	139.63	135.056	123.377	137.491	151.072	149.055	157.708	155.557	144.445	142.952	155.757	135.932	144.907	133.198	130.796	133.53
ILMN_1230112	1	NA	NA	127.776	119.444	146.043	141.789	125.35	121.872	114.126	125.65	116.814	122.924	102.359	103.198	108.556	125.673	132.567	144.943	131.702	143.619	141.974	132.764	144.735	134.518	139.267	158.642	132.433
ILMN_1230194	1	NA	NA	113.452	112.584	126.319	127.898	95.027	102.244	102.937	116.514	108.829	103.07	103.175	109.975	102.755	113.387	127.144	116.605	117.189	125.802	125.195	120.6	128.605	123.408	132.478	135.288	110.334
ILMN_1230238	1	Oosp3	225923	144.928	125.088	129.967	136.424	120.463	120.74	117.845	110.245	115.912	118.529	135.488	143.207	131.195	129.484	126.937	125.111	123.443	120.694	136.517	124.736	128.591	139.297	120.954	113.922	136.945
ILMN_1230239	1	NA	NA	124.009	103.183	108.323	115.917	94.1915	96.1865	95.896	89.2804	99.1202	96.3489	89.7587	104.075	92.0056	104.368	99.0151	107.756	94.9801	103.486	104.691	100.179	104.836	106.746	102.522	112.669	96.0091
ILMN_1230293	1	Gucy2f	245650	106.812	108.535	93.2613	110.724	95.3823	91.2126	84.1197	92.5506	91.389	83.3485	99.2392	91.4325	101.132	97.6423	99.0016	104.54	94.9273	101.485	91.5866	91.6978	93.3942	97.2121	101.247	89.1838	96.2066
ILMN_1230420	1	Csmd1	94109	133.596	133.033	127.485	133.008	117.819	109.121	104.454	110.989	124.585	115.791	112.939	126.713	114.705	128.33	125.539	143.473	119.837	126.749	124.333	133.655	123.032	117.146	136.427	120.801	115.736
ILMN_1230424	1	Pla2g2f	26971	128.233	132.328	142.958	123.612	108.231	118.047	96.4497	125.472	108.519	114.855	95.7326	115.72	120.648	125.735	121.678	124.453	111.459	116.459	114.479	127.334	122.969	110.487	131.938	114.077	133.016
ILMN_1230447	1	NA	NA	143.449	150.994	147.942	151.291	112.698	121.426	126.3	120.269	121.894	131.704	120.554	122.307	108.387	128.39	119.448	126.51	116.918	117.39	115.898	115.272	108.029	126.66	115.502	119.106	116.864
ILMN_1230505	1	L3hypdh	67217	155.493	167.198	155.379	173.071	123.532	130.654	127.305	122.621	126.81	119.464	136.867	136.566	125.472	125.017	116.742	114.192	112.817	123.491	133.168	128.682	122.667	115.826	114.285	137.307	128.66
ILMN_1230507	1	NA	NA	116.377	106.203	104.605	119.326	96.0728	90.8157	91.4224	91.3112	93.6524	97.6887	98.2595	98.6991	103.884	111.199	121.593	101.434	102.262	122.102	107.43	113.309	94.1834	124.578	106.441	109.523	103.676
ILMN_1230525	1	Spry1	24063	138.014	127.999	111.932	130.708	104.378	93.6774	89.3041	102.223	91.7401	94.0477	103.07	93.245	120.471	106.534	111.842	117.45	123.061	103.374	125.632	128.706	128.498	101.447	108.004	125.799	104.842
ILMN_1230529	1	Crispld1	83691	122.887	144.39	120.881	109.019	95.377	85.6059	91.8603	100.815	99.0248	95.7362	102.165	95.7038	110.68	94.8827	120.275	92.9607	95.6581	117.144	117.586	122.136	124.541	119.185	94.3639	125.7	111.333
ILMN_1230862	1	Mtmr3	74302	293.548	294.363	313.967	313.035	273.574	263.688	274.344	246.605	236.532	260.001	272.954	250.965	284.318	345.218	305.282	338.816	285.069	302.667	290.348	308.829	290.591	301.634	356.683	332.551	286.567
ILMN_1230920	1	NA	NA	123.456	124.237	133.274	122.945	116.313	110.553	114.529	111.632	118.685	121.205	108.74	115.265	104.287	126.969	132.513	125.637	118.815	137.318	121.326	104.959	117.848	133.651	130.344	132.773	121.111
ILMN_1231104	1	Nf1	18015	160.563	164.267	156.403	183.453	121.455	109.605	135.145	142.842	134.345	117.284	131.571	116.941	116.947	152.506	169.123	169.942	162.698	151.603	173.792	162.652	158.283	151.623	142.174	153.979	128.241
ILMN_1231147	1	Tspan13	66109	151.597	163.625	155.557	158.473	130.141	129.385	127.03	120.764	117.991	124.878	139.28	125.689	133.2	126.857	127.473	120.515	138.636	127.457	141.082	139.295	134.874	121.925	157.191	165.867	146.453
ILMN_1231205	1	Ajap1	230959	124.057	133.509	124.705	124.259	109.789	116.402	118.069	121.803	124.338	118.123	117.624	121.137	122.654	131.244	122.23	122.779	130.165	135.444	128.32	127.07	129.066	134.718	129.076	138.632	126.129
ILMN_1231600	1	Ptgs2	19225	183.846	183.5	238.551	243.437	131.762	149.495	120.901	131.287	137.214	159.874	128.616	156.652	144.868	145.109	139.763	136.585	134.371	126.09	119.531	120.894	130.198	121.417	123.438	133.952	123.918
ILMN_1231720	1	Zfp385a	29813	343.663	499.48	407.073	427.26	206.969	228.849	253.635	186.585	160.758	182.081	167.565	151.357	152.881	202.344	147.756	216.126	218.234	171.543	208.589	208.251	229.427	200.245	175.762	158.813	236.048
ILMN_1231723	1	NA	NA	120.356	123.526	125.55	110.599	108.643	102.967	91.8972	114.094	104.083	108.306	115.07	114.123	111.416	115.72	107.712	108.542	108.067	112.834	111.39	119.446	109.256	114.458	108.302	109.018	112.378
ILMN_1231853	1	Reep2	225362	157.721	146.833	151.66	144.607	119.003	118.169	110.078	114.194	116.827	140.975	116.559	103.908	97.5176	132.684	127.021	144.326	122.696	132.043	142.788	131.902	144.759	133.491	137.01	123.65	113.916
ILMN_1231996	1	Pip4k2b	108083	4575.06	5746.71	4879.61	4947.9	4833.19	4173.97	4649.37	4240.24	3903	3929.13	4317.14	3880.61	3763.98	3725.64	3925.78	3633.32	4433.94	4532.42	4618.97	4218.67	4542.76	4130.23	4590.01	4775.14	4069.93
ILMN_1232036	1	NA	NA	122.859	118.657	121.761	128.756	106.655	105.344	103.935	106.225	96.4545	96.6296	95.2644	90.5798	99.6111	122.591	124.252	111.434	113.807	115.123	121.652	103.094	116.826	120.797	113.763	112.4	134.065
ILMN_1232213	1	Slit1	20562	129.865	112.902	137.96	163.924	101.034	95.3218	109.741	95.6263	103.297	95.2178	104.653	91.5866	99.1268	130.527	120.592	125.77	126.979	125.403	125.561	107.453	120.358	129.862	138.975	118.37	110.923
ILMN_1232383	1	Dntt	21673	119.517	156.238	125.381	143.103	113.307	114.088	116.509	120.984	110.09	112.377	118.472	108.563	108.829	126.52	127.446	115.292	110.706	110.165	119.288	127.656	124.654	123.981	115.605	123.177	129.127
ILMN_1232567	1	Fga	14161	1896.98	495.849	151.08	313.073	119.454	187.124	119.59	117.817	124.266	122.359	120.876	102.627	124.056	113.625	110.06	123.012	115.421	128.832	117.389	115.205	118.069	121.481	132.523	96.459	117.891
ILMN_1232568	1	NA	NA	111.636	116.269	103.222	113.055	92.3885	90.4093	94.424	88.9767	97.331	91.0492	100.659	100.933	91.784	95.9656	95.9272	94.3455	90.9497	101.467	93.841	90.117	102.917	93.2613	90.3506	96.9739	94.473
ILMN_1232592	1	Zbtb17	22642	1772.36	2480.32	2146.91	2418.76	1780.36	1741.46	1618.36	1748.59	2114.8	1860.28	1809.23	1905.16	1863.03	1849.37	1850.06	1842.37	1583.87	1727.53	1324.92	1624.25	1509.25	1763.7	1740.7	1859.46	1660.65
ILMN_1232711	1	Olfr1006	258563	143.701	138.226	161.702	153.317	137.033	121.916	133.812	101.097	104.398	106.034	103.156	100.813	105.858	121.306	147.811	125.332	116.439	138.211	144.33	129.323	146.051	132.806	125.851	133.664	137.143
ILMN_1232712	1	NA	NA	124.259	117.819	124.065	124.922	121.165	111.779	123.085	109.523	113.515	118.351	114.365	111.371	121.286	137.214	134.695	132.219	118.112	123.226	122.894	122.1	133.643	130.455	132.726	133.954	113.716
ILMN_1232758	1	NA	NA	172.433	131.359	210.289	217.393	135.926	116.766	121.974	127.799	136.034	120.547	150.569	122.688	133.333	169.181	141.046	136.037	130.813	127.795	137.928	134.801	138.75	147.491	121.964	115.161	149.359
ILMN_1232849	1	Cd99	673094	290.939	279.866	323.344	380.79	206.648	215.836	206.362	227.606	200.488	220.998	244.473	216.974	192.859	215.606	262.689	253.033	193.358	213.079	232.001	243.383	274.496	218.733	172.918	179.193	171.153
ILMN_1232925	1	Elf4	56501	1968.91	2686.07	2533.25	2254.89	1952.26	2173.62	1921.39	1758.14	1353.23	1697.15	1668.93	1369.49	1441.68	2235.5	2342.32	2146.91	2273.59	1882.59	2215.19	2229.07	1896.98	2093.69	1758.14	1924.32	2424.64
ILMN_1232991	1	Magt1	67075	134.26	109.088	141.661	139.685	103.629	106.595	108.294	114.168	109.005	104.525	108.582	104.841	98.5544	120.951	125.407	104.849	123.709	108.009	131.061	125.181	119.19	106.553	124.16	111.52	107.817
ILMN_1233029	1	Npas3	27386	117.674	124.923	112.275	126.054	103.191	105.594	105.621	103.3	106.001	95.2001	102.745	99.5802	107.68	109.187	111.683	105.231	113.927	113.891	114.067	105.029	119.701	107.872	101.881	103.958	113.491
ILMN_1233139	1	NA	NA	108.889	120.178	121.258	127.876	102.623	104.016	110.974	104.208	104.549	110.858	101.012	106.429	113.39	127.073	121.219	122.565	112.183	108.094	113.995	110.834	117.135	116.853	111.89	120.41	121.461
ILMN_1233178	1	NA	NA	132.557	199.802	150.418	156.349	126.117	128.399	120.688	120.998	109.921	120.873	121.778	113.842	117.854	131.232	137.387	120.923	120.053	115.07	121.773	125.879	113.171	120.122	119.992	130.343	132.861
ILMN_1233191	1	NA	NA	106.191	114.939	118.006	119.595	106.957	90.39	96.0597	98.2209	100.434	97.5793	103.55	102.432	88.4673	116.825	121.652	119.231	119.808	112.349	120.847	107.297	119.287	110.091	109.689	114.201	107.48
ILMN_1233410	1	NA	NA	160.954	171.491	133.516	144.911	106.71	108.821	128.42	109.066	120.726	111.18	116.271	102.937	107.925	120.468	124.541	130.179	120.072	123.691	135.457	120.054	123.995	121.901	129.494	119.697	136.314
ILMN_1233876	1	Pik3c2g	18705	114.161	124.017	111.332	104.849	92.5694	98.2338	96.3368	93.3107	103.578	101.371	101.834	107.466	95.3855	107.324	108.898	101.272	97.2121	108.977	96.9357	96.9268	109.309	109.005	115.541	111.971	105.021
ILMN_1233882	1	Glmn	170823	148.817	120.078	134.28	107.733	100.903	105.951	101.886	103.327	119.33	110.673	103.565	118.206	107.705	107.348	111.667	112.419	110.832	118.295	107.138	117.212	108.669	116.337	95.8228	94.2451	103.12
ILMN_1233927	1	Spib	272382	144.475	116.722	136.101	143.696	111.734	105.638	107.638	104.083	111.082	106.303	109.339	118.632	116.448	131.407	119.465	131.693	125.326	130.565	144.676	132.706	130.429	128.246	133.495	127.988	134.137
ILMN_1233991	1	Tmem63c	217733	135.509	119.975	155.905	140.41	106.348	120.989	117.365	118.322	116.55	121.513	123.815	120.87	130.657	132.219	142.718	141.885	130.189	141.404	151.71	121.446	140.195	131.829	147.342	144.537	146.497
ILMN_1234086	1	Dhdh	71755	673.823	1047.27	568.565	711.723	696.107	664.73	680.076	523.658	560.802	555.212	633.248	530.827	608.607	490.353	553.571	393.921	743.039	727.505	862.838	735.788	922.863	631.327	712.559	654.259	563.811
ILMN_1234256	1	Gm13141	545718	4235.27	2401.67	3963.59	4149.03	2115.57	1764.4	2322.52	1578.71	1663.41	1817.79	1984.52	1758.56	1442.21	2624.97	3160.41	3175.85	2592.86	2093.69	2256.82	2496	2135.44	2084.81	1149.06	904.704	1053.96
ILMN_1234267	1	Pkhd1l1	192190	132.773	113.043	108.148	126.5	108.307	109.818	115.527	100.428	99.0058	105.128	98.1229	98.423	91.7179	115.361	122.49	118.742	120.358	127.34	128.975	115.689	117.902	113.274	128.151	123.505	111.798
ILMN_1234308	1	NA	NA	137.191	140.639	183.272	138.943	111.677	124.767	108.335	122.546	126.171	123.522	122.884	140.248	128.787	128.75	128.717	127.396	137.925	134.531	131.333	137.764	134.342	129.336	121.489	122.251	133.912
ILMN_1234619	1	NA	NA	209.84	211.978	220.793	206.202	150.481	149.314	189.164	147.68	115.226	123.34	122.446	118.461	145.009	134.202	150.512	144.463	146.201	150.375	164.235	158.621	165.016	184.192	165.587	136.164	134.119
ILMN_1234674	1	NA	NA	151.096	130.689	130.608	141.309	113.696	119.712	114.906	117.844	106.276	107.485	124.86	109.858	99.7813	129.41	139.192	150.393	138.155	143.688	162.028	146.24	137.986	134.012	148.232	142.344	121.49
ILMN_1234688	1	NA	NA	100.129	106.146	105.505	113.653	96.3267	101.705	100.721	99.2676	94.1737	96.5082	93.2613	93.5731	101.15	105.154	121.007	103.254	109.118	115.187	108.333	106.289	119.409	113.589	108.392	105.718	106.556
ILMN_1234750	1	NA	NA	126.879	118.378	152.325	115.34	113.952	100.027	107.375	112.035	101.251	110.536	105.67	101.662	106.66	122.535	116.917	122.007	122.909	108.365	126.012	126.816	117.742	111.544	118.182	115.114	118.965
ILMN_1235077	1	NA	NA	170.556	128.199	156.152	169.876	114.298	107.8	110	137.332	117.805	129.081	147.706	114.312	119.229	144.272	177.336	171.863	139.189	157.313	149.213	163.563	165.994	165.185	124.245	132.178	139.375
ILMN_1235131	1	Gyltl1b	228366	303.157	225.913	138.937	153.36	102.977	111.606	125.865	116.287	130.848	118.601	122.275	120.971	111.658	126.925	127.628	120.942	122.392	140.399	121.814	118.872	127.701	133.966	122.005	120.206	138.757
ILMN_1235139	1	Spi1	20375	770.983	1091.69	874.258	841.314	516.295	593.298	490.353	455.093	324.152	373.665	415.62	352.786	354.772	601.703	674.983	621.498	435.447	420.516	534.452	528.627	507.375	457.247	368.603	357.43	403.688
ILMN_1235176	1	Traip	22036	146.874	142.775	119.11	143.916	109.94	96.8718	127.469	106.963	108.801	102.806	104.082	106.165	108.511	112.734	127.401	123.657	131.3	125.553	131.47	114.079	123.073	128.227	116.561	112.749	115.172
ILMN_1235207	1	Camsap3	69697	146.745	153.816	142.835	131.972	105.991	121.304	105.617	101.889	114.25	104.125	109.443	126.335	117.332	117.948	118.468	119.379	126.79	132.672	113.656	119.667	113.833	112.788	114.865	104.335	92.0923
ILMN_1235244	1	NA	NA	131.994	119.598	101.447	106.363	91.7737	94.6131	90.704	95.8679	96.0381	93.9086	87.273	98.3921	94.5615	93.8341	104.549	88.4873	94.7969	110.379	102.585	102.34	105.081	92.4102	100.35	97.8537	103.959
ILMN_1235276	1	Lctl	235435	118.528	145.989	140.044	114.81	109.092	108.384	97.8537	104.197	110.029	107.592	107.367	101.21	106.112	106.277	108.525	105.495	119.593	111.448	114.907	115.257	113.147	121.439	104.887	126.886	116.562
ILMN_1235441	1	Tsks	22116	122.981	127.314	117.671	106.386	91.6473	100.653	99.4777	112.541	102.979	93.2797	98.3176	100.696	95.9272	120.717	112.619	103.759	91.85	100.915	101.644	98.126	104.166	100.292	106.643	115.794	104.213
ILMN_1235530	1	Tro	56191	119.837	101.342	111.752	109.386	101.611	96.4724	90.0288	103.267	97.1674	93.7179	95.8061	96.5822	104.582	108.395	116.054	125.361	105.28	106.965	103.571	112.924	118.236	108.473	102.188	108.737	104.099
ILMN_1235635	1	Slco3a1	108116	154.264	143.633	147.174	172.656	109.814	99.2577	108.267	104.394	100.386	98.0496	93.5861	113.402	121.699	118.367	114.886	119.732	118.18	130.997	129.516	115.074	118.183	113.499	137.122	113.982	112.74
ILMN_1235670	1	Pfn2	18645	165.714	254.683	186.831	223.375	129.431	135.911	152.674	115.405	116.738	139.885	136.507	130.963	130.361	140.264	146.93	126.772	132.072	137.115	136.335	126.321	141.977	152.823	133.759	132.207	155.177
ILMN_1235904	1	Cgnl1	68178	124.446	130.748	120.559	108.846	106.016	105.812	97.8822	108.747	107.763	113.644	107.786	110.417	105.903	112.463	119.832	106.861	116.829	110.243	109.716	108.967	111.461	113.99	107.101	111.12	103.156
ILMN_1235962	1	Hook2	170833	437.135	327.272	324.426	375.521	244.559	260.893	234.593	242.703	275.699	298.387	294.204	374.283	301.505	281.732	332.425	319.895	274.344	268.974	293.158	301.591	270.951	221.194	277.475	363.19	254.683
ILMN_1236119	1	Pcdh8	18530	119.457	119.111	120.92	121.922	104.204	106.442	105.832	100.546	104.587	104.086	103.997	105.906	109.554	116.613	110.221	110.366	97.2412	99.061	105.63	101.615	108.731	107.002	105.346	115.306	98.8531
ILMN_1236210	1	NA	NA	114.563	122.468	128.369	134.285	114.108	98.2209	108.174	100.78	105.874	101.504	105.567	109.168	103.123	121.208	139.706	120.721	115.323	119.156	123.678	110.877	119.435	130.643	123.452	116.097	111.055
ILMN_1236290	1	Ets1	23871	127.39	134.239	118.43	130.873	126.058	109.1	122.63	106.021	109.716	114.865	110.331	109.082	109.547	134.429	124.825	129.003	128.723	126.976	115.334	129.961	122.345	132.991	144.445	144.773	144.087
ILMN_1236298	1	Exoc3l	277978	155.321	148.812	172.444	204.931	105.115	132.313	134.339	150.357	129.187	114.4	140.219	123.76	125.258	137.997	162.46	146.092	142.685	145.509	138.679	135.351	125.64	155.493	138.205	134.356	137.585
ILMN_1236314	1	6030452D12Rik	330837	145.581	111.831	127.279	168.6	99.3567	107.62	103.017	104.838	120.63	103.726	120.2	139.34	98.4068	138.043	133.487	129.348	125.322	127.313	125.815	134.215	128.93	132.849	148.137	150.573	156.184
ILMN_1236328	1	Tnp1	21958	153.317	133.797	150.346	115.737	114.923	103.453	109.994	99.202	123.484	116.552	130.378	120.445	110.428	129.311	122.473	114.971	124.895	131.361	130.852	129.021	125.691	126.198	136.923	141.118	121.753
ILMN_1236465	1	F2rl2	14064	154.513	119.205	115.331	147.836	101.784	101.66	103.078	108.475	116.266	101.78	110.964	99.6889	97.2196	101.919	123.505	113.627	109.326	110.445	122.294	105.908	124.196	103.027	124.13	117.548	111.233
ILMN_1236468	1	NA	NA	111.774	111.733	104.128	111.708	88.0567	100.824	106.214	92.4336	96.1714	96.7182	95.3907	94.1326	94.7412	109	116.005	118.257	119.407	116.404	113.123	110.948	112.618	114.982	123.3	113	115.687
ILMN_1236479	1	Cep350	74081	170.568	193.237	192.241	199.331	125.069	126.799	137.341	132.475	147.432	132.302	122.592	148.708	137.181	145.476	141.852	138.975	141.386	132.93	137.525	137.749	132.013	134.326	127.306	146.357	134.154
ILMN_1236495	1	Parg	26430	183.178	189.178	218.46	191.623	166.85	122.259	169.648	134.572	126.962	146.99	156.967	145.699	142.007	137.361	138.618	153.965	143.899	124.224	171.446	151.857	159.275	150.636	168.371	164.424	148.088
ILMN_1236725	1	NA	NA	275.128	402.176	275.163	336.982	214.725	180.405	209.862	144.649	195.918	156.843	253.849	153.275	179.821	203.601	222.255	244.868	249.949	346.589	231.077	277.871	288.272	256.373	223.906	211.938	227.518
ILMN_1236742	1	Alpk2	225638	142.997	180.39	167.46	137.528	118.609	111.874	123.283	124.957	123.59	127.764	115.962	124.37	118.739	131.164	137.909	148.843	138.728	140.461	154.105	147.938	145.264	129.539	143.264	140.884	135.072
ILMN_1236853	1	NA	NA	142.917	142.553	124.515	137.965	111.793	104.902	118.614	121.109	111.27	109.839	112.889	112.984	115.748	121.584	128.691	141.549	141.502	127.041	140.815	137.452	134.345	126.076	128.986	121.728	131.715
ILMN_1236861	1	42625	71089	140.23	107.976	123.463	124.662	126.786	116.089	127.392	109.679	130.218	116.176	107.42	107.638	105.477	129.582	143.773	138.59	126.241	125.267	120.725	127.525	118.802	143.84	117.215	129.093	136.276
ILMN_1236953	1	9130008F23Rik	71583	130.34	136.66	133.212	137.702	115.048	132.901	112.9	114.996	104.15	110.107	105.628	101.755	110.736	112.361	117.091	111.408	108.639	107.769	115.887	107.911	109.862	107.825	122.309	112.247	118.461
ILMN_1236954	1	NA	NA	141.348	199.225	188.921	208.72	105.334	115.957	127.944	126.475	125.158	146.028	149.606	121.93	139.725	168.919	136.359	165.832	153.013	178.651	168.098	161.193	146.256	153.663	149.709	178.351	147.153
ILMN_1236958	1	Gabarapl1	57436	933.815	1188.88	1180.48	1243.6	1247.3	939.591	1077.68	769.924	896.627	765.334	1133.48	1138.01	1076.48	1626.58	1458.1	1390.83	1201.82	1376.38	1426.68	1380.02	1211.76	1344.57	1108.81	1192.63	1164.72
ILMN_1237010	1	NA	NA	109.476	118.777	108.356	127.512	102.534	94.0977	86.8998	105.852	95.4345	88.9045	91.2655	96.8718	97.1316	104.298	104.816	108.496	106.818	108.107	102.926	103.537	106.305	100.558	98.3945	99.1384	108.278
ILMN_1237125	1	NA	NA	124.062	118.644	122.112	110.218	92.1821	109.501	103.066	104.625	107.392	94.8423	102.635	101.299	102.013	103.131	124.107	120.868	108.818	121.047	124.743	109.309	114.218	124.445	117.286	117.352	119.272
ILMN_1237195	1	Foxa1	15375	158.813	157.776	115.299	121.637	104.897	110.372	102.128	97.1937	107.149	99.7717	100.864	90.6202	106.83	106.029	108.695	99.1893	103.578	105.838	105.518	114.332	102.488	98.0943	105.902	118.499	101.598
ILMN_1237212	1	Tysnd1	71767	294.612	337.694	306.726	344.461	257.712	266.083	263.834	246.738	221.925	208.632	213.262	193.742	206.564	254.952	298.534	267.418	226.765	211.509	261.941	258.481	226.031	249.413	199.119	218.924	271.936
ILMN_1237279	1	Gata1	14460	147.517	140.175	181.968	151.26	111.043	109.516	98.6685	116.382	112.975	106.83	119.955	88.1686	123.968	129.032	122.184	127.146	120.314	118.476	126.954	110.654	113.765	121.501	102.985	123.747	110.343
ILMN_1237599	1	Olfr731	258360	126.359	118.12	121.546	135.908	96.8938	99.8435	108.34	102.152	118.136	130.535	108.332	115.622	102.525	127.951	110.047	123.722	120.361	118.963	124.48	114.381	122.689	131.561	114.269	121.548	120.663
ILMN_1237761	1	Stra13	20892	330.459	429.8	312.316	394.362	280.205	243.335	251.946	241.985	196.96	223.325	205.293	190.582	223.008	278.787	300.512	274.306	242.793	251.453	304.911	277.444	248.059	252.06	182.593	192.014	232.618
ILMN_1237820	1	NA	NA	150.868	127.275	139.083	130.417	102.6	116.115	112.46	117.402	94.5188	107.173	111.531	109.873	95.5551	124.441	128.752	125.37	124.353	125.2	120.305	127.759	135.407	115.119	133.703	128.328	125.443
ILMN_1237953	1	P2ry4	57385	118.289	191.71	146.614	133.457	108.102	103.43	106.66	96.262	102.365	100.297	105.846	105.339	107.419	104.771	119.91	116.757	114.328	119.034	118.737	119.208	132.824	115.91	116.763	129.908	119.973
ILMN_1237962	1	NA	NA	143.473	142.71	134.816	123.989	112.514	118.556	109.528	116.364	99.9817	111.864	109.047	122.231	115.916	119.442	123.852	124.561	127.165	120.469	114.258	133.251	121.032	114.786	121.45	120.212	122.043
ILMN_1238033	1	Aox1	11761	122.588	123.369	130.591	122.03	102.858	95.5226	104.917	109.867	105.107	96.0436	110.918	96.9206	96.2833	97.4911	101.657	109.375	101.186	115.81	99.0016	92.8526	114.418	108.746	105.162	117.287	106.997
ILMN_1238058	1	Map7d1	245877	859.52	499.95	885.936	734.798	663.291	769.004	783.302	598.98	495.849	594.749	701.483	653.12	487.405	1018.2	846.519	1020.59	843.355	845.142	838.531	1021.64	943.645	690.351	931.985	855.401	829.594
ILMN_1238096	1	NA	NA	132.887	115.217	127.113	129.227	102.159	104.848	100.425	113.261	103.441	107.4	114.172	108.705	111.716	120.542	118.721	111.01	127.115	127.288	132.957	125.398	132.4	129.726	124.347	127.419	106.172
ILMN_1238231	1	Dlgap1	224997	112.018	119.619	111.895	114.763	101.644	96.3966	103.63	104.252	97.2121	97.6765	105.266	96.6838	96.7231	98.8707	105.536	112.735	112.23	117.633	100.011	112.913	111.29	111.854	94.7596	102.833	103.165
ILMN_1238322	1	NA	NA	123.452	116.844	116.909	123.42	106.908	106.457	98.9165	106.235	110.354	110.783	105.177	109.706	101.332	116.116	113.747	110.981	109.325	117.163	115.097	115.189	113.864	107.862	111.93	111.993	124.727
ILMN_1238384	1	Xpc	22591	151.822	136.439	144.258	131.7	99.2185	115.27	93.8617	99.9681	121.998	103.921	117.139	111.756	104.298	111.814	122.906	124.585	113.133	109.134	129.047	108.442	116.894	101.256	130.397	119.444	121.073
ILMN_1238444	1	Lrrc10b	278795	117.086	104.174	104.366	109.007	106.536	109.482	110.731	108.361	99.0797	103.131	101.565	104.58	105.953	98.1111	103.163	95.0045	119.591	116.964	106.161	116.263	118.699	107.996	113.762	104.463	113.206
ILMN_1238547	1	Areg	11839	226.822	302.667	315.359	279.965	135.447	217.865	125.272	142.184	160.116	140.049	126.828	152.561	159.213	177.971	146.462	159.243	116.862	143.285	116.166	132.996	125.644	125.084	147.083	127.261	130.015
ILMN_1238704	1	NA	NA	121.168	136.945	110.345	115.38	92.1075	90.8953	85.2693	102.682	95.9068	98.0779	86.292	88.0567	102.011	91.1757	105.46	95.5421	91.7963	101.862	98.3517	101.423	102.075	106.722	97.2299	103.46	103.593
ILMN_1238784	1	Gle1	74412	107.151	105.94	107.262	110.259	90.1882	91.5236	98.8567	90.9393	92.213	101.488	88.7287	91.2006	94.4319	88.6405	103.986	88.0909	98.4481	101.976	92.7331	85.9396	93.7454	98.8882	96.9791	104.917	100.78
ILMN_1239031	1	Olfr1324	258289	106.91	129.307	121.67	113.724	100.469	87.4158	84.9887	91.5526	92.7134	103.012	96.85	86.9313	87.0757	108.912	116.213	108.135	100.856	108.42	97.4266	113.829	104.197	109.963	97.5316	106.018	106.961
ILMN_1239060	1	NA	NA	166.687	172.422	167.067	161.949	141.386	134.629	146.62	139.939	123.605	136.369	143.711	127.617	135.991	132.34	123.51	134.567	139.057	142.486	146.686	140.192	147.541	138.618	164.555	168.139	149.441
ILMN_1239133	1	Klc2	16594	123.901	141.613	149.867	146.43	108.175	101.713	121.46	129.818	112.934	104.681	99.6889	109.304	112.738	130.798	142.806	156.5	140.68	145.318	147.921	149.718	140.401	135.085	129.886	138.946	117.063
ILMN_1239151	1	Fgf2	14173	124.35	106.839	99.3567	110.586	94.2231	89.6164	98.6185	91.7296	100.639	97.0493	88.2872	90.5491	101.059	99.2594	97.7162	90.9785	92.641	95.2589	97.6815	95.5169	99.5885	99.3192	104.439	106.383	104.014
ILMN_1239279	1	Zscan20	269585	148.613	187.141	154.282	178.132	127.34	130.853	136.613	148.812	130.879	149.592	124.969	147.054	123.806	142.503	136.841	135.595	146.372	138.604	156.334	151.056	139.345	140.041	134	161.498	163.61
ILMN_1239346	1	Klre1	243655	159.385	133.17	101.703	265.787	96.9078	93.9555	88.6405	96.1577	95.4671	90.9497	84.5407	94.4903	104.187	100.707	103.458	114.021	103.898	110.551	98.0536	94.4319	104.13	106.586	100.084	94.7969	101.338
ILMN_1239436	1	NA	NA	122.571	120.686	133.986	116.987	95.3274	107.49	101.684	100.961	104.266	110.406	109.85	103.913	112.138	102.892	114.504	111.196	123.642	106.101	119.691	112.629	112.063	105.792	104.057	105.881	108.687
ILMN_1239447	1	Hemgn	93966	199.855	187.532	125.22	158.621	108.061	119.161	126.928	126.871	127.076	113.696	112.98	108.688	99.5009	113.532	115.517	103.279	113.306	121.219	118.629	110.658	130.914	116.301	119.226	120.452	109.39
ILMN_1239462	1	Stra8	20899	117.035	108.269	112.942	104.835	99.0085	100.922	92.5924	96.3025	88.8207	88.0289	92.7987	95.0966	101.297	94.581	94.8486	100.113	102.016	95.7585	94.8486	98.787	96.4081	105	103.964	97.5493	95.1661
ILMN_1239623	1	NA	NA	108.797	118.227	105.436	112.354	110.942	107.581	104.141	104.412	106.086	98.7658	99.5676	103.775	106.16	103.958	118.396	105.648	116.879	123.287	116.115	96.6085	111.831	99.5348	103.32	104.584	99.955
ILMN_1239666	1	NA	NA	110.669	113.957	117.537	125.606	95.2644	94.0076	103.842	95.7362	94.9597	96.7926	94.2898	102.13	104.718	106.329	109.96	122.207	95.3274	112.534	120.422	105.973	109.18	112.426	106.575	112.774	113
ILMN_1239675	1	4930505O20Rik	74709	119.436	125.11	129.253	128.026	109.636	97.925	110.579	95.3532	102.211	119.21	107.717	107.02	104.576	110.487	109.021	96.7978	104.222	106.021	111.407	112.548	117.34	103.847	108.323	112.698	106.242
ILMN_1239716	1	Farp1	223254	590.283	469.81	482.557	696.107	319.527	316.05	361.6	353.625	375.402	394	367.328	335.368	323.761	372.541	373.012	377.603	380.397	453.533	311.79	395.797	454.685	501.025	314.302	274.619	242.106
ILMN_1239735	1	Rab39b	67790	192.208	333.698	214.113	224.521	192.512	176.91	135.378	160.218	141.542	139.671	149.15	163.511	156.722	168.6	180.047	151.388	155.88	158.945	158.836	152.257	164.735	173.463	174.686	169.952	189.486
ILMN_1239783	1	NA	NA	120.277	130.228	113.195	110.278	99.9483	92.1909	104.902	99.5261	98.1705	103.525	108.553	107.247	96.1577	101.694	111.037	95.7999	108.416	101.946	100.903	95.1024	109.383	103.515	94.2797	107.049	97.8415
ILMN_1239816	1	Cst9	13013	113.902	136.025	118.779	123.448	94.7659	100.313	94.4769	94.9597	105.695	96.652	122.474	98.2813	108.42	97.9456	103.792	110.604	102.338	96.3838	118.491	107.091	112.302	109.559	107.927	99.6086	102.561
ILMN_1239890	1	Zkscan1	74570	170.797	196.153	177.85	159.982	129.92	127.74	135.45	151.639	167.798	152.017	148.939	132.702	145.712	169.628	181.877	162.734	155.838	167.078	180.219	154.474	162.642	172.394	159.316	159.213	181.12
ILMN_1240083	1	Nup214	227720	830.292	1017.99	884.809	945.801	884.407	895.289	803.361	762.926	671.547	650.371	685.013	620.886	638.248	972.246	894.289	902.672	839.274	902.672	862.438	986.585	826.719	994.006	774.138	792.418	1100.01
ILMN_1240382	1	NA	NA	122.459	134.575	116.468	149.592	106.004	105.413	107.657	101.349	98.9587	115.08	102.915	105.284	108.501	113.977	120.75	111.684	111.769	122.111	113.25	110.808	102.063	126.144	110.927	101.045	118.309
ILMN_1240425	1	NA	NA	382.697	298.789	378.273	424.765	186.507	161.613	141.879	165.735	197.74	213.694	194.245	214.467	198.777	232.917	326.346	238.52	234.93	237.254	183.339	169.09	211.746	193.166	327.218	271.176	322.118
ILMN_1240442	1	Hypm	67334	112.414	123.182	105.278	115.259	92.72	98.3849	101.667	99.089	103.701	102.979	98.4336	106.866	103.186	105.324	105.732	105.341	106.133	96.6346	97.3615	99.0926	98.33	98.7056	102.537	103.763	105.287
ILMN_1240613	1	Pdzd4	245469	103.187	110.918	104.659	117.532	99.225	93.7886	96.9152	96.1763	90.5218	103.83	88.9997	93.6774	86.0999	101.286	101.261	116.96	116.772	99.1965	105.727	103.468	106.032	97.8742	95.9995	108.198	94.9883
ILMN_1240789	1	NA	NA	136.585	159.795	134.404	129.032	114.499	116.098	113.545	129.557	114.628	139.178	147.36	119.093	128.018	148.059	165.121	149.174	137.47	144.195	150.877	137.594	136.792	146.273	167.788	148.822	167.835
ILMN_1240991	1	NA	NA	106.306	103.311	106.165	104.702	95.7326	102.501	97.9566	87.7304	92.374	89.6963	105.915	101.2	100.189	110.098	102.656	109.047	99.3284	106.434	103.367	107.211	100.656	103.248	111.675	103.134	107.124
ILMN_1241055	1	Foxb2	14240	118.78	114.797	117.207	133.345	113.253	95.0045	110.229	104.792	101.784	103.849	100.59	86.667	101.244	119.288	126.123	117.059	124.673	109.233	120.427	113.688	118.772	112.612	104.29	112.056	107.172
ILMN_1241088	1	Nars2	244141	138.358	145.931	143.231	156	144.482	125.966	141.096	130.781	107.201	116.438	123.403	116.767	121.939	135.004	127.478	129.582	145.268	133.736	126.65	139.688	146.487	143.951	142.621	131.399	136.355
ILMN_1241333	1	Tm7sf2	73166	177.009	208.273	197.994	169.027	170.542	145.94	136.945	140.694	131.463	138.395	134.626	129.061	140.565	148.029	159.554	164.555	172.628	152.736	169.352	176.508	156.17	160.376	126.156	142.073	158.047
ILMN_1241345	1	Prrg3	208748	149.948	264.657	193.63	224.324	162.783	124.463	154.282	114.982	104.853	105.35	115.665	98.1547	102.994	114.47	119.144	118.484	106.819	118.517	121.351	104.578	114.916	113.925	118.36	119.019	131.897
ILMN_1241354	1	Atxn2l	233871	246.133	240.367	283.099	278.88	208.183	146.903	233.282	184.559	178.651	187.223	206.857	178.205	188.127	248.587	204.79	191.216	196.232	193.387	202.298	212.092	225.691	212.989	186.007	237.713	216.673
ILMN_1241378	1	Mmp8	17394	130.457	118.82	119.536	121.355	112.086	95.1548	104.642	105.484	113.899	109.253	110.94	110.962	109.701	112.917	109.494	111.661	109.599	107.606	106.179	103.982	117.239	108.789	115.264	113.557	109.854
ILMN_1241582	1	Rad51b	19363	157.671	135.848	126.718	143.473	116.137	114.025	116.596	127.86	111.606	110.379	112.435	115.515	114.14	127.98	112.774	133.047	116.26	124.557	117.68	135.188	124.005	128.43	140.611	120.135	118.695
ILMN_1241630	1	Eppin	75526	134.593	150.028	129.38	138.772	110.353	109.77	129.991	110.646	133.392	119.513	120.221	109.967	108.509	124.437	119.118	123.536	129.552	119.178	118.058	107.948	116.798	128.358	124.703	120.173	126.13
ILMN_1241754	1	Wdr62	233064	215.583	266.964	241.306	291.746	146.305	195.19	172.987	168.287	138.988	170.314	178.179	133.154	128.617	197.314	189.958	198.033	184.342	167.354	163.01	180.969	172.617	163.47	119.299	124.424	142.252
ILMN_1241757	1	Olfr618	259049	155.543	178.73	160.055	155.693	135.671	122.75	116.555	130.068	143.171	144.053	130.247	177.929	125.124	152.465	144.042	146.433	141.675	147.071	136.485	136.296	140.916	142.647	137.287	155.552	152.84
ILMN_1241764	1	Cnot3	232791	252.964	351.453	266.577	321.584	165.546	194.416	204.952	188.67	125.481	139.328	162.426	119.288	121.786	162.675	150.573	170.772	165.344	154.371	164.6	158.977	160.028	151.364	126.386	141.394	171.674
ILMN_1241780	1	Ctnna2	12386	124.726	169.712	144.94	162.995	112.572	104.059	113.803	135.799	124.821	108.077	125.584	115.591	108.186	144.187	131.067	137.988	136.188	143.982	127.943	140.376	132.651	126.028	126.198	122.036	108.736
ILMN_1241855	1	42625	71089	138.75	141.323	130.083	170.468	111.521	118.529	116.879	112.963	125.089	110.743	119.231	117.301	128.986	131.417	128.172	127.263	125.719	134.478	129.533	117.237	129.185	139.504	132.58	130.924	128.501
ILMN_1241869	1	NA	NA	110.034	129.711	113.184	147.84	118.657	113.836	114.626	99.8681	120.284	99.6432	114.263	103.292	105.571	135.844	135.01	141.606	132.801	124.539	137.375	134.449	134.386	121.747	152.965	149.971	151.22
ILMN_1241870	1	NA	NA	169.592	158.955	174.141	156.843	133.044	132.111	101.81	119.519	117.483	139.172	166.234	131.914	129.725	146.943	142.25	143.34	149.477	169.123	126.706	142.71	132.147	131.25	144.031	137.374	172.114
ILMN_1242144	1	Adam23	23792	130.729	112.67	128.783	169.921	107.112	101.032	93.7179	90.3363	95.7326	103.104	88.7063	105.281	102.152	105.173	102.876	117.955	126.784	115.222	130.283	126.522	138.91	121.405	127.731	123.605	102.152
ILMN_1242152	1	Atp1a4	27222	113.618	111.107	117.164	117.246	96.517	99.0085	103.964	100.226	104.908	111.249	104.663	108.695	109.456	94.9647	98.4068	102.309	109.887	105.206	105.247	103.052	111.574	113.508	101.701	111.806	99.6561
ILMN_1242281	1	Txndc2	213272	115.2	127.777	124.622	121.309	97.3805	105.897	98.8854	118.063	106.371	103.167	117.448	110.476	105.911	104.79	108.166	110.549	100.242	118.307	110.05	115.961	124.853	119.332	118.123	112.157	100.324
ILMN_1242363	1	NA	NA	114.427	110.886	115.517	117.756	97.3423	97.7614	107.229	107.759	99.6934	96.0927	101.619	102.549	107.509	97.6554	96.5366	101.256	108.56	104.443	111.658	102.777	103.225	106.068	96.3838	111.877	101.755
ILMN_1242400	1	Polr2a	20020	134.859	108.021	134.356	124.126	104.276	101.998	111.8	104.43	110.172	115.425	107.135	106.211	98.2121	121.643	123.921	114.331	117.011	114.434	135.4	116.425	121.44	114.649	119.217	118.317	118.555
ILMN_1242413	1	Ano9	71345	185.322	209.043	144.562	135.41	115.219	128.591	122.196	125.041	137.201	123.452	113.933	130.005	114.593	116.726	130.884	113.044	124.349	133.799	134.934	118.53	133.206	132.966	141.855	141.911	126.912
ILMN_1242510	1	NA	NA	158.537	150.624	148.58	159.896	108.906	99.9888	116.581	114.046	102.474	123.732	107.866	109.136	118.838	117.992	128.177	128.065	126.271	131.883	147.11	112.5	124.177	110.469	157.341	157.621	142.178
ILMN_1242544	1	C87414	381654	130.769	120.661	132.498	108.507	112.35	104.381	100.623	107.862	96.367	104.491	99.2781	106.408	111.182	120.721	119.746	127.305	119.438	119.687	115.843	111.577	117.412	120.072	109.121	122.651	119.386
ILMN_1242561	1	NA	NA	109.349	110.54	105.707	115.145	95.3716	96.844	105.231	103.437	96.9697	90.7372	101.4	105.289	105.329	114.694	109.381	108.958	105.34	105.184	107.97	105.308	99.6086	105.653	97.3849	107.342	103.845
ILMN_1242661	1	Itgb2	16414	350.996	368.629	386.314	365.21	230.638	227.684	275.554	225.174	178.428	218.684	236.285	225.527	180.309	433.397	523.568	539.149	505.023	438.487	464.437	483.803	472.271	493.897	804.789	644.576	1227.47
ILMN_1242686	1	Nsun6	74455	132.971	120.531	139.095	131.593	110.517	108.294	116.349	114.281	124.66	117.241	124.751	119.88	121.584	112.661	119.512	125.005	134.993	120.188	126.816	133.668	129.034	125.155	125.305	113.883	116.443
ILMN_1242783	1	NA	NA	246.303	222.517	263.8	266.613	204.048	198.564	153.054	195.558	181.915	179.012	177.107	150.534	161.808	183.707	183.439	186.831	224.704	209.735	180.598	199.15	182.094	173.532	188.177	210.812	202.707
ILMN_1243112	1	Nrd1	230598	7131.41	9623.37	8028.02	8771.64	5880.29	5698.22	5480.66	5786.54	5524.42	5344.38	5295.1	4808.45	4981.93	6018.81	5869.39	6787.73	6183.09	6407.75	5101.64	5508.64	6051.48	6760.94	3979.64	4317.14	6591.35
ILMN_1243123	1	Creb1	12912	121.038	154.119	117.833	134.847	108.079	103.523	103.378	101.828	95.5982	102.79	105.173	102.009	113.838	108.37	99.6648	105.57	107.958	107.091	108.325	107.984	108.583	108.723	103.503	113.929	110.541
ILMN_1243150	1	Traf3ip3	215243	1141.78	1147.66	1137.11	1332.34	854.27	906.333	811.552	778.221	704.042	757.975	818.023	758.968	790.002	875.578	973.727	871.732	868.858	831.091	846.318	1074.7	936.126	769.765	858.277	854.691	797.515
ILMN_1243183	1	Asb17os	72317	141.312	119.479	142.658	138.865	117.081	109.558	118.483	105.59	112.357	106.943	111.874	115.136	111.49	110.426	120.162	121.934	121.125	119.264	120.034	117.222	124.226	123.175	125.567	123.467	108.882
ILMN_1243210	1	NA	NA	142.806	124.966	145.192	132.781	115.884	107.149	110.905	112.219	124.106	103.477	107.277	110.378	102.844	111.48	109.783	106.542	121.432	118.133	109.151	107.22	111.571	105.892	100.541	101.782	92.641
ILMN_1243221	1	Pex2	19302	111.643	126.032	138.747	136.769	117.603	105.2	105.081	114.041	101.78	115.367	109.298	117.481	116.394	136.706	138.604	137.374	141.24	132.885	152.24	154.985	147.759	137.692	140.078	146.742	156.795
ILMN_1243340	1	Dvl2	13543	142.689	146.628	147.844	135.444	120.456	105.595	127.328	134.33	112.016	136.499	129.093	114.239	120.472	136.016	122.571	145.63	135.951	134.233	158.565	128.756	136.276	123.321	121.427	110.512	117.091
ILMN_1243389	1	NA	NA	118.636	128.713	121.447	131.812	106.814	98.9305	113.664	105.278	109.127	107.284	104.63	99.7062	105.038	122.144	134.934	115.757	115.305	118.199	113.6	118.125	117.871	128.041	119.165	127.309	116.806
ILMN_1243423	1	NA	NA	104.835	126.477	120.984	170.667	105.159	96.0034	95.4289	89.5699	101.729	97.2036	97.0122	92.8587	96.6567	113.59	112.294	121.672	102.556	114.197	100.964	91.8733	112.317	111.147	102.453	110.16	114.121
ILMN_1243596	1	Camkv	235604	160.48	127.791	128.725	142.187	103.471	104.523	107.005	105.923	112.903	112.3	112.801	102.895	129.642	128.076	133.674	125.964	145.318	191.678	136.074	154.548	144.425	145.471	125.255	124.904	128.339
ILMN_1243671	1	NA	NA	124.744	113.942	121.137	119.6	96.6346	99.4052	87.6202	91.0192	108.664	93.2719	99.5288	97.5493	99.7331	108.475	110.631	109.088	107.535	105.931	94.3792	114.258	107.786	110.645	98.5278	92.9988	108.851
ILMN_1243739	1	NA	NA	141.331	105.837	154.899	152.714	98.3517	102.309	100.175	105.919	99.2816	92.72	98.7228	92.8779	104.835	118.519	119.073	120.995	131.377	125.27	141.264	129.175	147.89	125.655	137.73	139.16	116.093
ILMN_1243760	1	NA	NA	107.265	110.52	117.925	111.18	100.534	84.9887	93.5046	99.3385	91.5605	94.2078	102.662	97.1769	92.4269	102.598	116.378	105.318	106.132	111.625	112.359	106.176	99.2781	114.241	109.42	119.682	102.492
ILMN_1243763	1	NA	NA	125.778	114.254	127.604	139.337	98.6327	95.645	96.4282	97.2376	108.951	89.2652	95.0414	98.947	92.8189	117.407	115.57	122.258	128.558	132.251	126.759	122.166	133.637	119.079	132.123	132.808	117.36
ILMN_1243858	1	Akap1	11640	116.805	126.835	106.985	118.276	97.1832	97.0759	98.5409	89.5055	100.89	91.0192	108.768	93.5481	97.5084	95.3583	102.564	108.015	105.306	94.5031	98.7983	100.992	110.844	89.4697	105.098	94.3921	95.1296
ILMN_1243869	1	NA	NA	115.774	113.857	107.618	109.921	96.744	104.705	98.7594	102.409	104.976	99.8783	104.864	100.253	106.261	105.201	111.004	102.785	92.4269	93.0076	96.0987	97.574	89.8339	104.179	98.3719	96.44	100.549
ILMN_1243975	1	Brca2	12190	127.273	116.55	111.834	122.471	106.621	112.874	102.368	112.158	123.352	124.192	112.657	107.53	95.8843	125.106	136.74	130.869	132.651	132.013	143.388	127.139	135.044	127.573	122.473	110.045	109.099
ILMN_1244098	1	Dst	13518	123.171	130.76	127.562	139.695	110.386	112.708	112.204	112.694	114.123	101.749	99.298	96.5774	105.464	121.963	118.601	135.243	123.567	115.646	123.637	112.953	116.223	127.581	124.959	130.277	120.855
ILMN_1244149	1	R3hdm4	109284	368.419	537.343	447.235	492.591	331.541	378.932	353.366	291.338	265.15	323.51	332.872	278.067	292.218	361.512	326.458	380.027	350.485	342.636	390.775	382.211	407.913	367.863	286.78	312.771	331.974
ILMN_1244251	1	Arid1b	239985	111.155	113.653	111.957	117.107	105.271	102.735	96.7358	96.5218	102.985	101.973	100.928	109.641	95.8423	111.623	112.552	114.802	115.135	109.343	112.555	109.036	109.839	116.245	117.627	120.683	120.151
ILMN_1244257	1	NA	NA	134.072	184.814	131.335	152.511	113.701	103.761	121.116	117.68	111.222	118.957	109.94	112.416	110.425	133.011	135.183	128.217	132.097	137.599	130.844	140.709	129.175	122.146	119.208	136.101	126.928
ILMN_1244281	1	Endog	13804	170.667	151.123	169.202	257.91	114.379	116.132	129.666	100.761	102.198	108.55	104.528	93.9696	105.718	101.048	105.79	114.33	114.846	117.585	117.028	119.213	122.453	103.75	112.408	93.0243	105.831
ILMN_1244292	1	Sox13	20668	184.301	153.57	160.983	170.908	123.132	125.33	135.262	170.667	143.693	140.796	137.738	117.021	137.397	140.309	156.775	150.285	147.588	138.019	137.48	161.122	156.155	134.716	109.205	120.128	151.651
ILMN_1244495	1	NA	NA	149.174	141.789	122.256	135.799	124.067	113.336	106.184	131.524	129.143	129.653	130.151	136.38	131.17	126.806	127.849	126.616	135.636	131.956	123.817	131.067	127.929	122.307	129.963	125.231	132.246
ILMN_1244701	1	NA	NA	123.962	125.08	116.692	129.189	109.097	97.8501	107.322	98.9931	113.823	97.8822	103.131	98.8245	99.9208	119.743	124.308	106.621	110.913	109.599	118.443	115.233	114.475	113.301	114.291	117.661	113.995
ILMN_1244724	1	Tdh	58865	537.866	176.693	116.977	189.28	100.78	94.5483	117.941	103.146	101.814	96.1993	99.6795	102.678	99.512	101.294	115.495	109.207	105.517	108.015	113.751	106.514	109.767	108.79	105.446	117.1	99.3715
ILMN_1244842	1	Ino80e	233875	134.999	146.423	138.412	156.199	108.613	113.042	115.283	109.951	112.089	100.864	108.782	103.309	101.032	108.398	125.023	114.5	113.123	107.897	122.021	116.657	127.121	102.165	114.923	92.071	120.695
ILMN_1244848	1	NA	NA	123.495	146.593	133.312	118.961	111.184	108.259	110.226	115.807	113.635	107.581	115.115	104.766	110.045	122.299	129.22	120.781	108.558	123.198	123.409	114.355	131.22	126.802	131.497	120.837	132.032
ILMN_1244868	1	Fut7	14347	135.269	156.71	158.545	134.502	99.1453	116.805	113.888	119.964	123.054	113.363	116.752	124.049	106.455	132.87	137.08	138.23	134.255	125.286	138.116	144.974	136.615	133.699	131.374	123.911	152.221
ILMN_1244915	1	NA	NA	117.519	92.7685	99.5604	94.8219	96.2114	92.5506	106.14	91.8213	92.679	95.2386	95.7927	98.5357	88.6761	113.833	117.455	114.809	109.306	93.4902	116.213	116.717	107.206	107.719	99.2816	109.27	97.7162
ILMN_1245012	1	Amph	218038	113.153	127.781	120.275	127.341	109.312	104.625	100.822	105.515	105.936	113.461	118.002	106.891	112.423	102.867	112.398	106.385	115.937	110.508	118.257	89.2412	109.762	108.666	107.412	118.25	115.546
ILMN_1245138	1	NA	NA	117.766	114.966	143.975	126.645	102.05	109.727	98.9378	116.963	102.871	111.665	107.852	102.453	100.704	115.915	111.184	124.741	128.516	126.123	111.065	112.107	113.216	113.536	138.219	123.245	123.477
ILMN_1245139	1	Scamp3	24045	438.487	458.296	477.024	475.165	443.582	391.409	410.659	356.803	344.782	452.822	404.818	297.034	327.716	401.796	499.385	482.045	371.986	325.204	424.843	461.358	457.064	406.655	396.588	460.993	394.615
ILMN_1245341	1	NA	NA	125.265	126.882	134.018	134.33	102.476	105.665	97.0493	104.762	120.706	98.7905	107.974	108.499	108.586	127.523	141.896	129.217	134.719	126.094	137.353	142.655	134.266	144.126	138.843	117.49	125.994
ILMN_1245472	1	Afp	11576	6556.7	1495.91	177.336	1105.99	103.169	401.867	103.142	109.867	103.461	108.309	117.166	109.932	100.242	114.638	119.83	115.849	115.873	114.471	129.422	111.306	127.091	121.676	127.23	129.491	123.7
ILMN_1245489	1	2310067B10Rik	71947	497.745	883.371	558.304	680.882	451.256	486.929	436.353	446.987	425.858	431.817	483.63	421.06	409.735	578.639	572.738	594.749	519.968	510.647	553.692	572.887	547.722	530.626	410.185	435.196	534.173
ILMN_1245521	1	Gabrg1	14405	109.029	108.693	116.176	114.42	87.302	90.2057	95.5614	96.0552	96.6392	97.3389	98.8707	94.302	98.0424	99.1806	102.625	110.544	100.368	94.1103	97.3423	95.2981	107.764	109.392	98.7625	110.588	100.158
ILMN_1245568	1	Rexo1	66932	194.117	240.107	201.897	190.536	127.48	137.963	150.188	171.607	138.162	138.898	156.509	134.26	146.913	174.073	171.876	189.696	176.523	159.879	173.246	167.129	172.877	183.328	149.415	155.674	160.384
ILMN_1245677	1	NA	NA	139.605	150.619	128.685	130.741	109.897	113.234	107.323	105.713	108.058	110.418	102.775	112.129	102.447	139.887	122.707	128.516	120.666	125.206	129.209	122.485	129.95	136.777	144.771	158.9	152.72
ILMN_1245729	1	Ptprn	19275	123.882	124.92	137.783	159.13	108.018	111.851	116.256	113.881	102.549	107.35	109.875	106.606	97.7846	117.832	132.537	125.392	123.489	117.789	123.042	112.669	117.826	121.722	122.194	131.722	122.518
ILMN_1245758	1	Csnk1g1	214897	173.139	213.972	356.582	211.412	246.399	173.389	275.815	118.748	118.935	122.974	134.25	138.83	111.289	146.036	251.199	135.718	233.622	228.171	269.663	184.231	246.1	151.155	234.392	150.283	157.687
ILMN_1245909	1	4933402E13Rik	74437	888.014	309.96	142.25	211.115	106.575	185.761	108.262	121.831	104.137	108.452	118.835	104.879	109.344	109.45	111.235	115.976	107.802	104.948	111.139	113.238	105.813	121.493	94.308	107.613	108.94
ILMN_1246239	1	Vash1	238328	117.815	109.442	116.113	132.488	101.376	100.149	100.151	109.78	104.179	103.202	102.417	97.2157	97.3993	115.159	111.669	114.698	104.528	115.986	110.677	119.682	111.227	112.49	101.966	108.336	109.939
ILMN_1246473	1	Ccnd3	12445	163.346	183.661	157.334	159.642	150.569	121.201	126.222	117.811	120.104	109.227	122.231	119.68	116.313	134.973	125.994	135.829	123.045	123.202	128.909	127.313	134.589	121.09	111.467	135.639	130.066
ILMN_1246480	1	9930038B18Rik	319503	124.819	132.616	108.231	106.743	101.824	87.447	101.767	83.9232	96.5981	102.838	95.5052	96.2166	94.7037	108.655	110.382	113.957	111.597	113.392	110.954	105.241	119.079	112.518	112.996	109.451	116.72
ILMN_1246486	1	Kcnt2	240776	141.745	129.62	142.499	126.199	109.566	121.301	114.87	113.403	109.301	112.149	117.297	111.71	102.438	112.375	128.272	127.988	133.067	122.369	124.073	126.939	120.573	132.903	122.791	114.368	125.119
ILMN_1246733	1	Gm22	195209	187.936	140.172	157.893	231.56	119.738	109.998	122.501	113.161	135.896	109.248	114.683	124.944	123.676	123.001	125.339	136.359	131.125	133.288	127.764	137.975	124.009	132.682	115.428	121.437	114.114
ILMN_1246762	1	0610038B21Rik	70345	153.735	128.437	143.573	155.081	109.232	112.34	125.608	94.0477	96.9405	121.414	107.385	115.896	102.485	112.025	111.757	120.596	112.058	95.9068	114.084	108.952	102.247	104.155	106.493	104.221	106.886
ILMN_1246964	1	NA	NA	105.319	102.007	97.1769	114.769	92.7987	88.5051	90.4911	90.0098	90.117	95.1099	92.5009	96.5121	90.8157	108.345	94.9597	100.88	100.044	106.306	95.8356	102.25	103.138	99.4777	102.38	106.305	100.295
ILMN_1247014	1	NA	NA	116.896	106.518	127.24	114.262	89.0182	96.0246	93.7667	97.679	90.3363	95.4509	101.025	97.017	99.7507	95.4579	96.2707	84.7281	99.0016	86.0357	108.048	102.417	98.3213	88.9562	104.316	100.704	94.0076
ILMN_1247099	1	Setd1a	233904	1031.28	1154.12	1070.47	1186.27	803.136	867.531	717.399	790.002	615.253	658.474	698.293	578.838	638.541	727.505	748.367	839.274	728.041	738.21	627.217	760.167	675.112	704.727	570.57	622.403	721.626
ILMN_1247156	1	Apoa2	11807	2484.93	684.751	158.423	407.435	147.562	258.164	132.217	114.908	113.952	122.477	118.905	126.317	133.039	107.067	125.613	113.755	124.199	102.251	113.309	105.195	127.641	115.932	114.336	106.572	104.342
ILMN_1247209	1	Lfng	16848	117.331	100.076	121.868	132.309	99.2707	96.5414	98.0034	100.766	98.097	96.844	104.625	100.17	94.8486	102.115	107.209	124.824	120.032	124.148	130.789	124.34	131.865	121.375	121.952	109.034	125.033
ILMN_1247328	1	Ssbp2	66970	113.963	102.309	107.669	125.245	96.2877	91.0492	90.135	100.412	94.0803	99.7153	85.3457	99.6911	92.0586	97.628	112.432	109.124	116.565	93.8341	105.856	94.8759	110.07	100.287	93.8156	94.5555	100.813
ILMN_1247357	1	NA	NA	101.607	132.976	115.648	111.858	92.6875	97.2196	98.5689	95.2001	96.2983	98.6147	100.704	109.911	108.817	105.098	98.6749	98.0355	94.581	107.796	100.943	93.6966	96.3729	95.289	113.661	102.115	93.7179
ILMN_1247522	1	NA	NA	117.732	126.324	125.787	123.516	108.319	97.9215	102.506	102.841	114.15	99.955	112.164	99.8123	102.125	116.02	100.471	115.772	125.298	111.827	118.275	123.479	102.497	119.634	107.066	112.963	124.397
ILMN_1247556	1	NA	NA	166.85	189.339	163.477	160.461	132.084	130.383	140.03	137.705	123.817	133.372	114.191	120.041	128.483	175.281	157.111	157.204	152.494	155.742	140.245	164.588	139.603	150.436	153.599	156.375	212.619
ILMN_1247662	1	Spice1	212514	121.292	129.895	151.421	133.259	116.599	111.654	115.968	117.041	104.896	119.658	115.236	106.598	111.225	112.891	111.927	114.204	114.404	106.607	112.01	125.492	118.291	111.883	113.784	116.777	112.461
ILMN_1247665	1	Ubald2	319370	188.611	242.475	215.872	231.398	163.742	189.423	184.395	147.929	135.911	162.169	156.727	145.163	139.465	174.818	158.375	181.419	159.463	161.93	183.876	183.807	160.546	175.269	154.305	159.269	152.66
ILMN_1247715	1	Olfr160	80706	109.11	139.876	108.299	130.627	104.894	98.1737	106.471	95.7999	100.948	102.193	97.2347	98.8435	96.5822	95.0753	93.894	99.8754	100.946	88.935	97.4728	104.849	95.1702	102.675	107.676	107.426	102.226
ILMN_1247746	1	NA	NA	158.368	168.83	157.814	173.418	128.566	139.189	125.586	140.877	126.651	132.682	123.539	133.907	132.852	133.495	127.854	126.345	127.987	126.021	137.242	127.862	123.516	127.629	147.018	133.172	147.083
ILMN_1247762	1	Rasal1	19415	171.382	217.283	153.465	188.492	133.186	127.256	131.043	125.115	122.728	117.556	129.322	117.666	113.128	119.518	125.782	126.8	132.726	138.934	138.306	126.752	141.87	134.852	124.86	145.499	119.677
ILMN_1247811	1	Ass1	11898	629.951	239.105	172.422	300.62	116.611	133.547	166.184	114.505	142.674	114.05	127.447	116.611	126.452	146.628	180.714	153.317	160.055	157.654	140.175	133.057	133.701	145.854	173.818	141.167	151.459
ILMN_1247967	1	Ndst4	64580	131.212	132.014	152.881	134.614	112.996	107.775	114.538	110.907	106.937	121.743	112.602	114.111	110.153	107.834	115.771	114.636	112.146	110.38	119.574	97.7	121.916	109.042	115.696	116.683	119.809
ILMN_1248005	1	Aloxe3	23801	132.48	141.268	123.532	134.807	96.0987	108.642	110.277	101.198	100.645	109.803	103.256	104.395	103.187	128.172	125.774	144.006	141.331	142.226	120.408	137.332	157.798	128.134	129.329	147.599	124.578
ILMN_1248086	1	NA	NA	134.719	140.615	123.434	131.001	102.382	102.013	112.565	109.896	106.311	100.102	98.5931	91.9694	109.227	115.516	124.322	118.67	116.938	122.985	119.426	117.597	117.06	122.848	124.286	114.526	108.538
ILMN_1248130	1	Mgat5b	268510	114.081	117.729	120.08	106.917	89.7743	88.7287	102.847	97.5836	105.036	100.272	96.3136	100.735	100.974	96.1224	100.958	87.5063	121.522	111.799	97.1211	93.5214	105.554	89.6804	93.5938	97.5873	89.6577
ILMN_1248172	1	NA	NA	134.379	144.301	135.072	156.813	124.408	117.362	113.74	118.298	118.077	111.611	123.397	114.726	118.439	124.656	122.836	129.456	121.127	126.5	150.501	127.581	140.838	127.63	129.596	124.797	130.883
ILMN_1248190	1	Mfsd7c	217721	382.211	223.186	149.036	179.535	145.236	121.769	111.49	124.084	157.906	130.584	146.281	171.876	149.29	137.594	161.003	155.321	154.125	163.066	158.922	153.123	145.271	161.392	120.171	120.036	134.885
ILMN_1248249	1	Lats1	16798	135.087	126.914	160.795	125.332	134.939	128.529	131.328	124.751	119.302	124.415	111.812	107.866	109.657	134.589	137.164	136.213	142.373	137.764	156.768	145.15	123.343	121.023	136.82	138.239	120.248
ILMN_1248270	1	Slc6a14	56774	119.949	114.181	106.668	96.8088	87.1155	88.4873	81.9622	98.2053	103.527	91.4482	93.8341	92.3576	95.1661	91.7296	91.4482	101.128	95.675	99.7032	92.679	98.12	94.6131	101.184	105.705	106.444	105.834
ILMN_1248441	1	Tm6sf1	107769	156.936	163.652	159.075	154.683	133.533	121.078	133.713	126.789	136.436	131.192	130.777	131.511	145.965	130.741	150.54	137.126	132.381	144.092	146.383	129.321	138.131	144.078	164.267	182.64	139.843
ILMN_1248763	1	Eri1	67276	165.849	143.405	147.567	156.983	136.162	126.669	125.807	130.853	98.9089	116.768	132.306	121.499	119.907	110.38	123.858	122.98	132.573	138.711	129.687	141.204	130.848	133.191	125.785	117.595	126.765
ILMN_1248822	1	Dab1	13131	135.784	113.276	127.361	102.09	121.209	115.117	123.751	106.029	113.589	118.816	124.449	104.967	107.912	153.051	138.768	142.696	128.819	142.702	140.23	135.649	144.04	138.202	131.399	126.023	104.199
ILMN_1248928	1	Olfr1080	258404	120.066	158.168	134.893	122.699	109.255	106.054	110.369	119.999	116.236	108.793	100.723	123.974	108.177	120.703	113.323	120.518	114.663	120.357	126.942	107.958	123.604	115.563	121.923	117.84	120.66
ILMN_1249303	1	NA	NA	115.677	118.415	120.222	132.841	111.146	100.087	99.2743	104.542	110.121	102.531	118.441	128.932	113.24	122.563	124.468	119.746	123.069	132.659	129.253	116.868	121.813	111.52	140.283	128.243	132.475
ILMN_1249339	1	Rab4b	19342	519.435	634.958	554.568	687.525	415.557	443.073	396.999	410.809	319.249	378.345	429.565	413.313	399.532	425.975	455.91	462.7	402.571	439.506	478.847	506.853	525.37	552.468	466.761	553.571	633.56
ILMN_1249493	1	Rmi1	74386	150.706	108.563	121.722	137.355	103.611	100.645	108.042	103.704	105.741	105.002	99.0758	112.576	94.9597	119.875	112.683	122.445	115.682	120.099	117.017	109.57	122.484	118.009	116.159	103.849	97.925
ILMN_1249498	1	Plek	56193	4400.74	3849.15	4767.1	5162.86	2827.89	2527.28	2486.14	2977.93	2675.63	3359.46	2671.36	3384.8	3296.07	3500.01	3504.3	3623.33	3207.86	3544.04	3337.24	3534.84	4381.6	3857.87	4195.14	4423.26	3371.07
ILMN_1249711	1	NA	NA	117.4	112.958	111.132	104.833	93.894	94.9597	101.093	92.2362	103.102	94.3455	95.6312	90.8804	88.7063	102.016	99.583	106.556	97.6938	101.357	100.055	84.6176	86.6241	97.5493	87.302	99.9333	98.7318
ILMN_1249762	1	Hnrnpa2b1	53379	169.982	130.591	176.705	149.948	135.562	124.65	148.065	130.03	128.147	127.026	133.814	121.292	108.951	145.392	154.187	153.703	136.777	148.501	151.864	151.172	146.78	156.666	131.686	146.194	133.42
ILMN_1249775	1	Lrp8	16975	160.287	136.913	172.617	129.802	116.293	131.347	119.646	112.318	110.268	116.234	114.875	107.788	110.901	133.738	139.539	137.606	142.858	144.759	131.105	142.865	143.353	128.607	139.311	123.72	129.377
ILMN_1249797	1	A830005F24Rik	442803	136.951	124.743	142.274	120.663	87.9298	102.264	99.1985	108.312	111.565	104.884	101.562	94.0803	103.179	122.122	128.908	126.738	114.283	117.581	131.096	118.009	111.37	118.21	115.938	112.119	114.385
ILMN_1249943	1	Gm16867	100504489	158.019	171.083	178.023	192.319	125.471	131.466	142.109	145.386	116.179	143.452	145.675	133.244	137.455	130.487	140.053	134	116.445	127.921	150.758	152.404	114.604	128.572	133.645	157.694	152.365
ILMN_1250138	1	Muc1	17829	156.076	185.869	122.025	155.737	114.416	125.946	115.923	121.038	109.431	122.562	119.313	122.233	119.868	115.628	131.87	128.177	110.055	123.41	129.126	116.296	128.901	121.645	133.376	118.578	131.145
ILMN_1250193	1	Olfr993	258427	121.131	129.061	142.257	124.747	97.0493	109.949	104.769	110.189	106.025	113.171	111.906	111.502	113.235	112.048	115.632	127.88	117.522	106.633	120.664	119.657	124.904	124.583	126.836	116.626	108.715
ILMN_1250195	1	Ndrg1	17988	203.378	192.412	202.125	218.585	132.946	149.013	131.847	148.448	133.007	124.763	161.342	128.415	139.976	156.697	169.482	181.607	168.972	178.908	147.414	163.553	135.148	153.894	122.851	118.717	108.809
ILMN_1250434	1	NA	NA	108.917	118.601	109.822	114.025	104.52	106.097	109.368	102.115	92.2034	99.3219	104.999	99.515	97.0847	121.578	112.805	111.835	113.332	112.573	107.966	109.528	105.184	110.296	114.635	109.389	116.458
ILMN_1250447	1	NA	NA	108.957	106.868	106.767	108.108	93.2068	88.7063	90.6202	96.9913	89.8339	106.654	95.1548	87.302	94.4903	89.8496	89.6804	95.9025	100.226	101.87	95.2406	90.0497	107.802	111.789	96.9436	88.6405	101.899
ILMN_1250501	1	Epn1	13854	165.102	168.753	188.982	189.772	114.989	119.209	122.856	115.628	109.537	103.962	130.511	115.012	111.248	121.656	116.697	150.107	132.849	129.908	156.828	136.384	155.969	139.311	108.976	111.504	121.809
ILMN_1250576	1	Ttc39c	72747	148.662	137.256	119.394	143.22	115.568	110.012	118.223	121.442	115.261	114.142	125.93	105.446	115.167	115.86	112.324	115.263	122.148	127.514	120.464	113.54	128.167	126.016	116.664	114.195	114.937
ILMN_1250752	1	NA	NA	551.85	683.285	623.027	607.482	477.396	468.332	433.984	421.06	433.747	429.715	448.182	506.754	466.462	468.014	404.818	497.641	598.093	543.337	639.336	616.811	664.631	441.626	637.105	577.878	583.264
ILMN_1250920	1	A130077B15Rik	319272	139.249	123.296	137.757	126.491	115.221	108.981	113.212	115.505	113.299	119.568	118.276	119.21	116.743	136.025	133.582	131.228	137.878	137.691	142.842	123.264	132.283	128.091	128.504	126.512	127.795
ILMN_1250924	1	1700037C18Rik	73261	170.752	145.212	172.54	170.782	140.084	120.567	133.432	130.686	122.047	120.612	142.948	129.675	145.369	174.973	146.818	149.131	155.227	144.482	150.629	166.838	151.295	143.44	155.913	141.761	133.63
ILMN_1250959	1	Nmnat2	226518	129.259	113.812	117.499	117.915	103.464	96.9627	103.279	91.2506	87.0502	89.0874	97.574	96.3555	94.3455	105.947	119.568	116.023	109.846	110.054	137.889	123.103	114.359	112.866	106.925	113.909	123.182
ILMN_1251096	1	Spock2	94214	116.849	203.698	148.174	166.622	114.854	104.36	117.621	120.773	124.21	119.605	131.43	116.452	119.581	127.484	131.122	138.465	132.746	141.981	138.657	141.276	137.147	147.644	124.597	119.564	146.884
ILMN_1251158	1	NA	NA	140.346	230.552	157.531	148.528	131.529	116.179	116.6	122.9	120.748	143.886	119.037	116.562	131.052	138.035	158.362	131.976	127.212	133.414	136.588	126.985	125.445	134.262	139.478	137.244	155.86
ILMN_1251402	1	NA	NA	111.026	101.048	108.129	110.948	88.0289	98.9327	85.5271	90.3506	99.6722	90.9631	92.7573	99.8913	94.9372	99.1695	97.2376	106.808	98.4182	100.631	107.1	105.46	104.117	101.15	111.94	101.619	100.554
ILMN_1251423	1	NA	NA	122.9	143.038	137.889	143.826	115.424	114.202	122.647	127.512	114.144	120.102	119.411	123.382	119.002	110.172	122.217	109.893	115.155	122.579	109.04	107.016	111.167	124.303	109.886	114.816	112.918
ILMN_1251519	1	Wrap53	216853	429.328	516.078	410.809	506.067	410.659	400.882	421.227	324.574	261.314	297.325	294.119	225.003	237.088	313.338	373.47	320.712	287.017	280.6	288.325	302.712	303.157	318.367	277.444	313.244	302.62
ILMN_1251565	1	Pcnxl2	270109	132.735	168.576	140.387	143.376	118.035	124.751	108.852	102.673	124.057	108.84	128.517	103.741	121.228	121.084	116.368	123.738	126.074	128.562	119.473	138.667	114.941	133.299	131.326	132.735	131.622
ILMN_1251587	1	NA	NA	140.219	128.619	125.076	159.408	113	103.896	106.819	105.598	121.558	111.225	113.853	115.346	95.7362	120.345	132.784	135.341	115.56	128.745	130.886	123.352	121.561	126.203	127.313	123.449	122.213
ILMN_1251604	1	Rbms3	207181	123.367	132.93	139.512	129.531	127.135	104.217	109.415	120.228	117.277	122.887	113.008	109.817	110.719	141.149	128.919	133.553	129.888	132.996	135.616	115.286	123.637	137.159	121.197	120.521	140.861
ILMN_1251679	1	Eme1	268465	171.295	121.58	180.405	180.773	118.095	124.459	121.214	138.615	132.319	128.63	133.989	121.289	128.432	136.162	124.737	138.538	145.451	131.218	128.511	127.452	127.447	134.553	111.461	115.649	96.2983
ILMN_1251729	1	Nfe2l1	18023	2721.75	2899.66	3072.34	3413.97	1853.53	2070.16	2027	1733.6	1924.32	1841.66	2035.2	1892.45	1872.7	2304.53	2474.96	2287.42	2360	2481.28	2435.73	2582.63	2634.81	2444.52	2131.6	2179.25	2200.51
ILMN_1251909	1	Vars2	68915	811.748	852.043	788.385	983.542	812.713	850.973	858.822	739.255	637.26	749.751	680.985	684.751	696.107	744.064	738.21	798.644	674.049	787.379	709.191	826.885	870.057	783.991	752.336	730.213	799.48
ILMN_1251970	1	G3bp2	23881	148.64	169.171	147.342	139.37	114.563	113.637	134.603	106.943	112.97	105.231	119.878	128.633	111.292	113.515	127.607	113.068	121.142	125.28	126.28	119.545	128.457	130.24	123.745	136.044	121.08
ILMN_1252006	1	Klra8	16639	150.25	115.428	108.971	156.119	99.6086	108.282	101.671	99.5576	102.061	90.4249	93.8868	104.162	105.064	107.99	111.463	96.4659	103.134	105.321	116.917	98.7318	106.828	94.8759	106.726	106.109	94.268
ILMN_1252047	1	NA	NA	140.653	124.944	130.621	145.212	108.02	102.479	102.919	106.127	99.515	103.258	105.848	102.031	98.5175	112.283	120.614	117.461	106.866	121.39	127.575	115.709	117.023	119.144	125.136	120.369	127.895
ILMN_1252058	1	NA	NA	145.284	113.196	132.856	119.928	105.626	100.603	103.712	107.516	102.603	106.34	110.692	100.806	98.3719	121.021	126.998	113.533	129.828	125.612	112.743	119.841	120.597	113.547	114.452	121.267	107.138
ILMN_1252084	1	NA	NA	111.759	108.172	116.881	114.725	100.17	99.5009	103.092	104.281	107.903	105.434	103.501	99.1042	110.588	109.989	109.753	116.598	108.974	103.629	106.948	114.105	103.781	112.035	104.073	100.292	103.484
ILMN_1252121	1	Sltm	66660	3048.19	2082.76	2547.97	2745.78	1673.85	1432.17	1410.68	1450.19	1622.03	1324.25	1355.8	1599.96	1541.6	1466.38	1406.61	1465.68	1544.15	1465.68	931.286	1189.81	1251.36	1434.7	2006.11	2017.96	1706.59
ILMN_1252185	1	Rbp4	19662	1883.21	451.635	145.336	394.075	120.105	191.336	132.211	114.371	119.989	127.953	118.213	119.237	120.417	113.072	123.333	116.898	118.378	113.171	126.832	111.943	117.853	126.522	125.668	118.174	103.161
ILMN_1252222	1	Hectd2	226098	137.269	125.515	119.31	125.984	125.592	113.983	117.633	123.65	109.676	116.277	112.496	100.971	105.5	126.195	125.029	132.145	135.934	139.81	132.841	150.696	137.619	145.039	141.549	133.544	130.351
ILMN_1252280	1	NA	NA	128.379	135.516	133.907	135.98	115.787	110.125	113.597	118.229	117.439	114.003	132.83	108.73	110.577	131.912	121.249	131.567	133.301	141.007	132.234	138.919	128.943	133.266	143.877	157.887	132.217
ILMN_1252295	1	Klra18	93970	196.918	140.524	137.528	323.51	117.37	109.54	102.941	113.56	115.714	114.624	120.854	106.445	117.745	116.868	115.921	121.508	130.483	123.933	101.359	108.378	113.353	119.177	115.888	111.245	147.957
ILMN_1252338	1	Cyp2d11	545123	155.963	146.584	142.174	143.606	138.404	124.344	130.376	141.701	133.186	124.693	128.454	120.599	117.33	140.426	130.662	136.174	139.277	142.007	132.692	132.796	127.589	131.945	128.572	128.863	127.671
ILMN_1252364	1	Furin	18550	166.993	227.26	177.751	186.385	120.322	124.397	121.402	144.023	131.188	127.324	140.292	136.42	127.997	171.51	166.531	166.547	143.384	152.026	163.947	159.115	163.787	149.74	162.254	144.779	153.364
ILMN_1252376	1	Gm20217	100504419	120.129	135.555	129.006	127.212	127.485	115.057	109.249	104.713	113.42	118.481	112.902	98.1779	109.649	130.117	133.88	119.086	108.515	119.279	125.908	112.759	127.576	121.182	129.198	116.812	122.511
ILMN_1252459	1	Zfp280c	208968	581.067	544.665	580.094	639.166	471.709	369.444	387.205	392.449	499.48	347.261	378.663	366.261	332.653	419.992	357.881	459.87	428.282	485.157	302.194	368.293	400.68	479.767	459.783	566.748	471.187
ILMN_1252464	1	Pcsk4	18551	273.793	283.816	266.229	299.924	222.917	193.147	218.187	218.037	193.122	176.577	208.251	201.24	184.075	206.272	247.929	216.714	201.393	195.031	186.385	209.29	208.018	207.864	182.081	206.362	180.296
ILMN_1252602	1	Chp1	56398	130.172	197.718	163.184	147.575	113.451	111.768	123.214	120.164	118.508	165.767	114.929	115.101	125.706	145.212	136.448	156.403	136.657	143.195	149.495	146.092	150.404	162.041	143.186	149.894	160.33
ILMN_1252618	1	Acox2	93732	189.772	138.886	192.497	141.999	119.002	105.05	119.977	129.313	113.25	109.655	112.97	107.453	105.339	135.297	122.327	141.628	155.46	122.947	125.057	144.667	130.956	120.273	122.859	136.58	140.41
ILMN_1252621	1	Itfg2	101142	574.505	780.841	646.777	774.897	561.668	588.881	574.882	482.948	487.568	452.611	435.091	434.902	394.482	528.742	683.592	556.538	487.637	554.428	500.334	552.118	545.579	603.573	445.204	487.568	527.994
ILMN_1252623	1	NA	NA	143.965	177.719	159.13	164.149	130.156	128.08	135.322	142.545	136.306	115.838	143.001	128.229	138.856	151.852	167.008	141.004	145.79	156.326	158.401	140.908	140.219	150.573	171.833	160.608	163.2
ILMN_1252813	1	NA	NA	129.061	102.417	111.362	136.128	91.7179	99.409	91.5236	108.108	87.5509	89.7743	97.1984	101.213	96.1815	120.615	107.273	116.613	117.972	110.929	121.312	118.375	121.142	112.248	118.398	116.002	109.286
ILMN_1252899	1	Serpina1b	20701	1466.74	489.266	149.262	274.01	121.84	164.126	109.172	116.023	116.152	101.939	126.703	110.38	113.148	117.01	123.279	120.422	115.401	116.7	115.893	118.273	115.399	120.614	119.105	128.193	120.178
ILMN_1252931	1	NA	NA	130.409	123.09	128.837	128.703	112.995	118.248	101.605	110.867	109.367	111.914	101.828	114.831	102.135	116.657	120.554	124.936	114.343	122.198	123.467	119.01	127.816	118.765	121.736	129.113	123.384
ILMN_1253049	1	NA	NA	169.239	128.904	132.413	149.74	112.649	121.59	115.318	106.123	114.668	104.075	104.427	110.754	118.922	137.776	130.459	127.295	130.924	125.195	143.893	141.18	139.653	128.814	139.524	151.584	139.149
ILMN_1253171	1	Edem1	192193	117.417	124.241	114.576	141.899	108.478	107.413	100.903	115.519	111.044	116.102	109.495	117.315	110.278	103.044	110.611	110.883	112.655	114.94	117.313	116.658	118.197	109.11	105.573	100.269	111.146
ILMN_1253204	1	Hipk3	15259	212.711	259.542	225.755	245.421	176.29	201.913	182.317	156.693	152.346	132.829	157.318	137.872	141.701	183.863	177.971	189.265	152.358	154.735	159.115	154.886	149.474	155.747	145.502	164.892	157.986
ILMN_1253268	1	Ccdc65	105833	123.412	142.344	142.003	120.137	105.56	116.993	111.314	114.896	110.785	112.345	107.521	117.378	117.806	138.869	144.165	126.383	139.781	144.92	123.779	132.153	128.549	128.41	137.735	127.093	124.662
ILMN_1253276	1	NA	NA	140.198	122.905	108.968	116.319	95.3485	101.379	97.0818	100.824	99.9483	101.334	94.5128	96.1815	92.2576	114.67	120.017	114.913	116.166	120.874	139.034	124.374	134.734	128.529	126.528	123.093	130.024
ILMN_1253358	1	NA	NA	115.164	135.571	123.947	115.561	101.099	98.263	109.956	109.293	99.7717	110.874	110.437	104.254	115.142	123.045	125.656	122.315	118.412	130.554	129.231	110.815	135.77	125.096	123.914	125.318	132.16
ILMN_1253362	1	Cpn1	93721	666.258	331.541	123.804	249.603	106.179	129.061	118.171	127.454	131.335	119.941	141.129	131.198	132.239	177.796	181.181	158.917	168.177	160.912	184.024	199.033	162.6	202.652	125.403	150.714	125.51
ILMN_1253423	1	NA	NA	113.651	124.471	110.733	111.867	89.206	101.615	97.5556	94.8827	111.188	97.8898	96.3323	102.048	104.855	105.781	109.601	102.075	111.066	94.8147	105.578	117.329	108.374	107.913	105.401	101.902	93.8868
ILMN_1253471	1	Ccdc177	380768	113.589	114.771	121.419	116.449	97.6423	97.7474	94.5483	93.8702	101.263	91.2655	100.579	99.2128	98.5241	104.694	109.223	110.608	101.968	110.574	116.222	97.0818	113.368	112.171	106.411	113.93	106.421
ILMN_1253515	1	Tbx4	21387	158.375	130.011	121.007	157.879	108.735	113.672	113.699	123.132	115.534	120.803	130.509	122.421	113.618	117.345	110.635	119.674	122.665	112.612	106.24	119.096	111.456	108.778	118.337	122.934	127.443
ILMN_1253618	1	Ccs	12460	2924.8	2865.48	2251.41	2873.76	2095.14	2252.36	1987.4	2178.3	2102.84	1937.06	2175.77	2263.56	2031.34	1769.45	2267.64	2026.18	1765.85	2033.61	1891.15	2023.05	2154.01	2087.42	1861.06	2031.34	2160.18
ILMN_1253629	1	NA	NA	102.637	110.734	113.125	117.177	102.031	101.317	111.137	101.464	99.7032	97.0397	98.5544	103.707	104.823	114.091	132.204	117.251	124.397	135.295	121.355	120.01	116.496	116.608	115.048	113.832	111.586
ILMN_1253772	1	Cdsn	386463	130.117	113.705	123.612	115.855	111.832	100.508	110.136	112.788	117.719	116.336	106.101	109.158	108.653	105.902	107.831	107.222	109.869	121.141	115.639	118.502	110.202	106.724	111.935	120.716	117.579
ILMN_1253864	1	Zc3h8	57432	266.664	221.568	211.639	292.602	194.988	233.383	188.76	186.63	202.74	157.069	170.699	175.316	179.709	178.589	235.245	209.862	214.885	192.56	201.875	152.396	200.934	209.682	246.399	248.027	257.621
ILMN_1253978	1	NA	NA	116.858	111.161	129.622	115.222	96.7264	101.383	93.6047	99.0058	96.8976	101.543	98.8245	104.493	97.4194	94.0636	96.1763	105.779	111.58	114.167	108.45	108.053	96.9505	104.249	100.964	97.7654	94.1489
ILMN_1254000	1	Ube2j1	56228	481.469	381.59	493.349	571.167	327.272	332.184	342.296	288.97	329.252	363.324	434.294	480.161	382.136	645.755	468.968	629.425	522.687	514.329	430.288	544.849	443.88	447.652	704.727	674.379	618.677
ILMN_1254019	1	Rhag	19743	144.522	115.919	144.298	137.94	129.157	119.358	115.97	124.771	115.214	123.418	112.501	110.762	119.703	126.988	138.06	138.237	137.005	134.082	135.514	140.533	119.768	131.816	149.774	143.497	139.589
ILMN_1254031	1	Klf9	16601	318.855	162.841	214.302	292.989	186.887	169.854	159.821	192.153	186.701	168.71	185.251	199.92	192.014	215.872	194.384	176.102	167.594	228.819	169.453	312.095	222.206	535.385	402.002	353.682	331.639
ILMN_1254037	1	Tigd3	332359	171.017	156.437	173.194	181.705	120.295	112.204	134.195	115.705	119.047	130.038	127.624	112.274	117.754	134.687	144.053	140.939	150.488	150.522	148.232	128.619	148.448	148.675	135.333	155.693	133.843
ILMN_1254044	1	NA	NA	126.438	109.921	100.215	148.326	90.6027	101.477	95.6136	104.924	95.4858	101.181	96.7844	88.5538	102.806	113.133	113.505	112.601	103.106	113.944	107.581	110.839	110.757	117.162	109.712	108.868	105.989
ILMN_1254108	1	NA	NA	118.083	146.436	134.266	121.222	105.536	106.186	110.54	107.623	106.314	112.735	110.016	118.253	114.569	117.24	112.104	106.184	113.487	113.864	116.203	108.199	115.44	114.196	118.216	108.999	112.978
ILMN_1254122	1	NA	NA	131.918	154.563	125.454	133.541	112.385	104.783	117.761	105.838	123.485	111.74	122.179	113.939	111.778	127.578	127.036	125.809	131.132	133.632	136.194	125.766	129.086	120.888	128.988	121.465	125.77
ILMN_1254154	1	Prrc2a	53761	802.2	838.105	822.507	897.608	507.802	550.295	542.853	472.593	390.3	390.877	474.479	401.172	384.999	627.033	502.527	629.645	600.379	571.323	484.66	493.466	526.381	529.86	476.897	453.924	569.465
ILMN_1254171	1	NA	NA	109.764	122.75	119.92	114.259	101.342	99.2088	106.394	102.427	98.3143	111.216	100.024	97.9416	105.713	113.244	115.939	120.218	117.278	110.172	110.425	110.958	120.57	119.647	116.812	114.448	117.559
ILMN_1254927	1	Ly6c1	17067	135.614	171.163	156.45	205.27	116.553	112.235	137.323	111.293	103.136	121.949	121.334	111.807	123.447	123.114	127.762	123.577	129.666	153.461	129.865	133.966	124.058	142.117	114.733	119.792	122.228
ILMN_1255010	1	NA	NA	176.188	146.508	169.072	193.237	119.262	139.081	114.019	137.355	131.97	131.489	151.804	119.668	111.314	157.204	165.252	160.623	159.481	162.642	150.803	150.774	164.566	161.319	178.527	177.292	211.725
ILMN_1255040	1	NA	NA	115.967	146.392	134.021	131.809	124.102	128.643	107.212	124.632	106.065	112.707	117.807	118.521	122.997	146.406	140.626	141.936	131.358	134.692	123.339	139.953	124.583	129.689	134.952	134.221	139.57
ILMN_1255076	1	Dhx32	101437	154.999	138.056	133.852	170.327	127.259	110.855	110.124	113.192	113.242	118.55	114.12	104.207	112.769	116.683	107.865	126.046	116.191	116.277	115.636	118.98	111.602	110.168	128.299	115.948	119.802
ILMN_1255118	1	NA	NA	131.188	125.645	139.91	136.511	114.202	116.397	116.772	120.361	105.717	119.429	115.765	113.029	105.191	103.788	109.443	113.359	126.655	107.763	125.851	109.825	114.013	103.909	118.532	111.919	116.152
ILMN_1255129	1	Klk1b5	16622	133.884	118.679	118.905	117.353	98.2552	95.2001	102.191	105.565	111.592	103.475	109.363	109.047	104.876	110.651	116.242	110.857	105.431	109.749	119.593	115.371	103.759	125.524	119.037	114.545	104.252
ILMN_1255479	1	Cldn2	12738	576.296	297.325	108.267	217.023	99.6266	123.085	111.675	111.19	119.163	109.182	107.235	113.006	109.055	115.246	112.537	113.063	106.792	129.196	100.099	112.582	108.772	117.03	104.373	98.126	120.106
ILMN_1255489	1	Olfr281	258277	128.207	174.642	112.548	131.886	103.325	86.4492	99.2676	106.744	107.64	104.943	109.552	99.8249	101.942	104.053	120.253	105.017	116.473	117.017	104.738	107.273	109.126	129.136	110.701	105.072	107.107
ILMN_1255549	1	NA	NA	122.098	107.496	112.13	117.265	96.4148	103.838	89.6164	114.861	99.316	92.8779	103.382	100.831	98.1705	104.387	116.542	108.845	114.786	116.796	116.85	103.881	115.74	118.614	100.841	114.889	113.588
ILMN_1255690	1	Gm19696	100503447	126.318	123.273	133.358	116.462	103.578	110.654	110.764	94.6786	103.06	102.921	108.094	103.106	98.3809	110.021	126.264	127.688	126.961	122.298	137.07	123.183	122.877	133.653	116.967	122.358	117.943
ILMN_1255720	1	NA	NA	133.731	130.316	122.955	113.282	95.1941	105.804	107.458	97.1041	104.996	99.2185	99.2912	108.954	94.1834	104.589	96.89	110.585	122.763	99.1384	106.496	112.436	101.28	105.432	102.166	101.32	107.837
ILMN_1255782	1	NA	NA	132.413	121.516	122.838	148.72	112.969	108.793	110.568	127.157	119.977	108.355	108.347	108.587	128.154	135.432	130.679	145.704	120.951	139.485	127.342	137.547	143.328	129.458	131.283	128.929	127.802
ILMN_1256086	1	Gm13770	619941	111.644	119.072	96.9476	125.456	91.5735	97.4266	90.9497	92.1327	94.7125	99.3527	97.4855	94.2797	87.4158	111.592	103.982	105.604	93.5671	102.912	101.939	96.2877	89.0598	100.368	93.9086	97.9641	101.045
ILMN_1256220	1	Ccdc59	52713	116.725	107.846	140.558	132.136	90.0497	94.1032	100.315	96.9658	101.177	108.484	102.061	97.3993	99.2128	110.738	99.8249	111.177	108.608	100.69	113.533	109.304	110.685	117.787	100.755	118.96	102.703
ILMN_1256246	1	Efhd2	27984	155.484	195.227	189.534	187.936	129.916	112.767	120.45	114.659	116.482	116.075	116.949	131.76	101.353	121.984	122.755	137.679	133.921	121.197	141.972	127.767	143.941	137.197	151.844	120.973	119.466
ILMN_1256492	1	NA	NA	128.432	108.566	114.315	132.496	98.867	98.8601	99.3113	96.3822	114.466	109.7	119.881	108.012	95.7538	126.616	126.835	129.111	120.883	128.489	121.667	120.294	116.113	118.916	111.347	115.479	113.167
ILMN_1256506	1	Serpinb13	241196	129.429	136.789	130.193	93.7728	90.9497	100.561	86.4912	92.7685	102.891	83.9232	102.154	90.9393	95.0481	98.5209	103.331	112.328	99.7032	102.764	109.711	114.576	125.187	102.967	83.7975	99.409	94.2542
ILMN_1256514	1	Dus3l	224907	522.011	647.678	565.687	504.906	521.492	520.384	457.697	447.552	406.792	435.74	468.153	426.943	357.963	585.315	633.085	629.773	588.367	602.936	497.381	538.848	471.187	574.325	624.547	716.03	631.467
ILMN_1256521	1	Lrrk2	66725	131.87	118.96	147.579	114.038	113.263	98.1471	108.304	107.546	106.534	107.291	108.262	105.28	117.798	107.424	116.727	114.846	116.324	117.113	112.66	115.127	115.286	107.455	103.252	108.541	113.347
ILMN_1256725	1	Acads	11409	199.242	373.793	199.167	214.499	167.883	164.575	147.157	141.921	105.254	124.054	133.437	119.869	97.8742	146.848	151.695	153.918	145.826	147.219	174.441	168.589	166.696	147.201	136.724	145.519	148.553
ILMN_1256843	1	Dus2	66369	282.389	305.11	329.594	299.5	293.033	253.446	255.774	252.714	234.741	254.648	197.896	206.144	201.011	231.36	288.548	271.278	248.587	239.498	257.499	228.368	244.044	220.31	243.852	280.113	266.46
ILMN_1256949	1	Olfr64	18366	132.592	129.28	119.602	128.131	100.37	96.3136	101.778	99.9974	109.47	87.8778	110.711	108.997	115.506	107.996	129.932	108.906	123.166	109.371	123.562	116.547	134.619	119.709	116.064	134.711	117.99
ILMN_1257033	1	NA	NA	124.412	117.296	114.61	112.052	98.6185	104.792	94.485	96.0835	100.134	96.4659	95.4289	99.3868	96.85	97.3671	101.634	118.106	109.09	101.258	105.429	110.702	104.818	108.958	103.752	101.752	92.5251
ILMN_1257115	1	NA	NA	146.417	112.37	139.85	134.367	116.674	119.834	129.472	107.848	117.517	118.3	104.477	118.483	101.08	142.71	143.554	153.869	137.682	125.772	156.321	145.675	126.026	133.848	138.701	138.595	128.183
ILMN_1257183	1	NA	NA	122.482	119.688	147.098	124.59	116.353	103.511	101.117	122.66	125.966	111.701	102.211	115.954	107.257	118.197	113.361	126.499	119.267	122.286	135.238	120.086	123.337	138.131	127.106	117.064	118.479
ILMN_1257313	1	NA	NA	186.585	180.969	263.612	268.67	187.097	155.024	118.367	162.683	162.369	154.939	186.205	142.113	168.072	196.153	223.773	183.637	163.652	169.823	168.909	184.419	172.906	180.03	175.211	202.505	240.244
ILMN_1257339	1	NA	NA	118.223	124.796	105.326	113.897	104.668	104.758	108.455	102.513	99.6086	102.889	98.33	101.619	99.2047	121.617	110.466	118.283	125.956	114.299	104.094	112.815	107.695	121.111	107.485	115.026	112.322
ILMN_1257371	1	NA	NA	113.053	129.071	130.868	120.979	97.8537	106.051	95.2288	97.871	98.9327	107.389	104.512	111.176	100.856	121.808	126.096	122.544	110.883	117.974	104.324	100.241	109.124	112.636	110.234	108.491	121.027
ILMN_1257423	1	NA	NA	237.625	186.507	220.282	246.429	165.917	169.759	154.831	176.667	145.79	174.83	174.83	146.742	155.917	156.896	161.148	155.921	177.496	179.045	173.274	173.37	173.045	150.917	228.849	231.635	208.877
ILMN_1257477	1	Tnrc6a	233833	114.729	118.802	116.056	118.955	110.93	100.398	136.829	102.515	107.084	102.405	104.874	105.894	99.857	123.065	124.806	136.384	144.718	134.801	118.329	131.532	137.808	131.536	120.155	116.668	120.593
ILMN_1257494	1	NA	NA	116.177	161.35	133.555	135.421	108.807	111.435	118.299	101.205	102.339	111.668	108.608	108.394	105.885	113.478	131.328	125.531	124.917	118.127	122.792	126.058	115.81	121.482	116.509	124.765	116.796
ILMN_1257708	1	NA	NA	108.676	125.94	118.019	109.83	101.455	108.027	107.399	108.322	106.135	96.862	104.899	106.287	103.458	136.231	130.491	116.311	120.834	115.072	110.418	116.238	119.265	121.099	121.837	122.294	115.149
ILMN_1257730	1	Vmn1r27	171206	121.367	130.138	123.499	137.097	107.32	107.016	115.02	112.207	110.569	119.466	111.838	122.261	105.486	115.007	118.065	108.266	108.389	109.889	113.064	109.907	112.022	125.498	119.784	119.955	117.473
ILMN_1257753	1	Zfp513	101023	132.872	154.029	126.213	110.744	96.0787	108.306	102.926	108.547	96.8024	100.94	110.117	108.984	114.535	114.797	114.606	111.701	141.932	112.29	123.061	109.555	130.214	111.217	101.325	110.12	115.529
ILMN_1257789	1	NA	NA	216.653	233.533	210.529	216.104	163.836	176.313	173.551	159.099	151.911	189.099	166.402	135.476	168.884	176.221	179.696	177.452	177.52	183.412	190.48	181.301	180.559	177.887	167.14	215.048	220.725
ILMN_1257799	1	NA	NA	125.345	108.408	118.556	143.881	103.298	111.437	115.822	111.736	115.71	109.996	112.765	104.716	99.2648	129.62	136.956	131.7	129.119	124.235	129.008	114.982	128.351	130.485	122.237	121.156	129.557
ILMN_1257811	1	Ankar	319695	115.327	114.025	141.94	136.12	101.079	96.3609	106.856	97.9497	98.8882	93.6884	107.822	97.7614	98.8358	115.069	111.685	117.069	104.066	110.975	109.193	96.1674	98.5357	116.891	118.432	105.848	112.54
ILMN_1257924	1	Gdpd2	71584	140.528	161.48	168.332	174.21	143.749	119.178	126.925	122.715	119.617	126.327	127.401	106.291	108.128	140.012	134.478	136.479	139.609	144.083	134.333	141.698	137.801	158.583	142.489	126.764	130.924
ILMN_1257927	1	NA	NA	133.113	123.3	130.774	126.407	100.434	92.6211	105.367	104.926	108.787	100.066	84.7281	103.598	113.493	117.692	113.992	120.386	115.771	117.329	135.447	126.376	115.26	113.677	115.421	117.313	115.273
ILMN_1258276	1	Anapc1	17222	151.209	115.149	143.711	136.989	120.384	104.19	114.985	114.265	111.413	108.977	113.775	107.879	111.824	128.427	128.269	133.372	116.393	119.225	134.764	130.537	132.253	119.654	127.377	124.337	127.078
ILMN_1258341	1	Chpf	74241	159.203	169.726	118.649	164.687	106.13	120.478	115.594	113.62	162.508	127.34	124.727	135.549	116.273	141.442	132.885	134.834	157.728	146.24	154.841	140.725	137.504	131.275	132.943	131.514	123.479
ILMN_1258396	1	Mamdc4	381352	179.864	238.52	173.991	187.195	146.096	167.28	143.924	148.834	162.652	165.109	154.095	138.217	144.966	170.222	178.88	183.214	168.255	178.49	164.609	170.381	152.084	155.006	163.077	189.572	182.81
ILMN_1258400	1	NA	NA	122.345	102.937	130.479	101.934	96.0034	92.6875	85.1296	93.4817	98.0854	93.3942	95.5169	97.0947	88.5051	103.125	102.944	100.324	106.797	97.5717	111.257	116.823	117.04	107.165	108.845	85.6957	106.79
ILMN_1258507	1	Cntrl	26920	306.663	369.282	292.092	346.532	320.172	264.238	276.3	210.921	208.018	197.806	213.694	270.519	239.345	204.224	249.255	167.997	371.095	304.56	248.483	231.052	308.932	234.427	288.895	223.682	278.921
ILMN_1258657	1	Ntmt1	66617	325.974	323.981	263.222	294.363	225.501	221.077	279.453	182.364	205.553	191.228	168.198	149.4	142.75	197.7	199.753	217.418	185.838	187.993	223.186	221.568	217.722	197.433	163.796	191.792	185.421
ILMN_1258685	1	NA	NA	146.973	129.494	146.058	195.493	131.608	122.206	122.485	121.692	128.071	125.579	128.975	120.138	123.172	149.207	147.071	131.991	127.678	127.881	130.711	134.831	131.096	146.189	132.844	128.939	130.796
ILMN_1258766	1	Uroc1	243537	279.044	227.579	164.217	183.082	122.206	158.229	130.518	131.928	166.889	134.794	150.018	130.981	156.326	138.079	145.386	133.306	132.847	149.554	140.817	138.546	138.684	156.754	150.988	171.098	149.392
ILMN_1258815	1	Jmjd1c	108829	282.532	259.35	260.893	263.929	193.742	174.475	148.742	179.548	235.116	215.468	178.553	242.516	234.716	209.409	166.376	171.344	173.708	177.971	173.753	164.823	211.793	163.486	212.892	272.781	187.504
ILMN_1258835	1	NA	NA	103.93	119.971	95.8108	103.736	91.9459	84.0272	89.6577	90.8953	87.273	90.785	90.1581	97.5062	84.246	99.2171	106.541	98.3849	88.6405	114.8	98.4607	103.552	95.9218	100.474	96.0145	98.1471	105.814
ILMN_1258906	1	Lepre1	56401	156.762	212.989	160.696	153.905	120.269	121.482	132.025	126.894	125.894	129.389	120.894	115.387	112.517	130.804	138.448	142.351	140.533	139.311	156.044	161.993	147.222	144.281	125.722	121.603	130.325
ILMN_1258931	1	Exosc10	50912	316.615	332.872	347.322	394.926	210.235	241.104	229.427	206.648	161.246	205.703	165.956	160.684	161.575	202.188	219.825	220.427	182.769	188.938	245.993	205.044	187.035	178.132	176.561	176.91	217.254
ILMN_1259009	1	Baat	12012	166.243	132.542	132.147	164.871	116.39	106.65	107.084	121.508	125.813	116.374	119.239	114.645	108.611	120.764	103.967	115.217	112.687	118.949	106.377	103.615	110.4	110.844	102.709	120.201	121.422
ILMN_1259031	1	NA	NA	110.355	100.398	106.002	114.584	97.545	92.0818	90.8804	98.4029	100.623	96.8088	105.18	94.8759	98.0034	88.7287	98.5241	99.6971	103.136	100.258	106.194	102.345	114.144	111.371	99.1268	101.815	103.834
ILMN_1259037	1	NA	NA	131.208	159.223	136.158	134.683	125.29	109.414	111.136	123.637	123.241	123.451	123.094	112.646	117.839	127.888	130.631	126.277	126.858	123.425	123.657	133.538	131.76	141.363	123.843	130.85	133.343
ILMN_1259041	1	NA	NA	139.885	128.187	139.579	134.658	112.367	105.483	117.169	112.513	99.2156	104.702	103.432	106.553	108.12	120.592	142.873	122.374	113.132	129.711	121.724	119.709	131.395	118.229	123.604	136.393	116.198
ILMN_1259133	1	Wdr82	77305	155.637	154.177	166.299	135.642	155.799	144.053	135.359	140.41	116.653	109.984	123.372	109.002	115.942	130.708	156.306	154.656	157.008	145.471	183.807	169.444	163.557	150.77	135.671	134.764	146.023
ILMN_1259139	1	NA	NA	135.421	145.264	157.629	133.084	113.669	116.028	120.069	129.438	133.182	112.969	116.893	130.916	114.163	141.11	142.83	139.192	128.682	135.115	135.681	128.628	135.341	151.43	144.638	135.924	137.348
ILMN_1259140	1	NA	NA	100.011	118.128	142.934	134.584	106.968	104.342	109.914	109.332	95.0817	104.296	93.2548	99.4554	94.358	117.517	120.281	122.715	112.823	125.375	100.003	118.019	122.644	116.01	115.83	113.492	112.742
ILMN_1259238	1	NA	NA	126.803	123.257	129.955	121.068	92.7573	97.3456	102.057	96.2592	113.158	112.29	99.0248	104.711	112.743	94.2609	94.5312	103.741	110.65	109.583	108.927	104.02	106.802	108.733	111.37	100.417	116.941
ILMN_1259267	1	NA	NA	106.089	100.242	132.105	106.576	90.1581	96.4016	91.105	102.309	95.2981	95.1548	101.226	93.7728	101.203	92.3227	113.518	102.211	117.477	116.163	114.714	102.704	118.521	113.952	109.283	101.934	104.187
ILMN_1259368	1	Apobec3	80287	762.926	1107.47	897.608	1024.64	672.108	701.698	705.547	493.236	420.208	431.545	476.531	493.897	436.035	460.084	544.751	537.038	699.401	542.309	477.85	505.62	418.348	609.469	458.919	498.212	564.858
ILMN_1259384	1	NA	NA	127.53	93.2548	115.462	118.655	113.884	112.055	109.647	106.224	99.3609	110.508	101.266	96.3763	105.01	123.899	121.649	129.431	118.294	120.846	123.461	132.702	127.737	121.922	100.952	119	119.047
ILMN_1259430	1	NA	NA	131.115	126.446	116.513	122.836	120.154	115.927	123.996	109.902	114.272	118.044	126.772	121.751	128.543	131.952	126.188	129.493	133.632	127.788	120.896	124.228	125.332	128.558	129.079	122.12	125.975
ILMN_1259536	1	Mog	17441	133.664	130.41	148.004	130.804	99.6514	117.885	100.343	114.395	117.089	95.9599	113.175	113.736	130.101	122.963	139.417	129.256	118.186	136.566	142.792	132.971	144.574	138.556	125.933	135.983	124.608
ILMN_1259742	1	NA	NA	111.056	139.852	123.815	115.838	95.9599	108.125	107.103	105.545	113.771	106.637	102.766	108.183	101.223	111.335	109.273	114.055	100.631	115.522	115.31	115.413	108.341	113.742	111.45	114.205	112.039
ILMN_1259771	1	H2bfm	69389	112.976	128.541	124.861	121.96	105.077	97.7075	114.857	106.621	113.912	105.869	110.813	101.962	100.681	106.528	115.109	102.239	109.541	118.533	113.158	109.317	106.528	115.607	121.95	108.493	117.505
ILMN_1259786	1	Rxfp2	140498	115.375	108.026	108.716	124.675	92.8991	92.3329	101.987	104.636	97.2721	91.6073	97.1061	97.5176	88.0909	96.262	106.274	106.214	91.2126	100.593	107.093	100.541	99.5916	95.1765	103.741	107.603	99.1529
ILMN_1259897	1	NA	NA	134.845	116.888	118.929	114.75	102.412	93.7122	97.3751	96.9033	101.598	94.4108	94.9372	104.199	105.356	111.323	114.962	116.576	109.516	112.885	113.087	106.424	112.14	113.798	111.082	109.455	115.581
ILMN_1259918	1	NA	NA	116.68	111.992	126.943	113.187	104.211	93.8497	112.176	85.8931	105.056	101.482	94.1652	95.5119	98.4846	123.046	116.075	110.334	116.797	118.706	109.082	108.877	109.485	125.955	97.017	106.184	111.243
ILMN_1259980	1	Pot1a	101185	160.32	139.967	164.443	141.542	117.404	110.954	113.777	101.976	114.584	109.103	122.856	127.454	116.937	102.359	111.959	112.176	99.9354	125.564	118.332	112.789	120.663	117.553	115.562	120.533	117.83
ILMN_1260062	1	NA	NA	117.918	129.262	122.042	117.412	103.98	113.006	104.427	101.138	93.4306	98.6749	105.189	102.063	97.142	119.24	119.763	112.531	114.001	114.055	117.248	102.36	111.559	117.161	116.203	123.864	112.212
ILMN_1260128	1	Gm9978	791283	114.555	112.615	105.481	119.184	101.787	115.382	109.695	102.892	108.852	103.824	101.15	104.632	101.699	111.808	113.879	111.874	130.504	111.311	109.3	108.973	95.3532	100.721	108.056	107.119	112.437
ILMN_1260328	1	NA	NA	111.598	132.483	133.154	141.219	103.781	111.279	106.779	120.717	106.944	113.186	118.224	116.236	103.682	89.9936	99.3964	108.728	109.18	104.031	105.598	105.843	117.432	108.235	115.898	110.369	110.992
ILMN_1260339	1	NA	NA	120.099	114.629	119.758	118.041	97.7846	101.982	110.739	96.2707	111.084	92.5924	96.266	98.4068	98.4336	115.708	117.337	123.864	109.764	116.289	121.043	114.8	112.414	103.118	127.354	108.537	129.266
ILMN_2417926	1	NA	NA	342.124	332.425	256.309	730.023	154.357	186.904	161.575	209.573	132.895	131.33	136.639	111.5	109.828	115.666	126.843	114.188	134.855	165.252	123.435	126.01	121.51	136.826	112.481	124.863	109.197
ILMN_2418537	1	NA	NA	129.797	126.313	112.586	124.037	122.993	116.721	140.094	112.009	113.783	100.707	119.408	112.249	115.42	140.331	128.828	131.076	128.169	126.697	136.47	127.515	126.918	135.768	138.782	138.992	132.95
ILMN_2419051	1	2700089E24Rik	381820	140.713	140.241	152.867	139.714	118.358	111.563	120.984	117.439	120.213	104.431	119.571	117.29	119.528	119.081	124.101	123.952	126.359	116.274	130.477	126.06	132.847	120.013	127.298	141.458	116.829
ILMN_2419464	1	NA	NA	107.383	135.908	118.442	113.071	111.148	96.5572	103.622	107.096	110.783	110.244	110.389	103.441	106.895	130.9	137.528	128.032	129.603	123.178	133.868	119.347	129.74	123.545	126.199	114.558	124.028
ILMN_2420538	1	Trpm8	171382	114.617	104.217	113.632	129.518	96.6939	95.9068	92.3227	99.0993	97.8327	98.7156	92.8378	90.4911	90.9785	101.034	119.503	108.375	105.848	108.613	109.444	100.49	106.637	97.5062	99.0832	118.609	103.123
ILMN_2421580	1	NA	NA	116.363	120.687	115.714	127.832	101.19	98.5655	95.1825	100.854	106.613	96.744	103.745	99.0453	91.3112	97.0612	105.18	96.6636	99.2707	104.858	101.096	97.2521	105.708	101.025	103.146	96.4218	101.373
ILMN_2422848	1	Wnt10b	22410	102.738	101.878	116.201	109.426	82.7327	85.2693	91.6473	100.073	90.8647	94.1737	87.7304	97.9497	89.3327	100.595	108.5	120.944	104.593	106.671	114.875	101.881	117.034	107.929	109.406	110.139	104.716
ILMN_2424036	1	Vmn1r178	232959	119.471	105.594	121.234	106.755	93.3942	94.8555	101.228	89.5424	92.6126	91.841	102.242	97.9709	90.56	92.7134	83.0607	90.235	97.1564	94.3316	90.135	104.584	100.623	98.2053	101.904	94.2728	100.987
ILMN_2424399	1	Ube2s	77891	159.68	161.949	195.078	177.336	145.83	106.144	146.534	111.694	106.524	108.763	118.746	97.6204	104.709	129.808	132.945	142.907	131.289	138.921	144.85	132.601	137.645	154.024	119.83	141.899	115.493
ILMN_2425029	1	Phlda2	22113	1674.41	691.605	159.711	435.887	120.953	217.075	129.234	109.411	124.557	122.555	125.946	121.244	119.267	123.248	120.269	118.242	112.314	118.358	108.402	116.643	119.7	116.055	116.076	135.536	116.074
ILMN_2428290	1	Pkn2	109333	134.383	115.905	120.326	137.905	99.1893	110.267	113.687	108.622	106.385	98.2446	107.713	100.795	102.95	101.184	114.866	117.36	113.439	111.629	120.55	106.638	112.402	104.52	116.422	109.473	110.248
ILMN_2429178	1	NA	NA	148.912	125.117	132.365	132.793	109.73	110.491	103.813	105.705	108.18	104.729	99.7717	93.8156	104.511	119.6	124.111	117.619	129.182	128.763	124.66	117.074	133.335	115.378	107.552	110.03	114.955
ILMN_2429521	1	Dhrs13os	100504178	156.315	150.727	139.63	171.329	118.794	124.262	128.75	110.754	112.939	128.749	108.86	147.349	124.577	144.459	138.249	138.026	138.819	136.948	141.371	149.055	146.45	121.916	136.992	143.216	150.306
ILMN_2430542	1	NA	NA	119.933	121.852	119.13	124.991	108.282	109.225	103.674	122.242	117.102	118.721	107.7	113.696	121.296	119.136	127.312	121.551	111.151	131.312	125.429	119.155	130.432	130.733	118.246	133.219	126.462
ILMN_2430906	1	NA	NA	189.657	142.563	136.595	165.232	107.396	106.667	118.737	114.689	106.514	102.752	108.645	115.203	115.043	107.461	114.644	112.808	119.885	126.57	113.444	140.565	117.636	146.447	127.403	116.211	129.343
ILMN_2432458	1	Top3b	21976	523.568	714.046	502.291	592.267	377.004	397.73	368.736	414.053	275.214	349.329	368.358	319	333.904	564.454	614.255	609.179	530.626	510.245	469.975	517.028	451.541	542.75	466.349	573.44	798.644
ILMN_2436799	1	Tas2r116	112408	105.669	95.6027	95.6634	102.148	101.155	93.841	99.4962	90.7669	88.6405	90.5798	96.4218	91.4826	90.8647	95.4767	98.1965	112.581	100.868	94.2381	107.717	91.4826	95.5487	86.8666	108.438	100.958	99.5576
ILMN_2437164	1	NA	NA	138.195	110.154	120.987	121.393	115.915	105.575	105.604	111.609	99.3008	104.449	99.0535	100.935	97.5793	118.752	118.96	119.888	119.712	120.901	121.152	127.48	121.062	134.489	129.526	116.036	120.401
ILMN_2439638	1	Traf3	22031	1180.74	1590.81	1250.62	1161.99	1143.74	1162.87	1062.77	1214.6	1186.95	1109.8	1298.2	1026.18	1085.47	1360.5	1541.6	1442.21	1542.63	1547.05	1512.91	1160.14	1508.26	1272.26	1529.75	1666.1	1967.34
ILMN_2441164	1	NA	NA	115.636	126.961	110.698	124.309	99.3715	100.894	104.751	110.904	97.3671	97.8193	106.481	103.958	101.971	97.8159	108.889	108.717	97.1061	97.481	94.5748	111.105	104.902	100.859	92.7883	105.902	104.782
ILMN_2441899	1	Tyms	22171	162.916	195.078	199.208	170.008	165.714	145.142	160.795	142.647	146.822	128.697	134.896	118.112	111.349	147.667	162.916	143.845	132.5	147.491	150.873	127.135	140.939	144.308	132.289	137.86	134.08
ILMN_2445049	1	NA	NA	117.122	95.6581	108.453	99.6086	95.0966	93.2797	87.4747	88.1442	105.429	93.2166	88.6761	97.727	82.903	120.617	112.161	117.777	97.3126	109.727	109.855	119.094	109.755	103.507	109.127	105.826	100.091
ILMN_2445629	1	Prepl	213760	110.506	115.614	111.801	132.73	94.9597	88.8207	94.6131	95.7081	91.5526	92.3451	95.0637	90.0098	99.9131	111.998	113.223	107.161	114.918	99.4777	121.819	129.118	121.253	117.417	98.4336	115.452	90.9631
ILMN_2445789	1	Tnfrsf9	21942	148.762	146.868	159.997	215.048	115.614	123.307	113.66	117.714	109.935	134.391	103.842	110.613	119.636	118.007	149.554	125.559	125.009	128.858	142.184	124.96	120.25	138.59	125.402	146.977	125.529
ILMN_2446990	1	NA	NA	144.262	137.376	165.994	121.369	129.537	121.943	131.782	101.595	99.6821	104.967	112.223	108.22	112.088	108.608	124.286	116.382	114.592	115.131	120.536	113.224	112.441	103.755	105.182	124.562	108.924
ILMN_2448213	1	Slc8a1	20541	178.781	176.878	176.091	199.515	153.389	132.441	131.42	133.818	188.611	136.585	180.958	135.629	143.364	129.93	139.83	132.826	136.547	148.428	140.511	142.958	150.202	129.618	124.243	125.441	116.581
ILMN_2449867	1	NA	NA	104.934	99.5708	105.567	111.314	94.4108	81.0214	93.3856	89.885	101.551	89.9823	90.3779	93.5046	96.4659	85.8433	89.5055	96.6973	92.4695	90.117	103.667	91.1375	97.9864	98.6655	92.9716	97.5793	92.0056
ILMN_2451360	1	Ube2b	22210	151.025	124.841	148.902	162.369	127.091	111.425	122.565	122.734	113.977	112.255	118.513	111.235	121.783	118.835	122.438	121.97	122.541	112.239	117.861	123.903	127.667	108.994	134.296	123.362	123.505
ILMN_2455063	1	NA	NA	141.892	89.2412	113.147	142.373	95.5169	82.903	94.9004	109.687	95.1024	107.016	98.4416	93.4569	98.9834	122.858	111.58	129.223	121.416	124.42	125.978	115.96	120.329	125.398	103.009	113.574	115.648
ILMN_2458022	1	Zfp398	272347	143.76	198.777	159.472	158.08	131.916	123.658	134.445	124.042	117.13	128.652	120.07	118.23	116.998	134.61	128.432	132.4	127.829	121.667	126.426	120.558	133.212	131.768	128.276	156.534	152.697
ILMN_2458376	1	5330426P16Rik	68190	124.612	124.445	117.019	117.277	102.795	99.3779	108.626	101.045	103.536	101.455	115.367	127.065	106.168	112.958	129.985	131.658	118.947	125.659	129.851	124.116	120.872	126.09	117.409	119.983	125.984
ILMN_2458710	1	Tom1	21968	131.317	115.516	133.466	162.138	112.182	107.75	106.267	114.809	112.136	118.165	116.064	107.281	109.669	153.364	145.411	150.93	145.493	147.917	141.137	157.893	156.216	165.453	135.911	123.901	127.116
ILMN_2459219	1	Haao	107766	157.591	193.63	149.67	134.411	124.65	126.89	132.291	107.094	110.28	110.99	95.3393	116.387	108.499	111.951	117.811	128.427	125.854	111.943	125.103	123.539	102.278	103.505	135.026	150.455	131.956
ILMN_2459353	1	Wfikkn2	278507	117.351	103.04	127.839	118.795	97.5556	96.9405	107.859	98.2813	98.4574	101.28	105.611	93.9237	96.3489	108.586	119.481	113.453	107.522	108.158	114.586	115.626	120.964	104.7	117.997	115.826	116.079
ILMN_2460094	1	Wnt10a	22409	125.849	138.285	126.466	137.005	116.869	112.016	118.677	110.9	119.035	109.648	103.753	111.161	105.765	114.573	119.693	114.715	120.033	108.707	109.186	114.146	110.634	120.042	123.657	118.427	113.382
ILMN_2462532	1	NA	NA	118.582	127.371	134.461	116.247	93.3107	101.978	102.714	106.11	97.1888	108.174	100.066	102.64	107.599	118.551	115.401	122.313	117.255	115.611	118.147	102.357	118.071	123.206	110.082	112.872	110.081
ILMN_2462737	1	NA	NA	145.422	135.216	132.578	139.328	108.063	124.607	123.57	112.553	118.562	102.711	97.9126	109.879	121.26	123.588	128.39	142.788	126.204	133.113	126.124	120.8	123.287	118.054	112.936	118.328	124.577
ILMN_2464151	1	Fcrl5	329693	106.559	102.656	101.275	105.394	94.8285	93.6047	96.8976	97.7397	95.9656	94.0887	93.756	91.9788	100.862	110.832	105.57	103.663	100.954	112.555	109.595	106.14	102.018	106.488	99.6514	103.156	100.776
ILMN_2464553	1	Tnpo2	212999	193.002	308.529	219.844	220.659	171.24	144.083	156.064	169.211	129.607	152.303	135.919	134.409	145.736	160.013	166.522	168.99	156.164	170.576	180.03	159.416	168.563	188.458	130.09	146.538	159.254
ILMN_2464600	1	Nrg3	18183	111.443	139.567	123.72	131.883	101.982	103.292	105.58	105.799	103.682	101.266	109.524	128.545	108.797	119.382	115.865	119.974	110.247	127.653	111.272	121.825	112.784	126.95	113.109	123.867	120.749
ILMN_2466574	1	NA	NA	131.034	153.017	131.468	130.683	102.078	115.82	126.01	117.764	112.709	125.851	114.333	106.018	127.523	122.54	128.611	129.213	137.919	128.856	133.341	131.018	134.634	123.651	134.105	137.338	131.882
ILMN_2466845	1	Trp53	22059	2735.32	4176.17	3164.13	2890.77	2073.26	2007.46	1841.66	2102.84	1308.67	1556.93	1654.38	1340.1	1311.13	1895.63	2264.35	2127.84	1890.46	1635.55	1977.42	1600.58	1448.02	1526.51	1265.16	1191.3	1603.72
ILMN_2467955	1	Vmn1r73	171237	120.743	155.493	141.899	134.228	111.758	104.042	108.837	108.489	112.804	113.333	121.826	120.287	107.836	114.041	123.35	123.072	114.261	124.679	123.833	115.883	117.083	122.832	120.599	143.199	127.381
ILMN_2469018	1	Tnnt3	21957	157.927	165.304	134.644	154.177	104.19	113.216	123.925	118.816	114.523	111.605	113.801	113.196	105.37	111.832	127.012	125.328	126.513	126.639	106.243	138.978	109.716	125.231	121.184	113.065	113.688
ILMN_2469383	1	Bloc1s3	232946	170.196	133.297	177.496	173.844	122.446	136.54	136.82	117.432	122.932	122.096	151.383	135.201	137.493	143.494	150.506	146.562	145.795	146.93	161.816	155.874	160.555	127.929	152.623	152.736	162.768
ILMN_2469459	1	NA	NA	113.357	148.609	124.689	119.759	101.881	109.881	107.131	104.837	103.838	106.019	105.469	106.516	111.807	109.333	114.015	116.168	122.711	126.982	121.843	106.307	116.948	114.601	110.933	123.458	116.313
ILMN_2471166	1	Tmc6	217353	857.905	1093.78	928.541	1008.71	702.198	776.501	770.614	662.185	554.568	613.781	747.968	614.762	644.84	1219.7	1251.94	1095.66	1047.79	999.975	974.973	1469.99	969.398	1332.86	1347.65	1444.78	2138.07
ILMN_2472765	1	NA	NA	172.877	197.768	188.624	198.056	158.243	179.837	171.889	150.731	132.872	125.332	138.704	140.203	148.916	143.656	150.183	150.38	148.018	168.008	148.259	155.472	169.51	157.061	150.423	167.129	133.606
ILMN_2472994	1	NA	NA	121.014	128.322	116.937	142.252	95.7692	101.947	108.395	101.644	107.129	96.3179	106.563	100.261	101.114	110.867	115.382	109.98	102.985	113.567	112.308	106.011	115.244	110.601	112.395	110.775	109.236
ILMN_2474596	1	Mllt3	70122	185.494	190.502	158.454	192.337	119.366	108.342	174.036	123.714	154.029	155.472	158.356	122.695	145.336	125.482	157.456	132.488	160.488	151.43	140.785	135.932	122.195	131.45	129.083	143.551	123.414
ILMN_2477044	1	Vgll3	73569	97.6681	107.528	103.7	105.773	87.7304	89.9055	88.0289	84.9887	97.8948	84.5407	91.5526	87.9298	88.3118	87.7888	93.0341	90.39	84.4455	95.5169	97.9168	93.0624	90.6332	89.2412	91.7737	94.7412	103.836
ILMN_2477259	1	Tomm20	67952	132.891	198.586	161.736	135.248	112.492	97.6815	120.197	128.603	109.558	103.28	121.355	108.338	108.636	129.533	127.153	129.951	113.884	130.845	119.937	123.48	129.191	140.128	122.416	114.64	134.386
ILMN_2478670	1	Zp3	22788	109.627	135.223	114.255	130.288	104.121	98.7349	111.544	108.367	109.704	111.79	103.193	101.991	110.521	107.592	114.38	103.974	113.431	119.094	118.156	117.336	115.049	123.015	108.478	114.593	119.012
ILMN_2478748	1	NA	NA	124.615	130.033	139.431	129.231	113.064	114.389	112.925	109.075	108.991	111.203	106.013	123.939	108.459	131.295	127.904	123.861	116.153	128.837	118.577	131.322	121.554	131.757	122.152	132.338	143.773
ILMN_2480021	1	Baiap3	545192	173.644	168.884	202.017	220.973	136.7	125.824	172.827	129.431	117.901	127.29	148.553	124.523	124.358	122.805	120.666	137.153	142.143	174.475	152.823	148.312	163.294	169.303	134.459	143.893	140.376
ILMN_2480638	1	Trpt1	107328	157.313	213.418	151.045	156.598	120.55	143.919	118.236	139.164	112.378	142.736	143.49	123.461	136.037	140.541	138.296	142.499	138.876	146.664	151.134	145.185	139.021	167.658	138.556	126.607	144.174
ILMN_2480922	1	NA	NA	148.726	120.512	154.841	139.313	116.939	103.881	113.042	105.05	109.268	108.341	117.118	114.101	105.934	110.057	113.088	126.299	124.952	112.861	132.484	128.053	129.329	125.126	111.345	120.42	111.335
ILMN_2482103	1	NA	NA	158.528	145.795	176.29	223.503	137.253	109.382	105.998	111.502	132.656	110.134	113.819	108.365	116.513	99.6911	114.686	106.368	103.619	117.235	109.106	98.0113	123.518	110.748	99.2128	111.619	90.849
ILMN_2482427	1	Zfp106	20402	453.533	588.487	657.189	609.179	655.594	380.593	458.296	331.639	366.962	379.301	357.703	351.055	370.485	429.565	535.778	365.336	620.762	615.253	564.554	542.853	621.603	503.516	454.574	384.109	318.005
ILMN_2482775	1	NA	NA	131.551	134.008	116.75	137.958	109.002	111.777	113.007	101.737	106.589	108.59	108.128	105.217	104.967	118.313	116.699	122.053	116.812	112.041	117.781	107.676	121.728	126.213	113.017	116.814	125.947
ILMN_2483145	1	NA	NA	190.278	185.015	211.957	200.659	194.771	142.846	176.036	154.788	153.965	173.66	146.968	197.806	157.348	170.303	152.189	151.615	184.247	182.452	153.424	156.71	158.977	161.474	129.194	133.747	123.715
ILMN_2483370	1	NA	NA	125.124	129.106	141.019	169.982	118.388	107.594	106.411	108.291	115.333	119.973	96.0195	114.209	114.697	120.449	122.371	139.399	126.62	130.255	123.453	115.292	122.652	131.74	121.76	130.803	118.031
ILMN_2483983	1	NA	NA	147.067	136.535	151.09	144.33	123.277	121.08	114.449	117.231	120.57	118.784	132.87	117.485	121.702	113.492	139.021	130.167	129.535	134.529	154.865	116.834	129.459	135.7	128.745	121.04	142.351
ILMN_2484097	1	Cdcp1	109332	107.388	120.233	135.652	104.568	95.7428	101.029	89.9936	102.945	108.582	97.1564	98.4029	95.3907	89.6399	106.67	112.745	107.418	112.356	102.211	113.515	109.069	109.162	103.307	98.7983	108.893	106.118
ILMN_2486945	1	NA	NA	176.976	117.049	183.531	164.876	126.81	125.28	141.534	115.847	126.421	115.82	157.367	110.518	118.421	165.179	186.831	178.087	175.115	143.44	182.02	161.782	163.039	162.028	139.471	146.963	151.857
ILMN_2489210	1	NA	NA	1488.92	2161.43	1634.94	1794.35	1235.86	1146.65	1298.54	1042.96	908.715	978.933	1106.61	826.298	855.401	1109.48	1205.64	1065.74	1033.75	1056.53	944.307	996.502	1021.91	1292.07	965.935	1052.21	1257.26
ILMN_2492395	1	NA	NA	127.228	110.268	125.126	139.408	107.209	97.4032	111.037	111.509	119.452	112.387	130.24	122.304	112.782	128.58	124.688	119.86	137.1	131.667	141.049	120.825	138.406	128.765	157.728	135.598	144.445
ILMN_2494869	1	NA	NA	122.384	116.802	116.622	107.418	105.031	89.4237	103.714	97.0994	94.2974	87.5063	96.844	93.3496	93.6132	120.433	143.959	115.516	117.095	111.453	145.955	115.655	108.887	134.845	125.628	117.733	123.949
ILMN_2494996	1	NA	NA	120.988	127.45	115.09	132.751	101.128	107.729	111.344	103.664	108.937	102.219	107.736	114.307	104.544	104.301	115.571	108.027	118.64	119.601	117.938	125.752	115.041	108.165	122.396	114.865	118.558
ILMN_2495743	1	NA	NA	131.443	106.315	122.979	132.155	97.9895	103.622	100.694	103.031	108.971	103.728	110.177	108.352	101.327	114.169	109.266	107.46	115.995	106.536	105.369	106.492	106.511	111.68	114.344	100.403	111.404
ILMN_2496191	1	Slc39a13	68427	130.122	117.477	126.464	143.991	116.651	124.309	115.32	110.036	104.227	117.231	126.195	123.501	129.111	129.886	132.576	144.289	132.821	130.192	131.228	133.084	129.106	132.494	130.563	127.222	128.806
ILMN_2496587	1	Nsd1	18193	111.181	107.854	124.53	125.082	93.7179	89.9521	110.436	91.6473	91.6195	98.8322	95.4712	90.3363	96.3323	113.291	103.676	100.743	107.077	99.3486	113.461	116.599	101.623	96.9033	95.1618	100.242	92.679
ILMN_2497526	1	Usp48	170707	1837.15	1119.69	1459.52	2047.95	914.425	837.713	686.037	817.229	981.878	901.901	953.993	1286.62	1179.49	1010.53	1178.79	1036.71	1039.32	918.885	674.379	723.861	814.683	812.867	1143.74	1171.19	1102.56
ILMN_2500078	1	NA	NA	117.767	126.72	120.724	107.54	105.151	94.6584	108.507	96.6756	94.3792	100.455	99.4225	95.2052	100.8	91.8096	98.0779	91.1516	94.424	108.167	96.293	94.0636	99.298	99.8803	102.982	95.9218	107.392
ILMN_2500491	1	NA	NA	129.707	151.253	165.495	146.467	121.253	121.998	127.199	130.729	134.905	126.216	132.014	127.224	136.998	128.616	137.253	126.951	130.717	135.148	126.524	112.616	127.346	133.071	124.181	126.34	133.274
ILMN_2501324	1	Urb1	207932	181.968	200.644	179.416	177.019	154.978	130.591	138.805	137.752	146.985	152.396	138.151	119.541	147.488	139.408	149.202	140.405	147.435	141.668	143.046	146.179	136.865	139.616	161.864	156.86	176.813
ILMN_2504123	1	Vmn1r41	113857	110.144	116.686	133.933	118.479	100.828	96.6756	107.439	95.4579	94.485	100.23	96.6254	106.614	90.0288	88.0289	96.4184	106.503	93.9476	103.177	93.8094	101.859	92.9138	98.5655	96.0927	100.631	104.887
ILMN_2507446	1	Smg1	233789	122.838	117.331	117.081	120.018	97.6383	94.0308	102.572	100.097	97.825	101.949	96.0687	98.3517	94.5128	110.475	95.8423	96.6796	104.954	103.602	101.292	105.474	108.768	104.999	99.6111	107.798	107.557
ILMN_2508080	1	Wnt3	22415	139.774	129.166	135.093	113.053	95.4509	103.98	111.927	124.489	117.609	118.419	118.271	102.903	123.189	116.954	126.296	121.268	135.748	111.919	136.693	119.336	114.114	127.282	113.135	113.029	121.166
ILMN_2508485	1	Zfp92	22754	137.066	181.847	159.145	150.669	121.15	123.986	122.666	134.722	127.932	139.373	135.395	128.995	128.523	128.927	129.447	132.114	126.529	132.1	127.755	125.322	123.822	135.896	143.109	128.624	146.21
ILMN_2509918	1	Tspan6	56496	130.086	137.021	123.674	135.932	114.32	98.0326	110.529	110.043	110.719	103.667	142.319	117.525	103.868	106.215	123.32	118.403	114.176	127.62	114.517	116.243	108.685	108.539	100.749	87.8983	100.481
ILMN_2510178	1	NA	NA	138.849	133.674	139.993	134.148	102.122	100.935	116.75	100.903	104.794	102.755	114.845	107.62	104.938	113.342	110.719	105.885	109.426	106.752	131.205	117.241	129.685	118.53	120.117	105.765	115.605
ILMN_2510196	1	Gtpbp1	14904	777.639	1180.21	1047.03	1084.65	554.813	560.66	583.264	549.928	372.6	396.115	504.129	451.157	382.468	739.255	658.939	839.526	733.806	646.777	692.134	846.318	698.575	872.195	606.036	675.772	1050.19
ILMN_2510920	1	Ptpn14	19250	120.581	121.534	119.382	125.747	105.881	107.712	107.058	106.226	116.641	111.288	112.174	112.203	107.452	117.844	116.84	108.33	119.329	118.363	120.135	122.023	115.955	111.333	116.557	123.981	116.993
ILMN_2511456	1	Lrrc17	74511	144.01	157.783	131.478	146.534	116.513	104.945	125.166	124.433	128.246	122.879	130.894	115.197	109.08	140.346	148.547	148.312	130.905	133.111	127.999	140.331	146.011	153.556	135.934	136.795	144.385
ILMN_2513778	1	Tmc6	217353	877.235	977.291	820.175	908.102	599.961	687.323	654.632	748.367	495.754	548.727	773.45	593.479	571.809	1021.13	1133.77	1038.19	992.664	1027.05	964.264	1204.77	929.215	1286.62	1233.98	1350.72	1881.21
ILMN_2514130	1	NA	NA	115.384	115.304	115.099	103.275	95.6695	96.2537	83.9232	80.644	94.9317	87.5811	90.5385	90.6027	100.285	100.721	107.959	102.621	103.461	104.193	116.721	107.634	108.817	93.0076	91.6978	87.7304	93.8702
ILMN_2518406	1	Vil1	22349	510.245	259.865	126.008	192.069	100.864	101.405	112.285	102.36	99.7419	104.105	102.74	99.1695	105.991	139.478	139.431	107.247	122.266	121.463	101.671	105.642	98.7228	135.442	100.871	114.794	129.076
ILMN_2518938	1	Usf1	22278	129.993	112.274	123.439	132.413	111.574	113.079	102.917	115.689	111.86	117.094	104.869	111.885	119.331	127.11	129.901	135.285	123.647	112.884	124.184	122.75	129.35	123.377	135.857	129.905	140.379
ILMN_2519313	1	Tmod4	50874	165.649	166.299	189.648	204.536	123.33	141.977	141.295	171.709	172.757	164.36	166.746	127.381	135.41	148.376	153.209	148.863	158.175	135.822	151.067	154.439	148.317	137.374	198.461	174.999	178.889
ILMN_2519488	1	Tor2a	30933	321.584	246.27	285.943	330.885	216.739	229.4	256.512	280.068	227.349	226.121	261.897	197.105	157.636	318.511	380.644	336.183	293.719	303.448	336.929	355.948	325.913	344.379	300	284.074	328.399
ILMN_2519897	1	NA	NA	111.747	108.299	114.098	113.451	94.7125	97.8193	99.202	95.5119	92.9397	93.3107	86.2345	95.587	91.8096	90.6861	96.9152	99.6086	91.6195	89.2412	100.862	108.797	104.76	101.239	90.0288	99.4255	105.339
ILMN_2522541	1	Zbtb43	71834	135.4	109.294	120.975	136.657	100.428	93.8997	103.722	96.8371	104.638	97.0947	105.31	97.2299	97.9527	109.564	104.093	112.906	102.159	109.52	110.454	110.939	107.65	101.037	98.9272	96.6038	109.232
ILMN_2524361	1	NA	NA	145.218	188.591	137.397	176.667	123.637	145.428	128.823	125.797	118.192	113.365	110.518	109.72	112.219	137.937	154.336	145.502	130.479	136.243	112.679	128.483	132.263	136.959	118.964	123.061	128.088
ILMN_2524917	1	Glis3	226075	113.557	100.186	124.426	111.694	92.6126	91.7963	96.344	102.231	104.36	91.6195	94.8019	103.087	92.8704	100.598	111.035	91.8096	113.937	117.806	113.117	98.9204	108.513	102.952	103.311	109.793	99.459
ILMN_2524940	1	Defa-rs12	13221	125.433	137.837	125.678	121.995	110.243	106.954	117.615	114.486	120.689	112.316	123.187	117.808	125.228	111.719	112.952	117.497	117.45	114.281	119.579	105.513	107.493	121.496	112.662	116.401	110.158
ILMN_2525029	1	Ash1l	192195	137.826	135.583	135.608	145.408	116.102	120.168	120.329	121.689	118.246	115.579	116.565	117.725	112.635	127.7	118.58	123.671	125.978	132.776	132.663	139.22	134.553	135.243	130.316	127.18	128.001
ILMN_2525931	1	Rp1l1	271209	151.869	135.883	141.352	161.432	121.856	118.581	126.666	114.824	116.031	122.985	111.358	113.798	116.952	128.235	125.443	130.267	125.146	125.593	127.165	137.666	131.309	125.667	137.702	131.863	120.633
ILMN_2526448	1	NA	NA	121.151	112.209	130.161	138.67	87.9604	93.6342	88.0909	87.0502	88.7767	96.223	91.4482	98.12	99.8046	102.607	110.498	100.478	112.393	101.17	106.437	107.509	100.874	109.709	103.367	98.2851	101.525
ILMN_2526513	1	Cfap221	226356	107.341	118.103	104.691	112.149	86.8666	93.1487	91.2391	93.4569	102.483	96.5218	96.8938	99.3084	94.4973	96.8669	101.21	95.9599	108.179	108.117	96.107	94.4973	93.6774	104.366	93.5861	94.2231	109.604
ILMN_2526739	1	Batf3	381319	209.003	265.602	215.188	273.872	213.242	202.203	211.639	168.058	154.999	197.274	190.985	139.297	138.621	248.427	322.184	278.718	391.689	329.302	276.449	277.118	266.987	321.535	308.208	350.798	551.516
ILMN_2526840	1	Tmem196	217951	123.252	123.772	105.189	127.352	105.374	107.449	109.897	100.828	101.109	101.09	106.539	103.85	100.943	108.351	127.361	123.811	127.685	132.097	121.772	120.487	122.207	113.829	111.971	116.875	117.33
ILMN_2527100	1	NA	NA	122.819	103.776	142.212	180.613	101.578	101.455	105.296	109.037	99.9383	97.1265	97.432	99.5183	93.5046	115.737	126.722	122.961	129.27	115.026	126.374	146.895	129.63	123.695	135.951	128.789	126.094
ILMN_2527805	1	Wfdc10	629756	150.275	129.236	143.261	156.17	134.724	118.189	121.371	118.188	125.91	131.713	131.34	125.196	127.971	141.903	139.843	134.096	127.469	133.53	142.151	129.307	146.278	144.84	134.393	132.375	145.142
ILMN_2527854	1	Xkr7	228787	109.443	98.7056	107.638	118.322	83.0607	91.7075	95.5551	99.9944	93.2166	90.1882	100.91	103.409	103.37	97.1041	97.8368	103.43	95.851	101.413	90.0617	91.1757	103.068	91.0356	99.4719	100.436	102.162
ILMN_2528401	1	Rb1	19645	108.812	100.709	108.286	112.937	96.9739	90.4249	95.8843	95.9902	95.4289	96.6152	92.3098	111.475	88.9997	104.6	105.131	103.948	94.8618	103.652	95.587	91.7535	97.9497	97.6383	99.9519	100.755	105.979
ILMN_2528649	1	Gm4858	229571	130.393	122.255	135.405	129.856	108.488	109.095	106.181	107.834	115.421	122.771	108.805	100.191	117.213	127.098	120.45	129.496	114.68	99.2816	120.864	123.593	120.187	118.479	121.753	119.583	115.889
ILMN_2529177	1	Agxt2	268782	142.208	116.993	121.319	126.552	95.8284	99.0058	112.957	105.443	98.7983	110.363	100.478	105.073	102.187	111.788	115.941	116.404	110.484	110.782	112.96	121.364	118.499	113.097	118.601	109.16	97.9215
ILMN_2529824	1	Msantd1	403174	123.143	111.901	132.477	130.967	104.14	109.456	98.0779	116.661	103.687	106.524	118.998	103.35	125.453	123.971	117.924	113.811	118.277	126.483	127.387	122.318	126.489	120.923	134.614	121.617	123.709
ILMN_2529850	1	NA	NA	136.156	136.998	116.316	137.122	116.987	105.801	109.309	122.985	116.58	132.346	125.544	109.83	116.569	120.628	119.947	121.131	125.011	119.175	111.325	121.787	115.976	111.326	127.823	117.943	128.269
ILMN_2529927	1	NA	NA	130.557	160.814	127.971	121.872	123.436	116.734	125.929	133.128	120.239	119.291	118.955	112.574	118.948	134.48	151.869	143.701	140.639	136.065	143.715	145.921	142.702	128.532	148.44	145.818	133.039
ILMN_2530799	1	Gm10548	633395	149.349	115.976	171.823	149.15	125.579	114.782	111.824	125.328	101.93	102.216	114.134	114.775	106.194	137.94	135.516	123.74	122.766	118.835	117.286	128.941	123.116	134.213	113.598	121.798	117.202
ILMN_2531440	1	Foxi3	232077	116.091	125.956	129.366	133.405	118.524	120.852	136.022	111.961	114.658	104.971	109.615	108.249	109.724	122.682	133.431	122	128.385	131.452	116.546	124.226	116.935	116.787	113.416	118.699	124.061
ILMN_2532759	1	NA	NA	115.737	115.966	105.571	121.356	102.061	92.3451	96.5572	105.422	103.385	94.8935	107.471	94.719	102.112	95.3485	87.5811	111.815	105.713	100.417	108.776	89.0598	90.1882	96.6567	95.4289	101.234	99.4332
ILMN_2533336	1	Ces1a	244595	126.149	138.916	119.233	116.402	100.105	116.669	107.079	98.8601	104.144	103.347	104.203	104.013	104.472	126.387	131.806	122.268	120.014	133.98	138.375	123.627	133.685	123.883	114.763	133.291	117.935
ILMN_2533520	1	Tpt1	22070	118.511	114.333	121.189	111.402	104.749	113.841	101.822	105.746	106.679	104.483	98.6147	106.265	102.25	116.049	126.871	128.593	114.172	111.335	128.381	111.205	125.673	127.256	110.962	109	102.405
ILMN_2533797	1	Npffr1	237362	127.617	118.06	105.357	117.717	96.3368	106.586	104.089	109.196	98.9165	103.812	98.4182	103.613	109.028	113.443	111.932	105.684	114.819	108.87	111.86	110.236	120.813	124.822	115.48	123.824	115.814
ILMN_2534253	1	Git1	216963	169.136	209.256	213.609	240.985	171.791	156.868	153.727	135.013	172.827	147.957	176.878	143.789	173.324	165.587	155.808	167.686	158.829	149.67	172.934	157.298	169.159	163.757	159.949	153.038	150.368
ILMN_2534783	1	Ces2b	234669	142.553	129.447	118.563	138.69	111.018	105.31	109.024	100.208	107.647	111.244	113.142	113.368	106.598	121.567	118.571	118.864	114.74	115.98	125.414	112.164	129.284	115.615	124.581	129.331	118.899
ILMN_2535419	1	Sptb	20741	113.043	110.569	107.337	127.606	97.0032	96.5082	88.3315	100.743	92.2362	100.659	100.063	101.506	107.331	113.618	100.636	113.287	116.741	107.491	111.299	105.67	113.195	118.42	103.726	108.84	107.402
ILMN_2535649	1	NA	NA	121.743	135.02	104.184	114.533	100.359	103.613	101.682	110.993	95.2644	98.6716	97.9674	95.3393	99.5604	108.788	107.663	114.78	108.569	118.121	113.365	107.824	108.958	104.608	111.9	106.445	107.071
ILMN_2535722	1	Tmem170b	621976	137.072	94.5312	132.76	136.13	115.359	107.865	107.46	100.976	97.6594	95.6695	108.195	111.053	103.331	128.883	131.287	147.307	123.087	126.325	135.76	134.677	123.904	125.8	117.851	118.313	120.463
ILMN_2536553	1	Ppp2r1a	51792	283.544	304.608	293.804	298.933	200.659	200.157	168.909	132.445	145.804	181.689	149.279	124.133	130.762	176.017	171.207	181.339	184.575	173.673	193.757	187.049	168.398	188.872	147.013	172.544	145.072
ILMN_2536649	1	NA	NA	6034.72	2965.82	5258.01	5341.55	3283.88	3498.31	3643.88	2857.23	3175.85	3215.36	3739.99	2938.39	2798.73	5435.06	4479.82	4523.78	4660.26	4711.76	3647.51	3520.49	3609.85	4167.93	4866.28	4281.07	4281.07
ILMN_2537196	1	NA	NA	111.33	116.39	112.048	110.627	96.5082	88.4079	99.1069	93.6047	96.3368	97.6938	96.367	88.935	97.2721	110.471	117.392	104.101	104.137	108.617	103.136	105.979	104.219	117.285	105.035	100.422	111.971
ILMN_2538642	1	NA	NA	124.854	140.521	121.958	122.518	124.517	109.656	109.246	110.716	112.349	103.801	98.423	101.543	109.653	126.34	129.936	115.913	114.518	112.408	125.947	127.231	129.134	112.476	122.31	123.974	115.985
ILMN_2540212	1	NA	NA	131.839	139.847	123.872	153.829	111.004	117.029	109.996	116.531	117.893	105.613	111.103	130.518	114.65	113.906	129.854	131.867	113.739	124.175	129.874	117.202	129.346	128.745	123.403	117.16	125.728
ILMN_2540553	1	NA	NA	102.193	101.148	125.702	115.477	90.9296	97.5394	90.785	90.8353	97.7654	98.167	96.0552	92.6706	98.5616	96.844	113.29	108.967	107.339	107.616	110.396	100.89	102.429	103.896	110.758	110.183	100.903
ILMN_2541448	1	NA	NA	124.226	125.189	128.519	126.959	114.861	115.371	115.637	115.838	117.374	119.521	112.94	118.252	105.842	118.969	122.171	120.9	116.457	112.088	117.871	124.871	113.094	114.482	116.559	127.039	122.453
ILMN_2543711	1	NA	NA	140.396	135.75	158.809	125.956	110.291	126.613	113.024	126.794	130.228	115.857	123.059	119.369	117.988	127.467	128.852	143.858	148.726	147.327	143.85	134.553	148.004	125.156	156.843	146.721	138.692
ILMN_2546455	1	NA	NA	147.912	146.338	122.845	128.369	116.281	110.494	130.253	124.107	118.721	117.877	108.054	116.447	108.74	138.725	153.958	142.693	126.742	127.672	124.332	127.717	124.107	130.886	144.834	140.081	125.387
ILMN_2548100	1	NA	NA	122.692	122	118.811	141.603	111.052	106.752	105.673	103.269	115.75	106.978	108.727	106.501	104.005	126.99	128.706	112.55	117.833	129.839	123.862	121.919	129.435	123.043	124.902	137.599	117.492
ILMN_2548883	1	NA	NA	158.394	136.067	155.657	155.969	128.373	128.499	129.523	117.36	123.293	120.196	119.114	107.867	109.573	114.8	128.213	141.082	126.796	130.749	127.436	129.42	131.125	117.099	120.925	113.798	131.657
ILMN_2549257	1	NA	NA	145.405	112.754	133.335	158.039	95.4172	96.4148	120.948	98.2406	96.8537	102.365	92.3451	102.501	95.3113	105.852	120.178	107.634	114.275	109.002	119.877	119.292	122.046	104.219	100.162	112.038	99.1354
ILMN_2549384	1	NA	NA	135.587	117.054	123.267	125.776	109.896	115.619	114.433	113.784	114.583	117.593	111.486	117.717	109.034	126.503	131.108	126.334	121.819	128.47	117.1	131.724	129.571	124.28	126.838	119.529	117.446
ILMN_2551185	1	NA	NA	143.159	113.378	123.703	132.849	97.6849	99.5916	99.2542	95.4712	90.4249	96.2707	99.9862	95.1024	98.8882	129.284	127.257	126.628	108.694	126.193	95.1882	123.175	124.796	123.673	163.587	122.861	128.801
ILMN_2551611	1	NA	NA	142.907	104.821	126.542	114.077	120.759	104.091	124.055	101.506	110.878	106.984	99.7003	95.9218	109.785	129.288	127.678	122.574	126.582	124.986	139.485	128.267	131.806	114.228	123.087	117.711	116.557
ILMN_2551648	1	NA	NA	151.873	154.623	136.599	146.244	121.595	128.887	116.812	135.336	130.986	135.72	133.816	134.379	120.152	127.301	127.929	121.568	141.701	138.364	138.202	129.898	121.837	126.269	149.15	140.7	136.538
ILMN_2551723	1	NA	NA	1017.99	1173.69	999.975	1109.8	757.437	685.161	576.573	543.693	587.287	564.858	667.479	514.115	497.462	564.704	828.156	562.377	775.488	970.105	657.858	559.819	609.331	623.243	1045.35	771.789	794.984
ILMN_2552701	1	NA	NA	134.215	119.332	132.633	133.874	111.768	108.808	141.312	118.959	108.561	113.841	112.712	109.322	117.985	143.006	127.973	156.291	135.02	132.041	119.781	125.038	130.2	131.596	138.352	128.055	125.875
ILMN_2552931	1	NA	NA	130.683	127.932	125.824	131.491	103.258	100.063	122.277	109.499	105.947	102.781	104.261	96.8669	94.8019	111.321	125.482	112.722	114.367	116.999	104.203	117.087	113.451	91.9459	114.166	116.347	107.399
ILMN_2553462	1	NA	NA	126.393	101.083	135.58	129.642	96.1343	85.1296	104.64	101.006	87.8517	99.3567	109.595	91.6073	95.851	99.7354	113.819	123.996	114.574	122.354	125.08	123.161	130.165	112.994	125.074	129.209	105.669
ILMN_2554000	1	Ehd2	259300	140.356	132.697	139.357	129.561	127.041	108.443	109.272	131.155	104.425	121.846	119.142	120.888	111.948	121.785	129.905	118.972	119.146	122.931	124.132	123.328	118.434	125.553	127.954	122.117	129.294
ILMN_2554797	1	NA	NA	149.229	161.613	132.338	192.257	138.181	122.639	112.052	152.325	130.121	123.843	128.096	134.96	124.604	112.511	120.379	125.443	118.8	123.316	118.899	105.226	118.6	125.047	122.955	113.561	126.782
ILMN_2556989	1	NA	NA	215.887	264.735	225.73	223.682	155.866	165.627	163.022	176.788	130.715	139.879	158.737	115.922	148.184	158.652	252.446	178.297	189.099	160.005	199.423	180.346	197.165	164.876	168.628	199.468	210.466
ILMN_2560329	1	NA	NA	139.27	114.522	139.485	117.703	93.8868	90.4761	118.374	98.1471	92.8189	90.3184	92.1075	82.7327	83.7975	112.407	119.103	109.378	102.133	115.172	119.626	120.336	93.894	94.2381	103.118	103.169	104.87
ILMN_2563813	1	Slc20a1	20515	134.107	147.083	128.439	135.654	110.561	111.705	116.17	115.697	116.567	120.05	109.049	109.537	108.235	134.793	107.018	135.221	129.333	133.784	115.201	110.288	124.08	133.206	122.409	140.751	126.888
ILMN_2563855	1	NA	NA	147.759	144.266	153.979	185.777	125.387	144.876	134.239	132.123	126.096	121.805	119.285	119.07	121.728	120.115	118.633	124.604	118.269	124.754	124.021	136.248	124.529	121.064	120.753	126.497	123.944
ILMN_2563934	1	NA	NA	136.079	135.926	146.023	133.976	119.876	136.411	118.963	141.085	133.957	128.758	129.64	113.552	120.879	152.117	137.491	133.37	143.211	135.903	137.757	138.886	141.132	138.639	134.543	128.169	136.407
ILMN_2566923	1	NA	NA	126.163	130.551	115.364	120.703	103.41	105.965	107.215	115.868	115.293	102.25	112.837	102.764	106.788	111.787	119.048	118.613	104.601	119.156	116.767	113.034	116.891	124.911	138.007	123.849	129.997
ILMN_2567596	1	NA	NA	120.032	112.845	114.657	105.775	97.727	95.7927	104.083	97.2196	107.543	99.061	101.05	106.547	91.9694	110.748	103.488	117.287	105.63	104.32	103.65	100.051	100.8	111.514	103.533	106.163	111.448
ILMN_2567940	1	Etnk1	75320	363.493	465.785	393.689	382.905	415.494	316.191	412.65	294.204	296.144	328.613	284.472	289.649	265.408	304.261	283.299	273.529	489.556	443.488	513.736	392.772	541.923	344.461	628.806	432.547	329.594
ILMN_2568578	1	NA	NA	105.672	111.685	108.793	113.606	101.662	97.0947	109.308	100.321	96.4767	99.3486	103.743	98.895	98.3118	121.699	116.562	106.77	117.395	105.664	109.523	110.652	120.814	108.922	96.088	105.897	101.724
ILMN_2569894	1	NA	NA	138.022	173.564	139.887	146.125	125.489	119.056	126.943	133.358	120.091	111.321	119.064	116.871	117.661	134.016	123.834	131.531	134.957	121.885	127.873	127.854	129.575	131.132	130.286	127.293	138.931
ILMN_2570596	1	NA	NA	140.634	126.82	152.566	160.172	120.888	121.027	115.19	132.311	123.918	125.509	118.346	112.97	130.383	132.151	134.2	140.29	152.634	129.461	142.063	138.39	148.681	148.487	142.943	137.88	150.522
ILMN_2572467	1	NA	NA	135.848	137.516	142.184	150.763	122.717	112.774	99.8975	99.0535	136.97	110.033	154.579	132.459	140.501	168.753	156.5	133.664	163.956	192.069	145.635	125.678	138.091	131.984	187.035	158.701	193.257
ILMN_2575530	1	NA	NA	122.002	108.945	110.075	116.616	102.338	101.582	98.33	100.191	107.943	102.08	103.309	98.0496	91.7401	98.5134	106.754	104.585	108.962	106.034	101.251	107.549	114.884	107.543	105.456	113.417	106.976
ILMN_2577598	1	NA	NA	145.48	185.883	148.829	192.78	116.729	116.57	109.482	115.232	110.797	113.81	117.343	108.375	123.063	141.096	154.095	143.765	154.484	131.624	148.018	144.381	141.896	158.132	130.662	127.984	135.752
ILMN_2578614	1	NA	NA	111.6	117.815	112.37	118.86	105.165	101.515	110.243	115.638	108.316	108.585	111.983	113.338	105.715	104.105	107.323	103.735	100.315	102.112	110.499	107.066	100.887	100.653	104.469	107.324	106.987
ILMN_2579537	1	NA	NA	124.959	124.216	148.708	128.812	110.723	104.957	95.0882	94.3157	107.629	97.8992	104.075	104.213	93.0531	131.839	165.059	125.217	165.195	192.532	136.019	137.001	146.859	131.208	118.283	113.482	135.777
ILMN_2580065	1	NA	NA	137.383	139.49	112.189	143.724	108.69	101.529	102.023	111.559	102.07	102.042	104.997	101.634	110.417	124.07	123.318	113.234	109.799	115.282	110.036	112.178	110.363	104.035	110.345	124.159	117.352
ILMN_2581506	1	NA	NA	129.044	125.101	143.129	133.53	122.912	120.956	108.242	113.988	117.876	111.606	97.9416	120.086	114.626	132.339	141.599	133.496	131.466	119.632	118.299	124.483	141.585	126.363	141.811	124.93	134.881
ILMN_2583288	1	Ptpn14	19250	144.971	158.326	162.319	150.966	125.62	136.942	129.972	140.464	117.138	123.217	138.453	133.03	142.482	127.967	130.594	127.217	135.457	128.141	130.271	133.39	127.173	137.429	137.072	135.096	144.603
ILMN_2584118	1	NA	NA	108.332	109.383	116.23	123.15	106.416	103.331	97.6506	117.449	108.069	113.56	102.002	109.716	104.736	109.497	110.773	119.118	112.565	108.34	106.17	109.866	111.077	111.114	119.465	111.208	117.207
ILMN_2588055	1	Actb	11461	231.659	329.252	419.992	506.961	132.441	136.59	123.773	141.885	119.348	129.757	137.478	124.991	116.742	332.081	247.619	241.275	199.062	229.571	207.99	201.274	193.122	318.966	197.003	219.575	471.288
ILMN_2588329	1	Rptor	74370	131.432	113.383	131.729	106.325	108.99	98.6749	87.5509	94.8089	95.9272	99.4932	95.0336	95.9824	98.0302	101.686	97.8578	110.733	118.121	101.443	104.483	121.67	105.214	99.9234	104.818	91.6473	102.961
ILMN_2588986	1	Cdc26	66440	195.044	136.298	203.87	219.494	123.213	140.358	138.816	123.212	120.542	122.943	125.856	130.629	112.86	123.527	141.394	129.04	134.913	121.972	149.375	138.175	134.473	122.098	153.958	128.374	134.351
ILMN_2589790	1	Stat3	20848	1239.17	1486.61	1232.12	1210.61	1509.25	1857.01	1739.97	625.6	674.803	643.306	1104.54	697.015	725.585	969.624	1960.22	668.755	1637.68	1591.29	1891.83	1707.14	1988.87	900.392	1241.28	1116.99	930.894
ILMN_2589803	1	Sytl2	83671	133.182	114.476	135.221	128.919	103.286	101.621	104.53	116.128	108.491	96.6346	100.755	97.1564	101.873	98.8818	112.504	115.549	131.757	116.372	116.445	124.93	107.5	106.441	113.582	132.048	108.689
ILMN_2591935	1	Pmm2	54128	1377.24	1466.74	1207.31	1313.64	918.71	986.952	851.431	874.703	681.927	781.824	784.378	751.414	734.632	1032.19	1149.06	1076.21	897.608	807.556	863.381	875.375	1003.55	1042.06	637.815	689.262	985.646
ILMN_2592496	1	Dis3l2	208718	440.902	616.697	476.625	545.793	393.164	430.544	367.757	372.658	317.89	375.336	352.713	372.333	371.608	456.358	407.435	401.867	361.549	383.843	447.291	465.785	487.824	454.805	336.982	356.75	376.946
ILMN_2592507	1	Ppp1r9b	217124	2109.61	1933.33	2006.76	2401.67	1211.44	1125.45	1126.56	1300.87	1154.82	1246	1363.46	1389.4	1286.35	1490.11	1082.24	1615.07	1492.27	1310.67	1443	1410.36	1349.34	1200.36	1437.73	1246.46	1433.83
ILMN_2592554	1	Rexo1	66932	242.502	350.546	329.007	266.849	192.319	193.649	191.547	213.677	194.167	234.181	170.415	180.193	233.498	228.564	220.851	257.063	210.812	199.779	236.57	251.754	230.735	224.791	173.492	183.157	214.467
ILMN_2592823	1	Cdc42ep5	58804	199.283	240.436	133.229	205.41	127.789	136.61	129.575	153.905	133.148	118.365	122.322	146.491	125.388	123.95	142.519	131.32	140.896	137.829	127.293	128.175	130.83	122.362	125.138	138.939	112.751
ILMN_2592834	1	Sct	20287	458.919	256.47	152.048	217.777	129.786	139.86	146.327	118.592	113.361	116.753	113.435	134.716	116.8	133.297	136.835	136.786	150.066	138.873	161.487	139.149	128.814	131.314	120.92	134.724	120.345
ILMN_2592996	1	Gpr6	140741	134.039	155.772	160.537	144.723	116.534	124.576	129.525	121.745	114.729	108.298	106.259	115.567	130.267	117.807	114.1	114.35	117.229	127.929	108.797	121.94	125.492	120.41	110.351	115.461	122.074
ILMN_2593338	1	Actr6	67019	202.848	160.013	197.258	179.503	150.27	143.384	140.399	129.346	132.149	158	123.292	173.083	136.859	146.647	143.417	156.967	132.248	135.66	124.41	134.475	146.822	126.123	150.953	167.067	150.399
ILMN_2593425	1	Cnot3	232791	121.79	118.244	124.137	123.142	104.69	106.698	106.742	101.762	109.051	103.009	100.976	112.307	112.525	114.783	118.69	111.204	112.615	122.546	118.769	113.597	105.659	124.552	127.006	115.865	124.293
ILMN_2594394	1	Nicn1	66257	174.002	151.734	162.4	146.423	134.133	115.77	134.19	127.98	138.071	124.744	136.761	113.461	130.956	134.172	151.494	150.966	149.606	154.539	161.2	158.335	142.969	145.709	121.529	148.44	128.349
ILMN_2594943	1	Snapin	20615	176.017	171.734	194.082	205.212	139.471	130.902	142.092	139.426	135.229	157.166	135.693	156.584	147.778	152.077	152.336	154.831	141.397	147.174	162.088	149.253	147.603	147.425	173.205	175.491	154.087
ILMN_2595283	1	Rrp1b	72462	2403.62	4036.47	3488.04	3028.42	2567.77	1940.43	2276.45	1105.3	1283.92	1116.41	1071.99	1098.77	1040.1	998.96	1556.93	900.168	1408.63	1952.96	1315.2	1123.4	1508.95	1429.53	1578.71	1037.76	1957.28
ILMN_2597050	1	D5Ertd577e	320549	115.678	107.147	124.077	125.372	97.9168	97.2036	97.7846	85.9958	85.8433	95.6027	91.3629	99.1315	89.0598	97.4152	110.679	115.576	103.836	100.78	100.838	106.26	94.8486	103.3	92.3227	95.4767	96.2796
ILMN_2597445	1	Midn	59090	109.859	104.582	116.853	120.63	97.498	92.9988	96.2325	113.123	107.503	99.8466	101.87	110.921	104.533	118.292	102.986	102.141	106.845	112.717	104.926	111.355	102.297	91.7737	112.864	108.661	109.11
ILMN_2597567	1	Bcl2	12043	149.268	151.109	189.941	184.527	127.037	103.057	114.139	107.724	133.137	137.063	113.657	127.865	110.618	122.813	128.734	133.606	109.146	133.281	134.084	126.28	138.924	126.851	124.737	122.113	117.146
ILMN_2597578	1	Fzd8	14370	148.326	190.536	151.343	134.543	118.253	114.26	126.669	138.779	127.585	116.666	131.111	131.259	133.544	151.917	173.551	152.041	144.45	139.763	153.025	144.292	148.701	138.964	135.534	131.468	144.01
ILMN_2597909	1	Ppfia1	233977	1923.47	1939.76	1895.07	2149.98	1712.44	1668.93	1520.59	1753.88	1881.21	1785.21	1620.91	1767.92	1734.11	1572.3	1632.09	1783.35	1605.4	1829.21	1537.56	1465.68	1592.81	1664.7	1910.98	2102.84	1877.41
ILMN_2598014	1	Smco2	69371	112.341	111.64	123.693	115.291	101.289	100.906	101.621	98.4846	108.676	103.501	100.828	105.352	98.3176	106.279	104.284	108.911	106.038	98.3619	91.8603	104.512	117.235	108.898	110.167	107.945	112.037
ILMN_2598147	1	Bex1	19716	216.714	208.839	171.114	154.405	134.737	157.798	150.301	143.494	156.094	149.082	131.23	133.121	152.346	154.248	143.081	139.06	141.284	146.738	139.63	139.128	147.938	136.82	152.33	175.552	161.139
ILMN_2600127	1	Zfp930	234358	113.616	117.104	126.092	117.482	109.005	103.788	102.725	108.216	100.425	106.007	104.568	96.862	102.539	105.424	118.327	104.437	117.624	112.607	124.83	111.366	114.702	114.893	117.239	115.142	108.45
ILMN_2600463	1	Mtus1	102103	162.3	143.554	183.876	149.238	113.48	121.92	137.185	114.547	119.158	122.1	110.945	123.865	136.803	99.0964	104.818	123.555	121.341	115.616	139.824	111.356	121.795	114.001	142.604	154.923	144.767
ILMN_2601043	1	Actr8	56249	219.779	180.466	199.317	202.974	143.144	138.992	132.43	139.982	127.553	135.427	155.585	130.807	135.259	125.531	142.997	139.637	149.404	156.384	155.88	129.166	155.516	137.491	137.599	178.615	109.733
ILMN_2603147	1	1700008O03Rik	69349	103.625	121.432	115.213	127.802	108.269	96.1621	105.997	95.2697	100.403	106.919	89.0874	95.502	82.1875	96.7102	113.699	111.27	105.17	107.014	121.091	107.243	108.943	111.382	100.912	105.439	96.8669
ILMN_2603253	1	Casc1	320662	122.29	139.656	123.396	123.248	109.049	102.627	99.6168	107.531	114.757	102.738	111.782	104.607	103.145	117.251	114.004	120.647	119.914	118.986	127.45	119.871	114.549	117.317	116.445	112.942	128.303
ILMN_2603401	1	Epyc	13516	112.233	105.554	109.602	114.711	104.101	91.0945	90.56	108.392	98.6147	104.13	99.2365	91.4224	90.7213	96.4497	110.345	103.406	91.0192	106.001	100.884	102.184	100.741	107.186	105.659	112.055	107.455
ILMN_2603689	1	Fmnl1	57778	211.483	321.977	287.916	244.957	190.303	201.741	232.219	169.69	153.656	166.465	167.015	141.473	129.214	242.153	185.719	214.145	208.231	194.094	208.231	193.122	192.78	214.756	201.323	242.502	243.567
ILMN_2603693	1	Ppp6r1	243819	724.461	1018.2	904.454	970.38	755.005	725.405	690.887	657.63	482.625	577.336	703.534	577.992	554.568	844.888	905.622	836.058	723.333	711.922	847.683	778.086	791.844	796.05	710.26	762.02	979.178
ILMN_2604105	1	NA	NA	125.451	119.773	131.85	115.747	108.283	108.828	101.582	110.919	101.676	110.75	111.835	111.062	108.819	110.12	109.726	112.68	103.019	110.313	117.432	111.687	116.776	114.169	114.813	111.545	116.232
ILMN_2604494	1	Podxl	27205	345.969	180.7	194.135	242.131	134.362	167.401	172.106	160.368	208.571	160.023	172.597	157.313	156.639	171.622	173.983	191.025	166.453	173.699	150.165	180.119	145.961	155.73	154.024	169.744	155.599
ILMN_2604688	1	Ap2a1	11771	272.875	380.727	305.282	353.625	222.607	189.41	192.512	206.144	125.984	186.868	173.949	152.639	173.056	209.761	211.286	242.475	186.22	179.789	220.31	209.932	222.279	232.772	141.506	139.763	172.003
ILMN_2604835	1	AI118078	244886	149.603	159.525	135.439	137.059	109.066	117.113	134.274	112.337	111.468	100.287	119.096	119.419	120.388	124.925	122.387	128.509	127.082	136.457	129.405	125.74	129.658	130.17	116.784	123.698	129.03
ILMN_2605423	1	Ccdc97	52132	303.448	299.019	340.294	347.628	250.822	258.62	236.785	281.732	216.2	269.894	222.146	244.665	221.421	319.66	353.895	342.487	337.288	310.928	319.94	327.784	300.226	351.707	410.563	429.384	543.076
ILMN_2606039	1	Col11a1	12814	150.301	138.505	124.269	122.928	120.342	101.951	107.752	123.042	106.303	95.7428	105.397	119.273	100.864	136.309	129.02	137.94	113.82	125.011	114.467	110.466	130.462	112.468	118.957	124.22	114.81
ILMN_2606120	1	Dusp9	75590	143.515	136.744	108.464	128.209	101.234	100.985	109.704	90.5054	102.622	98.9799	100.648	110.947	103.347	111.231	110.546	100.523	97.9769	115.626	108.929	101.379	104.044	112.461	105.75	100.465	103.767
ILMN_2606443	1	Arpp21	74100	115.104	136.735	132.322	115.043	101.738	92.9397	105.575	104.052	117.198	105.945	113.995	104.842	105.786	117.665	129.317	123.358	114.987	124.482	131.608	119.196	127.307	125.852	133.22	124.312	121.239
ILMN_2607563	1	Arnt	11863	234.462	247.619	260.918	272.092	202.631	226.445	201.632	194.153	169.556	194.509	165.332	189.45	186.63	265.852	211.313	235.727	191.286	181.903	193.733	225.327	163.15	185.138	217.229	198.912	170.642
ILMN_2607608	1	Yif1b	77254	1150.22	1428.98	1084.94	1230.63	880.367	967.505	927.154	828.407	662.979	681.155	697.583	659.423	673.419	872.746	996.22	933.112	849.207	895.118	1115.89	1056.86	1109.48	1068.34	672.3	706.37	797.363
ILMN_2607609	1	Yif1b	77254	1395.92	2129.49	1515.76	1583.87	1124.12	1103.18	1084.94	1068.05	691.242	809.539	839.274	728.041	673.823	1136.77	1346.5	1260.05	1135.47	1091.09	1393.8	1347.65	1504.99	1466.38	816.807	898.167	1169.09
ILMN_2607657	1	Gcfc2	330361	151.26	153.209	160.928	120.854	127.32	114.161	110.004	111.889	124.226	131.706	132.079	106.968	115.55	118.155	125.807	116.133	130.603	132.167	123.613	126.66	126.841	121.785	117.774	130.015	123.202
ILMN_2608776	1	Glp1r	14652	137.345	157.469	144.131	146.261	124.552	126.62	121.605	121.649	120.943	134.452	117.656	123.815	119.294	123.853	140.746	128.14	125.126	131.804	141.756	133.84	135.064	132.445	144.708	137.999	142.407
ILMN_2609097	1	Pou2f1	18986	174.021	155.86	177.292	194.509	140.331	140.004	124.715	149.614	134.939	121.184	123.446	131.531	128.953	121.822	131.175	127.426	133.07	131.628	132.678	134.502	133.954	113.305	153.204	133.863	140.271
ILMN_2609910	1	Olfr488	258727	125.039	115.328	121.439	125.275	102.143	100.392	100.534	104.035	99.4255	97.3827	99.2542	96.5082	104.439	95.9165	118.346	115.689	112.615	128.343	120.542	124.617	129.011	112.472	113.976	121.517	114.167
ILMN_2610295	1	NA	NA	101.13	109.938	114.563	120.897	99.7331	94.7875	93.9696	96.8848	102.915	92.8282	103.27	89.1494	100.167	99.6722	97.4194	93.6684	91.6749	94.6786	98.4114	97.0947	95.5052	91.8972	94.9372	93.9086	99.0572
ILMN_2611501	1	Bcap31	27061	865.384	682.083	701.698	834.655	528.245	548.101	496.109	521.625	409.57	505.722	397.544	541.004	492.34	557.722	630.861	532.034	596.328	589.714	597.963	738.068	543.337	536.358	577.336	530.626	577.878
ILMN_2611924	1	Ctnna2	12386	111.371	118.612	108.937	129.016	100.568	96.2592	92.7573	96.4184	97.3389	97.7162	90.1734	88.6144	99.3219	101.488	99.5092	108.09	84.5407	100.481	99.1848	89.5055	110.74	84.1197	100.279	89.7587	97.8948
ILMN_2612018	1	Prokr1	58182	143.333	107.977	135.562	147.076	100.625	102.847	105.61	119.013	112.025	117.775	102.609	103.854	102.159	116.696	120.203	124.895	117.431	116.668	124.761	129.77	128.745	131.271	116.5	123.259	97.2828
ILMN_2612812	1	Tktl2	74419	117.832	124.652	108.627	126.545	105.688	116.469	104.732	106.819	100.35	111.196	98.8084	99.0085	104.094	118.006	115.03	124.961	117.691	111.701	107.312	107.249	111.013	110.526	114.705	115.244	114.12
ILMN_2612858	1	Pfkp	56421	129.151	139.088	131.493	136.147	110.813	102.795	107.02	104.491	107.415	105.597	101.467	113.086	111.517	116.428	93.0624	106.194	108.031	103.28	103.854	95.4858	104.374	111.673	104.936	98.8497	89.8339
ILMN_2612886	1	Olfr1283	228443	126.948	117.866	111.724	131.687	94.9647	104.452	96.6939	112.744	96.0597	100.631	105.718	103.499	91.8897	114.367	100.151	112.101	91.2655	109.422	110.431	97.846	112.906	98.1965	101.037	113.674	104.314
ILMN_2613558	1	Cers5	71949	1871.07	2744.59	2332.17	2457.52	2357.62	2375.25	2347.51	2141.27	1708.97	1761.6	1579.06	1558.75	1564.18	2243.12	2286.52	2320.02	2101.56	2167.5	2115.57	2258.43	2307.53	2604.02	1874.09	2071.91	2861.77
ILMN_2613682	1	Ace	11421	107.172	121.308	113.83	131.17	108.863	90.0288	99.225	99.9519	104.743	94.6448	97.2412	97.3044	97.444	109.048	98.0034	112.339	105.816	108.202	111.497	103.038	109.746	112.656	106.283	105.571	104.56
ILMN_2613923	1	Popdc2	64082	140.555	122.845	122.349	146.508	106.154	114.683	108.877	116.787	105.567	118.588	119.359	106.816	112.986	117.322	122.994	102.773	104.716	102.735	110.562	116.576	112.339	108.815	100.884	114.97	109.469
ILMN_2613997	1	Fgf6	14177	127.217	115.346	148.752	122.535	106.089	101.989	96.3025	115.408	113.484	109.186	107.334	97.8898	103.517	121.06	132.51	114.884	109.534	112.765	109.942	99.8783	110.075	109.871	109.158	117.297	113.126
ILMN_2614620	1	NA	NA	129.561	118.613	132.324	134.197	121.162	106.042	110.702	112.147	122.952	117.177	111.437	105.726	113.955	110.006	112.129	106.937	115.724	123.196	115.008	116.786	118.706	116.905	110.52	111.166	113.745
ILMN_2614728	1	Acadsb	66885	1184.35	932.582	972.967	1356.51	781.627	835.343	743.039	837.361	953.401	1017.41	992.08	999.975	1131.85	925.142	947.625	972.739	857.77	1019.88	981.878	892.933	928.769	921.023	1127.98	1070.47	1042.63
ILMN_2614990	1	Akap3	11642	150.399	134.01	133.319	152.358	109.381	117.805	119.032	101.846	127.549	120.87	128.442	148.757	121.821	119.449	124.474	130.386	121.864	125.613	125.732	118.464	117.995	136.913	116.418	121.535	131.941
ILMN_2615204	1	Ehmt2	110147	145.109	116.299	150.873	150.018	110.011	97.8039	109.816	105.767	98.9978	99.4426	105.96	111.887	107.922	129.212	124.79	112.679	139.794	122.877	136.248	138.593	129.132	142.519	129.657	141.453	135.922
ILMN_2615250	1	Myoz1	59011	191.479	109.11	165.09	206.789	108.57	107.906	122.159	111.066	102.314	96.4803	102.861	102.709	94.7807	128.089	143.854	147.321	111.38	129.663	152.483	128.08	131.878	124.872	118.929	119.065	118.234
ILMN_2616164	1	Itga3	16400	561.271	274.982	119.053	289.51	118.133	124.73	116.687	142.053	136.51	102.186	136.961	102.057	116.716	117.639	123.862	110.577	129.531	133.419	115.412	114.461	133.428	106.597	99.992	90.0617	123.293
ILMN_2616479	1	Mep1a	17287	133.148	135.315	123.291	127.551	109.316	109.769	115.766	114.616	114.648	106.976	121.165	115.466	111.877	108.232	110.866	109.818	119.07	112.984	110.709	118.447	128.509	105.28	126.392	110.383	120.595
ILMN_2616545	1	NA	NA	143.343	121.344	125.871	141.189	117.817	116.517	117.264	109.885	112.149	114.548	115.131	122.377	111.887	138.306	112.166	125.746	126.451	129.831	128.397	150.132	128.285	139.173	128.524	115.158	114.986
ILMN_2619452	1	Mid1	17318	233.31	254.612	386.862	357.347	184.92	223.064	135.412	191.947	232.156	207.696	180.233	188.202	218.611	206.969	194.301	192.56	166.654	178.223	171.814	153.719	172.096	247.763	237.908	195.757	234.303
ILMN_2620089	1	Peo1	226153	240.367	233.622	218.893	206.941	163.56	178.368	192.597	152.149	138.178	158.945	152.616	136.945	132.393	147.401	173.673	180.632	164.555	161.31	184.117	161.065	159.138	155.88	150.318	190.14	185.286
ILMN_2620145	1	Plcd3	72469	123.74	131.587	135.026	140.776	126.261	118.374	113.192	113.873	110.275	116.15	103.913	109.527	117.254	126.775	137.909	124.401	132.491	128.279	127.057	132.613	139.295	135.652	111.362	131.447	101.851
ILMN_2620492	1	Tcerg1	56070	267.752	269.388	257.223	199.225	311.741	233.934	272.738	170.898	185.453	220.196	164.791	175.539	151.987	199.92	225.114	200.527	286.036	273.124	302.923	235.308	307.389	225.891	207.972	153.439	170.797
ILMN_2621101	1	Csn2	12991	113.629	121.565	120.017	121.768	122.68	113.862	109.895	100.851	98.9517	91.5526	105.197	109.066	100.138	99.1315	112.562	99.5092	97.0335	108.065	113.075	107.981	113.973	103.104	111.222	101.039	112.155
ILMN_2621507	1	Ros1	19886	130.591	187.195	134.48	168.64	120.849	114.432	108.617	116.98	114.805	120.41	106.408	102.467	108.897	109.222	136.057	127.022	126.527	116.533	132.751	130.09	127.418	129.129	122.813	125.37	126.971
ILMN_2622001	1	Phf21a	192285	160.453	183.257	171.791	161.858	153.287	140.611	165.151	142.835	130.447	153.013	133.805	138.678	127.03	138.648	154.67	149.05	169.31	147.222	160.581	156.463	140.887	145.502	172.175	175.961	170.682
ILMN_2622771	1	Kcnq3	110862	143.384	157.027	155.349	147.947	145.608	117.892	125.61	131.816	116.85	99.9944	120.887	121.47	113.104	136.287	143.817	154.643	130.472	125.975	138.698	134.119	133.971	144.983	141.276	133.973	145.502
ILMN_2623314	1	Ifi204	15951	123.774	124.309	101.778	118.329	90.6202	104.726	96.7147	103.161	88.6144	100.544	94.302	92.5158	102.171	89.127	96.7799	97.3751	114.879	99.9778	100.359	109.855	100.392	93.3017	106.496	95.2533	98.6773
ILMN_2623393	1	Apoa1	11806	8423.49	2094.37	132.183	1088.8	113.472	455.767	118.155	124.539	107.063	118.525	112.384	118.408	145.293	113.381	100.248	104.511	134.999	112.745	118.218	117.103	121.156	117.899	115.006	114.411	123.87
ILMN_2623884	1	Duoxa1	213696	108.77	130.263	121.75	111.27	95.896	99.4801	95.8356	97.5316	91.2655	96.7147	102.449	93.2917	104.338	106.097	92.2266	100.011	99.1644	102.622	109.681	101.987	104.79	106.541	102.876	101.17	106.641
ILMN_2623920	1	Sema6b	20359	152.11	177.691	157.09	190.392	115.744	124.04	134.01	147.723	107.542	128.27	124.841	104.525	117.269	130.081	118.775	137.161	142.702	138.607	146.651	137.194	135.246	132.611	137.057	122.103	137.783
ILMN_2623951	1	Prdx6	11758	143.429	129.103	154.563	132.629	109.582	97.7751	117.711	104.677	119.724	107.599	109.007	104.808	107.615	109.756	116.974	125.894	116.011	108.322	120.044	138.032	119.342	117.195	120.121	143.511	107.899
ILMN_2624031	1	Tmem116	77462	134.54	115.233	123.788	121.326	105.628	114.185	107.45	117.291	120.902	113.661	108.007	112.65	109.149	129.742	130.88	126.311	123.027	117.704	122.261	130.635	134.337	129.069	116.674	117.256	113.627
ILMN_2624145	1	Mtfp1	67900	195.39	196.093	203.04	225.669	161.262	156.551	192.568	178.553	149.338	181.227	152.578	131.872	138.291	168.027	169.027	166.601	164.928	158.304	182.165	169.112	164.588	190.613	157.478	154.405	167.845
ILMN_2624363	1	Fga	14161	2210.37	613.308	152.875	360.004	111.278	206.587	111.143	101.074	111.72	122.685	117.122	105.341	116.98	116.998	98.7838	111.234	117.899	107.359	103.908	108.692	107.431	109.179	125.584	116.457	115.316
ILMN_2625134	1	Ep300	328572	131.744	123.532	123.023	118.435	91.6346	109.082	87.3477	120.264	100.937	105.07	128.387	92.6277	105.777	119.636	126.647	121.535	131.664	123.973	127.744	130.608	133.627	131.625	149.876	142.468	140.929
ILMN_2626333	1	Cacnb3	12297	118.891	112.458	102.244	119.555	100.966	95.6581	92.3451	109.429	96.0728	99.0281	99.2331	92.3885	96.0835	92.8587	100.552	99.6934	111.163	120.423	115.353	101.065	120.65	102.352	110.194	107.833	100.436
ILMN_2626442	1	Myom1	17929	137.237	132.189	124.608	147.104	112.241	125.931	123.747	118.989	111.325	106.99	132.549	106.418	107.695	141.588	157.191	141.019	144.122	142.757	154.664	158.326	152.21	152.494	156.945	180.572	181.129
ILMN_2626864	1	Pcif1	228866	636.54	798.644	629.645	765.627	473.59	563.938	542.407	447.749	464.658	452.975	453.819	466.658	466.914	574.016	537.55	554.949	499.385	500.927	593.964	661.221	498.809	568.948	503.722	451.256	618.363
ILMN_2627254	1	Sh3rf1	59009	117.785	140.583	123.102	136.553	105.905	105.92	109.18	112.112	111.064	127.644	107.97	110.262	108.458	121.165	120.188	125.329	117.958	115.881	116.023	119.855	128.101	119.9	114.751	109.17	99.9681
ILMN_2627546	1	A2m	232345	168.342	118.457	116.886	192.739	101.258	107.745	106.085	119.199	115.028	106.601	102.013	113.036	107.959	90.1581	110.254	106.123	108.293	112.402	101.408	98.3809	118.203	118.127	96.0485	111.879	97.3082
ILMN_2627566	1	Capn5	12337	322.118	335.071	228.887	417.07	203.719	196.045	216.714	189.164	263.977	185.251	255.096	235.912	229.05	184.986	209.003	191.376	219.969	331.801	260.187	241.595	256.617	285.898	169.845	154.915	126.261
ILMN_2628045	1	Rrp1	18114	315.061	358.083	290.677	297.61	249.522	281.784	257.223	207.777	192.739	230.882	179.753	185.653	188.721	253.136	236.098	253.575	268.709	292.39	265.994	225.501	242.573	281.253	179.956	209.003	231.786
ILMN_2628647	1	Ddc	13195	240.023	230.105	148.179	147.028	105.632	97.331	123.997	99.0862	114.999	116.1	122.171	100.223	101.506	111.617	127.744	111.131	132.328	147.161	126.206	108.205	124.726	144.922	105.947	119.069	107.604
ILMN_2628828	1	Ppp1r12c	232807	187.782	256.839	226.445	233.334	185.9	139.431	176.763	134.843	126.699	166.243	138.168	113.679	157.266	160.055	158.356	167.267	152.299	145.167	162.138	146.068	152.727	152.917	124.798	126.597	132.3
ILMN_2628876	1	Jph2	59091	136.639	151.651	147.083	127.321	113.584	112.312	121.568	110.751	122.237	104.594	107.807	114.972	121.582	112.144	109.549	110.904	112.257	115.519	115.027	121.666	113.881	109.064	123.586	121.6	105.89
ILMN_2629335	1	Nxf7	170722	312.512	182.8	127.09	137.889	107.266	95.8903	113.526	115.733	111.281	107.629	111.986	106.037	102.907	103.98	114.285	106.438	109.04	117.515	112.779	111.475	109.512	105.993	117.017	118.824	108.024
ILMN_2629731	1	Slc12a4	20498	157.944	121.014	159.525	140.524	112.117	119.164	106.87	111.145	115.308	133.928	127.512	119.876	105.111	144.439	145.801	142.542	145.691	148.553	148.681	172.028	159.763	136.125	138.1	147.572	137.284
ILMN_2629755	1	Hook1	77963	124.83	137.552	139.36	117.844	108.323	99.7596	125.018	106.392	114.487	120.134	111.308	100.558	99.8824	126.636	120.55	127.032	122.713	123.418	130.245	122.427	131.101	131.493	116.772	108.389	116.681
ILMN_2630749	1	Aldh1a2	19378	148.249	250.9	169.648	176.24	124.446	116.941	114.016	125.149	122.87	119.143	132.712	108.014	139.656	146.579	165.169	148.768	150.912	146.143	128.395	160.666	142.873	145.906	119.61	130.242	140.519
ILMN_2630811	1	Rere	68703	143.671	131.847	159.844	152.592	116.802	117.191	114.239	106.659	125.094	102.577	113.268	111.041	123.518	109.459	105.834	119.693	113.279	125.923	115.596	128.172	120.168	114.042	137.997	145.813	128.072
ILMN_2630858	1	Olfr26	18324	135.978	140.958	126.277	125.953	112.186	114.753	114.132	121.166	129.596	120.572	111.568	129.938	125.376	116.749	122.028	125.094	119.8	127.059	132.338	119.714	118.479	124.326	124.344	120.745	132.153
ILMN_2631171	1	Klrg2	74253	190.174	291.243	232.327	272.321	154.152	203.719	191.639	116.839	133.198	132.73	146.152	164.072	116.869	188.819	245.698	218.712	218.303	242.502	211.793	267.418	264.479	302.667	267.376	307.197	226.791
ILMN_2631775	1	Olfr894	258868	122.336	125.454	120.475	125.784	105.579	103.148	118.748	107.618	116.206	104.862	98.9018	101.592	98.3933	119.268	125.199	121.22	112.225	122.474	130.395	109.431	118.175	124.289	117.669	112.674	131.244
ILMN_2632276	1	Sumf1	58911	193.965	122.04	201.224	165.767	105.013	108.87	105.228	102.907	109.724	105.312	118.439	113.776	106.342	112.353	129.594	119.201	120.948	118.34	126.501	121.559	145.131	130.114	116.169	114.755	118.025
ILMN_2632536	1	1700029I15Rik	75641	194.791	210.767	202.911	207.901	119.901	132.524	154.932	145.351	129.685	155.723	127.534	148.343	131.888	138.882	152.132	162.967	164.805	146.977	148.116	144.988	148.726	124.235	209.794	201.897	160.447
ILMN_2632585	1	Marveld3	73608	150.834	121.288	134.298	119.878	115.169	105.991	109.261	109.95	110.999	109.956	115.382	109.225	128.264	130.206	135.052	126.969	117.298	111.917	113.99	112.076	105.354	115.221	123.228	111.691	133.333
ILMN_2633215	1	Lpin3	64899	121.509	113.675	113.172	110.06	94.2898	96.0145	82.5838	101.694	97.1061	99.8681	94.6448	91.499	87.6202	101.595	107.906	100.458	87.6202	112.385	117.688	107.867	106.782	119.595	101.381	120.058	98.7093
ILMN_2633333	1	Brd4	57261	4971.84	5988.19	5480.66	5616.54	4715.6	4558	3905.91	4491.38	4202.78	4461.28	4271.63	3857.87	4141.25	4506.97	4692.24	4055.23	4403.21	4408.43	4255.67	4416.28	4812.53	4342.89	4816.64	5085.39	4202.78
ILMN_2634644	1	Sprn	212518	150.188	149.03	153.58	165.668	122.797	125.236	133.571	119.025	141.312	132.196	143.72	123.412	117.994	124.177	132.776	131.643	137.262	118.983	138.358	144.738	132.244	124.035	145.181	148.477	138.716
ILMN_2634670	1	Mep1b	17288	140.776	143.862	129.059	165.102	100.295	101.657	106.599	106.927	101.198	118.563	107.609	105.908	123.105	141.156	146.201	130.435	137.315	123.843	138.59	130.306	147.975	145.089	133.498	140.445	123.189
ILMN_2635240	1	Sh3glb2	227700	1620.33	2051.09	1619.3	2013.2	1300.26	1416.21	1350.13	1414.63	1392.16	1398.78	1442.21	1389.84	1498.02	1549.96	1898.19	1619.86	1670.05	1689.69	1342.45	1413.65	1504.01	1363.87	1371.98	1491.17	1847.43
ILMN_2635416	1	Lipi	320355	102	111.328	106.948	106.279	95.6518	85.8931	90.1734	86.6241	88.0289	91.5403	85.6957	100.985	95.4973	98.2406	98.8882	99.9974	96.2017	103.563	103.224	108.38	101.904	95.5551	101.216	98.0668	91.499
ILMN_2635578	1	Nkx6-2	14912	115.053	125.841	133.691	122.92	106.116	105.815	104.398	115.9	95.1464	99.5992	103.946	95.2835	93.9237	109.713	116.595	98.2373	115.422	120.417	121.758	118.005	121.411	120.547	110.353	103.929	106.712
ILMN_2637187	1	Athl1	212974	145.123	141.433	150.534	162.936	115.044	105.96	116.166	119.072	105.343	117.674	115.528	141.936	98.0496	137.528	132.35	140.545	133.757	132.271	135.608	121.393	130.161	130.783	124.785	121.07	118.418
ILMN_2637347	1	Fbxo24	71176	109.102	121.995	127.804	126.672	102.633	104.828	101.907	110.711	98.7785	112.099	114.687	117.482	116.935	112.553	118.303	110.96	124.081	111.445	112.531	108.162	110.597	118.365	120.388	124.253	115.832
ILMN_2637808	1	Icam4	78369	171.734	176.188	149.233	177.028	124.214	116.493	117.223	141.447	140.316	145.419	127.23	127.36	116.185	117.754	133.6	131.591	129.94	135.646	128.529	122.555	130.717	130.98	138.293	157.61	136.232
ILMN_2637886	1	Mybl2	17865	180.941	146.04	128.905	128.81	93.0341	104.741	92.3885	120.982	124.377	100.948	107.201	106.541	102.385	109.675	98.5409	131.037	110.978	128.337	112.208	109.19	123.054	108.186	115.896	115.832	96.7264
ILMN_2637956	1	Guf1	231279	147.418	125.057	176.455	166.601	107.671	107.535	119.713	105.945	109.971	114.386	103.988	99.2962	105.61	106.957	116.395	121.33	146.281	110.155	121.011	133.709	128.846	121.041	115.972	108.459	115.223
ILMN_2638061	1	Tsc22d4	78829	525.06	732.248	612.046	612.681	377.479	349.015	403.752	394.544	300.764	360.089	381.138	332.924	259.459	433.019	416.242	414.548	388.163	399.255	480.478	426.626	487.298	445.856	396.165	503.813	503.242
ILMN_2638708	1	Ccdc171	320226	123.145	109.108	109.555	135.135	99.1806	104.881	102.013	101.752	100.406	101.426	97.0417	101.947	97.3082	112.212	117.995	111.62	115.251	120.279	111.889	111.821	121.928	112.423	108.974	101.101	110.205
ILMN_2639426	1	Olfr47	18346	126.302	150.714	137.641	116.279	94.7596	110.84	117.373	126.287	107.692	113.983	124.982	128.834	129.149	124.061	125.743	116.834	129.559	125.96	133.345	119.694	124.551	132.526	127.211	129.721	122.125
ILMN_2640082	1	Atp6v1g2	66237	121.141	120.749	115.686	117.591	102.664	106.989	100.915	103.893	101.96	108.854	99.9354	98.9765	93.513	107.603	105.436	95.2001	104.943	105.38	119.58	116.926	111.168	104.915	106.66	112.813	111.369
ILMN_2640691	1	Olfr91	258470	131.397	126.247	140.487	171.914	108.297	123.303	106.231	148.72	126.839	119.19	116.99	133.09	114.08	130.423	130.495	130.823	125.436	125.884	130.584	131.924	126.444	131.007	145.862	127.437	147.47
ILMN_2640970	1	Zfp735	76390	117.833	121.023	100.35	96.1968	103.413	94.8019	104.514	81.9622	88.9562	85.9396	95.8228	93.9616	100.6	99.1235	96.6433	100.841	95.8725	93.3573	94.9726	95.7326	100.436	94.7356	106.695	106.042	102.417
ILMN_2641371	1	Lgals2	107753	553.819	264.946	167.342	251.287	143.288	178.121	132.424	133.027	131.821	158.431	118.491	146.363	133.776	124.85	146.792	139.07	170.488	127.063	147.476	133.886	133.385	127.984	142.236	149.098	110.291
ILMN_2642197	1	NA	NA	174.778	137.164	182.994	189.164	104.923	105.135	112.746	120.663	118.68	122.122	120.912	108.575	116.047	119.246	127.941	132.939	136.194	124.809	128.13	123.009	129.059	123.808	128.246	154.152	128.074
ILMN_2642313	1	Fiz1	23877	1278.58	1578.71	1462.35	1479.14	1122.77	989.338	1057.26	1029.55	853.874	947.884	954.805	839.88	897.608	979.178	1168.33	1032.45	1004.76	877.235	1183.96	1026.7	1067.72	890.573	930.437	842.183	978.094
ILMN_2642815	1	Slc44a3	213603	130.794	130.692	118.885	112.002	103.477	105.906	100.631	118.651	113.256	103.815	94.4496	95.638	112.732	104.607	101.642	102.863	105.878	97.6146	99.0572	107.45	112.83	111.626	102.085	110.085	113.359
ILMN_2643177	1	NA	NA	207.272	216.673	204.19	227.882	145.76	141.18	128.523	163.319	168.349	174.999	160.928	141.726	145.328	133.622	156.795	160.368	146.541	143.727	138.956	155.448	137.433	149.659	127.654	158.194	130.907
ILMN_2643248	1	NA	NA	162.46	159.853	168.177	171.217	155.371	173.324	147.182	157.681	128.988	143.656	138.928	126.736	139.319	155.299	163.497	166.955	167.078	155.552	154.743	157.643	153.882	164.832	173.124	179.837	171.704
ILMN_2643659	1	Olfr837	258558	108.802	121.458	116.116	107.38	99.5229	93.4817	100.097	105.378	102.892	96.8262	103.267	102.688	104.103	104.251	105.876	105.239	94.907	101.205	101.063	110.418	101.934	98.5312	108.291	112.123	104.057
ILMN_2643951	1	Fbxl18	231863	181.671	242.948	208.117	222.798	158.292	155.969	169.482	162.783	135.991	161.564	175.885	141.944	158.545	159.773	175.703	155.07	174.716	195.534	181.205	156.961	187.049	158.712	137.622	137.969	177.704
ILMN_2644185	1	Apof	103161	153.628	154.364	141.208	126.435	118.387	127.23	116.417	112.483	113.048	109.943	116.832	128.701	114.308	128.27	137.695	131.009	121.203	127.906	116.599	122.755	126.442	129.561	134.809	147.545	140.694
ILMN_2644350	1	Thy1	21838	480.657	272.738	127.292	1046.34	108.917	179.461	107.761	178.138	115.407	108.966	133.177	108.864	128.539	105.814	104.224	115.267	139.385	169.932	132.289	146.813	154.715	166.781	109.486	106.091	98.9018
ILMN_2644455	1	Aasdhppt	67618	175.502	131.662	144.631	177.635	102.504	109.783	103.823	121.158	100.783	103.741	109.649	115.244	111.325	116.614	125.904	119.064	122.035	122.777	107.258	110.317	127.049	112.508	112.33	115.896	115.797
ILMN_2644528	1	Chd5	269610	146.388	200.895	137.082	141.18	127.611	125.774	108.278	109.058	123.981	113.922	120.176	111.547	114.269	124.698	123.562	123.613	131.344	127.665	112.896	120.181	120.205	117.851	125.566	119.958	115.83
ILMN_2644630	1	Higd1a	56295	175.396	176.826	142.281	201.458	138.598	132.428	145.826	134.57	142.1	123.855	125.111	127.774	126.58	134.502	132.1	133.001	126.105	141.974	143.782	137.084	131.182	129.545	153.168	131.344	130.746
ILMN_2644863	1	Olfr460	258381	120.551	126.888	129.914	119.416	99.5771	107.497	108.515	101.244	108.774	102.895	109.187	109.297	100.058	119.714	114.514	112.987	110.751	116.211	115.732	107.338	108.603	112.193	114.517	110.663	121.481
ILMN_2644936	1	Habp2	226243	282.47	228.318	109.189	173.348	113.604	121.045	119.893	109.887	106.356	108.998	116.643	110.917	108.715	126.433	120.755	114.241	108.546	106.891	117.144	116.801	124.217	120.355	107.373	102.654	107.623
ILMN_2645071	1	Nrgn	64011	153.869	250.418	138.574	156.509	127.309	120.509	124.096	118.018	115.057	104.796	116.786	112.398	106.135	118.465	117.288	114.426	123.845	148.009	124.883	133.519	138.1	138.253	113.613	112.859	116.77
ILMN_2645276	1	Spsb3	79043	178.719	210.576	223.645	216.824	227.684	226.518	207.066	187.96	160.069	153.741	177.751	205.392	166.902	205.34	208.589	234.986	201.534	203.818	223.064	211.793	203.941	225.995	192.353	197.969	231.5
ILMN_2645654	1	Acan	11595	120.985	111.255	116.543	119.521	89.5699	97.9864	102.187	99.7563	95.8181	100.874	95.6695	87.6202	95.9995	100.099	122.919	124.694	90.117	107.586	110.505	86.7386	96.3025	106.526	94.1103	105.22	95.7999
ILMN_2645816	1	Cpxm1	56264	168.978	243.814	173.834	171.51	154.239	143.231	131.073	158.565	155.454	127.51	149.384	118.12	133.761	161.595	172.268	166.531	156.494	179.193	156.412	170.176	166.234	185.179	139.807	145.052	129.115
ILMN_2646123	1	Rpusd1	106707	228.819	365.979	273.221	290.985	191.245	198.417	195.405	159.956	140.791	145.885	158.621	152.396	125.41	154.113	199.732	174.642	172.227	163.2	199.802	195.854	185.883	177.319	184.596	153.25	163.563
ILMN_2646296	1	Lurap1l	52829	185.869	183.97	135.911	190.857	114.837	111.842	125.552	118.074	133.079	133.709	134.383	111.866	132.646	112.035	135.66	131.735	135.854	143.009	118.194	131.789	123.387	135.546	108.724	110.439	107.654
ILMN_2646341	1	NA	NA	151.102	103.092	153.141	196.645	152.46	132.203	119.359	121.283	134.117	123.339	176.075	146.392	163.947	252.06	200.488	205.932	157.87	205.293	153.544	156.983	163.617	175.115	259.542	246.1	227.803
ILMN_2646967	1	Hoxa10	15395	119.43	130.468	120.408	129.301	109.836	106.644	104.671	101.117	110.185	115.138	103.419	103.503	99.0085	100.749	112.225	113.352	115.127	103.042	113.299	96.9311	116.171	103.68	107.93	116.179	120.725
ILMN_2647023	1	1700001K23Rik	69319	96.9033	121.067	121.758	105.695	91.5866	103.447	92.7822	101.469	93.4655	93.6265	105.052	104.38	100.321	107.226	99.0652	108.035	103.704	110.099	111.782	104.301	111.744	107.685	101.851	100.326	103.689
ILMN_2647391	1	Armc9	78795	164.267	136.15	171.305	187.627	138.609	125.714	133.933	129.415	133.439	118.506	126.296	123.833	124.707	139.37	154.082	148.569	154.554	148.099	149.878	149.025	144.638	144.475	153.461	140.521	141.592
ILMN_2648482	1	Ino80	68142	215.678	304.96	257.712	239.533	184.903	160.635	188.656	167.342	148.859	146.906	175.211	149.482	133.432	217.722	177.053	215.468	185.699	181.826	185.035	189.733	192.208	215.095	188.776	171.314	261.177
ILMN_2648536	1	Rbpj	19664	120.562	114.23	140.736	161.487	113.51	108.428	107.581	102.034	97.0232	104.179	111.256	109.94	109.971	114.622	123.213	110.804	110.499	103.087	116.254	115.998	125.086	118.398	121.748	129.499	114.379
ILMN_2648883	1	Ncan	13004	104.01	116.319	119.395	112.969	93.2917	100.102	97.4266	102.568	98.2775	97.5673	100.179	99.041	90.7669	108.916	117.29	123.141	116.448	126.232	117.317	113.055	125.159	117.476	110.426	119.559	108.478
ILMN_2649148	1	Cgn	70737	607.783	328.516	132.608	229.985	102.172	110.111	97.9979	95.9956	110.18	106.059	113.798	99.6327	103.152	104.598	116.623	120.658	105.432	135.044	117.442	113.477	123.583	127.36	113.886	105.111	100.478
ILMN_2649456	1	Prr15	78004	163.379	148.973	168.132	169.433	135.742	131.261	136.736	141.785	158.346	131.035	147.737	151.864	148.892	136.566	146.047	149.846	138.928	142.126	154.874	177.598	159.472	151.265	143.129	173.898	161.901
ILMN_2650502	1	Gdap10	100504486	210.767	158.188	277.062	268.076	166.265	112.209	126.346	150.285	206.648	197.7	166.208	177.188	144.88	196.033	198.29	259.31	161.702	204.677	138.39	164.008	143.063	177.585	226.059	171.217	176.577
ILMN_2651019	1	Bhmt2	64918	257.779	134.968	138.673	131.47	100.612	96.8088	102.357	112.258	96.3807	100.03	103.951	112.214	101.029	110.537	103.079	100.564	99.9663	107.872	106.561	104.046	103.984	109.378	98.6525	111.984	99.8942
ILMN_2651582	1	Fam184b	58227	138.802	133.912	144.177	146.949	125.205	111.493	118.994	136.213	127.776	111.81	133.645	121.431	123.925	119.058	121.476	117.349	130.623	134.365	128.314	127.629	133.457	130.293	124.578	129.123	116.673
ILMN_2652181	1	Mast2	17776	1865.83	1776.76	1905.16	1985.09	1501.6	1356.94	1470.8	1381.57	1724.19	1480.71	1524.07	1448.78	1421.54	1491.17	1855.83	1665.3	1606.23	1726.84	1456.06	1487.53	1657.6	1545.71	1395.45	1440.51	1430.54
ILMN_2652403	1	Usp42	76800	196.072	172.139	174.01	197.221	168.269	153.719	192.895	145.15	129.961	124.032	152.592	143.807	127.578	153.876	157.681	151.521	147.537	151.26	158.844	163.01	156.768	153.045	155.441	158.073	156.806
ILMN_2652628	1	Hipk1	15257	157.74	113.593	174.047	160.531	139.528	167.342	157.757	155.315	123.642	142.373	123.708	135.644	155.434	205.911	209.482	215.855	168.515	159.583	142.743	168.228	156.477	176.987	156.394	147.023	151.283
ILMN_2652719	1	Ptprcap	19265	159.611	124.683	154.664	193.884	106.401	118.167	127.667	129.626	121.573	121.564	112.2	102.783	104.408	112.764	122.22	124.72	102.321	116.452	129	121.54	132.067	133.18	120.481	114.269	133.244
ILMN_2652749	1	Kat2a	14534	617.641	791.598	672.481	635.542	501.204	448.459	545.325	470.272	397.103	429.062	323.924	402.635	407.073	494.932	359.13	578.838	437.898	406.392	462.357	430.381	415.494	467.037	403.129	495.453	476.712
ILMN_2653385	1	NA	NA	124.018	135.677	120.597	117.087	106.406	108.841	100.158	109.841	113.011	105.177	112.308	101.286	111.555	106.69	114.284	115.503	103.548	111.29	107.689	101.701	107.471	111.329	116.656	118.134	131.432
ILMN_2654466	1	Polr3h	78929	137.634	126.752	148.411	151.567	102.775	115.979	138.72	108.395	102.627	124.335	113.966	101.729	107.533	153.154	133.428	129.614	137.721	117.986	146.664	152.471	134.78	139.411	128.915	130.66	123.907
ILMN_2654682	1	Hspa1l	15482	148.194	172.959	163.444	201.913	121.158	104.164	140.815	114.123	106.434	98.5455	106.471	122.281	116.414	143.536	149.223	138.243	126.695	115.422	123.287	125.981	130.98	121.449	135.674	133.286	116.48
ILMN_2654828	1	Birc6	12211	154.416	166.666	161.359	141.406	113.134	106.738	104.864	108.986	115.474	106.576	106.825	113.323	126.188	103.284	119.386	122.135	111.071	114.119	125.92	118.684	129.391	127.301	119.206	115.898	113.66
ILMN_2655184	1	2810007J24Rik	76971	131.952	117.548	118.523	134.91	109.565	106.089	83.3485	95.3218	82.903	97.065	102.881	99.8647	97.1845	107.135	108.325	106.197	113.343	103.269	101.068	108.957	109.898	99.3385	108.021	105.466	104.913
ILMN_2655795	1	Car4	12351	762.137	365.007	121.127	218.037	124.859	132.072	126.287	120.854	106.277	118.334	125.37	129.012	123.346	122.58	122.424	122.9	124.175	144.79	126.003	123.418	118.608	139.249	115.869	130.443	117.479
ILMN_2655888	1	Leng8	232798	128.743	167.28	150.629	123.049	115.479	116.716	109.256	112.96	124.309	128.626	113.442	112.55	118.856	114.642	118.908	127.198	132.087	114.901	129.806	131.292	127.956	122.025	133.237	137.379	132.298
ILMN_2655905	1	Nrn1l	234700	142.095	122.978	145.085	126.33	111.741	114.093	117.267	117.506	116.792	139.385	120.586	117.735	116.436	125.811	123.971	125.59	132.803	134.54	122.595	123.927	120.318	123.481	128.215	133.724	148.829
ILMN_2655985	1	Ifna15	242517	134.949	189.553	157.04	132.253	115.25	127.474	118.544	132.672	120.203	123.117	134.816	128.87	135.283	135.924	137.487	138.849	139.801	154.892	146.165	140.324	144.18	140.916	145.691	161.736	158.512
ILMN_2656810	1	Fance	72775	597.792	796.05	691.605	767.369	535.029	589.171	643.605	461.091	458.509	531.238	505.531	515.886	411.098	631.58	711.002	723.533	653.992	631.135	663.473	713.939	783.991	862.602	776.264	883.601	971.52
ILMN_2657685	1	Aass	30956	126.335	118.184	114.361	125.006	106.689	100.8	104.11	101.515	97.3456	105.548	103.302	108.979	103.34	106.255	110.758	105.897	102.287	100.511	110.462	99.8435	116.505	103.722	103.125	106.608	104.6
ILMN_2657776	1	Noxa1	241275	126.198	131.405	130.599	138.456	107.352	107.758	106.454	104.41	103.68	113.634	118.795	110.78	111.662	121.727	120.983	108.554	121.676	112.912	115.246	129.594	105.707	111.971	123.922	106.034	98.5134
ILMN_2657876	1	Adpgk	72141	139.081	147.447	140.834	133.233	107.922	99.0926	101.186	109.755	105.376	109.82	112.971	113.856	103.329	121.826	146.433	131.872	139.499	120.713	145.626	135.175	136.436	117.891	135.124	124.465	113.499
ILMN_2658130	1	Hkdc1	216019	624.404	295.188	145.055	205.392	172.934	126.421	123.662	125.524	126.412	127.076	124.272	111.544	112.866	115.811	114.248	134.2	112.435	132.496	130.021	119.081	120.781	130.587	128.858	128.14	120.513
ILMN_2658461	1	Mustn1	66175	154.077	140.335	179.585	147.751	122.005	125.011	120.682	146.512	124.789	124.086	119.543	133.085	113.378	118.684	137.22	139.872	140.182	120.956	131.281	123.045	135.959	130.003	128.397	144.732	159.282
ILMN_2659117	1	Olfr1273-ps	258977	120.971	125.063	126.53	116.631	103.004	91.3768	101.78	96.5366	100.392	114.955	98.9725	90.5385	99.4459	111.409	105.909	106.135	103.432	100.356	120.704	111.209	119.199	109.383	103.763	105.678	116.697
ILMN_2659143	1	Hc	15139	116.763	99.7507	110.406	136.737	88.7767	93.1631	94.7281	104.353	90.6332	97.7125	96.5697	97.1114	87.273	122.246	118.32	117.833	106.37	116.14	126.613	134.782	124.86	119.1	119.842	110.808	116.187
ILMN_2659651	1	Sfmbt2	353282	212.401	178.763	198.69	161.63	153.57	121.343	117.212	129.703	115.019	119.917	124.515	120.794	123.181	163.967	158.894	142.109	160.563	179.882	150.183	150.506	158.596	150.006	136.718	128.444	163.967
ILMN_2659680	1	Serpina1b	20701	2181.86	719.86	128.697	339.856	104.896	180.51	117.988	115.215	128.408	110.168	118.925	116.252	109.579	119.074	127.907	110.395	111.768	112.84	97.3044	123.445	103.906	113.451	104.991	107.591	104.758
ILMN_2660551	1	Lat	16797	192.828	153.193	183.725	218.712	132.025	123.868	126.174	186.537	140.437	130.681	141.201	130.939	118.659	148.088	169.058	142.261	129.878	129.269	123.872	140.743	132.684	122.555	137.944	140.519	112.263
ILMN_2661650	1	Reep6	70335	1205.01	463.493	188.444	344.668	161.039	223.375	202.098	168.314	198.461	183.424	153.761	201.65	162.811	162.101	178.651	169.202	156.297	161.674	169.568	186.42	177.822	153.914	160.271	154.275	148.433
ILMN_2661744	1	Zfp429	72807	108.542	123.814	118.656	120.407	114.459	98.5967	94.0803	103.939	93.3649	101.001	104.064	108.538	102.537	113.146	110.449	128.652	126.247	118.644	127.618	122.9	128.299	117.958	115.122	111.875	110.624
ILMN_2661820	1	Etnppl	71760	126.557	129.323	135.269	125.312	106.654	95.2288	114.847	114.454	104.237	109.387	110.443	114.658	109.21	130.781	139.438	131.806	130.987	130.228	127.911	126.847	140.259	125.212	134.052	138.016	124.33
ILMN_2662709	1	Dscam	13508	136.369	108.27	113.928	117.988	88.9767	96.2275	92.9808	101.973	105.505	98.7391	92.9607	84.4455	105.892	109.889	128.814	120.741	119.09	124.902	127.685	128.039	126.351	120.498	109.119	123.353	109.037
ILMN_2663033	1	Synb	239167	101.282	115.446	115.855	120.309	107.821	105.824	106.099	89.9521	85.2693	100.239	103.939	107.804	94.6731	109.082	107.203	105.628	98.9443	107.778	108.428	97.5176	109.082	111.144	110.207	109.866	104.326
ILMN_2664069	1	Invs	16348	134.831	132.395	114.28	124.557	103.893	98.8112	112.618	98.5967	108.356	108.172	100.758	107.883	106.544	128.272	140.965	126.317	131.092	125.655	128.787	126.186	136.219	138.83	146.115	144.192	130.419
ILMN_2664088	1	Aspscr1	68938	129.93	133.008	137.01	122.298	119.453	101.163	108.198	113.561	108.44	122.494	105.462	97.6017	107.232	106.451	110.56	120.397	116.114	116.382	121.453	121.954	132.174	125.388	111.181	115.061	114.972
ILMN_2664319	1	Irf3	54131	5988.19	7776.89	6237.39	7491.16	5076.45	5426.25	4808.45	5154.84	5050.49	5439.52	5698.22	5283.71	5329.61	5239.66	6308.15	5762.08	6138.32	5815.82	5258.01	5140.22	5248.47	5132.35	6646.35	7336.47	7286.73
ILMN_2664346	1	Gpr126	215798	103.965	103.292	102.817	111.744	96.7889	101.761	94.1489	97.481	96.744	95.6082	97.9072	94.4108	98.6382	105.356	106.766	106.156	96.5532	104.327	92.9495	105.869	108.295	103.881	106.892	107.855	108.626
ILMN_2664858	1	Jsrp1	71912	127.816	121.031	118.032	119.131	116.347	96.5121	100.492	114.331	101.947	104.986	98.0355	94.6353	100.803	103.55	107.031	109.953	113.572	126.74	117.148	111.026	123.804	113.921	111.253	115.713	122.166
ILMN_2665054	1	Pgap2	233575	171.187	144.165	185.385	163.2	137.542	161.993	170.128	135.293	131.551	118.035	134.396	129.168	128.612	162.907	171.129	162.698	218.663	174.441	200.702	177.211	178.035	149.68	165.687	171.227	148.655
ILMN_2665087	1	Klf1	16596	287.055	286.646	143.869	298.832	132.174	143.264	121.78	128.91	159.416	119.222	115.645	121.796	113.091	128.482	142.257	144.687	122.941	145.64	144.696	143.807	143.231	138.532	156.124	163.379	127.687
ILMN_2665301	1	Dixdc1	330938	147.071	141.599	134.766	164.823	112.452	113.34	120.659	122.861	116.411	128.441	166.781	117.861	120.438	130.163	130.283	129.454	139.567	141.721	132.064	132.328	130.742	126.937	115.304	129.307	127.854
ILMN_2665749	1	Ldhc	16833	152.756	124.894	129.545	142.542	100.667	108.219	111.968	106.62	109.236	113.618	110.823	105.848	101.338	122.281	133.901	143.033	136.728	127.873	126.86	129.795	133.479	130.918	128.581	138.737	128.765
ILMN_2666519	1	Golga7	57437	175.854	195.757	189.381	179.932	144.991	117.44	145.366	137.498	130.521	147.9	113.303	159.602	143.899	129.451	141.195	125.699	120.994	133.162	138.074	137.407	136.58	142.057	126.014	139.77	131.527
ILMN_2668661	1	Fam122a	68034	130.009	134.065	124.767	152.938	128.947	110.734	104.116	112.601	99.041	109.219	104.069	92.1725	104.189	112.067	105.659	111.49	115.492	114.129	117.585	108.285	117.652	115.678	108.39	116.293	110.283
ILMN_2669164	1	Arg2	11847	115.214	150.751	133.111	137.422	101.947	103.009	101.504	101.822	132.621	98.9931	119.654	104.381	113.131	111.205	133.95	121.178	128.879	123.824	117.81	98.8179	115.546	122.65	100.851	100.189	107.998
ILMN_2669853	1	Duox1	99439	114.015	135.127	129.439	105.146	92.8069	100.422	104.374	99.5732	95.4243	96.1621	100.661	100.928	101.831	108.897	119.099	113.123	114.657	114.699	108.965	113.835	128.408	112.005	110.293	98.9834	117.639
ILMN_2670022	1	Fermt2	218952	407.493	302.86	247.619	422.631	260.918	239.436	75.2264	229.906	388.163	173.299	321.831	162.355	140.098	228.27	251.65	262.863	313.386	463.031	213.694	250.305	290.939	365.074	118.843	107.431	132.955
ILMN_2670527	1	Rbfox2	93686	155.038	176.837	158.431	161.301	127.855	121.593	119.074	110.19	170.36	135.087	146.388	139.337	133.793	115.97	139.967	129.618	158.168	166.722	150.811	122.898	147.296	137.984	120.523	132.055	123.463
ILMN_2670827	1	Rnf212	671564	131.367	119.999	124.367	114.098	98.8988	100.12	105.49	109.938	105.259	105.208	110.912	112.535	103.523	101.247	104.179	112.912	111.871	105.291	107.32	99.3084	99.1848	112.487	102.979	93.1568	102.723
ILMN_2671465	1	Hoxc8	15426	152.145	177.107	141.42	167.326	133.713	109.93	149.168	117.606	131.437	129.149	107.397	115.125	123.545	143.705	130.501	130.558	126.578	126.532	117.657	140.28	135.677	133.754	148.848	153.312	163.78
ILMN_2671855	1	Sfswap	231769	158.498	143.228	182.452	155.416	142.499	113.797	124.181	122.377	114.866	118.353	121.073	110.586	104.481	124.352	123.429	134.928	124.656	142.891	131.437	131.037	150.213	131.497	134.761	141.099	123.056
ILMN_2672147	1	Slc17a4	319848	119.69	123.605	107.275	126.29	101.153	96.4081	100.81	106.812	121.168	105.391	100.792	93.2166	102.938	119.946	121.931	108.283	110.396	99.8847	99.3385	99.7179	100.628	109.364	106.016	107.043	101.396
ILMN_2672509	1	Fam132b	227358	145.055	143.432	128.278	147.68	119.923	109.632	125.352	124.859	118.589	112.407	122.81	111.563	125.752	114.755	113.271	116.611	104.698	127.757	123.274	112.834	133.576	114.584	109.846	108.394	107.143
ILMN_2672662	1	Fastk	66587	171.622	201.717	199.883	191.077	138.75	158.746	129.326	146.324	143.353	148.772	149.425	126.836	147.531	142.053	157.734	162.217	156.795	153.49	158.473	154.46	151.948	149.584	137.788	137.181	154.707
ILMN_2673369	1	Irf8	15900	2588.16	2066.33	2837.71	3052.39	1742.65	1816.04	2131.6	1831.99	1511.01	1978.99	2525.78	1992.87	1765.06	2804.04	3523.25	2698.35	3241.33	2751.09	3099.96	2797.85	3341.02	3124.94	5113.29	4728.31	5933.66
ILMN_2673721	1	Brinp3	215378	100.653	117.432	105.155	110.622	85.8433	101.045	93.6966	101.294	101.64	103.743	102.1	100.444	99.5092	95.9115	99.4388	95.8181	96.6152	97.8578	104.794	105.299	103.515	94.5981	104.277	104.465	103.775
ILMN_2673879	1	Itih2	16425	319.66	200.306	136.411	130.777	127.676	112.548	109.509	119.423	112.557	116.42	123.638	101.664	120.813	120.661	129.848	123.853	119.31	139.528	122.49	117.67	134.793	125.24	115.341	134.115	122.732
ILMN_2673936	1	Rpl18a	76808	11065.7	4722.21	9741.46	10049.2	6064.17	6414.56	6142.7	5596.54	5209.06	5200.92	5665.09	5384.7	4669.4	6489.25	7664.98	8046.6	6958.9	6669.4	5997.64	6640.65	5325.68	6113.53	3847.54	3685.71	3685.71
ILMN_2674015	1	Kcnc2	268345	131.606	145.89	145.571	151.68	117.307	120.124	124.341	134.531	128.152	127.095	132.338	136.225	114.403	134.885	130.174	134.304	125.758	129.586	128.697	127.523	125.369	139.449	127.811	123.896	132.102
ILMN_2674023	1	Olfr536	258513	137.947	136.037	136.164	132.676	106.639	121.544	114.871	112.26	114.124	106.639	112.824	110.651	114.864	117.083	125.392	137.792	119.419	122.971	129.857	128.463	121.719	135.745	108.41	113.511	127.067
ILMN_2674940	1	Bank1	242248	687.083	507.375	445.204	594.312	333.955	306.504	370.097	428.282	473.41	427.128	444.336	593.822	567.678	396.925	372.333	436.281	316.845	304.999	415.311	459.293	393.421	205.978	499.95	416.515	477.72
ILMN_2675289	1	Amn	93835	2369	1092.1	166.823	551.406	116.569	248.657	125.881	116.503	114.889	119.727	117.26	126.789	116.756	126.982	109.793	145.065	152.447	215.407	140.913	149.074	162.319	164.921	139.37	162.234	146.783
ILMN_2675672	1	Slc25a23	66972	177.188	223.503	174.425	193.742	129.03	162.288	141.331	123.673	138.892	131.186	148.305	131.373	138.996	145.123	167.374	161.184	163.454	184.089	191.286	188.624	169.58	177.053	163.904	181.069	172.513
ILMN_2675812	1	Phox2b	18935	145.989	169.759	151.511	175.631	118.757	118.383	130.066	137.695	125.384	131.491	133.13	136.648	127.355	133.563	146.754	145.657	134.562	128.454	137.128	122.859	134.449	142.865	156.617	161.057	162.018
ILMN_2676860	1	Ankrd60	70065	137.552	106.722	109.341	132.861	107.456	97.9932	107.5	97.6938	100.979	95.7848	98.0302	91.2258	94.6201	123.214	114.862	114.601	111.256	108.306	115.831	113.632	113.569	123.68	105.326	111.422	121.756
ILMN_2677531	1	Mospd3	68929	206.39	282.654	247.172	210.601	133.573	151.265	122.615	151.172	121.736	147.071	150.234	140.555	121.544	158.691	167.955	161.176	154.518	164.712	198.54	164.687	168.576	154.886	126.992	130.033	129.238
ILMN_2677696	1	Abcf3	27406	1291.56	1520.59	1282.52	1318.1	1068.05	1143.23	1027.05	1278.26	1066.92	1098.17	1097.52	1004.76	1125.69	1213.6	1359.89	1297.26	1200.36	1325.66	1352.07	1055.86	1254.54	1231.44	1346.14	1443.6	1680.59
ILMN_2677921	1	Vasn	246154	194.301	187.254	216.929	255.972	126.985	128.295	144.649	127.717	199.167	133.643	134.728	133.158	111.133	223.375	207.63	192.226	139.813	172.306	146.285	144.653	147.038	162.768	131.445	128.477	129.125
ILMN_2678012	1	Frmd6	319710	138.237	116.362	124.967	140.815	100.585	106.774	95.6581	91.1219	95.587	89.4008	86.4912	95.6792	85.0602	113.128	105.283	121.302	110.685	106.812	121.963	114.362	115.804	111.169	112.7	114.144	112.273
ILMN_2678486	1	Atrn	11990	141.156	156	136.739	146.641	126.641	107.798	113.255	110.81	115.948	112.262	103.911	111.595	109.308	125.206	118.415	119.66	119.394	120.867	131.173	117.013	135.08	128.511	115.748	133.266	117.755
ILMN_2678724	1	Dusp10	63953	160.294	209.794	189.299	168.946	132.881	135.204	157.861	168.109	137.692	142.035	137.038	131.262	143.176	142.041	140.916	147.942	136.992	128.224	136.942	142.523	133.632	155.949	141.18	157.212	172.28
ILMN_2678726	1	Rasgrp2	19395	166.346	147.84	158.987	163.73	108.005	108.207	114.816	102.143	102.768	92.7987	96.648	99.8604	104.059	120.313	126.669	120.528	143.54	120.151	128.123	114.745	119.084	115.712	113.982	113.096	116.694
ILMN_2680237	1	Styxl1	76571	137.153	115.476	169.736	119.39	93.8702	102.733	97.8193	105.249	111.581	105.188	104.252	90.5909	103.691	135.642	135.739	118.457	117.113	139.898	136.156	139.653	128.227	117.812	142.06	111.6	117.963
ILMN_2680290	1	Ccr3	12771	128.934	135.246	130.22	145.376	110.234	116.995	118.777	121.681	119.224	119.58	168.12	129.173	144.157	121.302	117.981	128.842	117.849	127.576	137.246	134.964	135.488	118.884	122.962	120.633	127.062
ILMN_2680533	1	Gstt1	14871	147.367	150.161	150.275	146.087	140.565	120.499	118.712	125.06	132.278	103.495	110.114	120.891	125.953	130.34	136.174	137.516	144.612	150.676	141.599	146.859	127.334	136.871	130.081	128.743	132.54
ILMN_2680601	1	Cwh43	231293	135.718	121.454	153.057	141.001	107.82	103.884	100.22	100.746	104.452	111.182	111.341	97.3891	107.458	127.502	125.493	134.221	124.22	126.328	125.872	126.867	122.145	123.855	113.649	133.335	107.592
ILMN_2680618	1	Crtc1	382056	180.598	240.076	196.798	211.89	145.105	130.984	122.713	162.652	134.66	136.407	140.842	133.075	124.984	149.06	169.171	163.67	179.03	174.538	174.303	159.782	189.15	173.167	184.006	179.971	189.043
ILMN_2680959	1	Kcnip2	80906	107.024	110.357	165.944	128.832	89.1096	91.7179	100.598	108.251	93.3942	106.747	108.848	108.08	93.7179	109.555	95.6027	91.5866	107.247	105.022	106.567	97.1674	101.006	109.622	101.003	98.5502	100.191
ILMN_2681347	1	Mmab	77697	141.741	130.087	156.716	122.698	95.9025	91.0786	133.047	101.079	93.894	90.0098	100.03	98.9305	81.6818	119.419	120.339	128.282	109.379	119.445	120.62	113.729	128.161	112.894	126.89	114.461	109.013
ILMN_2681551	1	Ppp1r10	52040	119.48	136.645	133.46	140.511	103.898	99.225	100.6	101.357	116.48	112.533	101.778	105.017	102.191	107.636	113.844	131.782	115.356	110.858	119.564	103.922	117.531	116.142	110.033	108.473	112.252
ILMN_2681805	1	Muc13	17063	161.392	141.442	140.094	158.25	159.583	156.013	159.402	117.966	112.641	117.38	117.476	141.739	121.33	162.11	141.961	139.927	148.348	130.405	143.785	137.431	140.251	136.711	128.91	139.385	150.784
ILMN_2682863	1	Plekhm3	241075	164.953	203.971	184.685	206.417	161.519	168.71	142.604	146.968	142.422	135.546	141.687	135.198	164.813	207.802	213.242	182.409	165.059	182.969	167.788	177.896	164.941	164.072	197.636	241.595	204.35
ILMN_2683363	1	Tmem259	216157	709.66	925.543	831.907	892.438	570.57	622.553	508.026	642.55	435.002	489.878	535.643	497.056	543.931	847.386	838.105	916.277	755.005	746.273	644.576	837.907	743.517	923.119	656.265	711.723	974.973
ILMN_2684178	1	Amhr2	110542	134.975	146.805	147.307	152.017	119.406	117.553	112.791	125.756	140.188	127.694	120.355	132.77	116.133	129.628	122.445	126.119	127.941	127.916	109.223	135.264	131.074	124.248	119.094	143.854	152.378
ILMN_2684455	1	Tada3	101206	354.413	447.818	423.225	384.697	278.263	341.072	270.519	284.472	213.889	239.694	242.758	247.253	225.691	336.6	365.007	345.08	303.677	312.453	352.713	324.63	316.005	320.907	254.161	303.734	353.625
ILMN_2684552	1	Lap3	66988	142.334	131.047	143.405	137.436	106.787	110.989	107.965	110.272	115.836	108.685	111.397	108.992	106.127	113.113	136.441	121.964	128.932	119.793	141.03	126.067	123.033	121.615	133.484	126.668	124.991
ILMN_2684638	1	Arid5b	71371	122.142	130.701	122.774	121.454	106.165	102.948	100.212	103.571	98.2373	105.45	97.6632	99.089	99.1384	120.478	125.91	125.67	124.057	130.769	122.741	112.539	122.503	104.594	109.588	128.879	123.213
ILMN_2684910	1	Sirt6	50721	164.863	201.554	195.242	164.499	129.68	108.922	131.414	114.239	107.021	118.653	109.742	91.7642	111.364	112.494	117.121	132.475	126.701	126.102	137.585	132.78	130.489	121.736	101.699	123.049	136.73
ILMN_2685516	1	Hcls1	15163	1823.74	2668.68	2188.82	2469.86	1475.86	1575.86	1735.53	1372.5	645.338	1024.34	1327.74	852.769	818.39	1558	2103.64	1855.83	2108.16	1725.15	2649.04	2467.33	2171.16	1567.1	1396.71	1458.69	1902.22
ILMN_2685733	1	Macc1	238455	123.768	94.0555	119.717	125.039	98.5312	101.784	103.548	103.98	93.9882	107.295	96.5308	86.0999	94.6053	109.154	120.301	109.974	109.564	116.967	112.887	105.25	106.388	120.769	119.652	121.94	118.321
ILMN_2686697	1	Fam21	28006	187.551	173.862	189.339	214.015	135.848	143.333	125.691	155.874	141.517	121.07	133.28	170.437	149.025	135.349	127.655	137.498	140.142	126.609	141.995	134.315	134.112	151.325	147.367	147.186	149.788
ILMN_2686841	1	Sdcbp2	228765	102.048	109.168	107.599	110.148	92.7071	96.262	98.3447	101.09	96.7303	89.3744	89.3327	96.6676	81.3466	97.2412	108.031	111.231	106.558	94.5403	98.3118	92.4425	92.0586	96.6756	98.8471	109.278	98.12
ILMN_2688089	1	Hfe2	69585	146.655	116.552	135.532	132.549	103.297	113.263	105.826	114.921	108.52	122.626	109.733	118.246	103.541	126.716	126.711	133.149	131.43	128.457	131.405	132.12	128.761	126.334	122.36	127.153	120.972
ILMN_2688944	1	Htra2	64704	597.538	868.584	605.638	620.762	642.374	550.016	603.825	531.044	389.133	466.914	427.735	433.501	453.089	684.606	622.888	693.134	524.773	541.83	550.96	566.58	529.43	568.474	601.084	621.603	865.384
ILMN_2689790	1	Igfbp6	16012	123.465	167.008	131.289	215.27	113.798	106.747	124.651	117.414	107.694	111.016	116.519	116.382	113.353	108.667	121.621	116.213	116.431	129.786	111.831	119.239	118.933	127.195	116.163	123.611	119.359
ILMN_2690575	1	Pcbd1	13180	343.743	166.815	218.827	209.932	120.917	189.657	136.803	99.6357	100.549	124.552	107.364	100.664	108.034	119.26	147.143	148.955	152.048	148.249	148.538	124.546	138.361	127.441	151.904	132.186	113.475
ILMN_2690741	1	Btrc	12234	211.978	210.275	236.892	226.602	155.905	174.83	179.193	127.637	141.749	136.697	138.067	134.184	116.606	163.524	170.284	185.559	169.69	141.092	172.608	173.348	167.374	152.245	136.883	150.763	168.64
ILMN_2691135	1	Itpkb	320404	162.907	168.255	191.984	189.136	122.346	118.888	136.7	142.635	129.577	129.795	137.161	140.445	112.182	182.64	176.337	203.681	166.346	161.695	171.433	175.33	183.314	157.963	150.375	182.436	136.136
ILMN_2691309	1	Ttll13	269954	120.08	152.727	141.306	105.339	95.5687	102.593	104.437	99.2428	106.625	99.9234	104.833	99.7622	102.259	118.358	130.205	117.113	107.009	107.764	122.628	123.928	109.977	117.969	101.49	120.678	111.869
ILMN_2691951	1	Svep1	64817	136.256	154.133	100.648	140.578	91.3269	96.7488	102.768	108.554	105.043	94.2797	100.383	103.399	102.541	114.376	113.656	114.597	113.615	114.856	105.322	104.31	120.065	123.532	100.854	113.472	110.773
ILMN_2692889	1	Mettl10	72096	133.146	145.293	125.011	131.715	106.934	114.544	116.303	120.479	115.758	120.277	114.129	111.781	119.408	108.073	120.888	109.097	112.53	121.421	126.961	103.489	119.305	118.667	117.531	122.286	103.461
ILMN_2693815	1	Pacsin3	80708	164.102	137.853	167.161	133.852	144.393	149.51	140.283	140.497	134.619	129.924	122.072	114.305	120.5	140.597	148.034	165.025	157.478	146.179	152.411	156.315	154.766	154.478	156.828	151.864	130.366
ILMN_2694279	1	Heatr5a	320487	297.437	241.066	248.391	307.938	155.054	152.835	162.254	153.312	134.48	186.558	173.463	182.204	135.475	152.017	147.557	169.123	168.382	188.458	201.011	181.227	185.605	165.849	198.381	264.614	194.117
ILMN_2694463	1	NA	NA	121.719	121.057	132.191	120.243	95.9768	99.4856	101.396	88.9997	109.844	104.572	95.5687	94.3792	100.17	128.461	122.221	129.012	116.293	115.23	123.582	135.949	123.855	118.439	120.393	114.966	100.212
ILMN_2694569	1	NA	NA	115.224	108.208	121.4	140.162	89.4697	98.4389	88.1442	99.8314	109.741	88.4442	97.4626	95.4243	97.3349	112.925	108.447	115.607	101.73	114.911	100.847	106.058	115.062	107.581	129.818	105.008	120.43
ILMN_2694842	1	Aoc2	237940	181.27	208.018	166.838	176.352	125.451	111.521	151.228	142.143	138.919	130.083	135.766	108.323	106.599	149.923	147.508	167.798	149.4	143.067	137.433	157.198	134.699	159.067	119.168	123.666	120.461
ILMN_2695391	1	Dnttip2	99480	145.699	112.643	133.939	124.767	101.434	92.9716	113.21	99.8824	94.5981	96.5901	91.9788	104.826	109.266	103.493	91.2391	107.017	101.213	99.5642	94.4381	99.9579	112.934	106.668	112.441	94.485	109.626
ILMN_2697294	1	NA	NA	112.827	125.752	121.808	113.149	98.4846	103.263	102.38	108.802	107.899	106.975	101.363	110.878	107.651	104.514	113.718	102.806	101.721	102.13	97.3171	110.536	107.705	109.332	108.347	104.695	104.688
ILMN_2697552	1	Pde4b	18578	187.649	235.178	239.657	233.022	159.487	147.377	140.771	134.441	129.707	144.714	131.273	133.269	133.385	140.29	153.668	153.324	137.599	155.619	131.393	153.264	143.333	124.492	134.154	137.15	134.975
ILMN_2697766	1	Chtf8	214987	725.792	1096.83	826.298	948.14	616.164	714.596	739.785	581.362	203.378	369.628	461.264	321.714	303.243	461.358	585.479	533.281	463.493	449.046	583.663	513.059	500.656	386.618	375.886	459.293	533.957
ILMN_2698046	1	Stat3	20848	2968.68	2367.21	2788.62	2847.87	2472.12	2520.15	2936.96	1069.51	1508.26	1470.5	2193.7	1549.37	1420.7	2037.63	3576.02	1532.09	3427.1	2705.73	3026.69	3364.83	3366.98	2132.25	2996.23	2350.62	2559.35
ILMN_2698381	1	Dock3	208869	125.731	150.763	151.272	135.159	110.46	113.291	111.879	109.233	106.254	117.049	121.446	125.91	117.516	109.226	113.521	118.923	110.389	108.342	112.865	113.389	115.437	112.485	126.79	110.865	126.495
ILMN_2698719	1	Bysl	53414	144.215	131.204	137.969	109.513	101.71	107.367	112.286	105.727	105.081	120.191	96.4282	106.715	102.568	111.828	123.444	119.045	117.914	112.912	123.267	110.755	130.883	120.549	112.919	105.474	111.339
ILMN_2698801	1	Atg9a	245860	208.378	204.721	230.914	236.929	171.5	145.509	170.89	196.045	166.199	150.213	189.534	159.106	127.649	178.73	184.481	201.191	180.296	185.618	195.933	220.164	182.475	176.577	200.702	214.697	213.418
ILMN_2699294	1	Alkbh3	69113	3058.28	3013.48	2933.99	2798.73	2654.54	2805.51	2590.32	2832.15	3000.5	2853.37	2798.73	2974.63	2945.6	3314.92	3737.48	3317.05	3034.12	3191.31	2918.46	3406.51	3550.04	4268.33	3459.79	3558.7	3799.47
ILMN_2699737	1	Ihh	16147	162.642	146.745	152.404	145.476	124.115	108.553	103.125	117.807	109.472	119.795	119.253	108.882	124.552	110.372	131.544	124.359	130.23	136.652	121.798	128.282	118.683	119.837	127.951	123.323	122.562
ILMN_2700281	1	Olfr845	258249	109.94	108.182	107.358	130.477	105.982	90.9139	100.021	100.946	97.1937	97.1114	96.6392	91.0022	98.8435	98.5865	96.44	105.462	97.9864	100.917	101.05	98.0008	101.13	101.44	109.38	103.83	107.473
ILMN_2700627	1	Cyp3a13	13113	142.792	216.531	141.092	151.603	107.929	122.694	125.719	134.937	126.939	114.137	135.412	116.946	131.095	116.323	115.953	122.1	119.854	116.76	113.776	119.695	116.967	126.041	120.603	122.353	124.613
ILMN_2700945	1	Rnf111	93836	170.929	173.158	184.814	153.834	126.161	125.997	119.768	124.071	121.555	140.152	129.229	134.066	135.59	107.958	127.473	131.601	119.202	123.874	138.556	130.496	132.718	125.608	142.053	143.906	130.209
ILMN_2702159	1	Clec4f	51811	127.606	127.231	127.74	108.001	106.882	103.224	105.873	105.203	105.48	100.639	114.348	109.004	111.61	115.18	117.063	112.239	114.05	106.968	111.651	111.743	117.352	123.032	102.279	112.899	115.511
ILMN_2702208	1	Nod2	257632	136.128	125.612	120.756	130.081	101.491	106.662	103.617	104.511	105.773	116.16	113.375	93.6684	108.188	144.467	137.389	122.062	132.54	124.603	137.555	137.358	118.232	121.95	125.409	119.228	129.243
ILMN_2702406	1	Pim1	18712	192.708	226.079	241.985	282.425	155.792	120.911	113.946	119.729	99.5708	104.57	95.9068	106.779	102.335	140.961	138.799	147.018	131.335	136.893	112.647	140.706	122.043	116.494	94.424	92.2576	97.9812
ILMN_2702687	1	Hoxd10	15430	170.89	206.832	128.96	235.44	99.7179	122.974	130.183	113.658	122.258	129.003	118.922	117.17	113.119	114.685	119.38	119.56	122.961	129.955	132.622	124.04	120.149	126.905	120.126	110.475	114.464
ILMN_2703138	1	Tmem125	230678	211.611	179.725	124.644	147.83	126.605	100.203	106.01	110.195	125.832	113.026	120.693	100.162	129.961	118.342	129.166	120.67	125.567	132.428	121.672	116.198	133.156	130.9	124.735	130.477	117.159
ILMN_2704786	1	Sva	20939	130.774	182.462	143.444	153.24	123.659	117.179	127.1	114.137	121.727	125.222	119.745	123.578	125.042	122.873	126.291	115.529	116.363	130.232	134.243	119.463	128.05	122.487	125.018	132.897	129.539
ILMN_2704895	1	Ngly1	59007	141.008	138.019	140.801	124.96	109.991	110.074	125.547	132.856	127.984	118.45	129.35	118.73	119.521	125.722	113.32	125.815	122.082	117.807	113.297	128.385	131.829	116.413	124.199	127.889	124.644
ILMN_2705227	1	Dapk3	13144	231.052	315.735	263.768	263.977	160.581	152.775	190.515	166.547	103.63	136.016	145.293	114.345	109.744	174.141	184.814	193.595	172.702	163.454	179.683	182.81	183.679	173.274	123.362	147.129	159.163
ILMN_2705460	1	Ntrk2	18212	107.904	136.465	138.865	114.612	116.691	118.481	121.622	108.631	99.0371	104.663	123.077	125.868	118.984	105.368	110.491	110.244	114.702	114.308	120.149	108.005	119.606	121.256	112.765	108.676	108.638
ILMN_2705499	1	Tacc1	320165	147.728	155.371	168.008	130.956	138.379	122.111	106.875	147.847	131.055	130.275	117.766	123.141	127.193	155.557	174.501	173.753	152.81	157.584	138.849	139.763	154.264	148.277	172.411	136.55	155.275
ILMN_2705623	1	NA	NA	118.331	131.938	143.368	135.246	94.4171	109.514	122.722	119.673	107.468	118.074	105.015	113.92	104.422	123.85	121.495	123.168	124.092	120.168	116.334	121.923	111.977	117.975	118.441	113.553	126.549
ILMN_2706421	1	A430005L14Rik	97159	153.972	147.733	169.952	146.879	114.486	112.006	116.087	112.958	97.7713	125.409	112.562	115.094	105.897	124.408	133.819	128.303	132.464	137.206	151.357	134.459	142.582	123.578	144.074	157.218	124
ILMN_2706652	1	1810043G02Rik	67884	214.529	236.085	208.798	236.351	163.72	179.892	206.765	234.495	187.273	195.918	193.574	223.008	183.272	225.375	247.073	253.379	247.619	221.592	257.849	260.265	225.598	233.66	230.14	231.476	225.803
ILMN_2706905	1	Rs1	20147	138.277	201.24	168.658	164.524	131.691	130.245	142.662	134.42	147.83	138.216	136.606	141.123	129.865	142.462	130.438	139.736	131.768	133.767	130.629	132.436	121.721	131.277	126.91	141.416	145.76
ILMN_2707015	1	Mad2l2	71890	287.652	307.197	309.422	297.113	256.246	191.547	287.79	249.991	189.15	256.512	253.073	193.37	215.095	237.121	288.588	322.599	242.448	263.101	321.48	325.082	291.851	296.229	211.412	210.25	227.321
ILMN_2707063	1	Tm9sf3	107358	173.43	115.75	162.927	144.868	104.587	100.863	104.281	119.51	103.978	97.1674	105.354	107.695	108.243	113.563	131.35	132.784	127.443	117.173	144.94	130.976	137.587	116.554	116.318	120.193	98.2251
ILMN_2707107	1	B3gnt9	97440	184.709	151.857	175.412	260.45	115.991	132.045	145.134	160.294	154.766	131.624	168.611	148.241	155.51	138.641	154.058	147.104	134.861	142.771	172.096	157.469	150.192	140.35	115.42	115.766	122.083
ILMN_2707666	1	Mllt1	64144	125.398	136.504	147.023	139.646	111.466	123.1	108.833	109.816	114.767	105.782	115.079	112.042	118.201	123.403	129.042	139.366	139.138	127.907	133.507	148.33	127.063	122.202	129.249	126.345	123.452
ILMN_2707789	1	Slc1a7	242607	161.022	236.892	196.872	204.21	133.894	166.654	143.911	145.48	146.584	125.506	140.791	146.078	128.711	146.752	149.242	142.226	146.43	146.518	138.582	154.16	151.278	180.684	160.391	160.778	160.32
ILMN_2707798	1	Slc15a3	65221	355.364	290.939	431.545	467.805	232.327	222.623	231.659	254.843	313.073	288.7	251.65	295.754	257.417	287.199	302.667	322.933	244.535	250.172	241.565	277.347	264.01	305.19	426.158	379.254	277.795
ILMN_2707996	1	Oosp1	170834	109.283	119.261	111.382	135.745	94.7528	95.8284	106.549	100.197	93.1109	93.8617	116.167	105.139	95.0566	98.7123	99.3609	105.391	99.8342	91.2126	99.6191	93.1206	106.689	92.9138	107.444	103.606	112.471
ILMN_2708477	1	Spink3	20730	5791.45	1819.81	230.712	1289.87	127.395	423.019	112.693	139.753	128.161	140.461	124.313	137.439	133.206	139.885	135.768	130.527	147.296	124.66	129.681	134.939	125.173	131.658	153.158	136.938	139.157
ILMN_2708546	1	Det1	76375	174.808	226.664	163.126	173.234	157.405	143.211	157.61	136.718	136.915	148.36	148.916	127.078	138.364	171.459	202.816	171.985	173.37	165.221	178.132	155.024	175.631	175.449	157.204	166.278	200.466
ILMN_2709211	1	C3ar1	12267	149.6	139.653	145.975	164.978	130.945	117.109	124.05	125.595	126.922	129.979	128.122	133.239	116.511	131.289	128.747	125.863	139.506	123.95	146.397	136.001	139.589	125.195	135.266	110.291	123.13
ILMN_2709392	1	Zfp707	69020	287.46	391.805	236.999	308.885	203.155	233.114	229.472	236.471	199.71	203.539	204.511	218.611	216.2	209.121	276.049	237.254	257.779	249.648	275.586	264.807	258.62	244.727	283.299	342.372	313.746
ILMN_2710159	1	NA	NA	106.466	115.555	123.309	131.912	108.96	97.3271	101.915	96.652	107.093	100.108	108.525	101.738	96.7799	115.438	130.973	122.189	125.59	126.117	125.975	130.637	128.279	113.626	109.285	102.914	106.342
ILMN_2710597	1	Bsn	12217	123.706	123.065	143.671	146.759	113.077	104.936	99.2128	111.986	116.681	101.558	111.895	110.068	105.203	125.869	120.624	119.16	119.79	111.185	130.096	119.217	115.691	132.735	121.64	117.497	126.883
ILMN_2710802	1	Rhbdl1	214951	187.75	154.195	188.776	179.548	135.451	148.079	133.379	179.148	130.148	132.96	135.967	120.918	125.661	182.107	166.781	215.996	186.63	206.587	189.672	186.22	176.536	175.668	185.367	201.65	154.152
ILMN_2711181	1	Zc2hc1c	72350	127.67	131.837	137.513	122.663	109.06	107.537	113.758	125.069	122.753	128.11	109.186	113.233	109.52	130.847	123.797	118.759	128.368	108.765	127.221	115.337	124.347	125.112	126.37	122.662	123.88
ILMN_2711267	1	Krt18	16668	641.782	276.049	173.708	240.141	118.053	142.57	131.996	111.806	118.078	109.347	109.682	109.179	106.139	113.188	132.96	122.223	111.795	118.892	118.904	102.838	112.791	104.862	111.805	119.03	118.56
ILMN_2712756	1	NA	NA	132.34	119.59	120.959	114.743	94.1032	97.6506	95.5169	91.9694	98.9204	101.003	111.084	94.2898	94.3921	111.269	120.818	113.672	104.518	106.814	124.019	116.639	130.388	100.912	106.929	114.604	113.032
ILMN_2714212	1	Pgpep1l	78444	102.065	109.465	96.8152	117.146	88.1953	84.3632	92.0056	93.5731	106.93	95.1464	94.9273	97.1888	93.0923	105.822	100.389	101.504	100.538	95.222	99.6934	102.847	98.5819	97.0888	104.266	96.6676	102.519
ILMN_2716943	1	Olfr1298	258888	109.615	123.824	118.747	102.048	96.1865	86.7386	98.1446	100.024	101.357	96.7799	112.089	92.3329	99.3839	108.208	123.644	95.7585	105.57	116.738	121.228	112.494	117.241	125.356	127.467	125.566	117.407
ILMN_2717345	1	AF067061	236546	132.684	119.512	126.644	123.738	107.77	102.054	99.5549	103.448	112.218	100.751	101.17	99.5348	104.523	100.313	103.951	105.054	111.282	110.093	106.916	116.144	125.106	102.883	109.568	124.021	117.982
ILMN_2717678	1	Muc13	17063	646.777	361.228	192.814	373.316	213.52	195.425	129.315	145.218	128.741	162.295	125.216	149.314	151.547	129.983	113.874	109.965	151.209	112.146	126.211	107.047	109.753	119.877	120.981	132.267	123.925
ILMN_2717744	1	Gga1	106039	127.951	103.461	118.577	113.787	97.2578	99.1806	111.741	117.785	99.5261	104.707	86.0357	89.4697	91.389	101.644	101.925	110.049	106.667	107.149	109.799	114.065	108.749	113.637	102.237	114.741	113.611
ILMN_2718096	1	Sema3b	20347	127.133	111.774	123.605	129.544	108.031	92.4601	91.1516	99.9383	107.979	100.645	102.289	87.0757	98.5819	113.3	116.617	116.319	109.109	121.546	121.301	121.235	118.818	113.869	100.455	139.494	116.93
ILMN_2718662	1	Myl9	98932	180.477	140.585	132.963	171.889	107.703	120.263	99.1893	115.298	131.502	105.903	136.042	119.978	117.023	125.582	160.748	149.138	145.834	153.614	131.263	141.892	128.758	144.139	107.993	111.73	104.052
ILMN_2718929	1	NA	NA	152.608	140.969	115.718	171.923	108.573	105.677	108.522	117.241	111.532	114.998	117.756	122.81	109.822	119.476	125.923	153.628	139.996	138.808	132.358	134.946	140.037	122.432	139.658	164.405	148.496
ILMN_2720565	1	NA	NA	143.013	143.768	159.821	147.265	134.257	122.623	130.97	120.27	118.579	139.012	128.161	116.789	109.277	130.223	139.226	135.4	132.868	137.96	138.518	131.579	141.3	141.483	134.701	127.942	130.247
ILMN_2721399	1	Ctsw	13041	285.111	192.953	156.598	512.868	126.096	164.081	155.723	145.484	144.559	144.139	163.094	168.515	149.631	147.018	158.019	149.268	147.367	140.815	123.673	127.203	133.962	142.757	161.555	155.894	165.821
ILMN_2722024	1	Pla1a	85031	178.997	160.453	136.238	165.495	119.956	121.748	134.008	129.269	126.017	113.217	120.477	117.047	133.47	117.278	132.125	131.653	122.846	136.191	128.299	127.187	136.164	130.926	129.049	121.011	126.675
ILMN_2722058	1	Rab26	328778	136.883	129.266	136.031	131.32	124.463	121.789	105.981	124.111	126.407	114.347	111.095	114.786	108.299	124.407	133.984	128.904	124.515	132.064	115.801	128.545	125.544	131.143	134.793	130.621	123.036
ILMN_2722129	1	Hps1	192236	810.797	888.199	830.965	959.941	642.55	731.538	673.02	665.168	587.607	648.355	709.783	692.654	787.379	820.571	889.857	840.47	720.993	729.903	755.178	802.381	634.501	645.338	795.22	790.985	902.424
ILMN_2722389	1	Scrib	105782	143.776	182.825	147.83	162.669	115.92	126.186	140.694	132.678	118.017	122.523	103.625	102.329	103.81	136.838	121.674	142.16	136.737	139.953	143.877	131.248	139.17	144.738	117.053	117.501	131.352
ILMN_2722583	1	Tbc1d25	209815	476.007	766.407	508.405	645.642	393.562	396.115	374.894	399.799	355.849	342.819	383.761	390.533	331.104	411.02	423.902	398.764	385.932	336.435	385.932	370.559	388.733	332.488	379.842	446.631	363.001
ILMN_2722913	1	Cdkn2aip	70925	158.011	141.001	166.184	187.96	124.895	136.588	143.557	123.114	121.742	122.722	127.967	123.045	124.541	126.08	120.56	127.823	129.012	123.052	133.765	116.059	131.009	130.085	143.932	128.204	135.259
ILMN_2723072	1	Zak	65964	156.297	135.72	180.648	158.813	137.332	113.109	136.777	101.991	142.395	154.282	120.405	108.322	114.314	155.358	139.164	154.892	152.471	161.319	153.057	134.11	146.625	150.264	138.816	149.606	149.477
ILMN_2723293	1	Smtnl2	276829	149.456	159.93	129.073	159.084	126.513	125.787	120.668	118.899	123.547	114.821	123.378	108.417	123.522	130.558	146.609	124.866	133.322	144.703	134.438	126.937	127.506	139.198	121.279	133.265	132.621
ILMN_2723305	1	Ankle1	234396	211.725	162.794	221.686	237.046	177.336	153.648	152.447	164.849	139.178	160.354	142.088	125.282	139.53	147.992	152.804	177.124	167.216	154.066	153.829	158.175	149.138	163.511	115.168	123.658	117.537
ILMN_2723789	1	Capn8	170725	143.313	142.003	124.265	128.632	112.639	113.842	108.77	126.691	124.993	111.096	117.618	112.375	112.553	109.488	121.53	126.658	117.413	114.137	124.426	123.32	135.841	123.319	121.667	102.685	114.319
ILMN_2723965	1	Edn2	13615	132.819	130.155	132.433	138.992	117.118	112.095	127.837	111.392	122.411	115.097	101.39	118.617	103.461	116.565	178.553	146.305	105.357	123.861	120.395	118.317	112.065	114.178	99.7383	116.466	105.962
ILMN_2724676	1	Pex5	19305	147.307	125.168	121.934	128.521	86.0999	90.135	117.301	104.841	95.7362	100.958	112.958	96.0195	96.2325	107.786	121.115	132.138	131.314	114.736	133.894	122.993	118.054	124.612	158.125	119.67	113.295
ILMN_2724923	1	Olfr1310	258441	117.424	108.491	107.537	124.504	102.59	89.6577	99.2648	106.74	100.319	95.249	107.638	107.533	105.012	113.045	102.65	89.5863	98.2297	92.0923	103.382	97.4194	102.219	94.5254	93.1487	102.714	93.8497
ILMN_2725134	1	Gpr128	239853	123.075	137.005	123.119	98.481	104.207	96.5022	94.0222	97.8501	91.4715	100.9	103.554	95.3532	100.564	100.239	111.132	103.775	106.979	108.76	106.906	104.176	107.122	95.896	102.345	109.099	103.982
ILMN_2725464	1	Sh2d1a	20400	128.514	157.284	136.375	141.046	107.632	109.761	106.348	109.219	98.4704	106.718	113.135	91.8096	100.536	118.605	106.813	115.045	113.499	106.827	120.25	113.596	117.77	103.745	109.497	114.02	125.33
ILMN_2726101	1	B230118H07Rik	68170	151.757	178.256	159.192	192.052	120.107	115.134	110.966	123.348	115.598	119.281	113.505	133.804	101.787	133.593	145.131	159.106	143.34	140.576	159.982	141.899	139.891	128.589	151.26	174.188	124.504
ILMN_2726271	1	Arr3	170735	131.922	152.655	139.027	165.051	105.794	117.851	130.902	132.676	122.575	110.078	101.667	110.913	123.627	133.374	123.167	125.294	127.521	132.948	135.277	123.641	117.939	130.826	126.769	134.135	138.178
ILMN_2726397	1	Kcnh3	16512	120.477	134.293	119.678	119.099	89.7172	98.3619	101.74	93.499	101.128	86.667	103.873	106.421	100.474	110.955	105.911	110.65	111.159	117.936	107.873	100.261	109.209	127.128	99.202	119.932	98.4029
ILMN_2726449	1	Tfap2a	21418	141.613	136.636	124.976	146.319	103.484	99.5947	111.479	109.382	108.402	94.4496	103.935	113.332	89.5055	115.395	124.562	118.247	109.189	106.589	118.177	115.388	132.055	123.979	106.957	124.536	108.548
ILMN_2727695	1	Nkx2-5	18091	139.321	214.102	149.186	152.524	123.024	124.275	124.815	125.764	125.637	112.841	147.335	132.446	123.607	125.49	124.612	125.995	114.772	138.035	138.164	124.138	123.73	136.115	123.669	135.151	125.61
ILMN_2728623	1	Nol6	230082	123.571	123.003	105.955	121.422	111.679	99.0862	97.7876	112.304	101.158	98.3402	95.5982	100.272	102.103	116.303	106.568	108.437	115.134	105.304	105.337	108.866	100.113	111.502	100.847	99.9074	106.659
ILMN_2728916	1	NA	NA	150.905	133.747	138.442	157.248	118.552	123.815	125.08	121.879	126.072	126.438	131.104	118.525	126.335	133.044	122.959	125.314	143.982	130.606	119.166	133.657	117.047	123.41	137.679	141.617	141.545
ILMN_2728985	1	Fbln1	14114	142.795	166.823	120.58	128.682	106.299	123.512	107.499	121.027	118.571	113.395	113.274	124.008	118.656	112.942	129.456	115.03	123.1	119.305	117.08	121.601	119.795	126.064	107.352	119.75	106.065
ILMN_2729197	1	Hic1	15248	119.757	120.167	142.508	167.755	103.691	105.451	110.393	109.255	133.585	113.048	108.237	103.982	107.792	130.669	132.592	133.098	135.729	125.91	117.912	119.068	120.972	121.557	112.899	116.17	127.217
ILMN_2729479	1	NA	NA	134.677	134.484	146.598	155.145	118.909	111.582	125.285	110.283	120.388	110.9	113.877	109.632	131.771	123.83	122.694	119.222	132.633	122.87	120.146	120.104	128.441	115.398	125.671	136.013	118.921
ILMN_2729503	1	Cnot2	72068	115.647	142.292	127.789	128.328	102.728	103.309	96.1865	114.295	112.472	99.261	102.08	113.121	116.61	110.229	121.002	120.887	118.783	113.728	115.537	120.598	123.763	110.515	105.109	108.889	116.676
ILMN_2730425	1	Ryr1	20190	142.479	193.37	161.643	202.74	135.914	122.945	116.579	138.728	109.409	124.078	127.907	107.316	113.359	134.805	135.127	118.452	137.579	124.45	112.47	115.281	116.635	117.185	112.279	107.143	115.303
ILMN_2730651	1	Slc7a9	30962	727.798	261.47	113.996	199.628	106.807	128.915	96.9122	101.886	102.154	106.766	116.501	110.167	103.565	126.466	143.671	115.575	116.547	108.375	105.206	111.235	100.094	138.805	134.575	108.261	140.182
ILMN_2730829	1	Tmub1	64295	130.783	154.554	122.268	141.167	123.456	121.914	122.614	112.899	115.132	106.69	110.907	108.083	105.397	118.371	131.333	126.213	137.723	128.058	138.088	135.509	130.193	124.751	119.157	123.625	128.14
ILMN_2731444	1	Hpd	15445	107.94	116.013	119.181	117.303	100.414	100.321	98.3036	100.803	97.6554	101.623	97.1674	97.1984	95.4858	94.0076	100.728	86.5256	109.796	106.248	108.19	96.8024	100.898	101.163	91.4482	98.6147	93.2917
ILMN_2731592	1	Strada	72149	331.588	371.267	345.586	356.141	320.66	249.079	260.45	263.501	204.879	225.114	193.82	215.816	172.306	299.451	274.909	283.142	272.511	243.05	250.366	285.182	226.49	302.067	263.977	263.575	335.891
ILMN_2732362	1	Sh3glb1	54673	258.247	221.125	229.45	310.299	178.035	205.508	197.221	192.052	194.934	241.337	204.465	295.714	253.506	218.364	205.244	211.854	174.245	187.474	198.842	191.73	179.223	176.813	281.253	255.774	204.721
ILMN_2732585	1	Lyrm2	108755	236.637	198.896	210.654	209.026	152.912	159.602	138.444	148.507	131.361	165.565	134.484	153.364	136.448	159.035	157.827	154.972	144.55	146.523	174.563	147.396	142.934	148.455	172.768	173.288	192.973
ILMN_2732696	1	NA	NA	179.102	205.978	168.323	175.449	126.894	143.171	137.416	174.943	140.303	164.511	204.603	143.316	180.346	152.268	147.132	165.016	170.89	153.972	161.065	167.955	169.921	166.601	145.493	165.552	171.863
ILMN_2734755	1	Col4a5	12830	172.28	133.158	134.491	155.326	132.013	119.129	120.209	135.555	129.989	107.417	129.42	106.887	114.949	124.723	128.894	139.449	141.453	140.703	131.514	135.796	148.268	144.21	99.8148	101.991	98.6413
ILMN_2735522	1	Lrp2	14725	850.973	272.693	135.883	239.044	121.761	149.327	123.878	124.253	128.355	132.479	131.287	115.974	114.631	110.93	119.932	117.817	110.512	120.159	104.537	114.915	118.343	113.601	114.791	119.994	119.877
ILMN_2735822	1	Stx16	228960	188.954	144.153	149.954	171.552	112.542	112.133	97.3671	114.728	117.775	125.355	111.87	113.525	127.493	129.159	125.689	134.545	117.884	115.871	110.791	108.643	125.078	115.663	151.128	170.823	104.235
ILMN_2736212	1	Tmem200a	77220	162.848	207.244	174.55	182.696	164.217	123.939	131.468	155.472	163.936	123.973	157.119	124.204	135.79	153.307	157.049	148.388	148.259	149.202	140.299	133.271	146.392	157.708	144.21	150.64	137.555
ILMN_2736430	1	Rexo2	104444	132.402	130.657	133.799	117.391	100.244	99.5385	99.3219	112.443	101.396	103.993	126.585	114.913	102.934	119.252	122.442	110.78	107.303	120.039	110.148	114.094	116.651	112.119	107.109	114.625	123.112
ILMN_2736539	1	Cyp2c55	72082	103.83	118.189	106.916	125.068	96.2983	93.5046	99.3655	94.268	88.5051	93.473	97.3349	92.603	97.4232	92.0586	89.127	99.9817	93.9947	94.0477	104.086	93.9882	102.941	103.212	97.8537	96.8537	101.859
ILMN_2736559	1	4930555F03Rik	75359	114.624	142.725	138.54	120.637	123.238	122.555	126.33	104.628	110.647	107.302	108.878	108.606	108.01	134.807	138.243	119.083	129.723	122.59	125.544	128.892	123.818	115.583	117.107	122.538	125.731
ILMN_2736566	1	Lmf2	105847	236.532	273.029	281.017	285.007	182.62	160.376	191.847	203.346	147.686	159.306	210.601	165.332	147.508	240.171	256.04	244.381	186.451	219.494	228.971	229.427	197.314	236.32	186.674	206.098	227.016
ILMN_2736826	1	Slbp	20492	102.948	121.941	108.291	120.974	88.3315	96.497	96.0195	101.632	89.4008	96.5647	106.299	85.7733	86.8998	93.9476	104.666	104.815	95.377	104.648	91.1375	91.0192	88.6405	99.0016	94.358	101.001	101.922
ILMN_2737237	1	Slc25a22	68267	150.126	165.668	179.102	146.678	135.583	117.941	119.13	125.553	117.756	124.352	107.254	115.108	127.988	131.216	134.819	124.726	133.361	136.168	127.223	140.996	145.746	118.248	137.874	130.733	128.454
ILMN_2737658	1	Pdk2	18604	136.296	122.836	135.942	140.796	107.485	99.3933	112.912	104.401	99.1893	106.107	106.394	101.925	104.091	139.943	147.929	146.813	128.504	130.531	162.078	149.389	146.829	128.185	136.476	124.506	118.967
ILMN_2737666	1	Ncam2	17968	113.77	122.734	109.896	125.484	102.016	101.669	103.205	109.713	96.293	109.65	101.2	107.297	106.176	101.982	105.378	95.8061	120.827	115.26	114.196	106.221	112.084	115.632	103.697	106.457	105.594
ILMN_2738208	1	Pld6	194908	129.118	106.059	137.389	130.681	99.8342	94.907	104.857	94.0887	95.4579	89.5424	110.765	97.628	102.039	120.815	114.978	115.87	121.495	110.277	127.881	108.004	112.069	113.495	129.004	115.048	100.392
ILMN_2738433	1	Il4ra	16190	380.476	319.835	311.841	413.313	194.821	263.071	277.871	249.457	253.173	239.626	260.636	219.312	209.084	236.532	220.725	286.887	217.489	230.669	229.801	280.653	257.344	214.145	191.042	203.757	214.981
ILMN_2739384	1	Slc5a8	216225	115.742	125.277	109.373	109.527	103.761	92.9221	111.519	92.9397	108.02	105.953	94.6201	96.3966	104.79	120.302	115.411	107.53	100.569	106.599	108.711	98.5134	103.145	106.71	114.673	124.741	117.771
ILMN_2739477	1	Slc1a6	20513	177.984	214.052	198.624	177.009	145.009	136.848	142.383	121.835	149.364	184.697	149.03	114.118	137.229	183.92	144.676	162.38	154.364	157.518	155.25	159.546	161.883	180.296	167.565	175.78	193.649
ILMN_2740006	1	Hps5	246694	990.356	653.12	858.103	1135.83	448.09	500.656	502.826	638.865	627.033	605.322	608.47	757.975	804.02	568.011	559.819	573.545	549.664	447.235	506.659	629.645	555.212	533.094	844.888	878.443	517.028
ILMN_2740372	1	Pigo	56703	174.257	209.967	182.436	166.722	150.64	161.957	144.248	141.818	141.113	137.258	151.904	155.153	146.557	166.265	159.68	165.031	150.404	157.061	156.262	173.532	150.346	167.026	143.658	166.252	165.312
ILMN_2740755	1	Upf1	19704	642.55	839.115	702.861	784.514	505.531	627.344	562.377	435.565	313.673	433.397	476.798	267.557	297.75	532.442	658.179	550.016	553.955	490.261	508.405	508.405	528.109	558.507	381.921	405.855	560.361
ILMN_2741096	1	Timp3	21859	200.112	227.496	182.006	220.946	138.546	142.489	132.789	207.721	219.996	144.467	163.828	142.06	145.626	164.386	180.03	170.588	180.531	212.757	159.642	197.846	180.941	244.353	136.069	142.567	141.019
ILMN_2741479	1	Rxra	20181	183.725	215.28	211.286	226.371	152.566	156.442	165.508	171.985	144.346	177.862	172.106	176.813	212.652	220.679	246.705	237.625	190.104	186.133	203.346	216.078	189.074	216.653	150.126	187.866	143.07
ILMN_2741495	1	NA	NA	141.477	127.059	127.733	152.303	103.613	104.485	106.398	108.815	115.257	102.476	124.415	107.903	108.868	117.955	127.102	120.666	116.957	121.101	113.317	114.142	121.59	127.193	110.652	130.053	118.699
ILMN_2742382	1	Olfr1036	258245	132.306	116.4	134.496	116.359	115.66	95.6518	124.243	91.9788	102.134	99.9043	92.1195	98.193	96.2983	113.475	113.904	138.913	123.478	122.134	118.589	112.488	131.166	116.616	112.819	121.038	126.191
ILMN_2742557	1	Bcl2l1	12048	152.634	106.016	136.82	151.864	103.156	130.349	109.106	111.654	108.659	119.764	135.518	133.212	108.273	151.752	165.031	177.042	167.536	148.254	143.724	173.973	160.135	159.155	145.736	137.126	136.849
ILMN_2742583	1	Phrf1	101471	1256.49	1163.19	1126.56	1223.84	905.812	1018.2	985.646	917.349	891.958	928.769	800.436	829.194	836.741	994.727	988.3	1004.76	1029.55	921.342	836.741	857.5	919.921	892.2	915.137	976.023	849.642
ILMN_2742861	1	Serpina3f	238393	172.725	278.11	200.508	355.849	156.051	120.669	140.541	110.354	104.721	118.4	112.203	109.969	128.069	129.791	159.939	180.405	189.25	123.811	153.839	120.648	111.501	116.259	111.391	128.536	127.318
ILMN_2743297	1	NA	NA	114.955	129.773	119.402	112.485	106.718	89.6963	88.4873	94.0636	103.924	103.509	92.5924	101.767	103.913	107.412	109.437	117.719	111.698	114.805	124.463	123.365	106.731	120.892	107.953	126.653	109.787
ILMN_2743421	1	Slc29a2	13340	214.756	129.431	204.004	194.06	107.463	103.975	167.645	129.81	105.159	126.028	146.651	100.439	103.795	137.585	148.079	157.191	143.129	151.839	161.132	162.707	150.06	157.728	142.39	144.122	147.545
ILMN_2743650	1	Setd5	72895	497.641	433.747	440.455	464.437	385.987	425.033	464.733	278.304	195.513	225.148	261.096	167.363	147.921	286.133	300.344	349.744	332.352	317.608	418.034	350.685	333.648	298.328	215.796	233.359	343.124
ILMN_2745532	1	Ncaph2	52683	651.02	449.264	630.293	599.292	443.192	535.778	474.756	455.677	378.738	363.394	385.626	438.962	332.081	456.763	443.284	544.399	425.136	400.943	414.283	414.053	423.822	448.801	335.426	300.717	324.043
ILMN_2746521	1	Icam5	15898	122.432	107.955	117.233	135.595	90.704	107.251	104.245	96.7978	104.475	106.305	103.263	102.815	98.3878	104.445	106.109	108.201	117.087	110.802	116.142	109.176	118.784	96.0145	107.109	108.933	110.496
ILMN_2746776	1	Fbxl2	72179	182.741	257.876	193.798	191.003	174.751	138.202	151.533	137.266	133.901	162.967	162.802	156.321	140.965	135.527	141.129	147.816	138.032	149.948	145.79	150.481	145.323	147.947	159.106	158.06	145.89
ILMN_2747687	1	Nprl3	17168	159.438	176.652	160.684	159.68	141.848	130.2	123.639	149.563	145.509	128.551	161.564	142.536	120.78	151.58	167.825	160.841	166.833	144.248	156.882	175.552	167.363	175.039	179.057	211.909	189.299
ILMN_2748584	1	Ctdnep1	67181	1217.28	1328.6	1350.4	1407.38	1189.5	1245.61	1223.84	1101.79	1175.88	1176.95	1358.11	1146.12	1064.34	1358.51	1457.56	1401.7	1479.14	1491.17	1612.99	1542.17	1574.81	1536.06	1346.86	1328.6	1329.53
ILMN_2748817	1	Olfr1132	258833	130.496	106.264	122.412	108.626	93.5861	98.4846	84.3632	102.992	99.6971	91.0945	91.4325	95.5614	99.3507	95.1661	114.391	102.915	91.6473	121.495	120.164	106.188	115.531	115.63	97.5277	100.181	102.725
ILMN_2749037	1	Chchd10	103172	3417.56	1903.79	1145.74	2012.1	997.933	873.155	1042.63	777.833	1111.38	1128.87	796.05	1049.02	1025.74	742.572	876.127	922.863	1006.99	1333.96	807.339	1182.54	1034.83	1430.93	712.925	696.556	282.928
ILMN_2749394	1	Theg	21830	137.498	158.236	149.207	136.306	124.744	120.693	118.049	109.338	115.846	126.249	108.576	111.832	109.869	124.551	124.844	128.968	123.314	126.247	115.755	126.208	132.24	137.795	121.922	139.688	122.15
ILMN_2749782	1	NA	NA	150.107	162.161	142.035	159.509	132.228	128.459	130.068	144.506	127.187	120.861	120.069	119.889	136.441	145.704	132.196	135.926	128.356	129.922	123.565	137.829	124.463	123.752	144.714	127.999	146.544
ILMN_2749831	1	Aff1	17355	174.59	176.468	180.714	185.988	126.866	146.765	139.634	140.561	119.547	144.023	133.47	143.504	128.955	151.061	144.454	165.185	133.969	139.963	136.404	137.1	136.66	142.994	128.463	135.98	132.776
ILMN_2750021	1	Gjd3	353155	155.976	113.915	144.8	162.057	108.166	104.437	93.5671	107.32	110.895	114.401	109.897	116.96	119.314	142.16	124.028	134.687	134.776	125.465	133.804	146.023	128.519	131.63	135.737	138.164	139.603
ILMN_2750377	1	Mcat	223722	157.119	132.912	156.562	137.046	147.531	129.768	178.574	125.978	116.132	149.262	136.58	119.799	118.913	172.628	147.043	170.165	157.405	150.445	183.068	167.835	170.715	152.417	153.37	137.262	156.164
ILMN_2750917	1	Olfr128	383243	166.37	112.64	122.161	146.874	104.04	99.2912	103.221	113.158	102.865	99.3084	101.794	107.938	99.0495	124.289	130.148	132.041	102.738	124.119	132.969	138.111	113.095	124.948	128.679	112.848	123.802
ILMN_2751102	1	Hist1h2ae	319166	625.6	630.554	649.537	608.232	458.401	585.007	430.952	527.565	684.495	691.745	551.516	524.203	530.216	613.308	640.569	481	500.212	414.905	573.002	362.728	278.674	397.73	588.203	420.144	643.688
ILMN_2751194	1	Ddx17	67040	158.292	210.025	140.762	144.959	122.174	115.868	120.725	123.143	102.499	130.209	128.703	123.716	122.585	135.074	132.793	150.324	147.125	139.787	147.191	134.041	148.326	144.235	126.65	139.445	142.486
ILMN_2751927	1	Hesx1	15209	146.884	136.468	139.801	159.123	112.839	117.483	119.257	110.094	103.035	126.203	107.621	106.319	111.363	116.581	125.746	124.905	120.216	113.39	118.58	125.682	121.007	119.571	111.202	108.071	114.331
ILMN_2752204	1	Cbfa2t2	12396	211.461	254.891	244.044	171.207	145.005	135.129	141.874	145.808	137.86	134.891	128.949	110.346	136.595	168.255	158.222	164.015	171.954	151.939	167.658	165.044	162.949	146.848	168.429	133.526	160.983
ILMN_2752431	1	Itpka	228550	179.557	190.348	167.594	186.239	124.993	120.212	109.947	125.302	125.625	121.761	118.914	123.378	116.618	132.013	131.198	136.909	132.928	141.236	138.772	133.691	134.814	136.992	133.372	160.591	142.231
ILMN_2753342	1	Hapln1	12950	132.278	149.295	158.888	142.257	132.873	123.738	123.793	142.245	130.617	114.892	116.054	107.915	116.225	119.506	138.68	144.92	88.1442	108.736	99.5576	105.17	103.097	115.425	106.627	101.223	107.196
ILMN_2754136	1	Kcnd3	56543	118.847	99.9285	128.91	111.78	98.7769	101.145	103.214	99.1315	101.73	109.649	93.3713	97.4911	95.4386	110.682	104.8	107.476	102.714	106.192	119.79	116.038	110.584	104.716	97.4194	95.8843	93.7454
ILMN_2754285	1	Col5a3	53867	149.578	120.43	146.531	155.31	126.037	112.518	123.445	119.605	103.851	133.191	113.527	107.596	116.442	132.092	134.269	131.443	137.874	133.085	138.475	138.224	140.047	138.593	139.006	137.372	140.828
ILMN_2755204	1	Slc28a3	114304	131.911	138.856	152.268	142.422	122.61	116.157	106.688	140.891	127.165	112.601	122.802	116.071	114.49	118.38	130.024	129.366	127.836	112.894	131.854	138.342	126.592	121.997	147.213	123.167	134.84
ILMN_2755511	1	Piezo1	234839	1280.51	1408.09	1227.47	1589.59	924.955	992.664	884.809	997.667	829.594	900.011	892.933	737.887	773.686	1023.6	1097.14	1095.88	923.898	869.633	935.27	905.622	965.159	923.898	665.948	778.445	806.322
ILMN_2756023	1	Pcsk9	100102	239.013	224.591	145.76	203.578	161.122	128.299	139.57	119.69	136.128	121.091	126.537	117.404	122.322	128.52	129.445	144.296	136.006	153.204	126.764	127.697	137.407	172.04	115.646	112.993	124.571
ILMN_2756713	1	Ap5m1	74385	123.021	127.222	122.934	126.803	104.02	112.496	107.42	96.2877	98.7548	95.6877	102.432	93.5938	103.083	98.193	107.983	103.395	102.135	116.439	106.708	100.912	120.11	111.004	98.0113	104.224	109.549
ILMN_2757133	1	Crygb	12965	105.71	149.788	129.764	131.009	98.7468	103.705	105.807	103.196	113.667	102.264	112.984	108.926	110.815	108.364	102.652	110.277	110.277	106.041	106.219	113.291	118.214	107.22	106.807	104.738	105.019
ILMN_2757763	1	Cnih4	98417	143.203	123.933	126.909	131.95	110.232	120.704	114.819	101.611	109.387	103.851	106.2	115.064	115.506	115.099	113.645	109.605	119.663	113.92	111.17	119.614	118.872	116.446	119.923	118.763	118.814
ILMN_2758092	1	Olfr272	258836	171.372	188.509	157.325	165.936	146.036	127.038	127.211	155.955	146.795	147.299	150.488	136.639	144.463	131.931	153.754	148.916	141.183	146.087	134.326	137.278	141.453	144.092	133.677	147.756	142.302
ILMN_2758562	1	Stap2	106766	154.698	149.862	138.892	155.214	117.468	125.776	129.056	125.935	122.507	138.043	126.66	121.112	127.589	133.276	144.203	142.715	136.372	142.38	136.844	133.177	131.823	127.415	122.277	108.851	128.434
ILMN_2758587	1	Ppp1r16b	228852	130.151	135.649	117.764	130.969	87.8517	87.3477	101.437	98.6949	97.0994	81.0214	93.7728	99.8466	106.871	112.546	107.32	116.98	112.657	99.6971	114.845	108.394	103.826	115.716	110.39	111.996	98.4662
ILMN_2759227	1	Bhlhe41	79362	101.549	99.0797	133.582	121.674	93.1907	96.7538	91.3112	97.7306	99.2878	101.525	87.8983	87.6932	92.0923	100.22	108.666	110.273	97.3671	100.503	104.241	97.564	105.73	99.8847	88.9997	98.6525	92.9221
ILMN_2759669	1	Scaf1	233208	591.774	808.11	633.396	729.038	415.412	416.713	332.987	400.107	236.603	294.068	346.696	256.676	244.595	488.382	458.771	561.79	432.139	394.482	404.65	395.469	379.718	492.797	264.329	309.315	380.397
ILMN_2759792	1	Sap30l	50724	608.232	485.056	500.656	622.553	394.075	404.153	423.749	361.297	383.302	412.302	378.273	351.873	359.4	413.978	431.268	424.145	401.577	393.562	435.74	393.361	485.264	427.735	510.441	399.187	459.023
ILMN_2761046	1	Slc25a33	70556	356.46	474.479	462.626	390.877	411.919	364.125	408.073	265.011	300.62	263.8	276.626	261.177	259.616	448.53	469.975	386.03	307.603	324.94	335.426	397.904	318.966	389.375	459.023	515.168	483.63
ILMN_2761594	1	Cirbp	12696	371.986	552.468	437.027	400.812	379.145	365.488	347.089	318.005	314.426	278.674	295.001	352.538	365.797	367.29	420.846	327.652	366.188	342.596	346.179	710.797	850.377	1070.22	544.161	586.353	470.272
ILMN_2761635	1	Kif2a	16563	139.417	124.962	152.392	122.669	94.3316	108.531	95.9902	97.4473	108.855	109.626	98.7349	99.1168	98.0188	111.097	127.884	120.255	123.867	121.763	126.744	106.782	123.475	110.413	109.549	111.106	105.775
ILMN_2762318	1	Ap1m2	11768	196.629	180.613	132.561	145.672	101.529	118.034	101.376	110.212	129.066	118.46	124.955	123.321	112.593	120.252	114.146	125.454	112.718	110.396	115.68	116.603	118.25	112.732	109.099	116.899	125.388
ILMN_2762509	1	Ncdn	26562	336.982	491.126	386.111	469.462	245.227	244.216	260.563	212.334	169.006	203.303	181.094	146.357	162.995	224.891	273.529	270.231	219.844	265.082	251.686	242.573	284.715	298.534	173.686	187.16	257.876
ILMN_2762983	1	Tbx21	57765	124.694	128.11	132.345	125.726	108.815	105.302	103.975	128.104	113.982	110.738	124.779	105.244	108.056	118.898	106.567	110.624	115.95	104.707	112.833	112.388	109.96	98.6	117.788	111.251	121.359
ILMN_2763122	1	NA	NA	117.43	99.7331	122.595	140.604	98.6115	94.7356	95.4858	108.496	103.951	106.163	126.279	103.533	106.652	130.623	118.943	111.413	120.352	118.732	126.306	112.114	129.373	126.836	132.895	134.847	137.287
ILMN_2764325	1	Bricd5	319259	146.783	142.037	162.794	170.764	126.939	138.919	120.286	124.628	117.787	126.508	134.213	119.318	115.555	120.498	141.134	123.688	138.257	135.269	132.659	127.916	129.147	123.918	128.725	129.171	133.473
ILMN_2764335	1	Setd3	52690	1672.72	935.776	1620.33	1653.3	1214.6	1169.09	1231.07	887.494	1018.89	1129.97	964.514	1312.5	1240.7	1129.97	1080.45	1179.07	1063.12	1126.56	879.661	950.44	912.24	962.674	1537.56	1420.7	1162.87
ILMN_2764466	1	Capsl	75568	133.202	112.669	113.404	147.008	108.583	103.654	91.5866	91.9122	95.5735	86.0999	94.7807	93.4205	92.9221	92.5694	105.466	109.811	104.308	109.964	104.56	102.525	95.3218	104.518	105.384	99.2912	101.949
ILMN_2764607	1	1810009N02Rik	69099	712.229	665.476	776.668	751.96	441.382	513.059	477.179	546.864	456.665	526.573	524.978	477.024	469.718	495.754	670.455	551.632	446.631	534.452	467.881	492.701	654.831	396.999	404.65	429.156	399.1
ILMN_2766521	1	Esrra	26379	425.767	532.302	460.254	638.865	395.001	379.513	393.361	356.874	387.624	382.766	416.093	349.272	416.515	440.791	419.522	466.914	455.843	361.228	385.446	369.947	403.91	395.469	403.999	411.552	478.757
ILMN_2767050	1	Foxf2	14238	120.937	128.399	112.511	125.334	102.812	110.622	103.857	104.018	122.571	109.422	96.8537	105.751	103.405	116.459	106.828	107.865	111.585	111.98	112.262	97.7474	112.916	105.925	97.4515	107.819	104.009
ILMN_2767126	1	Ubald1	207740	119.187	163.73	136.401	144.638	100.073	110.541	104.207	114.214	124.952	116.888	117.972	100.987	107.002	129.596	125.082	123.129	119.376	116.92	123.961	132.773	124.42	132.784	154.082	131.377	114.044
ILMN_2767393	1	Magea3	17139	158.194	122.012	134.689	133.5	118.429	102.465	111.899	111.488	104.201	132.295	111.64	108.503	102.048	128.333	119.119	116.844	133.833	117.24	139.989	112.978	111.127	111.848	119.363	111.315	118.777
ILMN_2768200	1	Map2k7	26400	135.344	109.145	118.241	136.346	101.91	100.194	87.447	96.223	96.5414	90.5385	84.246	97.6104	96.107	110.379	117.883	116.621	105.172	112.411	113.448	116.377	109.99	100.091	107.151	115.611	107.352
ILMN_2768905	1	Mink1	50932	168.996	236.957	194.736	187.844	134.247	154.579	181.915	135.723	154.67	140.346	155.698	173.753	156.007	145.969	148.632	150.557	140.689	141.502	147.342	148.235	145.866	147.864	171.098	166.955	172.238
ILMN_2768924	1	Fosl2	14284	122.568	116.49	154.571	127.525	109.277	111.723	105.024	118.209	117.345	117.377	111.315	113.325	127.369	119.212	123.371	130.969	101.405	116.544	114.248	138.585	123.502	117.773	106.927	102.637	100.343
ILMN_2769089	1	Serpinf2	18816	898.167	468.968	131.403	250.418	117.482	136.092	113.016	112.854	120.191	127.119	137.547	122.572	114.617	140.179	142.199	146.996	143.756	139.027	147.425	142.252	137.105	137.389	144.795	164.31	158.553
ILMN_2769418	1	Apom	55938	7316.17	2529.61	205.776	1196.33	166.092	603.924	142.212	142.795	147.588	181.847	145.105	144.083	134.164	146.335	131.795	127.159	144.746	128.421	113.292	138.618	137.738	131.387	134.031	121.441	131.304
ILMN_2769832	1	Tfcp2l1	81879	270.755	160.135	116.091	162.116	95.9902	91.19	104.168	101.843	104.394	96.6636	105.126	95.0753	98.4114	114.763	114.4	119.285	115.063	132.482	129.385	120.992	126.458	131.287	105.91	107.837	107.511
ILMN_2769843	1	Tmbim1	69660	111.653	119.507	115.061	110.463	94.1489	97.4911	94.6525	94.7256	92.8457	90.0288	87.1624	92.0923	93.7398	98.9893	97.8327	99.2047	98.3086	98.6075	105.024	97.9864	110.534	105.842	105.091	101.21	93.8094
ILMN_2769918	1	Timp1	21857	156.572	163.904	157.993	273.221	112.725	124.322	135.562	140.865	116.194	118.161	116.37	118.131	118.662	118.438	114.422	123.057	136.028	118.346	117.393	116.006	119.402	120.287	105.111	127.424	103.179
ILMN_2770096	1	Nos1	18125	142.16	156.693	146.45	172.28	131.911	139.23	115.25	136.566	129.98	132.309	130.279	138.898	167.726	141.323	142.228	136.769	124.702	134.407	130.774	123.963	130.309	134.044	136.411	150.362	148.613
ILMN_2770119	1	Zbtb32	58206	149.768	152.16	147.125	198.755	136.953	125.902	120.027	97.117	105.261	109.528	99.9888	108.772	100.336	108.218	128.818	110.978	104.36	109.294	114.496	101.853	109.564	108.457	99.7279	105.021	114.423
ILMN_2770220	1	Cga	12640	121.822	111.595	103.849	101.4	97.171	83.0607	94.6644	97.2903	81.0214	87.6499	98.6353	95.4444	97.1041	85.5271	97.3511	88.4673	103.342	108.884	119.235	105.341	106.044	99.2047	107.632	102.361	101.853
ILMN_2770429	1	Plod2	26432	167.733	167.733	154.397	158.945	130.575	108.872	137.675	116.948	122.868	105.842	115.484	104.422	97.4362	121.062	136.97	127.279	128.529	147.807	127.6	121.197	125	131.772	126.167	130.801	105.623
ILMN_2770652	1	Clec7a	56644	144.859	138.68	120.266	129.584	106.319	120.786	104.766	111.641	103.014	99.4554	100.508	99.6527	107.885	131.09	120.922	131.555	115.818	120.182	115.758	115.509	111.556	112.718	117.489	115.554	126.238
ILMN_2771686	1	Ppil2	66053	468.633	412.218	471.288	444.269	458.509	493.818	447.235	348.836	391.805	378.455	379.764	362.107	405.539	412.814	483.357	453.725	384.231	382.905	427.671	448.629	417.9	443.192	399.532	440.455	498.353
ILMN_2772752	1	Fbxl15	68431	432.015	644.681	456.012	544.665	357.703	395.365	377.118	336.668	323.803	377.189	402.571	350.723	387.666	302.62	422.846	333.459	328.458	369.15	427.537	352.256	419.455	387.093	357.841	400.882	361.549
ILMN_2772930	1	Gfi1b	14582	163.757	156.253	138.845	247.549	107.836	117.704	110.179	115.407	96.4803	103.288	102.037	95.8843	99.4856	96.266	105.66	111.2	99.9888	104.199	104.285	115.453	110.232	93.6132	101.513	96.5822	102.034
ILMN_2773286	1	Abhd14a	68644	484.971	761.277	533.167	615.945	459.972	445.262	441.572	322.236	307.9	297.75	289.51	226.791	290.279	291.3	415.412	331.741	287.652	336.506	351.192	326.987	292.301	312.965	266.849	318.745	319.429
ILMN_2773447	1	Ssr4	20832	13312.2	12658.2	12658.2	14242.3	12245.5	11442.3	12039.5	11486.5	10166.9	10185.4	10303.6	9724.24	9792.21	10317.5	12039.5	10957.9	11486.5	11586.6	11128.5	10818.8	12987.9	11108.7	14726.9	14311.7	12658.2
ILMN_2773609	1	Pdzk1	59020	1965.31	729.586	162.986	381.36	108.505	200.862	110.927	116.691	119.345	114.655	111.137	104.533	109.592	103.735	95.5052	110.724	112.496	112.166	105.819	99.9602	114.412	113.423	115.263	105.819	112.889
ILMN_2773758	1	Olfr1058	258386	126.792	130.629	123.89	117.84	103.28	111.81	110.242	102.627	123.691	113.237	108.148	107.666	102.255	106.696	107.424	110.173	103.687	116.497	105.905	100.961	109.624	113.283	106.24	111.645	119.83
ILMN_2773880	1	Snrpa1	68981	221.102	210.044	230.5	233.771	161.652	130.522	164.072	155.063	122.349	118.876	122.484	152.103	142.767	127.137	149.911	149.419	137.15	143.84	151.451	134.098	147.299	155.698	131.295	130.823	145.278
ILMN_2774863	1	Phf14	75725	114.825	98.2667	101.638	105.066	102.162	90.56	99.9333	95.9272	98.8471	96.1916	98.2967	97.679	98.0073	95.8423	111.125	115.094	104.34	103.511	111.916	110.416	110.238	106.359	90.3011	100.674	93.5671
ILMN_2775514	1	Ext2	14043	207.948	199.678	213.694	224.704	174.59	145.167	166.746	176.536	172.124	157.654	174.737	192.208	155.693	149.792	171.552	200.176	181.76	160.21	193.948	208.914	197.677	183.123	202.74	195.685	170.372
ILMN_2776619	1	Ltbp3	16998	168.441	155.888	178.781	261.383	126.219	115.711	143.473	133.706	165.304	146.087	201.61	166.376	168.515	186.596	232.171	214.64	187.74	218.012	200.4	207.336	205.392	184.986	191.71	220.481	228.254
ILMN_2777013	1	Fut1	14343	132.35	125.99	155.799	114.998	123.14	86.9313	92.4813	108.878	99.9285	98.2121	102.403	95.8774	102.673	116.49	100.937	97.3171	111.756	95.9706	102.979	106.676	112.382	109.893	96.4184	103.578	105.472
ILMN_2777034	1	Emr4	52614	134.946	138.56	143.727	143.83	124.638	125.078	115.532	120.051	113.808	111.711	117.392	117.008	110.696	116.859	126.495	116.608	119.749	128.605	116.027	122.16	126.622	128.376	117.135	130.348	109.462
ILMN_2777087	1	Mia	12587	206.969	209.709	202.413	213.289	155.765	140.316	152.524	155.799	187.284	143.096	147.496	152.511	132.793	163.936	216.416	200.348	160.109	221.746	138.567	152.436	154.187	185.869	132.251	128.325	129.081
ILMN_2777416	1	Slc22a17	59049	143.749	133.242	181.157	130.167	112.476	115.807	120.046	121.066	110.283	106.151	103.233	123.416	105.502	128.239	131.17	141.024	135.602	137.08	123.385	138.641	140.676	130.366	136.031	141.211	130.518
ILMN_2778751	1	Ccdc11	74453	139.053	160.731	162.343	156.652	129.277	136.529	124.822	118.232	128.763	109.36	119.131	118.759	117.674	158.977	161.319	142.386	140.779	137.773	135.288	130.366	149.878	149.238	134.893	149.021	172.028
ILMN_2780499	1	Wdr33	74320	309.168	431.352	313.073	360.453	242.077	260.709	273.221	233.383	210.767	218.46	232.434	188.901	232.404	260.086	240.461	267.267	243.197	237.088	294.658	258.128	275.472	311.141	243.628	267.941	276.049
ILMN_2781596	1	Oit3	18302	146.502	127.612	138.358	160.919	115.516	109.006	110.391	123.613	114.454	98.0461	109.56	95.4809	97.498	114.501	129.268	116.856	100.894	106.445	113.579	117.551	113.085	106.345	97.9864	121.242	109.429
ILMN_2782101	1	Egln3	112407	136.342	142.934	114.988	127.25	115.337	98.1148	109.713	106.576	122.4	110.661	106.182	104.566	114.376	117.811	111.383	112.856	124.663	120.288	117.223	107.02	110.946	108.603	108.573	119.114	102.239
ILMN_2786360	1	Ube2i	22196	189.45	165.577	212.377	215.918	132.265	123.184	138.097	131.772	122.362	153.57	141.215	147.65	131.23	142.865	148.513	140.741	137.35	148.575	138.148	137.07	143.782	137.85	166.489	146.148	173.644
ILMN_2788223	1	NA	NA	1708.97	432.262	121.225	308.385	148.941	221.802	139.27	127.837	161.012	138.175	146.148	118.436	130.509	135.862	118.892	118.501	99.4658	120.215	119.504	123.214	125.451	112.324	317.17	344.957	366.962
ILMN_2791665	1	Agxt2	268782	137.82	133.306	169.148	146.742	105.012	106.468	103.252	130.927	103.402	101.405	124.296	117.336	119.768	114.364	128.918	116.297	112.981	117.528	110.278	133.635	133.322	116.957	115.957	118.811	122.731
ILMN_2793688	1	Tmsb15a	78478	114.903	116.087	114.612	116.5	97.9282	105.735	91.6749	110.398	110.078	93.0624	97.2578	112.913	99.4202	103.207	106.812	108.306	102.618	104.997	102.18	100.279	107.732	96.7591	106.16	105.934	112.557
ILMN_2794023	1	Hipk4	233020	143.122	125.084	145.018	115.665	91.9694	100.488	100.573	94.1737	98.0392	98.6626	106.507	94.3522	106.51	107.967	118.06	113.867	121.935	116.626	114.694	105.502	118.12	113.838	96.5774	107.666	111.11
ILMN_2794628	1	Fbxl12os	66662	171.58	240.4	172.084	194.094	129.331	127.947	151.728	128.854	134.559	121.132	113.496	122.949	120.705	123.101	128.089	126.619	120.672	129.93	136.645	129.451	127.489	117.814	123.501	146.673	111.784
ILMN_2796028	1	Nsun5	100609	299.391	310.242	307.515	248.335	284.355	226.371	275.622	198.69	222.729	215.836	204.536	183.049	172.356	228.515	271.672	265.732	226.266	225.711	221.568	199.732	229.73	212.283	235.011	318.855	337.694
ILMN_2796199	1	Cpn1	93721	197.067	150.873	133.651	153.275	122.456	126.728	123.652	122.434	113.896	135.865	127.042	126.792	131.894	120.325	126.979	129.579	124.889	133.6	132.651	133.786	137.761	140.683	122.719	135.05	127.403
ILMN_2796834	1	Olfr165	258458	118.325	131.399	146.776	129.669	113.535	107.112	112.933	112.485	116.664	124.997	106.576	112.091	116.082	127.515	127.358	121.629	119.967	116.358	123.316	130.338	123.348	130.359	117.866	132.576	122.107
ILMN_2797973	1	Pgk1	18655	118.245	134.524	122.829	125.258	96.6085	89.4008	96.6973	108.507	110.004	96.2833	105.172	104.366	92.2689	108.445	119.63	116.242	103.402	119.859	114.747	113.172	117.195	110.406	115.161	108.751	117.642
ILMN_2799648	1	Srgap3	259302	132.524	137.262	132.181	132.381	117.691	114.422	103.988	122.11	120.575	116.527	115.335	126.523	119.571	117.202	109.22	125.384	115.311	122.734	109.286	112.29	117.6	121.4	105.897	113.107	105.026
ILMN_2801770	1	Oas1c	114643	136.728	116.234	132.145	137.798	107.928	105.753	120.917	107.305	101.023	101.896	123.552	103.863	100.253	132.237	131.292	146.579	142.63	143.854	152.736	126.467	146.795	144.071	146.331	148.144	128.243
ILMN_2801790	1	Chmp2a	68953	4019.34	3132.75	3677.12	3929.13	2825.12	3255.71	2864.49	2879.71	2659.06	2799.79	2796.51	2630.45	2542.01	2947.99	3469.2	3081.99	2812.93	2549.24	2774.84	3086.54	2780.45	3146.25	2241.54	2211.77	2415.89
ILMN_2806065	1	Ankrd2	56642	110.433	113.68	123.84	122.548	97.0232	107.326	101.934	106.306	95.1548	93.6342	93.3649	104.852	105.993	97.9416	95.1702	104.153	104.101	103.984	111.833	112.273	104.075	98.4268	102.207	107.638	105.5
ILMN_2806439	1	Slc17a8	216227	135.213	197.916	183.096	191.228	119.017	119.114	111.995	131.625	141.698	116.656	124.962	117.745	141.542	116.69	125.231	120.995	127.56	130.575	135.575	116.482	135.45	119.288	153.148	114.861	134.371
ILMN_2806996	1	Creb3l3	208677	261.177	178.589	140.993	196.072	127.387	122.656	112.761	126.34	137.147	135.848	134.559	122.674	121.378	144.239	144.718	134.399	119.313	118.694	142.943	141.473	132.006	123.066	120.888	122.529	128.872
ILMN_2808811	1	Gpd1	14555	162.308	125.827	166.666	168.821	119.032	118.963	131.21	119.371	124.637	113.047	104.607	114.263	117.285	138.274	130.705	146.043	143.142	131.074	134.276	149.916	130.694	134.169	207.63	154.899	174.33
ILMN_2811240	1	Tprkb	69786	281.856	357.43	326.586	282.389	239.966	240.952	241.693	190.688	192.576	178.639	218.529	192.973	169.942	205.451	224.017	227.838	220.511	213.717	254.364	207.393	234.211	263.264	216.221	242.516	265.818
ILMN_2811336	1	Olfr559	259116	114.165	153.605	115.616	154.529	106.011	105.084	97.065	95.4767	104.652	112.125	106.127	93.3781	110.497	117.617	121.864	130.443	111.513	112.214	121.215	112.986	110.68	106.602	128.602	117.301	120.272
ILMN_2812900	1	Bmpr1b	12167	142.092	125.14	135.995	122.921	89.6963	101.534	94.0308	110.027	111.289	89.9217	104.732	99.7213	91.1614	112.248	133.933	114.962	111.006	127.082	135.124	134.096	139.989	126.749	113.945	124.347	120.852
ILMN_2813859	1	Rbp2	19660	126.918	128.419	138.291	141.682	118.342	109.113	126.622	119.545	126.979	110.095	124.344	108.829	116.468	150.098	141.932	138.83	149.446	134.755	166.564	140.511	146.788	135.735	143.724	131.608	135.221
ILMN_2814524	1	NA	NA	113.705	117.293	133.135	111.933	99.5916	108.06	97.4567	93.5671	108.198	105.056	104.387	106.983	105.554	98.0779	101.515	102.615	102.806	113.892	116.375	102.245	110.915	107.575	102.998	103.248	95.2406
ILMN_2816565	1	Lama4	16775	141.276	113.439	147.65	166.113	116.277	107.806	108.954	119.685	111.273	95.587	104.754	101.055	111.447	119.297	128.528	124.386	135.742	138.494	134.605	134.529	136.122	132.409	153.185	125.32	136.11
ILMN_2817864	1	Ckmt2	76722	182.785	159.949	177.279	183.068	120.52	117.781	97.564	114.688	110.958	105.405	119.862	111.248	102.609	130.832	140.166	135.133	135.475	142.187	143.727	153.129	155.017	125.795	123.266	133.727	158.146
ILMN_2818189	1	Med24	23989	2967.25	3494.11	2971.34	2982.04	1968.91	2136.18	2008.21	2067.96	1783.35	1874.09	1618.86	1755.19	1911.68	2045.85	1926.91	2398.85	1876.34	1934.81	1785.9	2002.12	1851.24	2225.08	1299.97	1489.77	1629.18
ILMN_2821118	1	Ccr7	12775	121.836	135.492	149.563	167.779	115.774	103.873	129.345	109.167	134.247	105.513	131.612	104.961	118.362	156.936	151.797	154.125	135.213	134.865	132.379	140.13	135.304	143.413	125.078	127.41	131.445
ILMN_2821263	1	Eps8l2	98845	312.927	151.665	118.573	153.204	106.752	112.61	96.6296	101.153	106.33	109.094	110.55	110.461	129.401	109.839	111.854	95.4712	103.854	116.189	122.466	100.798	115.495	114.954	117.831	114.081	107.344
ILMN_2822796	1	Vmn2r81	216144	105.331	107.792	122.24	109.838	94.485	86.1828	94.6201	99.3192	93.9696	94.0396	93.7503	99.8286	88.0289	98.0711	96.6939	90.8804	100.35	95.3113	105.403	93.6342	113.021	94.1737	104.518	100.561	98.7188
ILMN_2825817	1	Spry4	24066	145.694	133.846	138.131	141.201	106.493	107.761	109.837	131.078	104.013	123.983	114.749	104.348	119.66	125.317	134.252	130.06	132.433	127.965	136.855	142.508	143.364	131.342	131.472	129.313	126.851
ILMN_2827072	1	Slc13a4	243755	980.128	389.866	130.064	303.892	108.979	147.283	100.035	89.9055	91.3375	91.5091	184.449	109.806	110.855	168.839	197.295	171.028	158.448	255.738	135.283	152.714	190.968	235.497	112.876	120.864	121.781
ILMN_2827646	1	Tmem98	103743	198.013	188.656	167.267	197.994	127.714	143.376	129.405	169.377	148.411	144.126	173.148	164.871	159.611	141.525	178.49	167.942	152.425	178.336	174.663	160.684	156.828	145.348	136.122	126.311	125.874
ILMN_2828265	1	42618	18951	123.396	144.239	123.369	138.094	121.264	119.734	103.664	104.449	116.457	102.098	109.814	119.382	118.306	105.517	122.606	131.92	129.234	136.676	127.768	125.736	126.977	125.138	99.2781	112.597	105.296
ILMN_2829015	1	Lifr	16880	151.451	146.546	156.821	176.075	119.685	114.324	114.657	135.843	126.322	130.119	126.525	153.382	104.724	153.899	148.433	170.196	141.506	135.654	145.944	172.725	137.496	160.969	155.145	157.446	157.435
ILMN_2829129	1	Dcpp1	13184	137.761	164.748	126.66	139.883	101.565	114.134	99.5947	105.417	109.508	108.609	146.484	119.86	111.21	122.794	118.133	115.11	124.875	127.498	134.766	125.001	137.31	119.705	131.32	149.103	129.561
ILMN_2831523	1	NA	NA	114.548	119.253	132.233	134.774	106.177	105.45	111.177	106.547	107.467	108.939	100.573	110.201	114.549	110.816	110.299	108.473	109.546	111.706	113.429	116.42	116.915	113.743	122.618	114.529	129.223
ILMN_2831768	1	Tusc5	237858	131.275	98.6147	122.961	132.735	96.44	103.193	107.447	109.495	120.032	112.646	96.9033	117.36	105.331	140.152	133.596	133.519	117.563	125.038	135.225	132.291	133.964	125.449	130.995	144.696	114.845
ILMN_2833993	1	4921501E09Rik	74042	162.161	175.09	172.075	141.491	124.546	114.121	135.801	122.192	121.988	135.83	114.725	109.864	113.428	119.555	122.618	138.4	139.563	127.789	129.841	144.622	141.738	134.11	155.687	116.826	131.007
ILMN_2834123	1	Apoa4	11808	919.921	324.39	136.022	192.353	114.898	142.678	118.814	119.965	117.232	113.779	114.563	109.308	120.829	106.42	108.019	90.6554	105.48	114.976	102.309	102.153	112.688	107.599	112.572	126.534	105.876
ILMN_2836586	1	Mfsd10	68294	772.669	947.398	751.185	927.834	564.704	781.824	561.017	470.071	444.166	402.453	409.789	379.376	397.388	510.923	653.275	580.399	491.126	446.439	527.565	656.135	473.261	591.122	398.083	460.885	540.274
ILMN_2836664	1	Polr1a	20019	441.507	672.481	532.58	528.521	370.945	414.62	366.576	280.369	221.464	249.898	204.65	242.543	224.891	291.513	326.949	290.518	245.262	254.161	273.574	275.128	295.754	357.703	257.712	277.547	298.832
ILMN_2838382	1	Ankrd7	75196	142.057	166.362	162.078	172.976	136.936	116.654	116.587	129.732	103.966	124.141	131.082	143.293	125.072	135.23	144.215	143.103	115.895	142.678	142.579	125.894	143.85	137.188	138.05	149.233	136.46
ILMN_2839588	1	Tbcc	72726	135.937	118.696	161.425	128.867	100.307	102.577	105.091	95.3583	107.122	119.03	120.967	102.74	102.15	133.405	120.417	137.555	129.646	125.508	134.957	119.932	148.371	119.72	129.504	149.279	125.523
ILMN_2840975	1	Gls2	216456	149.467	146.473	152.16	137.954	125.463	117.341	114.442	104.754	115.567	109.461	139.133	112.353	113.687	116.949	125.979	115.933	126.812	121.427	116.384	121.727	127.781	128.415	129.451	125.15	118.578
ILMN_2842605	1	Mical1	171580	491.219	667.479	598.588	550.96	568.684	557.584	632.077	332.141	387.006	330.822	373.128	313.386	289.649	538.54	599.961	482.557	513.372	498.353	398.197	519.524	400.598	730.213	521.405	629.116	648.481
ILMN_2844671	1	Arhgap8	73167	181.195	205.172	126.011	159.593	104.31	111.208	122.463	116.276	126.584	120.414	135.175	131.99	128.439	130.674	117.572	126.677	117.104	123.521	127.957	127.788	120.101	108.608	128.74	110.714	103.513
ILMN_2844829	1	Prodh2	56189	501.26	251.993	126.816	195.291	130.981	126.679	108.511	120.628	122.594	115.796	135.033	129.797	122.192	124.669	129.215	113.781	121.163	118.826	118.812	122.655	129.084	122.796	135.848	114.945	138.226
ILMN_2844848	1	NA	NA	113.663	114.353	119.42	147.325	98.5409	96.9858	99.6232	113.961	106.488	99.2878	102.063	100.587	101.165	103.632	118.697	109.205	119.661	114.847	110.975	110.494	118.4	113.072	94.8423	106.832	114.398
ILMN_2846865	1	Actb	11461	272.438	383.134	473.971	576.408	124.005	147.484	139.288	154.187	128.056	132.723	158.168	147.409	135.922	358.85	269.497	222.65	216.653	262.513	244.188	198.49	196.496	314.739	192.153	208.092	524.659
ILMN_2847502	1	Chmp1a	234852	174.625	132.129	175.462	163.21	117.731	106.368	121.363	119.713	119.408	101.165	120.531	111.762	117.252	132.712	134.829	129.156	137.632	138.72	138.937	158.642	134.435	138.667	148.093	139.656	126.925
ILMN_2849359	1	Fam96b	68523	1328.15	1374.46	1390.83	1461.05	1136.16	1074.39	1137.78	984.13	929.215	1038.48	947.148	842.407	802.381	918.71	1254.54	1072.69	1088.8	965.515	1198.57	965.159	947.148	939.328	990.576	949.403	1006.65
ILMN_2849449	1	Itga5	16402	425.033	680.076	495.639	533.615	231.36	258.056	264.423	249.603	166.134	221.592	201.589	177.369	159.997	258.688	297.473	287.993	220.282	179.548	201.504	218.876	210.767	258.725	171.129	201.393	166.982
ILMN_2852558	1	Olfr9	18373	123.925	107.761	125.766	124.705	103.052	107.089	103.613	108.619	98.3772	101.256	99.089	101.629	101.674	113.712	110.889	115.18	108.391	111.702	118.601	116.873	113.184	114.424	103.732	108.568	93.8555
ILMN_2852893	1	Lzts3	241638	143.109	207.163	139.567	154.868	115.7	118.262	128.407	129.954	123.33	124.374	124.246	129.463	107.585	139.781	145.911	135.351	130.674	135.293	142.873	132.819	123.401	146.512	149.389	140.358	153.106
ILMN_2854790	1	NA	NA	126.756	108.509	162.691	127.671	110.207	98.7838	101.4	100.304	103.224	106.733	112.679	90.2665	97.6731	115.272	131.981	115.317	120.844	140.114	133.995	128.189	126.291	124.04	123.127	131.797	125.57
ILMN_2854920	1	Mogat2	233549	375.669	213.577	128.269	197.504	117.749	138.676	131.635	134.654	125.182	116.668	105.481	116.002	114.272	118.247	120.513	146.853	131.02	132.025	118.319	121.638	130.762	115.236	130.816	126.698	132.145
ILMN_2856588	1	Gkn3	68888	134.614	123.652	119.539	142.922	115.836	101.389	112.751	120.935	117.872	112.336	105.483	108.06	104.782	108.143	121.204	121.228	117.947	116.406	124.075	104.806	117.257	118.666	118.51	137.054	120.706
ILMN_2858050	1	Zscan10	332221	128.745	129.373	128.846	113.154	114.848	102.172	106.191	97.3423	102.556	100.183	111.37	105.247	118.721	117.713	114.326	108.156	104.215	115.467	115.808	107.544	118.508	117.519	104.358	114.686	118.2
ILMN_2858742	1	Pmm2	54128	1228.18	1525.66	1202.41	1392.76	793.663	818.569	860.493	847.386	566.203	757.787	739.137	731.891	588.487	905.477	1137.44	930.615	927.834	678.968	773.686	827.746	800.817	922.619	627.516	641.503	875.375
ILMN_2858930	1	Krt15	16665	144.889	127.051	137.345	145.635	103.704	103.134	120.466	139.943	148.592	129.529	122.013	91.5951	110.197	131.857	135.932	133.778	130.715	145.043	125.255	136.721	130.167	133.553	141.058	126.691	137.005
ILMN_2859192	1	Trpm5	56843	131.494	131.02	118.194	117.639	100.595	102.707	121.676	99.1806	100.091	94.8285	95.638	93.6132	102.977	123.07	115.962	120.843	117.29	124.585	123.844	119.471	116.592	111.082	128.237	127.148	106.887
ILMN_2859254	1	Haghl	68977	279.809	352.786	295.112	318.367	313.673	299.019	270.411	326.396	323.618	284.472	385.932	335.969	370.843	434.148	522.859	417.07	430.13	428.018	386.699	507.802	620.529	747.241	416.515	467.537	535.881
ILMN_2859539	1	Olah	99035	144.502	167.239	146.427	134.182	123.273	115.486	118.574	115.282	104	108.523	108.872	119.764	119.03	121.16	136.959	116.889	131.419	118.704	136.601	146.473	142.312	119.488	133.731	121.822	127.093
ILMN_2861406	1	Dock11	75974	183.082	168.223	180.572	148.137	126.247	128.018	133.277	131.801	137.016	121.88	133.526	154.058	154.095	134.992	129.775	139.536	137.937	141.118	147.857	150.386	140.936	122.485	140.676	120.467	148.928
ILMN_2861743	1	Cage1	71213	138.199	134.931	117.026	128.897	102.368	101.767	111.471	113.769	114.283	111.124	111.957	107.021	122.543	101.317	122.709	121.057	114.831	117.195	131.935	118.123	126.572	118.171	109.891	108.294	115.532
ILMN_2862047	1	Pde6c	110855	210.556	153.234	130.486	133.072	121.679	115.157	106.712	116.908	118.83	123.496	109.989	120.091	129.416	112.365	116.944	116.434	117.527	111.802	103.322	108.528	117.596	120.753	119.444	128.241	111.754
ILMN_2862623	1	Itih3	16426	157.182	149.425	155.033	129.059	119.717	124.981	120.763	119.24	123.974	137.749	122.599	121.522	115.776	115.27	125.285	116.528	128.43	119.414	114.473	129.779	131.944	128.727	123.331	125.628	127.312
ILMN_2863514	1	Olfr1390	259068	143.44	194.629	144.953	146.93	104.329	110.143	143.368	114.8	125.348	127.474	123.024	116.411	124.717	148.312	143.986	136.913	131.5	138.202	150.428	134.09	141.829	149.563	142.939	142.536	162.936
ILMN_2864485	1	Lrcol1	381667	127.135	124.181	107.59	131.786	105.801	102.098	101.226	99.5885	111.801	102.312	98.5357	103.588	106.511	113.526	100.143	106.587	113.554	106.399	113.954	103.948	97.0947	110.187	104.696	111.717	116.028
ILMN_2865082	1	Gabrd	14403	148.834	174.414	135.896	131.698	122.366	115.205	123.024	107.331	111.391	108.384	109.673	101.746	107.609	128.657	126.832	131.259	127.865	127.786	131.547	147.329	138.515	122.382	137.323	138.782	137.628
ILMN_2865335	1	Krt80	74127	143.176	123.481	125.031	124.942	123.218	125.892	119.952	116.889	116.941	112.025	124.379	112.644	105.015	128.894	140.996	130.715	141.761	123.883	132.198	139.337	132.698	129.175	137.606	131.674	127.108
ILMN_2865726	1	Gdpd2	71584	164.378	142.126	178.984	175.961	119.345	122.497	139.876	109.292	120.004	111.867	99.6327	101.325	104.266	137.978	139.324	148.288	148.598	136.529	135.475	137.573	143.688	141.848	137.487	154.554	120.896
ILMN_2867084	1	Sfn	55948	120.75	123.151	144.363	133.462	98.126	106.201	104.287	115.142	108.219	100.898	96.8579	95.0045	103.416	121.371	102.587	120.576	120.08	116.084	120.61	131.99	116.998	122.401	101.719	127.799	111.308
ILMN_2868927	1	Fam98c	73833	294.58	347.628	317.319	353.895	292.092	291.948	315.673	248.363	209.816	258.336	221.568	224.065	210.576	313.468	259.491	300.165	261.213	241.636	274.2	278.787	277.311	325.482	232.259	231.15	294.03
ILMN_2869728	1	Dnajb3	15504	138.456	144.667	161.286	105.54	109.093	96.7303	104.033	101.353	114.066	104.135	110.43	101.932	112.916	122.85	125.89	120.752	106.608	125.819	131.632	116.767	134.819	122.461	111.187	118.94	106.237
ILMN_2870295	1	Cldn1	12737	169.112	159.814	145.657	150.839	119.338	111.703	144.303	118.922	140.219	110.181	122.442	114.607	106.263	138.28	137.357	146.725	131.809	164.062	125.59	143.948	128.21	152.425	145.381	137.066	133.682
ILMN_2871249	1	Rdh7	54150	159.742	162.154	144.244	176.976	124.59	125.975	124.783	124.131	118.321	123.003	132.799	116.73	126.944	133.035	142.373	145.808	133.251	125.58	151.881	143.548	138.216	140.225	141.829	157.107	143.343
ILMN_2874414	1	Usp19	71472	461.997	565.414	502.9	509.184	398.821	363.324	336.506	375.067	263.653	303.677	360.299	301.446	294.119	388.733	470.79	449.587	393.361	408.349	384.697	431.817	406.714	475.658	404.238	515.452	479.028
ILMN_2874836	1	Gltpd2	216871	332.184	180.844	135.457	151.891	110.345	131.704	107.798	125.881	116.555	111.593	117.804	112.767	102.952	128.68	116.274	108.386	114.087	113.406	106.439	117.165	115.287	99.8539	114.058	111.933	106.401
ILMN_2875000	1	Zzef1	195018	129.537	117.998	119.922	121.966	101.029	97.1984	98.9893	101.037	97.8992	101.705	102.458	95.9385	100.143	103.443	104.195	105.106	102.688	102.333	116.101	103.736	100.23	106.363	102.472	98.6978	108.05
ILMN_2875629	1	Csn1s2b	12992	118.12	154.152	125.527	119.414	101.822	100.425	116.437	99.8174	101.733	98.12	111.402	103.06	102.622	106.418	133.256	110.935	123.416	120.382	115.667	119.529	120.992	121.317	108.868	108.596	109.533
ILMN_2876302	1	Aars2	224805	233.845	305.585	284.318	339.273	242.448	216.171	235.116	180.087	190.005	214.864	160.312	176.395	190.005	194.771	200.587	200.781	199.753	203.739	190.839	207.102	191.092	181.983	176.301	195.044	186.317
ILMN_2876560	1	Ino80e	233875	814.819	1129.97	926.196	919.606	643.457	609.811	643.457	433.747	439.892	417.166	398.495	382.211	435.74	475.093	601.978	512.17	413.813	435.74	497.056	488.927	461.264	457.882	482.466	492.701	523.347
ILMN_2877909	1	Smg5	229512	315.957	359.535	402.635	403.617	260.733	215.28	245.869	232.564	145.268	192.739	188.275	193.182	182.931	222.328	234.657	233.282	208.145	214.904	233.051	212.603	219.808	234.657	183.606	182.068	212.521
ILMN_2878227	1	NA	NA	120.345	115.748	112.728	116.467	111.091	105.35	132.053	95.8356	101.497	104.553	98.2338	105.429	102.6	116.168	122.917	125.966	128.689	119.517	130.141	118.95	123.805	121.194	111.326	120.944	123.313
ILMN_2880540	1	NA	NA	166.754	139.417	168.189	134.14	129.559	132.409	115.421	129.459	125.505	144.924	129.886	116.915	123.074	120.022	131.735	129.77	141.609	125.548	133.442	130.077	127.875	130.933	135.135	144.595	134.91
ILMN_2884451	1	Olfr723	259147	130.529	138.479	158.608	149.19	111.736	114.937	129.265	130.888	119.459	110.177	125.398	122.799	121.064	127.854	134.805	118.537	119.028	130.172	127.921	130.888	137.732	134.91	138.085	152.477	135.763
ILMN_2884655	1	Crygd	12967	124.846	106.357	133.299	118.946	99.6561	98.5312	98.2667	102.707	112.342	110.288	105.739	91.7737	110.466	98.5789	112.448	107.373	99.7179	109.168	115.488	105.407	110.714	101.509	92.8858	107.492	102.787
ILMN_2885277	1	Nnmt	18113	131.468	156.551	142.979	178.256	133.53	114.704	125.806	121.973	122.455	114.539	127.363	123.177	125.56	136.063	128.487	134.755	137.206	134.587	116.415	125.136	128.529	128.603	129.514	113.776	124.739
ILMN_2886207	1	Nek11	208583	105.953	96.3223	95.1407	114.71	88.7287	89.4884	98.7468	89.6399	97.8193	93.7047	75.2264	94.3714	93.3856	109.18	114.315	109.497	106.799	99.7563	93.6342	102.441	104.544	100.447	94.4171	100.058	87.4158
ILMN_2887104	1	Prr5l	72446	174.616	146.372	153.106	167.91	129.154	183.5	159.99	162.435	119.656	127.356	154.643	118.401	108.682	188.656	238.799	202.098	195.006	208.743	195.348	185.494	197.574	189.017	173.383	168.177	178.651
ILMN_2889426	1	Dsg4	16769	123.471	144.135	132.369	131.061	112.586	98.9893	114.445	105.006	111.897	109.925	112.148	104.908	112.354	110.72	111.832	109.793	106.816	108.589	108.901	114.569	93.2166	106.602	127.921	104.461	112.641
ILMN_2890301	1	Art5	11875	143.137	137.108	169.279	162.355	112.737	108.165	121.556	109.53	121.432	108.02	113.187	107.36	97.4681	142.434	131.399	132.755	148.575	129.266	137.452	131.561	136.938	129.441	139.29	126.441	126.161
ILMN_2890782	1	Rhpn1	14787	124.438	114.943	138.393	131.307	121.479	113.448	133.435	109.522	111.137	117.025	122.079	118.385	106.658	144.554	127.687	140.604	131.371	130.17	131.52	144.845	140.521	132.322	122.928	136.948	122.946
ILMN_2891157	1	Rock2	19878	151.553	90.3011	139.921	119.279	112.827	99.0832	100.406	116.903	107.753	128.528	113.8	119.309	85.6957	152.511	152.094	169.433	138.8	144.658	151.045	159.181	137.891	141.158	145.821	123.108	136.735
ILMN_2891176	1	Mdh1	17449	173.348	164.978	160.814	132.873	135.529	119.727	115.82	134.766	112.655	137.908	122.78	114.115	122.035	140.604	153.561	152.048	133.425	137.545	132.264	159.517	131.466	132.4	166.214	154.251	135.542
ILMN_2891583	1	Car12	76459	143.059	188.492	152.84	149.207	125.635	126.299	123.555	125.309	118.487	110.662	107.885	114.702	111.974	113.695	146.682	118.588	130.426	148.99	135.039	118.911	117.648	135.339	139.533	133.6	115.584
ILMN_2892292	1	Alg9	102580	760.35	855.523	856.887	827.746	627.344	696.341	608.607	595.303	590.884	608.47	567.422	732.62	587.026	816.55	838.531	701.698	686.529	734.798	823.78	899.472	783.745	671.705	780.253	871.023	924.551
ILMN_2893409	1	Gfra1	14585	146.91	113.25	132.295	140.664	119.556	98.751	111.275	104.902	103.554	112.819	100.546	110.225	111.293	129.38	124.884	122.473	139.178	126.166	136.101	121.444	116.517	125.217	125.388	132.479	121.078
ILMN_2894211	1	8430408G22Rik	213393	294.771	162.127	145.095	166.666	116.805	126.346	118.892	128.595	109.234	106.147	127.484	113.396	107.763	146.802	169.744	162.868	161.595	198.13	160.928	160.563	127.953	185.102	121.658	117.158	125.282
ILMN_2895240	1	1700020L24Rik	66330	171.552	143.597	180.346	134.491	102.352	126.335	103.079	115.541	102.606	100.568	123.83	96.5901	99.9483	110.08	123.365	103.033	114.718	117.224	119.27	117.642	112.902	122.731	95.5487	109.504	103.125
ILMN_2896049	1	Npepl1	228961	3535.97	4255.67	3869.74	4342.89	2808.32	3251.58	2944.46	2823.62	2717.46	2609.43	2630.45	2388.26	2412.37	2627.13	2682.95	2832.15	2799.79	2931.4	2749.87	2744.59	2874.73	3051.02	2622.91	2745.78	3599.8
ILMN_2896248	1	F13b	14060	148.333	128.441	152.124	121.372	106.459	104.636	110.204	111.366	106.274	104.559	107.06	105.91	92.374	121.632	128.137	139.609	129.471	116.049	129.012	119.043	123.085	131.388	116.452	123.481	122.39
ILMN_2896528	1	Tmem223	66836	4082.57	4575.06	3829.12	4089.43	3309.69	3500.01	3409.32	3484.25	3504.3	3126.52	3556.4	3346.06	3106.06	3321.96	3884.76	3241.33	3659.82	3739.99	4119.75	3550.04	3966.14	3910.76	3533.31	3599.8	3757.21
ILMN_2897328	1	Zfp777	72306	146.913	198.268	175.762	142.736	96.0927	100.181	136.715	107.365	95.7927	106.326	106.165	86.7386	95.4809	116.991	128.632	115.511	127.128	121.006	127.845	120.716	130.787	126.367	124.474	125.244	122.1
ILMN_2899010	1	Vmn1r30	171195	114.654	122.937	131.228	119.672	111.882	111.102	98.8601	110.723	93.0164	104.85	103.669	102.013	110.366	102.91	112.49	111.768	106.553	110.112	114.475	106.505	108.44	113.058	112.631	110.412	110.412
ILMN_2900827	1	Ssbp4	76900	700.115	905.622	775.936	832.263	459.48	498.353	476.897	434.381	394.776	394.776	416.713	393.771	357.768	657.515	657.515	682.083	532.442	510.021	581.765	536.358	566.081	807.119	440.546	538.629	681.927
ILMN_2902625	1	NA	NA	289.994	296.988	258.797	296.567	242.174	236.676	147.537	230.209	222.106	149.804	199.445	180.246	169.51	201.991	213.677	177.406	204.35	200.048	212.711	237.971	215.439	203.195	209.523	207.442	224.4
ILMN_2903540	1	Spp2	75396	1616.2	521.11	122.5	273.617	97.2862	210.839	108.039	121.178	125.616	112.325	127.9	107.839	113.271	129.443	131.003	121.619	122.113	123.03	127.884	123.283	120.301	126.77	116.713	122.919	130.107
ILMN_2903972	1	Pdgfrb	18596	124.121	113.067	119.622	153.013	101.405	101.327	104.071	110.868	107.727	101.112	104.612	101.39	101.221	126.542	129.806	120.269	127.199	139.891	127.637	135.793	129.143	149.568	108.396	120.706	121.843
ILMN_2904137	1	Ambp	11699	1168.33	392.94	150.522	246.1	110.369	182.218	134.845	123.583	114.338	119.101	126.622	112.186	143.578	127.86	145.672	106.544	98.3975	117.915	122.962	94.6786	112.983	114.254	119.019	117.28	129.715
ILMN_2904577	1	Nkapl	66707	120.892	123.203	138.588	117.788	101.225	88.2462	87.1624	108.582	95.0414	96.6973	101.554	100.912	108.898	105.969	99.9602	109.267	103.233	104.835	104.115	104.099	110.838	120.575	95.2366	96.2537	108.117
ILMN_2904686	1	Cyb5r3	109754	210.077	210.732	214.684	196.391	170.741	141.491	167.153	143.381	176.29	139.731	171.974	131.44	127.211	186.47	175.795	199.493	179.012	162.632	199.855	213.31	195.118	190.32	141.693	148.742	159.115
ILMN_2906226	1	Cyp4f15	106648	130.361	125.877	129.086	122.092	109.95	103.171	111.389	103.075	122.623	106.662	110.917	99.5992	104.01	134.634	130.522	120.288	125.842	135.841	125.454	120.246	127.205	132.428	123.316	116.443	125.212
ILMN_2907285	1	Krt20	66809	228.116	187.866	121.857	129.399	100.511	121.171	123.459	115.534	122.847	118.874	113.31	110.117	110.941	120.797	110.808	106.065	122.762	120.229	122.882	121.208	113.031	118.77	117.479	112.233	119.764
ILMN_2908547	1	Arfgap1	228998	164.978	107.893	139.969	150.988	130.995	115.7	110.672	125.23	132.132	114.878	119.591	132.68	120.485	163.346	158.211	173.898	165.213	146.913	147.125	146.745	148.817	150.905	130.857	156.609	162.169
ILMN_2910106	1	Alg3	208624	918.885	1532.44	1010.03	1187.26	719.723	682.083	714.817	690.351	529.575	562.377	495.453	509.041	485.489	583.945	786.398	710.425	574.325	604.163	667.903	682.083	719.723	768.625	563.811	565.952	787.994
ILMN_2910447	1	Olfr1471	258231	157.893	163.192	154.86	150.324	134.908	122.142	118.786	138.98	107.807	115.067	138.822	112.336	129.439	136.55	149.68	130.247	125.44	125.405	132.776	144.599	131.304	144.684	137.321	140.783	138.412
ILMN_2911627	1	Pkd1l2	76645	107.754	116.247	114.818	123.987	94.358	106.277	104.94	110.487	101.595	101.315	104.952	98.6859	98.6147	96.6676	96.8848	93.2349	97.2862	102.128	93.5567	109.69	99.6648	102.268	106.224	109.306	100.593
ILMN_2911855	1	Espl1	105988	715.861	1120.91	877.656	1055.09	794.016	728.797	755.29	570.793	455.093	515.886	440.902	407.221	444.166	534.07	581.891	602.238	592.267	648.995	520.07	556.936	518.942	665.776	600.078	607.25	674.379
ILMN_2912569	1	Prb1	381833	125.889	155.792	126.021	134.236	109.962	100.684	102.996	114.987	109.566	103.697	109.649	111.251	114.858	128.41	124.913	109.312	119.542	125.476	126.671	114.505	126	124.318	116.923	142.337	127.171
ILMN_2913263	1	Gas2l2	237891	105.22	121.814	131.551	147.138	106.492	97.3849	96.1763	97.5873	107.586	110.293	117.998	110.738	112.841	114.372	124.056	123.822	114.86	115.832	131.612	125.726	113.616	128.204	120.905	116.887	117.224
ILMN_2913406	1	Gm5476	432985	120.125	119.226	130.444	138.964	104.252	103.413	105.173	99.2577	85.6059	98.9725	102.297	101.104	106.921	94.5918	106.833	99.2707	99.9108	108.731	111.272	111.059	110.509	110.825	101.629	111.423	106.136
ILMN_2913528	1	Stx19	68159	140.501	128.039	134.161	145.351	125.526	108.859	111.526	122.378	134.556	106.438	118.206	105.969	129.059	132.963	133.067	132.433	124.643	132.554	138.097	137.872	134.358	140.144	121.686	132.597	117.632
ILMN_2913845	1	Peo1	226153	377.004	455.91	354.914	345.519	315.768	287.055	339.736	257.474	239.044	261.897	265.011	214.885	222.517	292.644	338.816	326.512	307.69	313.581	365.937	272.286	309.911	300.111	323.282	378.932	391.617
ILMN_2915166	1	Ino80b	70020	654.259	879.292	699.905	855.701	462.291	482.373	521.22	458.509	340.776	370.344	380.644	360.763	323.105	507.727	611.054	483.267	400.186	427.813	446.14	430.198	415.782	471.605	343	325.724	381.307
ILMN_2919035	1	Serpinb9d	20726	139.969	121.27	141.643	122.43	118.539	94.581	107.748	98.0943	110.954	101.834	104.035	115.002	105.804	131.179	118.983	124.307	114.009	107.953	126.59	122.715	122.422	125.29	129.942	118.199	112.604
ILMN_2919850	1	Lrmp	16970	1512.21	1466.38	1434.7	1501.6	1103.52	1261.21	1233.58	1296.81	1103.52	1229.33	1148.73	1056.28	980.672	1345.41	1348.92	1447.3	1312.5	1062.77	1037.76	1094.11	1054.48	1051.38	1147.96	1225.34	1336.46
ILMN_2922596	1	Clec3a	403395	118.208	122.544	121.244	120.919	112.049	103.648	110.227	108.517	110.873	113.188	115.564	111.205	109.357	124.025	124.387	133.198	127.852	109.673	126.81	117.391	128.165	114.142	131.567	126.632	120.314
ILMN_2922875	1	Slc6a2	20538	126.922	121.521	125.616	175.381	102.401	106.851	100.295	93.6524	104.059	117.034	94.2974	103.778	110.717	116.512	120.468	112.622	113.554	111.731	108.384	106.902	114.959	117.846	105.179	119.688	114.404
ILMN_2923445	1	Acta2	11475	425.858	236.836	169.783	779.795	133.161	155.484	134.11	156.936	207.83	137.981	133.259	145.653	182.379	114.158	147.013	133.627	118.723	202.475	131.458	145.801	150.917	174.163	121.957	152.089	120.478
ILMN_2923717	1	Kcnt1	227632	118.631	117.427	106.516	110.015	97.9641	86.8998	101.114	85.3457	94.1103	90.9785	90.6672	107.506	102.211	107.3	112.955	109.442	108.689	109.939	108.407	106.51	103.388	106.595	103.991	109.256	104.525
ILMN_2924754	1	Pdzk1	59020	1901.64	638.716	165.832	376.23	121.025	189.809	117.64	127.911	128.806	125.091	116.464	123.687	136.153	121.407	114.638	120.809	125.201	108.383	106.608	108.572	112.136	107.686	110.84	118.216	123.167
ILMN_2927373	1	Ddit3	13198	383.915	439.239	442.914	439.757	326.723	316.549	405.31	306.24	356.385	305.213	328.909	341.334	330.594	525.715	600.675	466.19	476.468	478.757	400.943	327.893	363.856	403.281	659.423	671.838	600.512
ILMN_2927543	1	Pin1	23988	157.166	191.092	155.838	144.409	117.102	112.111	118.117	101.838	114.415	119.55	106.222	112.069	104.753	105.518	108.778	107.338	107.594	102.412	108.635	105.38	106.107	110.055	116.606	118.794	113.507
ILMN_2927910	1	NA	NA	116.09	139.839	128.56	144.311	108.619	117.981	105.669	112.471	103.637	113.226	115.643	124.681	118.078	125.573	121.94	107.74	115.161	103.07	116.514	114.261	114.308	116.909	107.703	116.803	114.809
ILMN_2930707	1	Tcf21	21412	127.858	120.756	126.875	107.668	93.245	101.485	107.938	102.66	97.6204	100.091	107.193	100.319	96.4218	122.917	126.467	112.574	111.728	120.576	131.295	117.041	117.98	110.095	120.651	113.092	111.378
ILMN_2931277	1	Abca13	268379	122.668	121.2	121.002	108.535	112.062	102.886	113.992	107.509	96.881	110.599	93.2349	110.454	98.8497	109.622	110.181	105.601	127.943	117.078	110.376	99.1848	109.601	108.365	116.033	121.399	126.89
ILMN_2931800	1	Psg19	26439	134.264	140.03	140.746	129.429	123.583	106.338	110.151	107.881	106.968	109.203	102.59	104.195	108.543	122.471	119.422	122.65	108.755	123.547	109.708	112.463	115.214	115.38	99.9888	123.568	122.887
ILMN_2932164	1	Notum	77583	137.272	163.89	127.42	126.324	106.03	110.692	119.153	123.39	130.48	120.229	121.115	134.082	121.513	114.633	130.333	117.748	126.319	131.862	122.724	118.446	128.73	133.969	131.712	127.878	138.984
ILMN_2932474	1	Tctn3	67590	414.345	385.207	396.764	425.678	315.957	338.685	331.865	324.755	302.923	348.775	275.97	319.429	289.678	367.813	518.114	402.635	401.741	338.043	346.744	381.002	361.347	316.05	335.685	337.11	316.778
ILMN_2933488	1	Taar7e	276742	122.079	143.186	125.391	132.854	99.1384	112.675	115.724	117.86	104.706	107.379	112.129	98.1471	106.681	107.57	127.212	126.402	116.058	119.096	116.524	116.768	127.392	120.705	125.944	109.659	118.997
ILMN_2935032	1	Fbxl6	30840	1583.87	1835.65	1613.98	1937.06	1469.99	1662.88	1421.91	1469.1	1319.15	1287.51	1418.97	1339.67	1411.76	1823.74	1765.85	1763.17	1827.1	1897.55	1709.76	1655.69	1737.26	1805.57	1711.25	1724.66	2028.4
ILMN_2936769	1	1700061G19Rik	78625	125.041	107.881	133.632	147.599	94.5128	101.623	95.9995	89.6804	98.3402	96.1815	96.7009	97.0759	114.597	117.725	105.45	88.2651	119.632	96.4336	112.951	108.405	105.923	98.7468	118.592	107.435	104.34
ILMN_2938793	1	Olfr495	258361	129.457	114.656	154.623	118.227	124.235	115.185	111.463	101.213	107.834	109.316	104.31	98.5917	101.589	130.304	135.623	132.149	132.353	125.656	120.733	145.558	130.744	121.187	119.234	116.051	122.194
ILMN_2939022	1	Polr3h	78929	156.562	137.478	170.556	125.252	116.033	106.348	125.021	109.709	105.087	124.747	117.561	118.872	125.731	124.226	115.516	118.239	121.309	121.139	124.429	134.151	125.998	137.611	116.236	113.372	113.389
ILMN_2940541	1	Git1	216963	259.717	316.908	267.891	294.658	224.12	178.035	185.337	204.739	151.925	138.32	182.984	152.149	154.187	222.013	199.317	197.274	181.585	184.075	198.25	206.477	200.073	210.937	177.623	164.217	191.752
ILMN_2941062	1	Shroom2	110380	136.424	145.105	130.226	122.056	116.72	111.265	121.072	101.954	107.148	106.847	108.561	109.353	111.767	109.055	123.418	120.562	109.883	115.479	109.62	116.778	115.675	112.436	111.832	124.326	113.217
ILMN_2941712	1	Upk3b	100647	204.328	116.862	131.261	155.772	114.606	108.916	105.466	109.661	125.23	112.602	105.925	117.959	108.595	115.12	122.4	126.003	118.51	115.508	115.718	123.822	113.24	119.575	116.036	123.852	112.068
ILMN_2941790	1	Cldn6	54419	1414.16	600.512	168.139	333.356	175.462	204.65	145.009	143.392	198.54	138.889	122.65	136.327	128.576	117.034	121.02	138.361	118.443	104.844	121.077	118.442	120.366	112.701	120.317	108.909	116.878
ILMN_2943818	1	Hdac6	15185	409.655	353.77	332.141	319.249	278.168	271.575	228.432	276.085	205.172	232.239	240.4	245.064	231.659	261.714	278.439	336.246	287.588	265.559	264.946	293.401	261.347	279.625	211.89	220.749	244.216
ILMN_2944011	1	H2-D1	14964	494.725	489.144	473.59	889.626	290.085	371.719	354.368	471.709	286.39	357.841	471.006	441.443	412.39	392.207	483.267	564.191	592.382	397.345	622.083	616.061	530.216	523.568	636.256	531.808	512.98
ILMN_2944755	1	Klrg1	50928	225.646	123.287	132.443	326.396	94.0555	116.582	115.114	96.5474	97.5343	100.147	88.1157	97.564	96.4148	103.297	111.402	110.895	110.509	112.232	114.549	111.866	123.02	100.297	121.762	124.839	108.888
ILMN_2945330	1	Tm4sf5	75604	249.522	228.368	125.896	129.804	102.137	114.424	105.182	115.922	107.125	120.322	123.374	135.447	117.914	137.262	143.84	141.698	138.741	134.447	144.221	134.257	139.751	135.908	132.749	119.276	115.7
ILMN_2945551	1	Ptplb	70757	211.386	203.563	203.779	212.959	233.334	229.618	224.12	219.754	193.33	209.84	188.872	187.601	211.43	203.818	229.165	210.812	230.669	210.576	238.154	268.319	264.772	305.797	333.039	275.021	266.94
ILMN_2946760	1	Sowahb	78088	275.243	155.244	131.287	125.171	111.297	110.466	106.148	114.088	110.953	106.954	108.425	104.906	103.887	117.104	95.1661	113.501	122.24	100.723	112.165	104.01	98.1369	117.34	104.864	105.702	96.672
ILMN_2947286	1	Pars2	230577	218.303	191.187	219.191	189.874	142.536	151.223	192.497	143.637	111.155	126.967	139.879	137.476	128.204	136.404	156.875	149.274	148.241	144.143	159.026	165.84	157.502	146.813	159.004	136.174	146.579
ILMN_2947329	1	BC080695	329986	122.816	121.304	132.978	112.053	109.883	103.205	105.863	105.63	110.403	106.55	107.953	103.445	113.42	112.591	109.446	114.592	95.7428	113.22	113.806	114.648	105.408	119.819	111.705	112.181	113.492
ILMN_2947960	1	Olfr1454	258687	121.57	128.382	137.197	114.982	93.4569	106.03	113.247	100.813	103.057	103.572	94.8935	109.248	103.044	103.863	112.384	112.977	120.145	110.296	117.537	102.515	119.399	98.4574	100.59	113.094	113.722
ILMN_2948552	1	Xcl1	16963	134.021	145.484	117.936	254.891	101.598	105.195	105.3	104.866	98.4068	101.671	111.032	94.268	113.78	109.244	112.521	105.022	119.035	106.165	106.163	102.221	104.738	112.284	98.0943	96.7264	108.246
ILMN_2948945	1	Sesn2	230784	180.087	190.613	225.859	197.613	265.852	199.532	238.578	160.281	134.07	181.571	154.233	176.494	176.468	186.333	177.028	151.234	219.557	204.375	208.049	168.515	205.41	159.243	191.479	180.51	185.761
ILMN_2950343	1	Rasef	242505	127.478	136.568	179.789	136.792	102.039	109.376	103.044	107.439	94.569	87.9298	105.137	104.292	109.797	117.465	114.034	113.307	126.036	115.935	120.651	121.346	123.674	119.139	109.581	116.412	124.433
ILMN_2951580	1	Tcp11	21463	152.411	207.696	153.533	150.936	113.96	117.926	121.205	131.333	125.501	124.13	159.06	119.394	127.791	160.472	152.303	154.618	144.078	148.194	134.356	153.342	131.754	144.936	172.733	137.412	212.603
ILMN_2952901	1	Dupd1	435391	139.797	139.345	124.322	122.8	102.85	98.4737	118.225	96.3267	99.4052	103.073	95.1618	103.75	107.005	124.281	126.185	108.57	129.344	113.97	121.302	137.702	125.352	133.077	130.128	136.728	130.177
ILMN_2953542	1	Gm166	233899	154.836	218.303	182.094	182.134	137.3	127.273	141.981	114.785	128.063	121.6	138.772	119.926	126.123	150.895	147.917	144.421	139.098	150.758	139.098	151.002	143.658	152.089	166.844	168.228	160.831
ILMN_2955329	1	Pmch	110312	112.949	133.175	136.174	133.453	113.932	110.718	103.54	119.805	114.948	105.081	112.909	110.403	118.726	107.431	108.672	128.08	112.694	123.603	116.583	109.273	114.559	111.487	111.091	104.806	111.407
ILMN_2956871	1	Abca8b	27404	140.785	234.006	133.664	142.545	122.658	103.658	122.743	118.878	120.747	109.669	109.565	115.665	112.35	112.694	119.372	115.057	123.821	128.012	115.261	122.201	127.924	125.335	123.608	128.393	125.479
ILMN_2959748	1	NA	NA	125.236	165.221	144.292	134.262	115.95	107.778	112.819	118.936	117.47	108.201	102.532	120.896	106.438	122.268	112.247	113.692	108.866	120.307	123.288	119.315	119.941	117.671	134.339	123.116	116.048
ILMN_2959956	1	Mmab	77697	311.79	439.04	336.668	383.453	250.932	225.239	322.236	254.436	188.127	234.792	218.857	201.086	240.56	199.082	198.175	217.075	252.208	236.785	306.86	256.839	235.517	228.657	223.232	213.196	259.459
ILMN_2960233	1	Usp26	83563	104.594	116.028	101.213	116.549	94.5981	101.128	84.4455	96.9739	88.2651	94.5748	91.1516	96.844	89.127	101.701	99.5288	92.8282	112.161	100.347	111.589	109.898	106.097	93.0814	98.8179	100.59	97.7996
ILMN_2963017	1	8030462N17Rik	212163	160.71	142.784	179.273	165.714	132.631	127.386	131.848	151.214	139.168	134.342	134.475	129.244	141.257	141.049	153.944	160.102	147.912	142.63	153.353	143.224	147.451	151.394	172.209	139.843	147.7
ILMN_2963526	1	Olfr711	259037	116.878	133.455	150.795	119.955	111.381	105.892	107.727	107.372	113.216	106.208	100.481	116.553	97.9072	124.003	125.078	110.313	104.23	115.433	107.495	117.374	109.45	112.76	112.136	105.653	120.11
ILMN_2965285	1	Tbkbp1	73174	151.706	130.912	121.74	159.956	111.622	114.894	119.57	121.157	101.322	134.435	98.3036	109.394	112.817	134.184	142.499	142.362	130.554	131.637	143.501	134.262	136.074	122.994	144.001	161.983	171.476
ILMN_2965613	1	Abca6	76184	121.023	120.864	111.974	127.807	110.112	104.709	87.7606	102.275	95.1618	108.261	107.187	104.917	110.447	103.948	110.674	113.121	121.23	120.338	121.463	111.048	121.756	113.715	102.58	111.796	118.379
ILMN_2966766	1	Rad51b	19363	122.178	122.182	107.727	113.856	102.324	115.037	106.847	104.693	101.831	113.475	99.9483	109.344	100.854	109.252	99.6527	99.3192	106.222	107.739	104.342	101.426	99.6232	97.9812	111.311	117.895	113.686
ILMN_2967824	1	Apbb1ip	54519	250.822	261.79	298.643	252.345	220.31	232.678	232.283	195.635	181.552	174.002	172.052	155.765	181.944	241.033	243.596	247.137	220.851	223.682	216.171	224.976	257.223	236.261	231.969	266.341	327.494
ILMN_2969532	1	Hpn	15451	164.021	121.964	131.198	129.831	106.828	108.522	102.607	119.244	102.592	107.292	106.703	114.683	103.068	120.011	139.839	136.639	147.562	113.175	121.852	124.207	128.917	116.875	111.881	127.6	134.653
ILMN_2970429	1	Uck1	22245	189.397	203.681	200.263	228.493	154.811	130.027	164.863	131.153	127.666	158.621	127.478	124.121	121.658	149.4	190.363	164.784	153.778	156.677	189.874	173.443	166.622	158.304	156.382	147.161	172.468
ILMN_2970788	1	42431	67247	146.152	147.68	145.376	135.171	105.986	107.522	114.902	109.988	111.094	121.974	121.059	112.447	115.324	120.531	109.622	122.488	120.02	116.069	122.941	119.306	115.89	110.009	144.595	118.945	123.121
ILMN_2971011	1	Cux2	13048	168.429	146.953	134.921	149.482	103.084	109.139	104.869	118.333	130.213	121.299	118.655	125.778	108.249	135.412	129.898	133.933	128.225	124.172	125.628	119.056	124.05	126.172	138.004	155.07	120.496
ILMN_2971142	1	Ampd1	229665	114.687	128.745	129.576	126	99.8405	98.1019	119.928	106.077	99.9778	102.764	103.755	94.8697	99.0058	103.604	118.156	111.612	102.664	114.11	112.862	112.555	111.545	110.974	107.584	113.697	103.475
ILMN_2971177	1	NA	NA	108.479	143.15	113.003	113.242	101.138	98.8789	88.3847	100.728	102.956	92.2362	87.6499	93.9389	91.6881	100.653	97.6815	106.759	116.954	111.431	107.788	110.847	105.809	116.019	106.668	101.145	99.0371
ILMN_2973288	1	Lama1	16772	332.987	402.944	124.902	216.601	116.339	138.088	133.2	122.884	174.906	116.497	163.587	142.57	160.271	161.816	153.484	146.201	164.532	190.303	136.763	158.876	167.342	226.49	109.8	125.02	129.298
ILMN_2974016	1	Ankar	319695	96.7358	125.775	131.435	108.968	81.0214	93.5481	89.206	99.4071	100.506	92.3098	95.0156	89.9055	95.9956	107.044	109.071	107.584	112.344	89.4237	111.044	98.9862	104.974	100.143	100.055	98.3373	99.3008
ILMN_2976188	1	Stat5a	20850	222.362	221.497	211.535	236.869	199.779	183.328	185.322	191.73	173.006	190.071	153.958	152.685	169.845	171.5	195.969	218.611	179.599	175.874	212.959	193.482	191.228	187.004	219.376	239.345	209.497
ILMN_2977212	1	Rpap2	231571	118.969	158.275	116.73	148.184	108.351	108.185	117.841	113.234	108.63	114.359	108.91	114.586	117.029	113.975	117.63	117.543	119.952	113.792	125.55	119.484	117.138	127.82	126.803	123.143	121.339
ILMN_2979432	1	Klk1b11	16613	122.196	124.468	133.821	140.264	95.222	108.293	122.738	96.6796	106.65	108.269	100.833	103.477	111.304	108.771	121.268	115.885	111.188	109.192	120.398	116.97	114.132	111.367	112.674	117.705	121.621
ILMN_2979908	1	Krtap19-1	170657	122.974	125.635	115.647	120.369	96.2537	100.073	94.9273	96.2983	93.7454	93.1399	87.1155	96.8938	100.642	112.356	102	111.981	103.254	94.3455	95.6978	106.375	99.9333	100.503	93.6884	117.896	103.728
ILMN_2980457	1	Olfr1061	259022	142.462	139.243	126.616	132.057	112.165	102.329	118.683	117.37	124.133	104.838	102.268	109.522	103.757	120.452	121.189	115.925	100.149	119.75	124.676	118.791	119.731	111.693	115.218	123.048	112.426
ILMN_2983631	1	Timm8a2	223262	112.149	147.283	154.029	131.309	114.751	113.491	113.692	110.246	106.572	111.108	102.587	103.373	105.343	113.015	111.655	104.18	109.336	114.735	117.336	108.447	118.191	106.667	122.032	112.573	115.069
ILMN_2985249	1	Ssxb8	631002	118.344	121.192	126.169	133.734	111.113	110.598	103.493	111.709	122.291	113.744	105.515	110.96	117.569	122.062	123.088	125.599	123.09	116.257	119.664	117.373	123.06	119.61	114.957	122.993	128.445
ILMN_2988849	1	Gyltl1b	228366	188.471	143.937	98.0355	118.162	82.5838	89.0462	97.8159	87.273	103.672	95.5287	90.5909	94.358	99.5642	97.8611	100.806	95.9656	101.846	104.786	91.841	106.681	90.2872	97.2669	90.8157	91.5735	97.0888
ILMN_2989364	1	Zfp366	238803	147.981	174.943	157.734	155.264	132.524	117.581	129.768	128.043	137.171	134.226	118.134	117.337	133.123	127.059	135.101	134.991	132.468	127.065	135.331	140.316	127.018	111.085	143.36	121.446	123.051
ILMN_2989469	1	Nfkbil1	18038	226.371	168.008	208.571	250.616	138.145	169.465	157.978	148.068	149.989	151.603	168.323	138.876	122.24	158.112	186.301	166.638	197.868	167.964	205.857	208.117	176.042	181.143	212.989	212.959	202.528
ILMN_2991272	1	Aqp3	11828	440.285	227.861	161.048	195.208	132.723	148.669	144.272	156.989	138.768	132.008	147.63	134.637	149.196	115.665	147.47	137.766	121.138	130.485	142.187	129.673	140.728	146.647	134.13	144.174	119.297
ILMN_2993204	1	Prkce	18754	144.649	114.411	133.85	146.156	104.891	100.828	114.735	110.216	104.326	102.952	103.279	109.673	100.027	118.341	128.765	120.595	122.176	130.907	130.66	133.551	120.847	128.787	113.168	122.583	123.626
ILMN_2993473	1	Sp6	83395	132.76	117.407	159.773	128.752	140.237	105.908	129.998	124.698	125.017	112.715	105.635	105.534	111.787	141.528	134.047	134.464	139.348	133.15	138.543	138.415	137.3	130.338	127.055	135.908	131.698
ILMN_2993882	1	Cyp11b1	110115	133.219	141.952	121.086	119.404	102.054	110.556	109.556	117.648	94.3455	109.107	105.408	100.313	107.444	123.975	135.718	116.2	110.905	109.215	109.51	116.079	125.22	123.666	110.69	118.627	120.744
ILMN_2996941	1	Mageh1	75625	164.432	217.992	176.592	158.073	110.966	120.583	138.564	126.522	106.146	118.182	142.395	108.031	125.159	130.875	143.449	119.955	130.33	142.651	154.152	137.716	137.345	126.843	161.079	142.226	118.828
ILMN_2996983	1	Spink6	433180	120.26	121.361	118.424	116.756	99.2542	106.514	107.661	100.186	111.458	101.716	121.534	114.428	112.283	111.293	104.423	110.983	114.636	109.1	108.195	107.621	115.35	108.682	110.074	104.533	110.918
ILMN_2998934	1	Cited4	56222	321.075	340.711	130.045	373.536	121.282	146.968	119.571	109.202	130.234	135.444	129.356	119.579	123.161	143.364	143.199	142.492	126.427	139.1	141.064	138.479	127.655	126.902	111.565	121.952	120.567
ILMN_2998976	1	Lpar1	14745	206.677	122.15	160.731	213.38	111.006	123.6	114.197	113.669	176.614	120.732	162.288	143.03	121.147	149.082	154.048	159.821	147.517	148.645	151.633	146.544	142.369	151.66	113.181	121.954	111.62
ILMN_2999755	1	Rabep1	54189	246.705	200.048	212.313	214.925	178.428	161.148	142.351	163.47	132.246	144.221	142.691	140.415	169.123	132.295	148.122	146.958	156.782	145.85	159.915	137.427	165.801	146.096	150.65	173.844	133.17
ILMN_2999818	1	Slc17a9	228993	271.672	332.702	262.052	269.663	180.801	204.677	162.783	179.599	150.079	135.262	161.246	134.228	178.602	231.15	224.044	279.453	223.426	223.403	248.461	260.086	242.948	235.274	213.242	247.763	338.437
ILMN_3000290	1	6430531B16Rik	381933	138.178	100.392	115.807	155.191	103.275	98.0734	101.509	109.175	109.359	105.626	101.221	95.7692	108.284	112.525	111.733	119.123	115.119	113.471	110.24	107.49	100.398	116.821	102.897	98.2471	105.367
ILMN_3001202	1	Gipc3	209047	125.951	112.697	139.145	139.348	101.827	96.6152	99.5885	105.759	102.69	102.844	97.5915	105.319	89.7997	95.7927	105.813	102.09	112.871	97.6069	113.024	125.497	95.1661	117.098	128.955	112.342	101.78
ILMN_3001341	1	Cnnm1	83674	144.21	160.33	125.846	133.816	123.727	107.362	137.516	111.667	125.612	110.314	109.464	115.929	119.153	143.133	140.107	137.975	134.407	132.928	128.676	130.388	125.971	135.891	133.83	154.22	147.013
ILMN_3001415	1	Cypt8	664723	119.17	124.315	103.588	101.607	97.444	98.2083	89.9823	90.0617	102.111	96.4767	87.5063	98.1446	93.6684	114.345	110.458	117.278	104.423	112.375	102.666	95.6581	117.917	108.688	107.542	113.21	97.9416
ILMN_3001560	1	Dsg1c	211924	141.208	137.15	120.543	139.462	99.7419	113.068	110.002	93.7398	109.65	114.491	103.718	106.774	110.025	113.488	115.685	127.201	124.669	129.429	114.24	131.33	128.419	119.658	131.107	132.627	109.167
ILMN_3001824	1	Serpinf2	18816	317.437	208.89	161.342	164.305	159.593	119.862	144.741	129.554	119.648	135.269	125.22	120.442	122.424	134.065	129.547	135.18	122.255	119.251	134.746	128.541	125.508	125.915	139.624	136.258	138.202
ILMN_3002543	1	Prss38	216797	118.419	128.345	118.449	134.675	110.104	108.091	111.321	117.033	99.9974	106.518	111.757	107.227	106.215	112.779	121.972	125.346	114.791	117.254	126.754	127.177	133.946	121.986	122.966	119.21	116.437
ILMN_3004065	1	Wbp2nl	74716	134.666	132.524	138.731	122.201	116.566	116.025	106.023	123.571	116.452	113.781	111.08	119.445	107.308	120.225	138.014	125.47	113.336	127.658	130.509	131.143	128.842	127.269	124.265	114.851	113.803
ILMN_3006739	1	Tcf7l2	21416	271.701	241.816	240.332	237.133	147.599	169.453	197.465	163.766	175.825	163.543	209.862	184.117	163.444	180.477	209.932	188.886	177.862	161.622	198.602	176.837	170.25	163.828	212.283	182.554	212.401
ILMN_3008110	1	Actn3	11474	130.435	135.851	146.541	135.516	99.3352	115.56	112.199	111.683	97.8537	99.8866	111.801	109.689	110.138	117.589	126.545	112.928	124.747	115.132	124.291	124.046	124.18	119.865	121.989	139.847	142.17
ILMN_3009747	1	Serpinb3d	394252	134.801	188.177	139.504	143.965	118.071	110.145	119.515	107.526	111.597	119.056	108.568	123.184	117.743	117.266	122.392	122.071	119.391	125.358	124.086	117.656	129.677	121.26	128.144	129.947	115.112
ILMN_3023230	1	Kdm6b	216850	499.48	458.146	660.268	660.971	445.132	378.197	386.408	370.843	538.629	379.934	380.397	416.713	422.846	720.993	472.178	571.323	391.409	411.48	292.848	450.666	275.128	362.213	504.386	513.608	439.322
ILMN_3023749	1	Glrx2	69367	130.639	142.479	122.538	118.223	113.484	106.785	106.762	105.266	104.457	108.765	125.997	114.223	117.704	114.609	115.617	118.835	135.336	116.691	130.356	123.041	131.461	116.271	126.503	112.983	121.821
ILMN_3027079	1	Btrc	12234	147.686	128.654	151.209	133.466	103.569	120.466	113.078	136.082	114.763	127.938	109.477	123.498	114.457	125.052	123.25	124.902	122.959	129.034	118.239	143.693	139.415	142.715	130.543	118.258	116.977
ILMN_3028837	1	Pcdh9	211712	108.603	135.434	103.294	123.673	95.0414	93.4569	93.4817	99.7279	106.027	95.9334	93.2166	94.8285	89.9936	115.802	105.755	109.241	109.259	121.989	115.391	117.382	117.925	115.487	119.179	115.972	104.15
ILMN_3028981	1	Map2k7	26400	359.195	473.662	391.264	476.625	280.827	332.027	322.334	288.272	258.362	251.582	342.892	268.67	278.553	362.912	351.526	344.782	317.666	330.053	354.493	336.851	332.551	373.405	264.845	326.723	324.28
ILMN_3030623	1	Ptprd	19266	120.849	113.392	105.584	121.982	103.878	92.6514	94.7706	96.7748	97.4728	105.56	103.23	101.636	102.531	112.335	113.421	112.684	107.572	103.536	116.943	110.44	119.477	113.763	111.225	111.92	113.371
ILMN_3031845	1	42623	103080	130.807	125.622	158.489	130.362	110.72	109.368	112.076	110.251	112.707	104.528	115.808	106.657	122.415	114.38	121.976	126.724	105.173	116.2	110.748	114.896	118.83	109.823	131.676	108.854	123.516
ILMN_3033007	1	Rcan2	53901	108.57	127.502	102.531	101.19	92.2034	93.3107	97.0947	97.0574	99.9519	94.6644	79.9056	89.9683	87.8778	95.3716	107.522	104.003	90.0844	101.13	96.9858	98.4704	97.3082	100.887	87.1155	91.1516	96.9436
ILMN_3033562	1	NA	NA	636.632	262.538	134.342	247.992	122.763	130.209	118.548	124.777	117.023	117.241	111.205	107.242	107.48	111.062	118.629	114.079	121.115	119.455	129.513	113.295	117.846	111.657	112.998	120.732	112.653
ILMN_3035378	1	Ankrd40	71452	175.748	271.394	198.25	198.878	153.28	147.517	168.223	165.832	140.007	144.109	145.781	145.139	117.819	146.43	142.71	149.247	142.482	141.215	137.857	157.557	146.023	152.483	146.575	144.721	142.041
ILMN_3040591	1	Spag16	66722	122.417	122.206	134.489	117.283	109.217	104.141	96.9268	109.791	124.09	116.953	103.707	100.22	105.677	123.343	115.211	126.66	129.52	109.868	130.459	121.08	117.286	114.788	119.074	142.674	117.316
ILMN_3043485	1	Sppl2c	237958	134.672	177.635	146.651	142.651	102.525	112.261	127.703	112.073	110.951	116.941	103.533	113.604	112.475	114.325	113.332	114.843	124.566	123.834	131.777	120.474	118.153	117.049	123.644	124.583	119.08
ILMN_3043567	1	Gm136	214568	122.753	123.479	146.702	117.716	119.466	120.614	109.955	124.67	122.731	113.638	122.514	111.94	111.582	138.889	129.59	135.573	123.463	127.029	129.936	123.933	128.169	140.755	123.924	129.539	134.016
ILMN_3048728	1	Agap2	216439	174.116	143.701	147.219	174.021	131.384	130.615	114.207	135.558	113.892	116.772	120.897	118.637	107.426	122.823	124.106	126.174	125.894	143.376	137.795	142.536	124.88	140.228	122.952	115.892	126.764
ILMN_3049726	1	Tmem151b	210573	147.335	120.967	150.341	153.264	111.641	108.347	108.179	107.405	109.698	103.714	102.133	101.91	105.125	112.751	119.439	124.691	126.028	129.164	127.383	130.714	129.744	133.358	156.975	113.616	133.969
ILMN_3052026	1	Alx3	11694	134.562	108.413	128.937	128.909	102.941	103.937	104.269	110.271	100.301	98.4524	100.332	96.7844	109.072	112.466	119.409	123.918	125.052	120.879	115.304	130.779	107.759	130.701	100.648	113.649	107.792
ILMN_3053203	1	Mon1b	270096	163.301	207.316	190.582	194.771	145.604	146.802	163.625	151.948	158.311	138.102	162.217	160.226	175.462	159.481	161.221	162.49	148.406	153.275	153.816	143.026	155.562	158.945	158.051	162.195	172.209
ILMN_3053693	1	Synm	233335	166.311	173.139	159.495	147.953	117.293	109.394	124.098	101.12	120.52	118.81	128.439	112.283	113.872	131.942	138.226	138.113	135.238	139.488	141.582	146.518	128.957	138.425	146.625	148.96	130.036
ILMN_3060635	1	Trpm6	225997	132.111	109.349	135.41	103.854	86.6241	98.3945	103.468	105.361	105.436	96.2983	99.4459	98.4524	98.4446	113.207	124.189	114.65	104.934	119.046	118.018	100.764	117.148	113.39	115.731	122.515	106.402
ILMN_3062427	1	NA	NA	142.418	180.979	148.039	144.402	111.576	120.926	117.854	110.881	110.238	111.884	141.785	111.376	113.284	145.781	135.297	137.78	140.234	131.839	136.14	133.266	130.763	125.918	134.588	163.979	176.411
ILMN_3063284	1	DXBay18	574405	141.793	152.447	127.697	132.411	94.5555	98.1446	98.5086	113.283	105.938	102.125	96.2537	116.301	97.2669	120.864	126.313	118.237	114.597	119.117	114.098	109.149	118.458	118.066	101.338	119.238	129.802
ILMN_3068112	1	Hpse2	545291	126.144	117.833	108.314	119.819	96.088	95.9334	100.541	104.069	105.739	102.154	97.2624	109.234	108.834	105.898	115.036	105.773	101.363	103.664	99.8847	107.965	102.112	114.297	114.41	104.514	109.973
ILMN_3069785	1	Arap1	69710	122.596	135.657	127.428	129.547	104.86	102.28	109.242	96.3932	110.212	107.634	111.869	109.154	111.834	116.622	120.074	112.964	100.469	122.227	108.419	113.757	112.207	114.394	122.053	121.595	105.799
ILMN_3074610	1	Cyp2c67	545288	203.844	125.899	109.243	140.771	98.5717	93.7047	111.839	90.8157	89.4697	99.0862	94.4769	90.4093	94.5031	94.2451	102.561	97.4266	101.84	105.594	127.301	97.3044	107.851	112.414	97.2669	110.031	96.6796
ILMN_3074817	1	Ubap2l	74383	151.383	159.23	173.313	125.668	107.159	118.017	116.549	104.728	111.802	114.756	119.489	119.886	115.677	120.729	124.89	115.853	122.945	123.09	120.03	127.534	123.068	125.908	128.514	133.77	123.314
ILMN_3075113	1	Pus10	74467	129.184	125.713	155.112	121.851	104.219	104.227	106.523	131.944	119.864	109.268	126.311	126.42	130.929	128.803	125.915	144.195	128.774	132.017	129.987	140.691	138.364	150.183	130.746	138.931	125.834
ILMN_3076491	1	Rab27b	80718	118.239	132.534	133.42	125.463	125.044	112.759	108.295	116.86	114.838	115.324	115.013	113.542	114.041	130.079	133.791	133.969	133.394	143.392	136.136	123.483	132.345	137.183	147.355	143.85	132.651
ILMN_3081854	1	Mbp	17196	147.619	110.079	133.265	144.506	124.512	105.779	117.029	103.477	139.382	125.285	102.678	115.63	105.684	137.033	146.115	131.35	149.971	134.117	127.815	141.352	142.536	140.459	123.421	134.351	137.307
ILMN_3082346	1	Pik3c2g	18705	153.807	185.506	139.544	144.795	121.869	117.827	133.966	111.989	124.643	129.187	117.938	127.523	127.786	118.294	118.337	117.177	115.698	129.205	128.523	127.568	136.934	120.176	132.318	143.584	115.181
ILMN_3082698	1	Rhox4b	57737	127.891	122.543	154.066	157.986	98.1414	103.419	114.114	103.128	108.143	98.7838	96.5121	121.67	106.172	126.639	123.588	123.208	113.567	116.437	122.401	129.995	117.967	127.841	118.121	122.606	123.105
ILMN_3082773	1	Nfatc2	18019	155.799	128.825	163.852	164.735	105.739	126.287	127.544	130.097	122.705	124.58	124.21	114.558	129.28	142.966	140.838	140.877	143.911	139.653	141.071	152.775	148.949	136.558	156.983	152.775	159.123
ILMN_3095624	1	Kdm6b	216850	175.961	187.004	177.984	173.246	208.415	202.505	178.005	146.43	136.755	107.265	161.595	162.86	119.785	233.079	177.019	165.405	216.85	202.528	215.373	217.363	174.563	148.649	151.307	153.36	195.439
ILMN_3097107	1	Lca5	75782	152.904	184.463	152.816	124.859	118.58	131.829	114.516	109.986	125.944	123.454	117.539	118.415	146.783	130.391	137.601	144.779	137.999	138.265	146.484	143.873	140.66	150.285	142.015	140.372	149.09
ILMN_3099398	1	Rbpms	19663	192.814	251.199	211.262	236.502	137.07	134.559	161.35	120.97	92.3227	100.776	101.815	106.865	108.86	134.312	150.643	136.188	142.139	124.253	140.271	125.282	132.524	142.8	116.175	123	135.08
ILMN_3100042	1	Btrc	12234	840.292	1176.95	839.115	973.727	645.941	672.3	678.393	644.016	451.541	565.118	586.492	447.552	531.238	662.63	720.153	640.062	567.153	595.949	621.603	687.083	672.3	602.825	579.414	570.57	690.709
ILMN_3101073	1	Masp2	17175	150.156	147.759	152.453	122.09	126.129	104.716	119.835	118.908	112.047	105.637	107.562	110.571	106.444	127.009	122.497	121.538	132.117	131.426	130.762	127.593	124.868	126.34	129.614	108.408	126.736
ILMN_3101908	1	Bglap	12096	108.17	129.38	122.543	126.773	100.253	90.7372	106.42	106.813	107.138	89.1838	106.133	97.9812	106.93	112.969	106.468	112.721	103.709	112.199	107.87	102.747	102.327	107.618	95.9165	105.304	102.58
ILMN_3102795	1	C330021F23Rik	546049	199.987	206.587	174.073	223.123	107.098	118.327	116.139	115.515	112.318	120.429	123.705	120.928	120.266	190.761	154.899	157.09	146.427	152.524	148.983	139.195	140.275	160.531	150.573	135.899	252.312
ILMN_3103992	1	Sema6d	214968	147.771	157.488	153.021	142.617	103.747	119.479	114.896	109.778	119.821	122.036	109.289	119.221	118.636	160.826	168.462	172.877	148.376	120.593	135.835	132.616	143.821	132.841	130.852	119.143	137.951
ILMN_3106849	1	Gal3st3	545276	104.195	104.266	123.618	108.746	112.039	98.4446	97.0086	108.99	105.006	102.849	93.6441	96.1763	92.3227	106.361	111.811	114.993	109.043	109.84	105.782	104.026	110.761	112.185	104.668	104.197	100.93
ILMN_3125634	1	Kcnk6	52150	147.227	181.227	156.542	131.658	121.161	136.625	115.877	126.193	124.47	137.94	111.407	124.562	126.582	167.594	162.811	169.568	164.397	156.291	184.973	187.351	186.489	206.417	202.125	188.127	191.73
ILMN_3125747	1	Bcl9l	80288	138.004	128.221	168.847	163.01	122.637	98.1856	119.747	129.209	117.3	113.309	117.959	111.066	109.335	138.521	146.91	126.922	134.443	138.102	130.696	142.78	142.946	130.378	155.315	154.474	131.852
ILMN_3125842	1	BC049635	277773	131.745	148.023	132.315	157.049	117.715	104.724	107.745	113.28	111.146	115.83	110.14	109.343	106.26	121.978	113.891	124.779	120.934	118.877	128.818	128.799	132.948	111.552	125.417	98.9862	135.642
ILMN_3127066	1	Mark2	13728	457.064	563.42	517.028	608.374	232.171	308.772	273.973	261.668	198.345	243.992	238.441	176.788	187.905	284.318	360.763	331.865	275.128	253.746	264.7	282.389	262.208	265.363	202.631	219.779	277.347
ILMN_3128363	1	Slc14a2	27411	106.685	142.104	121.836	114.882	101.703	100.094	115.037	116.8	107.439	109.572	109.458	101.676	105.399	125.188	119.464	130.114	129.699	129.697	131.722	119.963	128.673	119.929	118.914	121.982	115.881
ILMN_3128992	1	Cd27	21940	129.704	129.68	152.11	148.636	119.013	131.234	111.72	116.91	123.444	122.786	120.535	134.847	118.474	131.3	118.511	125.061	125.417	122.575	116.884	116.105	118.334	116.194	126.463	132.032	120.667
ILMN_3129924	1	Xkr7	228787	159.795	129.18	186.05	164.928	102.74	104.659	124.147	109.559	116.246	107.082	128.789	110.488	126.113	134.872	126.894	132.585	132.12	114.928	148.009	137.289	132.945	125.33	134.654	120.879	125.597
ILMN_3130133	1	Aifm2	71361	124.954	123.781	140.998	153.226	115.357	103.464	109.408	120.759	102.044	107.99	122.76	106.808	115.579	123.671	105.777	105.611	116.148	105.293	116.066	118.925	117.681	114.238	106.704	101.721	118.415
ILMN_3134844	1	Dysf	26903	134.626	118.721	115.868	132.633	110.063	101.16	113.02	104.528	99.7062	121.223	104.505	112.004	109.361	113.413	116.313	109.067	114.872	118.31	120.926	114.521	116.055	110.232	113.172	113.416	120.415
ILMN_3143246	1	Ap2a1	11771	424.592	729.422	467.598	506.235	340.582	288.788	303.448	365.869	187.918	228.515	310.445	198.013	219.421	371.003	365.21	407.83	316.304	304.69	336.557	357.524	334.609	441.507	187.242	197.105	244.287
ILMN_3144289	1	Traf3	22031	1359	1844.09	1456.6	1318.61	1313.18	1247.74	1301.48	1577.66	1397.11	1286.35	1552.38	1215.21	1303.72	1697.15	1841.66	1801.1	1861.06	1858.91	1719.64	1416.76	1653.3	1666.75	1813.28	2020.69	2533.25
ILMN_3144575	1	Itgb4	192897	240.671	262.895	142.784	223.325	134.098	135.616	161.795	166.223	178.763	147.028	143.306	151.056	147.098	160.188	148.219	152.862	134.086	156.137	153.905	150.213	152.952	176.735	152.425	152.325	136.913
ILMN_3146204	1	Ndor1	78797	506.539	517.396	470.625	465.523	345.676	408.821	396.764	384.175	318.005	326.723	401.741	343.552	296.469	468.847	502.826	472.378	534.452	470.79	445.648	550.295	462.357	579.119	555.087	610.4	620.529
ILMN_3147074	1	Pecam1	18613	224.552	224.044	263.19	276.181	212.711	217.343	247.223	226.148	145.709	172.757	166.648	118.535	152.72	216.739	228.009	275.087	251.946	219.844	215.468	193.783	197.105	210.15	254.803	227.684	294.879
ILMN_3155884	1	NA	NA	116.743	138.802	130.619	113.088	96.8669	104.103	96.2707	104.037	116.451	99.2047	108.058	102.335	119.444	112.998	126.66	112.73	111.466	123.987	122.915	110.692	123.233	129.231	126.086	128.045	120.711
ILMN_3160292	1	Akr1c19	432720	481.203	331.683	130.087	220.896	132.377	123.757	125.311	129.843	116.803	125.926	132.167	125.307	137.823	120.42	129.64	128.457	142.596	167.779	138.508	148.099	145.588	166.252	127.576	140.044	122.069
ILMN_3160553	1	Gm6034	547347	111.931	158.011	131.405	111.481	98.4524	88.3315	104.135	99.9258	100.094	103.319	101.705	103.721	99.8249	107.833	104.16	104.886	95.6925	98.2013	106.975	110.368	97.9709	120.018	106.144	108.955	111.542
ILMN_3160741	1	Olfr610	259085	140.639	148.588	123.273	118.4	105.619	107.843	114.845	105.732	111.087	117.203	112.96	117.653	109.215	119.481	134.025	136.976	105.528	122.434	124.662	118.881	125.132	126.348	108.177	123.473	119.079
ILMN_3160916	1	Olfr671	257910	118.104	118.798	113.089	113.094	98.3772	99.2331	99.902	96.9858	101.141	102.06	110.666	98.828	102.247	105.05	112.519	108.539	106.243	99.8078	103.441	103.106	93.3271	110.796	107.592	112.353	107.444
ILMN_3161120	1	NA	NA	200.221	279.671	215.942	217.113	152.506	178.781	183.755	168.69	197.12	197.969	178.984	163.379	152.103	201.85	217.193	179.789	147.274	152.189	151.223	145.428	164.166	182.006	169.499	192.257	175.516
ILMN_3161245	1	Gm5414	406223	141.389	123.454	127.534	130.729	99.6514	114.796	121.81	116.057	104.612	111.311	120.722	103.111	105.64	132.88	127.606	123.943	134.78	129.709	131.576	132.306	125.142	128.574	129.077	124.048	131.228
ILMN_3161514	1	Ccdc13	100502861	149.84	117.513	146.229	153.444	111.839	104.258	97.0397	99.5348	114.505	90.39	96.7102	110.9	104.215	122.526	130.895	123.105	133.962	117.502	141.999	125.938	126.232	122.323	122.15	118.122	113.442
ILMN_3161676	1	Tmem253	619301	199.779	143.214	127.205	119.889	102.103	118.627	94.3261	110.568	116.923	105.882	125.879	101.834	101.996	107.948	108.269	109.415	115.13	104.594	118.36	108.335	115.509	112.705	108.232	121.351	123.368
ILMN_3161873	1	Olfr1043	258570	148.655	153.663	160.069	169.072	126.324	115.591	121.437	134.208	129.097	123.429	128.187	112.115	121.686	134.25	126.319	124.377	123.208	136.735	137.358	116.759	109.439	126.811	109.51	150.65	136.55
ILMN_3162332	1	Gpr149	229357	150.066	199.66	176.523	194.07	120.868	121.938	131.387	159.092	141.394	142.511	127.288	132.493	126.731	143.732	141.545	163.979	145.531	152.572	151.413	148.939	141.682	146.161	165.269	169.58	206.289
ILMN_3162476	1	Sec61a1	53421	1854.19	2709.24	1935.6	2333.06	1508.01	1504.47	1576.28	1366.65	1050.58	1170.28	1280.89	997.667	1130.36	1462.35	1401.15	1499.24	1361.02	1417.47	1528.47	1484.59	1784.54	1972.05	1179.49	1167.88	1553.29
ILMN_3162754	1	Sars2	71984	260.674	392.654	307.47	299.641	200.958	228.743	202.241	199.376	184.903	186.917	175.539	166.214	205.41	204.004	222.417	225.239	188.798	184.709	185.869	202.767	202.223	237.747	153.831	184.369	204.19
ILMN_3162879	1	Stx3	20908	384.697	276.968	148.376	218.46	136.411	147.869	148.933	195.368	129.822	115.03	165.102	115.432	117.365	130.506	137.361	141.693	123.947	139.552	145.043	144.17	146.201	150.219	145.906	165.525	148.451
ILMN_3162921	1	Trpm1	17364	121.933	136.082	135.188	113.638	106.603	108.805	102.65	109.116	105.941	113.112	121.456	108.402	126.593	123.476	141.609	118.578	110.206	123.288	112.091	108.941	102.312	123.09	123.658	120.856	125.414
ILMN_1212602	2	Best1	24115	217.886	219.312	250.9	203.919	260.709	241.895	237.366	137.181	134.83	149.85	158.777	128.496	124.882	142.715	135.953	143.877	151.929	148.241	151.639	151.08	162.811	162.96	215.162	215.28	179.617
ILMN_1212626	2	NA	NA	371.453	265.482	300.512	387.453	175.933	185.221	168.93	190.035	130.068	142.862	132.526	137.145	113.892	142.044	160.666	158.822	122.262	142.879	143.658	149.375	146.884	130.13	116.201	118.777	113.037
ILMN_1212672	2	Elac2	68626	1160.79	1357.78	1330.4	1444.78	1191.3	1046.79	1136.77	677.051	938.816	784.952	629.116	646.283	627.033	383.843	390.775	407.377	404.818	379.145	438.962	467.037	495.033	478.329	500.656	540.757	367.688
ILMN_1212682	2	Mafa	378435	204.978	110.432	225.174	185.793	173.792	172.411	187.438	116.935	109.389	100.295	117.861	102.137	113.627	122.499	135.865	136.002	121.541	118.601	154.61	150.573	132.861	121.23	108.295	104.537	115.052
ILMN_1212692	2	Mapk13	26415	216.388	280.258	193.965	181.107	168.839	132.513	161.176	145.949	137.82	123.434	136.708	134.616	137.272	130.267	137.455	142.022	142.468	133.773	137.542	136.989	134.757	126.716	113.516	126.469	120.761
ILMN_1212809	2	Klhl42	232539	235.308	229.002	213.972	229.002	198.896	163.652	220.679	141.726	138.75	167.766	152.894	120.25	144.215	127.051	127.578	147.921	147.008	125.458	145.362	144.805	160.531	143.924	133.044	119.166	129.717
ILMN_1212836	2	Ptprc	19264	692.456	700.115	659.423	842.407	400.812	342.54	342.596	372.776	252.243	390.775	236.676	398.366	342.181	253.446	248.303	311.287	223.623	233.566	223.932	224.641	227.541	199.92	398.564	474.479	278.647
ILMN_1212989	2	H2afy	26914	11084.2	13844	12600.7	13607.2	13258.3	13741.6	13741.6	9122.7	9610.26	8568.82	7985.51	7865.98	7664.98	5127.28	4708.07	5580.36	4792.4	4903.11	4705.11	4260.69	4669.4	4843.54	4398.56	4520.68	4074.14
ILMN_1213072	2	NA	NA	232.594	251.789	229.593	226.419	184.527	144.863	223.645	142.812	128.62	125.656	135.86	123.961	118.295	133.387	133.615	144.947	149.233	136.763	149.718	124.989	145.563	123.845	148.902	130.521	159.377
ILMN_1213138	2	Acy1	109652	1147.66	704.48	933.112	1024.06	697.923	717.399	763.658	526.917	516.194	590.593	516.817	549.397	478.417	680.985	566.58	662.979	507.802	520.384	557.992	469.346	527.293	489.024	405.103	461.997	448.871
ILMN_1213149	2	NA	NA	1074.13	1169.46	1279.36	1267.72	1196.9	1127.51	1142.2	889.11	953.993	962.894	853.604	658.351	683.709	786.808	853.604	815.391	750.341	704.271	845.555	873.794	757.136	867.245	656.514	703.268	733.026
ILMN_1213274	2	Ydjc	69101	1047.27	611.454	1034.07	1111.38	733.806	507.467	593.595	285.24	340.89	255.677	183.939	197.382	239.56	145.544	164.652	168.698	169.112	162.11	182.62	173.927	157.814	166.734	191.408	170.985	124.109
ILMN_1213306	2	Vps13c	320528	215.499	162.741	213.182	192.376	196.11	231.36	218.012	151.278	170.437	178.692	144.649	147.836	152.511	179.599	162.295	192.928	149.013	149.862	154.77	173.324	160.563	142.429	136.049	162.38	140.865
ILMN_1213524	2	Ddx39	68278	417.351	301.405	442.435	454.256	246.674	201.302	289.844	170.708	141.968	174.176	115.9	131.596	135.359	126.512	119.667	137.712	131.821	122.993	141.806	146.443	118.388	139.921	120.643	118.997	121.833
ILMN_1213920	2	Mkrn2	67027	798.221	752.491	1032.65	942.654	1094.11	1020.59	1053.96	817.771	975.455	869.633	872.465	779.638	737.354	535.974	459.573	467.274	533.615	630.685	654.831	743.237	650.047	602.936	932.184	814.458	565.952
ILMN_1214036	2	Heatr1	217995	12057.2	15028.7	12039.5	11772.5	11880.5	11486.5	12245.5	9408.33	9152.65	8400.99	7401.94	7131.41	7580.96	6646.35	6787.73	7043.35	6222.49	6364.85	6064.17	6013.82	7756.69	7352.11	5271.36	5796.49	6125.01
ILMN_1214050	2	Med18	67219	1411.76	1258.88	1233.98	1329.53	1021.64	1038.96	1117.71	950.44	851.431	798.221	873.155	879.462	794.788	491.535	487.028	504.487	651.978	533.391	758.616	456.128	653.021	530.827	737.521	722.302	669.773
ILMN_1214057	2	Psmd11	69077	471.187	433.572	426.491	539.016	328.205	238.601	326.621	215.816	220.511	185.433	182.317	184.853	181.891	146.996	158.634	152.182	152.973	162.116	182.923	164.921	163.424	137.258	155.963	197.768	133.291
ILMN_1214092	2	Gphn	268566	717.802	849.642	778.086	834.267	789.836	755.905	753.93	642.099	625.888	641.649	543.561	656.265	630.293	448.182	428.018	484.467	418.163	418.034	471.006	466.117	438.262	415.893	513.273	511.981	503.01
ILMN_1214141	2	Med19	381379	301.302	475.938	289.219	239.906	347.43	319.895	378.052	208.295	192.912	215.162	208.822	200.644	188.458	200.38	262.476	186.301	248.483	225.691	303.157	234.954	285.284	196.784	201.65	204.32	220.035
ILMN_1214180	2	Gpr124	78560	273.653	293.804	295.42	349.796	252.822	227.288	242.873	157.591	168.204	146.973	140.758	134.105	120.342	123.485	139.917	135.231	123.223	140.615	124.999	117.838	138.346	136.9	129.277	132.097	120.913
ILMN_1214375	2	Gpn2	100210	1639.96	1928.19	1496.76	1720.78	1634.47	1637.18	1620.91	1153.8	1414.16	1246.46	1388.53	1255	1257.6	1082.55	1132.59	1018.89	1103.18	1118.05	961.472	1015.38	1300.87	1342.88	1791.43	1795.58	1337.32
ILMN_1214396	2	Gsr	14782	1626.58	1014.5	1187.59	1270.74	939.801	907.549	923.479	568.011	520.772	532.302	597.963	556.236	561.017	354.96	371.608	397.669	388.289	265.955	444.423	392.267	435.196	326.396	298.871	363.283	195.588
ILMN_1214405	2	Cnksr2	245684	159.263	221.592	164.473	177.585	190.536	183.107	183.931	143.405	136.061	146.93	157.806	171.002	146.139	172.776	169.412	155.448	152.396	153	154.886	152.862	155.569	167.743	189.032	169.884	177.135
ILMN_1214482	2	2700081O15Rik	108899	194.736	225.967	170.89	206.065	115.968	133.401	141.542	130.234	159.402	145.03	169.533	154.707	150.552	120.643	124.194	134.931	143.156	123.941	117.745	124.326	137.672	132.076	146.691	141.773	130.403
ILMN_1214517	2	Fam229b	66337	254.02	229.341	262.863	265.909	252.273	242.131	255.17	202.075	185.238	161.446	177.742	233.383	212.268	180.648	200.328	172.946	194.268	228.318	195.227	206.272	226.745	205.196	145.095	193.182	172.716
ILMN_1214548	2	Apon	28194	163.936	154.381	177.053	166.018	120.455	119.889	146.502	120.032	113.706	119.66	118.112	112.437	121.315	116.587	118.662	103.356	95.3157	114.61	108.164	99.7622	114.857	114.991	108.594	96.9152	109.908
ILMN_1214645	2	Tirap	117149	334.943	343.632	341.115	390.375	249.761	303.243	297.794	257.91	242.342	272.243	231.826	292.644	234.427	223.999	188.656	204.915	197.916	194.758	209.573	177.676	189.099	185.12	226.791	226.791	237.653
ILMN_1214671	2	Cdca4	71963	5786.54	8374.85	6336.67	7013.44	6099.5	5774.48	6582.83	4229.66	4106.47	4145.72	3553.17	3576.02	3895.8	2428.67	3035.39	2451.64	2624.97	2507.55	2860.38	2402.62	2537.98	2290.27	3391.9	3362.91	3448.75
ILMN_1214740	2	Rpusd3	101122	220.679	208.655	218.212	264.657	191.033	214.015	223.064	173.673	165.525	192.376	166.638	163.47	173.083	158.987	164.397	158.596	169.726	166.038	166.047	170.908	180.979	175.854	168.83	167.645	180.047
ILMN_1214750	2	Kynu	70789	429.8	531.633	565.556	482.625	590.283	601.476	542.537	323.684	358.22	434.679	217.113	236.892	214.395	176.889	207.209	186.701	220.896	164.72	164.045	157.798	169.049	202.389	238.371	227.9	194.452
ILMN_1214830	2	Atp5k	11958	237.943	244.957	247.35	261.253	178.865	192.912	207.393	184.247	168.323	171.93	165.495	140.716	127.687	150.506	145.34	154.67	136.43	134.535	153.129	174.303	256.205	194.771	131.122	115.39	130.316
ILMN_1214944	2	Aim1l	230806	314.924	452.019	348.48	384.037	375.459	305.746	364.182	163.61	139.057	136.69	127.843	115.691	119.476	113.509	125.892	120.728	131.109	135.45	122.011	135.955	131.984	125.567	112.222	126.858	107.463
ILMN_1214951	2	Elp5	54351	1589.59	1896.98	1521.78	1603.32	1162.61	1081.85	1159.24	879.136	844.508	874.258	759.183	848.567	831.091	732.852	899.688	833.479	833.615	685.496	803.593	813.679	790.654	723.738	632.838	620.208	514.329
ILMN_1214998	2	Hsd11b1	15483	314.803	371.212	334.225	306.24	327.494	423.822	421.987	150.241	117.555	118.755	141.974	120.916	107.875	113.041	131.954	117.533	135.959	107.788	110.314	110.534	113.955	109.853	121.341	120.63	132.813
ILMN_1215057	2	Ccdc173	75051	119.359	124.673	104.117	102.886	118.711	120.773	115.115	104.6	99.9108	98.6773	109.54	107.069	105.348	99.4225	98.4446	96.0246	103.893	102.057	89.2804	98.895	98.9893	102.563	114.74	111.866	107.284
ILMN_1215246	2	Mccc1	72039	515.637	460.493	502.527	604.305	265.482	263.264	308.686	226.292	196.567	254.161	211.461	242.373	249.285	193.002	185.618	220.511	177.369	169.657	196.984	180.531	214.822	171.601	245.946	217.075	171.65
ILMN_1215300	2	2310057N15Rik	69696	108.237	114.176	113.999	112.887	109.371	114.957	105.807	115.771	113	107.466	119.761	110.254	110.063	93.6774	103.788	95.5169	104.312	111.458	103.575	103.307	116.428	108.797	93.5791	107.344	100.992
ILMN_1215367	2	Polr2m	28015	187.918	118.175	205.34	175.316	126.648	109.508	127.96	107.513	106.561	102.912	107.901	104.035	104.211	101.767	113.606	111.197	113.742	103.432	114.375	114.628	112.458	110.544	97.7306	100.147	105.923
ILMN_1215405	2	Asxl1	228790	363.19	268.25	362.107	431.488	251.453	299.296	260.893	294.45	277.229	285.069	247.733	258.481	263.575	188.76	158.615	184.92	200.008	181.357	193.548	201.913	200.805	177.623	262.613	244.71	187.649
ILMN_1215493	2	Cops4	26891	7655.61	9264.04	8710.63	7384.28	8360.75	6813.42	8400.99	5880.29	5768.45	6458.53	5040.4	6125.01	5978.79	4673.67	4985.85	4235.27	4260.69	4808.45	4825.23	4854.92	4798.72	4173.97	6582.83	6582.83	5379.08
ILMN_1215647	2	Mum1	68114	4039.45	4922.33	4073.09	4287.15	3695.65	3763.98	3371.07	2893.67	2923.35	2608.13	2459.59	2455.02	2433.94	2174.83	2663.26	2544.39	2380.61	2514.06	2143.04	1748.59	2194.67	2156.43	2728.59	3123.36	2933.99
ILMN_1215717	2	NA	NA	339.795	312.824	375.262	439.573	209.584	213.93	260.37	132.83	143.081	147.658	129.273	124.078	131.935	114.115	123.874	127.42	129.647	129.226	132.803	119.411	127.052	131.713	97.8415	115.703	87.6932
ILMN_1215797	2	Gpd2	14571	415.222	470.79	398.564	536.552	295.831	272.349	304.56	181.516	187.397	177.691	161.808	186.007	145.25	142.439	146.205	146.179	145.381	156.403	143.384	129.423	148.15	147.499	138.316	139.856	144.903
ILMN_1215807	2	Glipr1	73690	3186.93	2692.14	3555.02	3989.34	3818.99	4022.51	3427.1	2034.21	2011.35	2117.4	1681.95	1345.41	1287.87	1186.95	1303.03	1053.96	1314.44	977.596	1120.72	1134.13	1110.33	1065.46	1460.02	1205.64	856.887
ILMN_1216011	2	NA	NA	707.266	694.236	608.232	709.905	460.885	381.238	491.927	275.061	283.343	307.052	250.486	298.218	248.391	237.653	338.043	307.746	251.033	240.882	268.319	259.865	224.017	257.063	192.337	182.204	143.086
ILMN_1216029	2	Cstf1	67337	2430.49	2999.02	2949.35	3042.58	2717.46	2605.07	2521.4	2089.08	2157.26	2025.41	2008.21	1953.84	2095.81	1721.3	1403.25	1751.8	1960.99	1928.96	1744.89	2108.16	2013.2	2005.38	1966	1869.02	2062.87
ILMN_1216046	2	C230052I12Rik	101831	364.125	453.286	408.443	364.278	370.559	336.11	386.234	270.651	231.884	235.274	222.65	226.745	229.75	213.889	231.598	197.382	205.663	202.098	247.862	195.727	232.564	234.626	222.968	229.648	241.816
ILMN_1216072	2	Gtpbp4	69237	3281.05	3886.56	4277.95	3321.96	3679.94	2932.58	3804.89	2280.03	2516.86	2164.77	1806.98	1842.37	1909.03	1602.25	1617.41	1715.44	1605.81	1387.78	1591.88	1472.81	1767.92	1857.01	1665.7	1782.85	1589.59
ILMN_1216099	2	Tmtc4	70551	211.938	249.153	212.555	247.956	180.531	130.187	171.938	168.769	143.948	193.447	154.397	156.36	161.63	143.858	138.339	148.116	158.608	140.925	147.389	151.123	158.652	136.989	156.068	192.758	164.081
ILMN_1216110	2	Slc35d3	76157	215.652	297.61	290.177	380.644	210.732	127.571	196.496	110.278	131.196	122.445	106.052	106.344	101.247	131.255	107.492	123.942	101.386	105.819	112.649	103.286	103.842	113.177	124.853	126.343	118.681
ILMN_1216116	2	Smarcd2	83796	4295.27	3804.89	4441.63	4403.21	4392.53	4634.24	5209.06	4167.93	4263.18	4320.06	4149.03	4387.03	4216.88	3411.88	3169.26	3279.62	3677.12	3237.61	3897.91	3390.32	3628.83	2889.64	3578.88	3749.36	3668.37
ILMN_1216198	2	NA	NA	722.755	715.208	708.492	749.954	687.639	597.661	560.66	452.611	504.129	464.658	483.154	459.293	429.062	529.43	562.621	535.52	461.909	490.082	501.204	433.984	506.441	580.615	523.233	543.23	625.469
ILMN_1216273	2	NA	NA	1443.6	1591.88	1492.27	1827.1	1031.56	1126.3	1230.01	989.338	805.911	900.607	963.465	800.621	762.314	863.381	1058.73	887.274	760.506	744.618	947.884	870.057	864.465	854.691	584.013	603.573	709.783
ILMN_1216284	2	NA	NA	292.055	394	275.087	322.549	249.009	226.419	277.579	178.908	175.973	178.441	156.645	148.875	139.605	159.337	167.307	186.558	165.427	186.489	173.949	188.872	176.788	173.898	175.592	171.592	171.823
ILMN_1216748	2	Nt5m	103850	2864.49	2715.94	2831.02	2968.68	2463.97	2660.55	2525.78	2633.55	2755.93	2681.77	2423.47	2636.44	2593.96	2277.15	2486.14	2268.6	2376.28	2383.05	2396.94	2189.74	2465.33	2231	2250.67	2360.84	2323.91
ILMN_1216813	2	Ndufaf5	69487	665.28	495.639	653.12	815.91	430.13	290.718	359.937	250.616	263.929	307.847	186.904	256.549	204.114	153.524	171.069	156.945	165.367	164.405	179.535	153.856	169.617	160.343	217.886	211.793	150.844
ILMN_1216938	2	Cdc73	214498	620.208	447.073	568.141	604.031	506.235	441.898	517.905	315.735	426.701	458.296	333.246	489.463	391.074	262.008	248.059	306.948	248.986	212.175	269.894	237.531	231.5	206.182	361.6	349.195	259.135
ILMN_1216985	2	Elp2	58523	3120.78	2339.01	2873.76	2832.15	2476.05	2426.45	2884.49	2121.66	2071.91	2082.15	2253.46	1831.99	1999.64	2487.3	2690.8	2547.97	2487.3	2393.7	2237.08	2254.89	2345.4	2476.05	2146.91	2354.87	2298.35
ILMN_1217003	2	Nccrp1	233038	182.424	248.129	206.144	241.395	232.102	262.139	212.914	133.944	134.287	138.358	162.888	157.463	165.525	145.608	171.914	149.718	189.239	146.647	180.632	146.664	142.085	157.446	173.418	205.883	150.629
ILMN_1217040	2	Cluh	74148	993.493	858.277	1098.17	978.664	808.256	661.752	894.716	599.825	507.375	628.991	492.056	406.855	371.54	673.286	577.479	689.889	534.84	557.584	600.945	528.521	653.438	734.798	346.46	432.939	483.897
ILMN_1217219	2	Cnot1	234594	323.586	282.47	332.739	341.764	202.997	150.846	228.95	186.642	153.682	150.024	153.533	182.475	142.117	148.983	155.13	166.804	156.068	142.869	162.734	181.859	164.832	151.533	132.395	163.869	164.705
ILMN_1217369	2	Ppih	66101	261.253	330.932	315.558	344.727	289.102	301.505	304.311	175.982	190.363	212.189	195.147	217.842	218.329	203.04	193.37	147.676	156.42	153.123	142.655	138.515	147.148	186.367	205.392	218.437	161.652
ILMN_1217403	2	Zfp687	78266	279.416	253.298	267.629	314.739	196.209	183.814	235.996	190.392	156.194	189.589	180.03	185.988	170.437	187.408	174.047	191.318	170.049	168.525	177.742	188.223	175.269	165.169	184.575	192.72	200.978
ILMN_1217418	2	NA	NA	1401.15	1713.57	1533.04	1500.25	1542.17	1481.28	1377.65	1256.09	1219.7	1140.24	976.862	959.011	949.684	668.077	776.668	739.785	735.788	792.036	779.795	722.302	987.452	916.885	913.525	979.178	755.905
ILMN_1217428	2	NA	NA	208.839	160.472	198.268	190.265	148.879	118.792	136.841	128.324	121.044	115.792	121.609	118.889	134.776	123.108	127.653	126.115	121.536	124.894	131.827	130.033	119.825	128.74	108.965	105.272	119.157
ILMN_1217473	2	Caap1	67770	196.699	195.879	191.113	222.753	145.253	121.656	138.043	126.684	123.527	132.937	146.593	122.122	117.967	121.587	124.652	137.625	127.476	129.753	126.095	131.97	129.127	131.355	145.584	149.68	131.962
ILMN_1217545	2	NA	NA	143.544	155.264	128.498	143.52	145.123	137.792	146.423	125.827	113.865	115.346	114.423	120.802	117.347	120.551	121.769	112.695	112.721	126.534	113.924	122.876	119.764	125.244	123.734	111.357	115.129
ILMN_1217567	2	Med31	67279	540.757	453.45	552.118	541.004	559.604	509.58	517.256	381.999	423.523	454.805	410.185	385.932	343.251	386.111	405.855	315.821	337.11	326.949	384.999	309.911	363.19	305.282	533.867	521.319	410.951
ILMN_1217590	2	Sephs2	20768	490.578	528.109	514.706	475.093	491.04	452.822	523.658	335.195	302.62	341.974	295.927	266.304	240.171	311.969	291.133	310.497	255.738	276.006	314.542	365.336	315.454	343	211.43	263.724	261.347
ILMN_1217617	2	Ncoa6	56406	246.531	177.406	221.384	224.891	175.874	191.678	186.05	166.696	181.585	165.601	165.525	187.459	182.64	140.49	136.164	150.599	139.37	147.728	147.148	149.954	132.576	139.895	139.233	164.696	147.574
ILMN_1217625	2	42620	235072	318.511	298.123	290.564	326.723	196.96	165.078	190.968	175.584	179.789	185.958	153.111	171.65	170.568	140.618	143.006	154.467	140.608	140.541	156.598	145.232	156.341	133.141	156.737	149.818	162.072
ILMN_1217753	2	Srpk1	20815	3069.09	3241.33	3059.5	2866.62	2663.26	2533.25	2443.48	2075.62	2099.87	2151.84	1615.6	1563.19	1595.86	1751.18	1702.88	1879.88	1696.57	1770.06	1333.96	1337.78	1093.21	1374.77	1094.42	1190.61	1328.15
ILMN_1217759	2	Nvl	67459	316.717	369.628	342.54	394.615	261.897	233.874	286.837	197.636	195.078	235.116	186.558	174.894	182.04	186.317	169.31	186.734	187.023	185.578	194.724	199.92	205.754	186.47	165.344	184.605	168.027
ILMN_1217794	2	Timm9	30056	6746.14	6034.72	6610.64	5869.39	6295.53	5641.81	5889.97	3725.64	4546.84	3415.56	2913.25	3067.84	3042.58	2088.26	2433.94	2212.46	2457.52	2389.32	2239.89	1749.06	2202.84	2637.32	2578.62	2476.05	1978.17
ILMN_1217813	2	Adh5	11532	221.592	133.03	193.82	201.191	141.521	129.196	151.193	142.523	129.982	125.522	128.908	126.654	131.47	112.823	127.186	125.532	123.961	130.378	140.007	130.97	132.408	128.207	126.828	125.695	116.889
ILMN_1217827	2	Apopt1	68020	957.243	1194.09	1034.83	1079.9	1131.85	1132.88	1245.18	704.271	804.947	770.278	680.643	617.93	760.673	404.416	408.18	380.308	393.689	367.079	432.262	405.396	451.157	466.462	496.109	478.956	308.729
ILMN_1217927	2	Qtrt1	60507	1529.75	1504.01	1575.86	1626.58	1083.55	914.631	1164.72	932.882	862.2	840.292	861.571	888.809	896.851	996.502	1068.99	994.934	962.674	912.449	803.843	856.887	842.407	931.823	786.808	861.896	869.633
ILMN_1217943	2	Cab39l	69008	896.031	904.101	878.685	808.644	984.619	1012.79	1041.81	831.67	785.622	840.675	691.745	822.113	800.436	560.905	529.86	598.98	480.891	512.079	716.188	628.186	610.551	557.584	608.607	651.309	504.785
ILMN_1217978	2	Hoxa5	15402	160.038	217.193	118.047	182.722	108.765	97.6242	98.2881	179.837	375.82	125.24	191.148	112.199	136.561	114.391	127.217	126.902	158.105	158.565	160.723	126.418	136.89	141.656	104.162	107.933	118.82
ILMN_1218067	2	NA	NA	169.09	207.777	199.331	196.045	194.367	203.844	197.652	156.143	144.537	161.543	146.551	176.221	155.687	148.065	135.301	149.67	136.049	134.953	160.281	151.045	159.123	144.425	133.487	132.196	145.476
ILMN_1218104	2	Mettl13	71449	739.612	1147.42	843.63	880.978	786.625	656.033	790.183	568.565	496.956	530.461	462.626	562.377	524.876	436.64	381.67	430.67	380.539	390.3	441.124	398.366	387.964	415.782	324.091	369.081	314.426
ILMN_1218181	2	Ifitm6	213002	284.437	335.265	370.423	459.972	260.304	264.946	261.47	145.018	102.519	135.4	212.619	113.455	127.278	122.31	136.12	131.464	120.187	141.643	132.149	131.039	175.599	122.526	122.804	118.674	112.001
ILMN_1218263	2	Pemt	18618	248.461	353.499	257.474	281.344	200.781	153.668	223.451	146.436	136.085	135.671	128.479	132.158	120.722	137.986	151.331	148.317	153.37	154.011	169.759	154.707	168.211	151.241	126.894	117.249	123.277
ILMN_1218266	2	Meis1	17268	1934.81	1737.26	1975.54	2120.84	1813.28	1565.79	1619.86	1213.6	1555.83	971.52	798.411	953.401	852.769	506.067	571.323	468.968	524.203	601.569	539.837	484.067	568.474	496.008	633.248	580.399	431.924
ILMN_1218317	2	Rfx7	319758	394.704	415.62	439.125	400.308	534.597	476.972	490.157	433.501	369.567	372.333	303.32	300.512	330.255	384.519	317.277	359.481	336.435	294.58	328.833	307.342	332.141	350.485	318.511	382.333	351.929
ILMN_1218433	2	Cand1	71902	5292.48	5997.64	5853.85	5718.23	6836.05	6118.73	6322.65	5151.59	5169.3	4523.78	4133.82	3605.85	4094.88	3801.29	3968.53	3611.81	3588.46	3869.74	4079.84	3712.99	4162.72	4176.17	2955.74	2926.1	3309.69
ILMN_1218571	2	Dhx15	13204	8605.81	7529.82	8739.76	9980.44	6780.16	6089.05	5929.41	5544.04	5961.55	6228.66	4186.12	5325.68	5010.45	4392.53	4015.84	3991.65	3448.75	4656.97	3314.92	3217.12	4510.45	3836.68	5297.83	5641.81	4209.26
ILMN_1218573	2	Magi3	99470	192.621	238.371	228.95	218.611	187.627	192.353	140.167	181.168	176.455	160.646	145.123	146.244	162.776	145.284	155.772	139.066	157.413	168.919	153.176	168.93	165.705	159.004	137.473	152.96	144.463
ILMN_1218584	2	Rpp14	67053	1371.49	1833.44	1461.45	1286.35	1576.28	1469.1	1607.38	1268.61	1311.13	1377.65	1177.62	1207.31	1264.83	826.885	934.733	875.578	759.608	806.992	991.488	822.113	960.745	1084.28	1196.9	1137.78	1041.06
ILMN_1218592	2	Tes	21753	3099.96	3670.96	3308.07	3444.68	4483.86	3712.99	4063.15	2315.24	2536.77	2371.03	2039.77	1845.28	1820.54	1511.56	1333.65	1344.08	1560.82	1437.73	1202.74	1337.32	1792.76	1484.59	3012.21	3149.41	2351.72
ILMN_1218617	2	Skiv2l2	72198	5350.51	5027.76	5239.66	4893.88	4767.1	3886.56	4284.77	3469.2	3611.81	3482.21	2884.49	3355.14	3099.96	2826.83	2804.04	2827.89	2804.04	2529.61	2574.78	2496.94	2608.13	2692.14	2583.97	2339.65	2561.9
ILMN_1218734	2	Cldn17	239931	143.834	147.545	134.283	150.868	115.4	126.264	121.127	130.878	159.123	147.737	137.829	137.476	119.208	124.175	120.623	134.14	118.841	130.557	117.978	136.115	117.457	116.166	118.688	115.719	129.397
ILMN_1218927	2	NA	NA	201.875	182.722	224.678	259.135	159.982	195.664	176.976	147.12	157.341	163.457	168.098	166.77	157.933	135.424	147.222	152.96	149.066	135.027	153.888	153.727	142.973	132.459	192.069	220.582	155.637
ILMN_1218950	2	Clta	12757	1245.61	658.763	973.905	1196.9	503.01	521.319	612.92	556.236	563.212	635.542	516.4	739.137	692.654	381.185	446.14	392.047	324.517	331.865	481.469	396.048	399.747	366.694	317.277	256.905	214.102
ILMN_1218993	2	Polr3h	78929	2334.09	2676.4	2145.43	2646.2	1428.57	1357.39	1446.78	908.715	973.241	954.805	725.585	819.834	814.683	646.44	758.968	663.291	604.414	590.73	683.139	638.248	673.02	674.666	560.219	453.533	354.838
ILMN_1219002	2	Usmg5	66477	742.409	457.971	610.696	807.119	443.958	299.641	358.306	288.7	262.101	278.603	217.489	297.693	265.363	174.861	215.307	173.844	183.484	172.268	172.689	188.191	210.077	177.124	175.341	167.295	163.077
ILMN_1219173	2	Noc3l	57753	543.076	557.992	507.066	488.721	536.816	510.923	576.011	461.264	423.588	409.735	348.71	359.69	360.623	335.265	345.326	415.055	317.38	333.508	323.105	286.887	336.506	325.644	344.379	403.999	316.845
ILMN_1219208	2	Nol6	230082	2905.52	4192.04	3550.04	3977.03	2547.97	2477.28	2489.46	1893.73	2082.15	1944.1	1875.08	1775.8	1742.65	1526.51	1881.21	1507.17	1567.98	1562.54	1770.74	1763.17	2113.07	1969.98	1962.44	2004.48	1400.43
ILMN_1219210	2	Men1	17283	887.494	1129.68	1028.25	938.816	773.888	689.42	921.67	662.979	452.406	496.383	477.112	451.409	381.753	448.971	524.773	585.156	544.399	483.897	591.122	541.004	463.031	430.67	418.9	489.656	492.056
ILMN_1219563	2	Gprasp1	67298	178.144	237.503	215.606	200.571	187.825	193.426	198.25	151.504	152.561	160.153	143.744	147.08	141.038	148.039	166.047	169.736	158.553	159.393	170.402	157.629	150.696	150.936	167.414	183.178	180.969
ILMN_1219565	2	Taco1	70207	198.056	288.788	185.699	209.362	230.669	207.52	198.345	156.334	149.709	171.372	140.998	169.444	147.335	135.198	139.22	142.882	149.19	141.331	163.989	147.496	152.447	140.501	130.932	134.937	152.578
ILMN_1219577	2	NA	NA	6766.15	6132.86	6094.32	6591.35	5580.36	5779.54	5443.42	5909.26	6142.7	6474.93	5261.25	6539.41	6444.56	4019.34	4132.42	3891.17	3359.46	3814.96	4073.09	4510.45	4656.97	3692.7	4546.84	4922.33	3475.75
ILMN_1219601	2	NA	NA	411.146	513.059	459.87	433.669	476.531	490.802	523.568	315.957	378.606	343.743	265.994	293.158	271.982	212.711	212.491	218.585	199.225	219.921	225.148	213.861	248.101	214.499	253.889	238.259	196.244
ILMN_1219667	2	Pfdn2	18637	3517.96	5089.99	4516.91	3810.85	4914.63	4370.17	4561.05	3183.66	3324.96	2822.37	2816.88	3042.58	2776.37	2988.16	3196.27	3036.97	2876.02	2993.25	3255.71	3028.42	2764.35	2818.5	2349.67	2367.21	2596.58
ILMN_1219686	2	Esd	13885	2429.56	1663.41	2010.14	1858.12	1368.6	1315.68	1574.81	1448.02	1350.13	1459.52	1222.56	1716.85	1359.89	913.779	1075.75	1047.27	944.888	780.646	1071.99	1058.73	964.264	940.597	763.091	787.193	567.923
ILMN_1219703	2	Myg1	60315	858.277	947.884	934.04	869.633	715.208	637.947	726.147	640.859	505.332	531.947	549.04	625.888	516.078	632.2	571.594	621.038	608.374	588.367	639.753	580.93	541.004	634.501	509.184	495.754	562.009
ILMN_1219774	2	NA	NA	191.003	173.606	226.641	239.387	128.504	117.986	134.345	132.912	118.608	116.867	123.259	125.231	135.78	106.733	119.426	135.473	130.621	120.947	143.789	136.143	133.487	114.209	194.577	160.966	114.493
ILMN_1219915	2	Dgat2	67800	802.795	665.599	424.519	533.281	349.195	304.205	320.371	173.927	173.071	160.912	145.681	123.108	130.563	216.388	255.655	262.76	280.514	167.198	226.49	209.108	153.499	209.573	117.059	134.182	114.412
ILMN_1219921	2	Nsun5	100609	555.487	901.66	610.4	644.576	467.537	477.245	583.112	433.115	379.301	391.409	372.6	346.075	315.768	356.515	447.652	412.39	402.717	395.535	365.551	312.008	316.615	378.159	427.813	450.083	519.327
ILMN_1219942	2	Fdxr	14149	368.461	520.384	417.668	424.198	387.624	401.172	443.019	239.062	293.244	258.653	206.417	205.451	220.24	228.254	237.046	229.341	225.995	232.382	235.652	227.114	210.654	195.739	253.413	324.152	230.735
ILMN_1220027	2	Lin28a	83557	197.652	181.157	203.45	167.239	194.595	158.931	157.963	142.948	130.666	119.961	127.672	129.353	116.762	124.056	130.97	130.857	123.717	126.204	139.743	125.905	140.162	130.557	126.773	124.626	127.611
ILMN_1220100	2	Ywhae	22627	1342.03	1043.78	1228.18	1554.82	648.669	502.205	691.745	500.44	562.282	591.625	391.805	610.236	615.945	322.713	264.117	338.685	263.222	268.5	319.794	263.19	312.198	282.058	383.543	405.771	245.993
ILMN_1220115	2	Ptbp1	19205	3733.35	3829.12	4149.03	4128.26	3477.31	3553.17	4019.34	2444.52	1714.99	1952.26	1768.77	1783.35	1559.38	2742.42	2389.32	2696.84	2032.03	2287.42	2265.03	2523.12	2268.6	2482.58	1574.25	1541.19	1887.66
ILMN_1220132	2	Ybey	216119	240.882	318.511	264.881	282.532	263.3	264.042	296.649	246.373	211.587	206.564	199.678	197.829	196.725	159.053	181.786	186.917	180.872	168.563	205.34	177.822	174.488	170.81	191.336	207.002	211.639
ILMN_1220219	2	Tuba3a	22144	345.08	321.884	307.938	350.425	229.801	192.597	218.663	210.18	168.406	136.031	148.636	165.141	146.67	154.195	177.796	182.984	218.684	186.585	188.841	194.577	163.004	174.55	127.928	104.688	149.103
ILMN_1220261	2	Tspan8	216350	545.325	341.334	251.421	298.686	216.335	213.632	222.062	174.818	192.56	188.346	196.033	240.671	233.595	159.155	154.22	153.33	159.509	147.531	187.141	155.612	185.538	149.218	157.119	158.103	135.085
ILMN_1220275	2	Nrg4	83961	199.691	211.147	185.538	199.829	159.13	153.424	158.394	132.876	132.034	112.219	127.975	118.569	117.737	135.373	134.454	144.056	133.904	126.948	138.91	136.04	121.24	138.261	108.526	132.494	122.789
ILMN_1220294	2	Eif6	16418	6414.56	8330.06	6660.22	7600.44	5197.31	4893.88	5904.82	3596.64	3002.06	3048.19	2770.92	2627.13	2754.85	2972.58	3594.89	2936.96	2590.32	2742.42	3092.77	2881.03	2990.63	3141.68	1984.01	1892.45	2520.15
ILMN_1220305	2	D19Bwg1357e	52874	7608.58	7363.05	7787.63	7648.18	6308.15	5302.25	6336.67	4113.83	4358.23	4041.49	3086.54	3081.99	3471.19	2935.49	3051.02	3044.51	2528.57	2604.02	2559.35	2649.04	3073.88	3020.45	2067.96	2166.44	1778.81
ILMN_1220417	2	Phykpl	72947	219.376	227.321	221.925	184.634	249.648	178.873	257.664	164.643	165.09	161.974	191.318	167.869	197.087	171.361	176.475	188.684	168.139	157.107	178.005	187.764	177.188	166.29	177.176	148.451	167.942
ILMN_1220440	2	Ppil3	70225	1996.34	2738.77	2160.18	2231	2146.23	1974.94	1979.87	1567.66	1640.43	1482.88	1484.17	1494.28	1464.44	1019.28	1166.77	1125.93	1059.87	865.384	1198.25	934.04	1094.98	865.765	1085.47	1072.69	901.901
ILMN_1220443	2	Gm5144	381002	117.459	121.786	126.647	122.068	118.594	102.742	102.209	104.69	103.718	108.937	114.343	107.761	113.3	106.595	110.479	104.693	96.3136	101.535	104.652	103.007	104.187	93.7886	109.142	109.631	100.979
ILMN_1220545	2	Mutyh	70603	371.405	432.015	387.006	339.224	285.846	234.27	335.133	203.941	144.703	155.674	145.714	145.036	126.789	144.143	167.964	178.161	137.008	155.177	162.426	168.808	162.794	158.431	129.868	143.413	136.439
ILMN_1220548	2	Lrrc41	230654	1688.16	1789.61	1474.11	1775.23	1128.87	1188.6	1215.93	1275.14	1170.57	1298.2	1150.75	1103.97	1063.68	1029.91	723.12	973.727	1081.12	1017.99	1243.96	1238.2	1189.81	1003.91	992.453	872.195	946.65
ILMN_1220565	2	Rgsl1	240816	163.319	154.529	162.161	142.496	141.514	141.335	134.689	142.886	146.082	151.469	128.165	131.829	123.906	134.069	137.298	144.714	130.265	121.176	136.314	135.511	132.917	119.913	130.683	124.017	120.315
ILMN_1220609	2	Ltb4r1	16995	459.972	478.671	364.336	482.263	345.586	477.85	330.649	300.344	168.93	164.67	255.738	162.572	186.917	154.664	176.951	167.625	159.115	166.101	174.116	184.342	164.225	144.031	146.943	176.003	159.546
ILMN_1220617	2	Hr	15460	123.117	134.086	133.88	129.702	122.416	117.624	115.856	106.114	111.559	120.907	99.7964	107.232	102.494	124.06	123.045	116.827	125.657	108.971	122.594	122.782	113.703	112.458	132.694	119.061	115.822
ILMN_1220618	2	Eif3b	27979	207.927	177.38	207.99	251.582	184.814	162.612	206.341	125.758	137.992	129.565	153.296	169.628	142.804	133.624	140.762	132.78	136.953	130.934	142.676	128.251	153.965	127.682	117.717	125.691	119.321
ILMN_1220846	2	Ccdc85b	240514	930.054	1584.51	1045.35	1327.43	1041.53	896.627	1022.19	775.106	657.515	599.562	642.9	611.162	687.215	653.865	626.548	707.266	605.93	707.533	734.971	637.815	732.445	716.752	602.091	614.378	601.703
ILMN_1221168	2	Ctu2	66965	4119.75	5329.61	4284.77	4738.31	3886.56	3531.61	3712.99	2395.82	2823.62	2463.97	2262.61	2312.02	2290.27	1893.73	2442.31	2073.84	2067.96	2238.87	2057.51	2033.61	2363.65	2454.01	2521.4	2543.25	2619.68
ILMN_1221217	2	NA	NA	176.523	184.618	144.099	158.292	168.83	185.238	156.782	146.491	142.56	139.554	153.57	142.334	156.262	131.438	135.924	138.627	141.096	127.198	126.563	139.774	144.612	133.239	130.785	135.434	134.469
ILMN_1221336	2	Lsm6	78651	3386.47	2550.26	3695.65	3165.9	4133.82	3849.15	3895.8	2431.8	2736.56	2701.24	2337.33	2089.08	1739.55	1790.74	2032.03	1943.06	1900.11	1805.57	1861.06	1787.12	1966	2066.33	2016.35	1912.57	1337.78
ILMN_1221405	2	Crk	12928	346.696	431.488	390.375	395.695	374.525	326.671	343.552	250.678	287.652	256.373	207.99	248.986	246.498	269.056	273.793	317.319	264.302	202.037	235.033	288.202	258.091	291.746	247.619	218.638	241
ILMN_1221494	2	Ubtd2	327900	261.975	280.113	256.975	277.747	171.687	189.553	199.317	167.19	189.099	163.01	194.287	157.298	151.43	136.273	138.722	134.845	157.266	149.966	137.641	144.708	158.498	139.579	141.892	164.652	126.264
ILMN_1221568	2	Cdca7	66953	5806.46	6364.85	5580.36	5169.3	5718.23	5485.42	5739.56	3303.05	2990.63	2690.8	2059.6	1856.29	1832.94	1459.52	1665.7	1831.99	1528.47	1684.07	1994.71	997.667	1688.74	1391.77	1492.27	1594.03	1533.56
ILMN_1221611	2	Pitpna	18738	2254.05	2736.56	2418.76	2563.35	2450.75	2403.62	2263.56	2508.58	2379.62	2582.63	2605.07	2785.29	2736.56	1401.7	1603.72	1524.07	1485.46	1665.3	1961.72	2075.62	2529.61	2178.3	2243.91	2322.52	1576.75
ILMN_1221620	2	Il18rap	16174	185.793	245.622	225.646	183.272	190.248	182.424	223.169	130.027	131.87	115.31	131.351	111.703	110.482	165.928	167.743	163.17	161.115	188.611	174.343	194.595	158.229	191.168	119.471	127.457	120.87
ILMN_1221700	2	Elane	50701	331.683	365.278	271.215	277.444	228.341	282.703	203.417	171.532	164.909	165.242	190.857	156.132	167.605	141.911	147.658	128.822	131.813	141.304	138.05	136.396	145.109	141.753	144.859	151.994	139.763
ILMN_1221828	2	Wiz	22404	1129.97	1421.08	1153.8	1338.3	817.509	755.709	807.339	704.59	735.125	698.575	758.774	626.548	689.124	602.345	678.569	647.307	620.398	604.031	643.842	631.135	629.297	532.181	674.983	664.19	525.452
ILMN_1221869	2	Uhmk1	16589	170.068	205.244	165.304	198.941	208.798	201.458	176.324	145.916	148.482	140.037	134.018	170.427	141.201	128.569	138.752	132.781	128.262	135.318	151.072	147.389	148.288	135.424	139.933	133.154	115.235
ILMN_1221931	2	Rgs18	64214	227.321	161.342	213.289	267.557	157.218	123.394	137.525	123.363	118.414	103.458	123.007	126.172	113.085	101.477	115.454	112.992	102.12	103.493	126.805	107.581	110.993	107.983	95.9025	91.2979	99.1315
ILMN_1222165	2	Dcun1d1	114893	943.092	846.519	838.105	835.145	615.683	466.462	535.881	483.717	445.648	577.013	421.15	565.485	452.611	363.564	390.082	345.272	467.274	357.43	468.236	367.014	463.493	312.095	480.562	381.443	317.541
ILMN_1222173	2	Nol8	70930	1544.55	1919.36	1633.36	1598.92	1561.42	1545.71	1488.43	1269.18	1172.36	1255.71	1009.76	1083.55	1061.75	978.664	858.822	1025.74	994.006	953.401	822.87	817.771	1024.34	1000.25	973.727	990.102	900.607
ILMN_1222251	2	Rrp1b	72462	408.073	298.871	422.846	359.481	270.067	283.343	239.19	198.25	190.6	211.509	164.72	153.013	169.533	177.053	175.527	198.314	155.448	153.589	164.443	181.954	157.29	168.027	157.111	201.695	167.393
ILMN_1222286	2	NA	NA	366.576	377.189	375.886	434.46	302.46	271.854	354.319	228.092	239.219	236.752	208.696	241.895	209.191	209.455	224.976	208.877	174.33	166.007	169.876	180.632	166.057	198.514	207.563	228.144	202.037
ILMN_1222324	2	Terf2	21750	265.257	210.687	248.363	221.157	226.902	207.393	202.037	141.991	153.36	149.783	152.041	130.465	140.666	174.943	149.588	164.871	156.216	141.257	157.591	172.306	157.654	172.114	155.619	171.58	142.846
ILMN_1222350	2	NA	NA	234.792	199.642	232.259	242.049	223.169	205.212	200.895	155.991	160.524	133.991	132.305	137.072	144.319	147.325	155.454	159.123	157.643	149.887	133.874	145.4	140.639	145.139	163.17	165.878	150.28
ILMN_1222383	2	Tctn2	67978	273.973	324.152	271.047	319.208	228.116	265.011	229.648	199.225	138.232	171.709	174.021	154.853	160.617	151.391	166.154	162.078	149.112	171.255	187.936	161.555	161.35	169.648	144.341	164.687	170.211
ILMN_1222469	2	Vmn1r180	232962	105.054	120.649	124.094	112.399	97.9812	105.777	94.0477	100.511	104.371	110.187	111.811	120.806	106.766	93.7454	99.3746	98.9619	103.06	110.641	110.55	113.396	104.16	94.7875	101.891	107.452	101.621
ILMN_1222492	2	Mipep	70478	2447.58	2827.89	2607.05	2637.32	2533.25	2142.03	2570.07	1551.54	1642.16	1567.66	1235.86	1334.44	1436.11	1019.56	1203.03	1023.33	1102.56	1127.72	1252.3	1205.93	1138.69	1026.7	1088.28	1045.99	913.779
ILMN_1222516	2	Med8	80509	2701.24	2175.77	2434.56	2317.37	2399.6	2396.94	2367.21	1755.19	1739.97	1599.96	1412.76	1624.85	1527.93	1214.35	1336.46	1176.27	1286.62	1092.47	1395.92	1140.58	1414.16	1262.93	1346.5	1243.6	1075.75
ILMN_1222637	2	Anp32a	11737	4317.14	4820.85	4968.77	4590.01	4119.75	4128.26	4243.57	3452.86	3335.48	3128.48	3467.05	3283.88	3555.02	2371.03	2392.6	2258.43	2447.58	2735.32	2707.05	2984.97	2435.73	2161.43	2906.72	3286.17	2493.92
ILMN_1222806	2	Brcc3	210766	531.097	389.2	593.711	533.756	570.653	472.593	588.367	360.245	333.306	435.447	275.699	329.725	332.238	337.335	354.96	339.154	307.746	272.219	247.763	313.291	246.738	297.658	294.824	265.257	333.735
ILMN_1222902	2	Cdan1	68968	268.098	286.701	259.542	285.898	253.942	246.605	268.94	203.284	203.417	253.379	215.968	243.087	247.549	211.89	177.943	187.397	190.536	196.514	215.112	218.187	214.42	212.426	252.679	266.777	230.013
ILMN_1222962	2	NA	NA	250.646	241.693	241.595	302.86	180.265	165.151	213.217	130.134	125.552	162.288	126.364	134.166	156.068	142.422	139.345	135.832	137.576	142.156	143.834	136.769	150.33	130.679	137.141	135.117	125.219
ILMN_1223097	2	Nt5c	50773	3079.28	2214.43	3149.41	3286.17	2169.52	2160.18	2256.82	1267.35	1379.03	1426.18	1218.63	1084.28	1182.23	970.904	1247.74	1003.31	1157.7	1084.94	961.978	948.14	1176.27	1268.33	1347.32	1143.5	1252.3
ILMN_1223126	2	Fadd	14082	970.38	1137.78	1032.19	1103.52	1042.06	1112.54	1075.97	1104.28	1051.59	1113.72	1010.53	1056.53	1044.87	770.278	843.355	802.977	722.302	743.237	987.234	838.105	1023.6	831.418	971.52	947.625	866.725
ILMN_1223140	2	Eftud1	101592	433.572	432.758	421.547	359.361	426.3	393.562	411.218	341.711	304.205	366.261	310.082	332.653	357.841	314.207	293.918	313.035	271.672	277.911	322.184	343	310.89	316.845	310.034	327.114	342.697
ILMN_1223168	2	NA	NA	929.847	951.431	811.174	884.225	926.942	909.613	939.801	778.87	793.111	748.532	687.639	691.605	671.838	413.165	501.975	449.413	557.992	537.773	518.638	669.773	752.203	893.972	739.612	702.198	520.652
ILMN_1223176	2	Magohb	66441	713.297	480.777	688.005	706.244	453.089	416.421	526.692	255.875	285.284	226.931	206.341	260.774	247.285	204.083	197.233	215.499	201.191	155.145	171.776	196.811	184.089	189.506	277.149	255.85	175.552
ILMN_1223177	2	Ttc9c	70387	210.289	187.242	238.638	241.104	181.826	137.716	155.942	126.244	135.964	118.374	108.292	135.243	124.848	111.964	111.871	122.621	117.67	121.887	123.772	119.03	132.595	104.094	121.088	107.32	120.693
ILMN_1223343	2	Nmnat3	74080	193.917	191.774	205.754	199.651	118.797	149.578	128.734	124.942	128.278	120.159	131.784	116.966	149.327	120.133	131.086	134.152	118.881	116.17	155.137	140.022	128.256	115.2	136.378	128.951	114.452
ILMN_1223358	2	Setd6	66083	993.27	1104.28	1008.95	857.289	973.905	888.809	941.836	557.259	514.706	532.181	382.417	404.918	403.617	392.449	407.137	406.564	371.159	390.533	389.2	385.261	370.423	402.792	558.651	619.173	530.003
ILMN_1223359	2	Dnal1	105000	146.996	127.913	161.176	158.829	159.084	141.45	180.193	124.161	122.092	116.721	128.407	117.798	116.552	148.072	139.807	136.652	146.898	153.36	149.07	125.732	143.099	132.616	132.339	148.085	126.193
ILMN_1223361	2	Tomm40	53333	205.703	288.093	223.869	304.608	226.419	241.364	231.36	166.331	182.508	149.07	159.084	147.404	141.624	170.008	171.532	170.335	157.398	126.163	168.867	156.912	156.472	156.92	119.448	123.105	141.161
ILMN_1223428	2	Eif3c	56347	2130.86	1369.02	1678.5	2259.2	1065.95	1035.15	1196.33	643.07	731.712	823.919	620.762	909.926	774.32	432.139	379.842	543.337	411.552	400.308	400.253	413.409	427.735	359.064	544.665	488.382	321.884
ILMN_1223551	2	Rrp9	27966	1186.95	1728.1	1586.36	1761.06	886.662	878.059	1029.55	693.134	491.535	537.343	518.942	523.748	474.594	700.328	748.532	725.405	552.355	537.343	554.568	544.049	575.178	717.802	473.757	397.841	450.952
ILMN_1223579	2	Ifnab	15974	231.5	309.854	285.007	246.234	299.924	325.547	330.209	228.657	244.473	266.74	237.747	254.803	235.696	222.853	236.158	206.941	216.221	207.442	243.383	220.481	210.671	211.483	260.774	266.498	219.216
ILMN_1223598	2	Srebf2	20788	615.146	872.746	747.968	796.751	506.961	532.81	477.946	260.223	206.498	198.624	245.09	223.169	180.773	190.536	267.082	212.711	254.843	278.021	292.092	337.459	292.004	245.197	228.793	231.337	176.926
ILMN_1223614	2	Rbpms	19663	355.607	633.715	397.781	421.908	385.703	333.698	399.461	193.218	168.71	144.04	170.501	169.465	137.723	198.461	280.303	240.843	253.446	217.023	208.327	184.357	178.094	166.522	233.461	280.344	255.774
ILMN_1223636	2	Gria3	53623	175.412	184.885	264.238	193.595	235.652	194.821	194.644	138.956	124.794	107.883	123.172	114.642	126.516	117.802	124.773	118.321	115.41	120.456	121.622	119.925	114.745	101.17	123.473	114.207	105.906
ILMN_1223648	2	Gnl1	14670	2855.63	3700.27	3299.07	3720.46	2677.79	2715.94	2881.94	1630.45	1875.08	1615.07	1780.36	1744.89	1685.75	1585.76	1757.4	1489.4	1545.01	1712.44	1469.57	1484.17	1598.07	1621.37	1629.79	1693.45	1491.86
ILMN_1223674	2	Seh1l	72124	1501.15	1720.32	1770.06	1456.06	1680.59	1445.28	1765.85	1022.19	1074.7	965.752	831.418	885.257	936.126	1085.26	912.24	1126.56	877.895	763.658	925.543	867.245	775.252	878.924	746.446	767.661	859.52
ILMN_1223695	2	5830415F09Rik	74753	373.195	587.287	424.002	430.288	394.482	393.771	443.673	350.425	309.479	342.372	325.765	339.636	357.06	317.72	326.512	308.208	337.78	320.832	396.512	253.109	326.786	323.803	371.405	410.809	404.76
ILMN_1223710	2	Pmm1	29858	144.303	149.318	122.096	123.966	163.17	145.146	159.145	124.73	121.351	119.717	117.193	121.883	129.914	119.786	125.101	130.485	140.203	144.872	136.273	141.423	129.298	135.951	116.058	118.353	111.097
ILMN_1223720	2	NA	NA	392.129	383.617	413.659	406.792	257.344	269.519	320.566	209.256	180.559	198.314	193.649	139.393	171.5	178.856	188.492	181.807	175.412	164.021	188.624	181.689	166.648	165.383	136.298	125.647	131.384
ILMN_1223780	2	Wdr73	71968	1214.89	1025.97	996.502	1533.56	559.051	560.475	595.43	467.446	395.881	447.333	449.264	413.165	403.129	378.273	436.425	433.572	365.937	350.685	404.878	346.589	402.378	422.226	434.381	400.253	344.047
ILMN_1223907	2	4933427G23Rik	330053	1856.29	1579.6	1767.26	1825.69	1440.03	1555.23	1811.12	1045.35	1238.2	1153.47	914.425	988.513	1059.11	858.277	904.704	803.593	810.363	793.829	949.181	725.585	831.907	706.1	1076.48	923.119	754.793
ILMN_1223998	2	Cpne1	266692	195.258	183.679	210.556	246.531	170.037	169.911	168.753	168.64	141.339	149.584	144.126	157.835	160.116	131.493	126.418	116.977	120.051	120.324	119.155	114.916	124.526	110.022	122.085	126.117	114.835
ILMN_1224003	2	Ptbp1	19205	11990.9	17127.4	13312.2	13909.6	12533.6	11880.5	12474.4	7392.4	7835.22	7499.55	5821.4	6154.94	6159.42	5571.44	4798.72	5768.45	5225.84	5362.75	5806.46	5575.48	5567.02	5450.24	5768.45	6034.72	5925.89
ILMN_1224093	2	Llgl2	217325	703.727	609.608	322.334	500.056	303.762	327.494	278.961	287.418	274.306	323.924	241.066	240.244	274.909	208.499	211.509	200.094	206.832	198.896	212.732	231.337	221.302	209.084	313.746	321.411	220.427
ILMN_1224129	2	Dennd3	105841	350.917	415.494	426.785	461.155	537.55	510.021	551.516	234.392	280.653	203.177	205.776	124.081	132.997	159.181	148.232	170.556	157.198	165.467	137.695	145.994	152.245	165.726	351.873	391.074	166.432
ILMN_1224155	2	Kmo	98256	206.941	188.901	200.895	187.081	165.467	180.017	149.074	129.62	136.179	136.219	155.448	146.698	150.324	112.6	124.909	130.606	117.991	110.863	137.764	122.783	124.879	112.573	115.484	109.293	105.567
ILMN_1224162	2	Fam117a	215512	528.742	868.389	565.323	654.632	644.576	633.396	620.208	338.816	446.631	340.127	364.801	382.468	402.852	214.999	251.754	239.315	259.542	226.106	266.613	245.869	250.616	237.625	487.028	500.725	340.776
ILMN_1224186	2	Ica1l	70375	149.954	168.681	179.636	165.552	150.414	144.75	181.533	128.539	121.343	113.682	139.863	118.605	146.152	127.037	120.053	118.109	141.648	151.383	142.369	142.187	144.397	124.38	115.178	106.462	111.729
ILMN_1224202	2	NA	NA	236.285	267.291	284.971	254.268	289.51	228.341	215.545	154.689	180.057	174.287	159.665	151.797	132.901	159.332	142.187	156.702	151.241	160.218	151.494	147.283	154.61	147.153	130.871	122.688	141.852
ILMN_1224222	2	Cdc123	98828	404.321	311.918	438.262	469.346	307.091	265.909	301.709	220.88	219.892	262.96	226.031	175.916	237.943	164.102	141.574	198.96	146.256	151.451	150.079	166.746	152.804	137.305	178.856	183.679	157.29
ILMN_1224256	2	Erlin1	226144	1221.33	1535.04	1242.87	1383.86	1213.04	1194.61	1294.44	1290.32	1255.4	1357.78	1215.21	1210.93	1268.93	617.51	685.949	640.859	646.064	599.292	900.011	797.515	870.811	602.345	1114.29	1023.13	640.859
ILMN_1224318	2	Kctd3	226823	1040.46	1117.35	911.046	1188.28	627.217	537.55	629.425	519.595	608.374	519.524	467.317	693.702	503.448	385.327	450.666	423.019	314.207	370.773	337.536	349.391	417.736	400.52	465.442	500.55	346.696
ILMN_1224437	2	Ppm1m	67905	8414.13	10521.4	9408.33	9822.05	9354.52	9792.21	9891.23	6939.64	6147.4	6726.87	7174.72	5714.13	6268.85	4862.59	5646.48	4866.28	6507.32	6125.01	5450.24	5132.35	6018.81	5388.76	7408.88	7553.95	7969.6
ILMN_1224485	2	Eme2	193838	405.706	487.496	406.792	586.169	301.109	335.265	313.622	327.494	337.335	341.711	257.664	283.001	300.62	270.485	289.738	267.033	262.923	235.565	245.728	233.282	326.825	268.035	322.987	329.833	280.827
ILMN_1224534	2	Exosc1	66583	2399.6	3091.65	2388.26	2090.58	2163.71	1876.34	2133.23	1428.09	1345.05	1205.01	1151.4	1035.65	1107.47	1060.18	1193.7	1099.67	1118.59	1239.95	1226.79	1021.43	1376.83	1606.86	1451.95	1414.63	1392.16
ILMN_1224609	2	Psmg2	107047	638.124	434.902	653.65	557.584	675.475	540.51	590.283	415.62	464.951	512.98	412.707	334.814	471.97	266.813	297.75	320.474	268.895	234.85	285.284	276.213	269.313	232.678	496.956	539.712	283.652
ILMN_1224635	2	Fkbp11	66120	1110.67	1146.65	904.101	1036.37	745.213	662.333	700.328	334.542	344.379	292.136	232.001	261.561	263.012	167.733	207.777	200.862	196.645	202.344	238.495	213.182	238.441	190.335	160.646	153.092	156.975
ILMN_1224651	2	Fam98a	72722	2945.6	3639.64	3090.4	3384.8	3077.6	2675.63	3128.48	1926.05	1899.05	1922.15	1787.67	1587.73	1686.43	1217.63	1124.12	1081.35	1260.05	1489.4	1411.36	1068.99	1568.63	1454.15	1548.76	1750.64	1570.59
ILMN_1224713	2	Adap1	231821	527.847	931.985	666.258	714.442	390.775	393.164	442.762	282.126	224.766	273.574	248.868	176.926	193.917	231.077	287.283	258.032	265.15	253.271	266.304	259.31	276.774	279.584	212.757	183.661	218.437
ILMN_1224811	2	NA	NA	248.868	301.709	250.784	248.153	276.449	256.309	230.985	179.566	159.181	187.023	148.693	157.547	151.511	155.799	145.626	158.346	148.922	132.888	144.767	152.094	148.018	145.167	148.714	152.917	127.203
ILMN_1224942	2	Shmt2	108037	2092.81	2944.46	2449.25	2619.68	1601.11	1363.87	1608.54	636.385	754.597	628.654	503.242	503.242	484.876	391.495	431.033	435.352	395.74	366.694	399.532	342.372	354.558	377.693	298.738	338.531	236.502
ILMN_1224969	2	Olfr730	258486	105.151	123.495	108.653	107.903	105.819	115.633	110.386	114.43	111.416	119.987	113.982	120.224	122.469	96.0246	105.201	93.9882	101.236	103.761	94.3389	99.3609	105.951	93.5671	89.7743	109.657	106.146
ILMN_1225027	2	Pbrm1	66923	464.437	437.735	504.129	477.523	483.717	387.852	484.876	441.229	471.378	372.178	448.09	500.212	431.183	327.557	281.954	346.696	310.299	268.319	269.556	371.405	294.314	313.386	436.841	360.373	286.32
ILMN_1225054	2	Larp1	73158	376.415	487.158	439.418	420.591	379.934	348.35	345.923	245.698	237.088	224.42	229.165	194.153	237.747	201.422	231.884	227.662	201.798	190.569	223.712	207.042	217.113	218.389	191.547	193.017	204.79
ILMN_1225056	2	Slc5a6	330064	1819.81	2252.36	1799.73	2111.05	1521.78	1239.95	1450.84	1013.33	1281.76	1134.72	962.446	1074.39	1090.3	757.437	771.415	754.793	698.575	843.113	937.661	736.815	914.425	696.556	1040.1	934.256	709.905
ILMN_1225086	2	Zfp414	328801	458.146	679.286	461.091	587.287	386.314	394	387.301	286.953	213.998	297.936	300.661	281.253	270.834	311.098	333.306	289.012	277.871	264.275	317.608	275.941	308.417	320.371	245.346	243.268	308.885
ILMN_1225226	2	Gart	14450	3040.92	3983.59	3353.12	2419.82	3318.73	2739.95	3279.62	1892.45	1537.56	1413.65	1244.33	1163.87	1190.61	1316.02	1444.35	1594.03	1192.26	1387.27	1584.51	1313.18	1569.77	1626.14	800.817	929.847	1242.01
ILMN_1225312	2	NA	NA	286.39	199.033	303.157	346.412	138.263	133.385	154.201	113.136	109.757	114.948	106.673	100.884	104.351	111.266	121.549	111.534	113.675	117.591	114.619	123.839	121.862	132.838	118.355	128.436	109.328
ILMN_1225332	2	Tmsb10	19240	217.627	275.301	238.394	241.275	208.979	166.713	225.239	134.105	115.023	118.729	126.446	107.641	106.948	117.138	134.915	126.979	123.009	119.368	121.675	129.359	130.381	115.078	130.024	125.205	109.183
ILMN_1225386	2	2300009A05Rik	69478	1666.1	1363.12	1309.5	1845.28	870.586	855.701	982.154	772.852	863.026	770.983	894.91	930.437	746.446	500.927	540.51	452.153	495.37	432.139	539.358	580.615	543.808	488.382	994.006	779.444	517.137
ILMN_1225528	2	Trib3	228775	229.706	290.313	166.522	311.404	148.838	138.521	184.784	137.041	127.658	133.224	99.5183	113.933	115.515	117.323	130.914	125.251	113.973	129.147	134.233	132.134	137.47	152.84	112.149	126.327	127.003
ILMN_1225544	2	Slc19a1	20509	842.928	1283.3	1002.42	1179.85	948.14	799.057	934.733	630.861	573.143	546.06	536.925	526.105	532.58	518.114	630.293	595.838	498.115	626.293	607.36	576.573	644.271	738.361	781.627	784.514	757.136
ILMN_1225597	2	Cops7b	26895	827.053	794.788	782.56	1025.97	493.58	527.71	581.637	345.822	417.9	465.358	425.221	469.346	446.631	309.227	302.501	285.586	299.76	285.182	289.308	342.124	308.885	288.093	480.657	373.584	347.565
ILMN_1225725	2	U2af1	108121	653.12	687.802	765.334	690.887	971.52	839.274	931.286	584.386	403.617	397.841	431.488	387.093	373.47	364.943	343.492	429.932	400.598	378.543	418.9	385.06	412.089	376.871	279.866	304.51	374.463
ILMN_1225730	2	Fdps	110196	3804.89	4728.31	4468.48	3574.54	4089.43	4355.34	4584.22	1456.96	1325.66	1030.18	1085.47	1008.95	896.45	814.458	974.973	971.224	1017.41	1420.24	1164.13	1201.19	1157.06	1267.35	618.253	662.979	616.957
ILMN_1225816	2	Hbb-bh1	15132	17017.6	14608.9	1085.26	20401.4	2265.9	7416.05	2035.81	1983.38	6295.53	1273.71	168.238	183.257	173.686	121.885	114.52	132.749	118.752	119.999	118.07	116.949	104.427	123.683	125.627	121.392	127.305
ILMN_1225849	2	NA	NA	786.999	748.367	886.212	723.333	1032.94	916.277	901.901	809.982	802.023	857.289	643.306	741.851	796.963	541.517	533.492	545.691	533.094	533.957	554.668	605.638	695.46	550.656	619.558	693.279	505.332
ILMN_1225880	2	Srm	20810	2314.2	3368.45	2705.73	2553.31	1949.82	1548.07	1797.05	1068.34	871.28	807.556	705.938	610.551	539.149	1009.76	1213.04	1016.91	790.47	757.975	854.862	829.425	857.099	1139.12	468.847	459.48	561.474
ILMN_1225923	2	S100pbp	74648	275.421	290.677	318.855	308.686	294.658	315.558	273.486	218.284	214.949	208.613	167.5	202.793	230.5	220.749	242.475	229.906	206.477	179.599	169.239	169.52	185.102	206.498	213.861	221.658	177.268
ILMN_1225936	2	Mrps30	59054	3614.78	3895.8	4332.4	3968.53	3991.65	3282.49	4377.96	2580.74	3094.51	3140.15	2183.61	2498.22	2277.15	1519.38	1651.55	1473.33	1629.79	1511.56	2008.92	1648.29	1843.37	1596.48	2280.03	2115.57	1408.09
ILMN_1226048	2	AI504432	229694	400.186	440.546	415.311	367.29	603.825	526.573	532.385	447.164	444.502	421.435	402.286	339.273	326.723	265.042	252.273	267.155	253.173	291.851	266.577	319.139	284.844	229.191	490.157	493.58	292.906
ILMN_1226108	2	NA	NA	201.554	252.312	254.081	223.478	232.892	221.194	258.164	165.232	159.785	192.136	176.638	181.648	197.768	183.412	173.961	154.46	153.141	156.59	170.782	180.452	168.716	180.074	214.684	251.319	241.495
ILMN_1226151	2	Dnlz	52838	375.521	327.218	415.222	438.372	352.116	321.763	370.271	307.561	326.512	425.767	265.195	430.846	312.718	213.329	224.913	215.918	211.682	213.05	270.899	236.285	249.042	196.172	287.199	281.205	226.469
ILMN_1226268	2	Fkbp1b	14226	203.698	245.553	234.716	207.652	235.011	245.993	259.616	178.297	134.822	167.078	144.269	167.574	189.381	161.782	168.753	152.465	151.511	152.556	188.275	168.332	170.708	154.868	131.285	136.306	159.583
ILMN_1226280	2	Gar1	68147	9382.91	11586.6	10269.9	9954.06	8832.76	7341.86	8605.81	4530.08	4454.43	3739.99	2926.1	3017.61	3200.97	2023.71	2168.47	2197.52	2089.71	2333.06	2216.06	1732.81	2449.25	2460.54	2055.46	2186.9	1772.97
ILMN_1226326	2	NA	NA	234.685	391.689	326.887	313.967	312.771	268.319	299.808	172.676	167.536	167.333	151.983	151.715	168.791	172.513	186.436	175.292	153.899	186.741	186.526	173.518	202.459	181.035	171.017	191.913	157.446
ILMN_1226332	2	Siah2	20439	276.049	252.852	258.867	288.788	262.319	273.701	313.803	199.883	235.44	250.9	213.355	235.497	181.143	141.77	155.199	173.949	156.5	152.846	187.551	159.862	161.864	127.322	268.01	214.999	189.099
ILMN_1226447	2	Sema4b	20352	3395.97	5113.29	3073.88	3393.59	2455.02	2895.59	2533.25	3110.84	2395.82	2801.1	3197.59	3179.17	3253.97	1877.41	1830.54	1829.21	1885.14	1801.1	2967.25	2083.49	2216.77	1410.68	1507.17	1653.89	2224.25
ILMN_1226508	2	Usp25	30940	384.812	258.832	373.316	356.582	300.165	270.681	323.761	290.718	249.153	290.221	222.703	275.77	245.622	158.559	161.622	185.739	169.921	179.308	190.968	173.096	205.508	169.181	262.583	261.253	187.474
ILMN_1226545	2	Noxred1	71275	183.289	124.698	176.313	174.058	124.296	122.363	129.095	122.501	111.685	108.905	119.179	108.943	105.308	131.449	123.62	139.797	129.334	121.242	128.74	118.008	107.009	114.139	100.368	114.901	109.895
ILMN_1226619	2	Mndal	100040462	119.611	105.753	117.461	124.973	102.907	93.7454	101.464	105.573	110.627	115.799	108.152	98.3086	105.874	96.7926	106.065	117.182	110.425	109.465	107.003	104.184	105.151	98.4929	97.6383	102.853	92.3885
ILMN_1226639	2	Helz2	229003	392.207	422.776	355.282	436.035	259.84	335.426	264.302	240.244	217.254	270.788	202.617	144.988	122.862	216.714	407.913	389.928	409.499	291.746	272.994	296.091	196.072	248.829	167.492	211.89	148.371
ILMN_1226666	2	Cnn2	12798	469.81	364.566	565.118	402.944	584.551	554.813	557.835	329.429	314.152	318.277	216.673	247.422	177.971	189.116	214.015	209.967	235.517	182.068	205.883	222.992	183.796	168.238	212.401	178.363	154.177
ILMN_1226690	2	NA	NA	183.339	231.938	208.589	213.76	219.754	237.787	238.259	143.893	151.752	143.467	153.18	141.32	144.489	153.41	169.291	148.912	166.496	152.743	144.515	145.236	149.285	147.764	139.034	135.518	143.658
ILMN_1226709	2	Rpf2	67239	2040.7	1571.83	2084.12	1960.99	1533.56	1252.68	1658.99	745.447	797.909	792.862	637.815	759.846	695.055	362.572	452.69	510.531	390.22	320.172	379.085	381.138	423.523	357.347	463.031	596.184	307.291
ILMN_1226731	2	Parp2	11546	5621.31	5490.98	5929.41	4940.25	5456.84	5504.58	5329.61	4711.76	5089.99	5101.64	4592.89	4866.28	4837.22	4376.03	4377.96	4445.16	4436.41	4558	3782.73	3936.95	3821.25	3891.17	4358.23	4932.34	4495.9
ILMN_1226838	2	Selm	114679	243.814	282.703	267.291	317.496	243.355	236.232	250.366	209.682	175.155	196.496	208.231	233.533	202.505	208.655	232.8	197.022	195.044	216.653	208.415	204.083	209.932	228.765	219.892	236.752	220.112
ILMN_1226859	2	Ints8	72656	634.958	475.848	555.888	684.751	496.383	408.349	531.044	354.558	362.476	415.055	327.428	389.447	369.691	229.216	257.097	232.564	239.498	200.545	229.4	238.947	245.484	194.245	342.372	299.119	235.409
ILMN_1227001	2	Ptbp1	19205	5840.7	6407.75	6407.75	7261.83	5811.36	5307.81	5825.26	2968.68	3847.54	2977.93	2435.73	2725.79	2570.07	2296.88	1851.98	2113.07	2015.03	2114.8	2238.87	2265.03	2232.83	1972.9	2763.35	2837.71	2247.45
ILMN_1227012	2	Ndufb4	68194	735.54	512.62	604.67	710.425	353.77	381.59	342.697	288.788	281.473	317.769	251.828	325.398	304.911	175.075	242.905	213.079	181.72	169.339	190.985	194.702	191.678	193.798	247.137	211.362	167.718
ILMN_1227087	2	Dazap1	70248	8320.85	9741.46	8960.71	9610.26	8595.17	8299.93	8595.17	7272.3	6489.25	6567.55	6623.86	5880.29	6176.51	5354.57	5499.66	5243.55	5690.82	5984.43	4816.64	4971.84	5690.82	5825.26	5317.58	5101.64	5132.35
ILMN_1227508	2	Stard5	170460	760.02	1051.59	674.55	800.817	487.824	568.565	499.727	687.639	625.6	709.082	754.47	817.229	777.222	420.208	362.572	463.112	440.621	341.334	568.317	492.149	536.683	366.576	392.709	381.238	350.263
ILMN_1227540	2	Phf10	72057	5596.54	4991.8	6836.05	6356.64	5966.37	5295.1	6262.75	3563.38	4103.6	3905.91	3132.75	3331.07	3712.99	2002.82	1629.18	2309.58	2384.17	2092.81	2692.14	1994.71	2367.21	1800.48	3435.33	3035.39	2334.09
ILMN_1227579	2	Acot11	329910	440.122	563.332	497.269	489.343	518.942	541.616	511.855	319.429	341.516	327.114	243.992	233.595	248.303	196.478	182.948	210.625	192.117	185.719	190.054	182.279	183.516	190.14	238.004	266.304	191.792
ILMN_1227693	2	Ints5	109077	2178.3	1767.26	2483.71	2564.44	1815.54	1738.94	1897.55	1305.36	1363.12	1195.63	1042.63	1178.4	1138.4	607.25	538.173	780.07	820.334	605.93	953.211	714.203	810.797	641.173	950.44	748.532	850.973
ILMN_1227712	2	Wdr74	107071	1469.99	1738.94	1560.2	1634	1344.57	1007.33	1534.7	1039.32	858.621	976.023	834.065	817.363	822.669	832.263	900.829	924.551	807.339	882.868	805.911	869.033	900.168	1019.88	857.905	904.454	855.401
ILMN_1227770	2	Trerf1	224829	241.963	254.24	261.138	328.833	206.477	151.312	198.083	151.74	144.04	137.209	132.928	147.525	120.948	119.97	134.185	146.655	134.803	144.963	135.25	128.022	118.696	130.444	122.768	120.759	124.461
ILMN_1227773	2	Lsm12	268490	378.197	383.843	359.295	462.107	199.937	178.504	248.829	155.371	164.015	150.38	142.422	140.969	145.376	125.794	131.658	138.518	119.389	135.688	138.472	120.775	143.497	129.37	117.191	130.727	107.806
ILMN_1227776	2	Ncapg	54392	298.789	301.96	321.831	380.08	221.658	198.822	237.332	159.727	186.451	179.057	142.57	164.256	151.459	129.269	124.768	134.785	142.128	118.574	131.234	133.919	122.295	145.532	123.547	101.51	115.561
ILMN_1227793	2	Zeb2	24136	122.551	153.49	140.461	121.077	120.115	110.679	114.293	125.228	114.18	118.223	119.197	122.102	123.701	121.862	110.427	110.705	119.541	109.838	123.445	120.673	113.653	120.522	107.026	110.549	106.975
ILMN_1227815	2	Idh3a	67834	399.878	220.659	351.324	374.113	231.786	198.842	270.131	140.382	149.008	163.106	132.211	128.053	125.19	128.727	126.337	129.119	124	123.259	131.713	128.045	125.127	123.59	135.356	118.51	124.789
ILMN_1227824	2	Josd1	74158	2152.57	2628.42	2458.09	2426.45	1958.1	1850.69	2066.33	1988.2	1929.84	1788.84	1905.16	1915.23	1968.19	1689.69	1853.53	1832.94	1759.23	1896.32	2361.95	1943.06	1911.68	1598.58	1633.36	1849.37	1855.83
ILMN_1227863	2	Ube2n	93765	1272.51	1572.3	1357.78	1194.36	1530.45	1468.18	1511.01	1187.26	1217.28	1151.91	1107.25	1150.75	1151.91	684.751	725.792	701.483	811.377	950.755	940.847	795.22	722.573	782.845	1000.96	969.871	903.881
ILMN_1227904	2	2310022A10Rik	66367	2629.36	3070.93	2640.54	3723.55	2307.53	2144.58	2372.85	1596.97	1704.66	1564.18	1452.89	1650.35	1677.51	1054.22	1225.75	1176.55	1104.98	1065.46	1187.96	1095.66	1130.36	909.353	1398.78	1385.73	1000.96
ILMN_1227926	2	Flt1	14254	566.203	1017.14	1087.18	794.016	1180.48	664.923	1052.21	293.401	337.65	242.373	256.205	296.144	264.614	329.429	374.635	253.694	277.377	670.455	181.484	250.9	231.11	470.163	605.638	506.539	292.681
ILMN_1228026	2	Midn	59090	6018.81	9397.08	6993.03	7227.22	6237.39	6147.4	6394.18	5366.22	6154.94	5197.31	6615.81	5040.4	5312.76	4111.27	3425.02	3941.03	4715.6	4468.48	3941.03	4302.66	5071.26	4202.78	5518.59	5610.54	4355.34
ILMN_1228033	2	NA	NA	277.377	252.679	275.301	289.389	263.071	261.213	232.917	186.253	214.102	199.61	157.228	163.603	185.699	145.253	154.313	158.752	152.272	140.216	161.893	157.509	160.188	142.377	152.767	153.342	137.65
ILMN_1228122	2	Slc9a6	236794	257.139	248.986	233.413	247.619	140.698	164.712	155.687	150.346	144.723	157.14	152.727	149.718	160.023	142.693	129.914	120.683	136.335	131.549	126.521	149.822	145.515	127.173	139.459	143.477	134.473
ILMN_1228132	2	Lypla2	26394	13633.5	16877.1	13118.2	15259.8	11442.3	12600.7	11990.9	10462.5	11511.4	10855.2	10998.4	11442.3	11532.3	7479.33	8832.76	8388.22	7969.6	8350.26	8208.39	7865.98	9572.83	8858.04	9345.02	9533.21	8036.88
ILMN_1228169	2	NA	NA	174.984	124.808	161.031	137.811	167.447	180.087	156.297	122.725	114.81	106.268	118.484	101.034	106.162	134.36	135.122	139.16	142.955	136.535	155.516	141.69	151.722	133.462	141.656	145.548	129.423
ILMN_1228358	2	Wee1	22390	224.976	222.062	219.469	273.973	123.256	136.006	135.295	130.692	120.141	131.427	121.716	123.097	121.912	104.008	105.75	110.927	109.576	120.836	115.611	111.003	120.032	113.789	105.528	122.763	102.992
ILMN_1228485	2	Csnk2a2	13000	2414.04	1986.65	2699.9	2257.62	2768.24	2600.27	2712.74	2027	2715.94	2377.15	2016.35	2041.47	2035.81	1491.86	1233.98	1314.78	1555.83	1340.1	1455.7	1307.84	1539.29	1510.2	2018.54	2252.36	1369.49
ILMN_1228498	2	Las1l	76130	1046.34	764.271	745.613	1276.94	609.608	401.741	546.645	230.794	246.461	311.457	215.678	290.279	212.78	167.997	185.367	207.367	167.295	156.542	171.178	167.045	185.699	151.166	226.85	212.711	158.125
ILMN_1228610	2	Adra2b	11552	191.127	229.87	152.917	225.778	126.564	156.437	148.538	138.716	142.063	128.919	118.809	138.118	133.049	127.1	126.129	113.507	119.003	129.865	122.823	129.093	122.384	131.527	129.021	128.557	137.473
ILMN_1228630	2	Psmd4	19185	12017.9	15062.6	12283.8	12629.5	11017.3	10957.9	10129.5	8846.68	10303.6	9264.04	8531.84	9011.89	9466.28	7638.24	8699.61	8444.61	7561.03	7852.95	7429.08	7756.69	8299.93	8400.99	6888.32	7885.32	7003.81
ILMN_1228696	2	Ada	11486	347.717	342.372	376.793	428.976	313.803	256.429	269.712	200.508	196.448	187.808	143.785	150.474	149.41	140.978	154.125	140.393	139.319	132.866	145.052	136.054	131.16	133.735	111.245	119.346	131.968
ILMN_1228752	2	Isyna1	71780	2404.7	3860.43	2637.32	3124.94	1875.08	1738.49	1999.64	1024.34	679.428	699.694	717.802	602.936	672.87	1078.63	1110.33	1149.39	847.949	1022.19	787.994	1027.35	834.912	1050.58	667.479	692.846	1253.1
ILMN_1228820	2	Nufip2	68564	212.521	180.745	202.325	233.909	110.145	110.678	126.851	100.887	108.028	111.708	100.194	102.396	110.692	107.125	110.829	113.862	106.847	118.186	117.208	107.452	117.613	116.858	122.968	128.096	116.316
ILMN_1228887	2	NA	NA	313.863	318.683	368.461	424.924	278.505	271.936	313.468	159.517	209.344	190.569	156.36	152.524	153.045	194.724	180.265	173.365	145.043	144.135	158.007	141.487	166.154	135.614	192.875	183.257	131.08
ILMN_1228909	2	E230008N13Rik	381522	257.935	266.893	279.218	256.28	222.255	239.591	268.774	138.022	114.867	125.479	124.703	122.923	118.977	117.839	114.41	127.845	110.838	120.461	111.788	124.73	117.99	119.777	104.66	111.512	112.43
ILMN_1228943	2	Phykpl	72947	383.694	291.02	387.205	285.407	345.822	359.064	409.655	245.834	229.367	261.428	272.219	252.883	261.897	218.684	260.599	256.112	226.106	239.19	263.101	315.957	261.561	256.839	279.99	295.351	218.783
ILMN_1229082	2	Klhl21	242785	1019.28	915.589	1025.74	939.801	1007.33	926.942	1178.13	621.715	650.371	740.108	688.158	623.426	661.623	541.294	424.084	553.819	481.926	515.245	670.856	493.349	586.939	554.305	968.267	1009.51	677.24
ILMN_1229175	2	Hus1	15574	1074.39	1106.61	1279.77	1169.89	1386.33	1113.41	1255.4	1088.28	1201.82	1117.71	951.649	1104.54	1026.18	533.867	538.057	606.422	640.569	583.663	720.022	652.132	720.622	663.137	1034.83	1118.29	621.498
ILMN_1229253	2	Aven	74268	1510.7	1236.19	1478.47	1675.62	1376	1207.64	1466.38	864.202	845.555	731.097	601.703	605.082	545.579	615.253	655.295	688.725	533.867	469.81	530.626	513.983	510.647	478.757	614.378	533.167	483.357
ILMN_1229259	2	Sugt1	67955	397.904	327.609	367.014	457.59	253.784	245.31	278.476	183.424	179.223	244.188	177.958	224.766	166.122	136.782	147.836	147.603	134.031	120.532	138.482	136.298	157.887	129.94	166.638	152.556	117.291
ILMN_1229301	2	Immp1l	66541	261.503	205.368	240.638	264.01	149.798	140.21	190.392	148.259	136.112	176.135	123.15	152.378	136.89	151.797	152.536	149.731	134.228	143.642	153.302	139.681	142.858	150.132	126.115	188.745	134.683
ILMN_1229309	2	Vrk1	22367	3031.46	2898.29	3249.8	3053.53	3435.33	3479.09	3651	1854.19	1756.47	1975.54	1586.78	1736.08	1791.43	1605.05	1774.57	1841.66	1672.72	1565.36	1783.35	1627.15	1386.33	1653.89	1715.44	1641.58	1926.05
ILMN_1229321	2	Ube2c	68612	384.562	340.454	338.437	434.679	275.128	212.757	238.799	160.546	159.201	146.661	135.127	175.933	136.642	127.465	123.558	119.469	129.74	110.866	127.405	124.863	112.166	123.911	109.7	102.242	111.779
ILMN_1229416	2	NA	NA	598.98	508.764	593.479	717.399	457.971	377.603	555.999	301.796	367.079	384.037	276.929	308.283	337.926	184.463	175.491	188.509	173.454	158.394	215.213	179.778	196.182	171.747	253.635	217.746	153.849
ILMN_1229433	2	Tmprss7	208171	138.615	124.638	142.771	159.704	136.715	126.736	148.072	129.926	135.951	122.905	145.818	135.768	134.122	107.03	123.331	114.741	117.214	122.836	121.538	123.001	124.843	123.259	116.299	127.86	120.273
ILMN_1229500	2	Gzmm	16904	174.33	262.476	213.196	201.172	172.892	180.531	167.115	178.922	151.706	165.747	168.15	155.448	155.07	145.999	151.072	145.469	141.009	160.013	152.674	148.547	143.916	134.509	180.491	179.102	166.592
ILMN_1229529	2	Hsd17b7	15490	1004.56	1188.6	1013.93	905.477	971.784	941.836	1037.51	623.55	719.129	562.471	471.709	574.627	580.094	336.11	418.163	389.247	384.697	418.529	447.376	510.785	658.939	556.538	432.34	517.905	293.033
ILMN_1229640	2	NA	NA	210.488	210.812	235.497	270.567	240.843	218.212	208.092	194.301	145.065	169.058	154.513	141.04	128.654	162.691	143.481	155.687	168.858	162.841	172.757	166.154	172.733	154.119	155.081	164.712	149.573
ILMN_1229667	2	Slc43a1	72401	369.282	515.56	411.626	355.423	448.971	443.673	444.502	235.996	238.231	226.85	194.678	206.941	180.734	258.584	253.506	266.577	243.749	295.754	276.006	270.681	309.479	335.011	179.986	198.49	214.17
ILMN_1229670	2	NA	NA	447.376	429.384	438.751	488.382	276.253	272.781	317.769	209.29	206.182	215.048	186.63	163.228	151.002	158.073	139.122	155.349	143.021	148.461	160.046	169.932	157.643	148.501	187.764	180.346	168.753
ILMN_1229753	2	Ppp1cc	19047	1508.01	1289.87	1403.65	1665.7	884.809	744.064	957.243	607.25	683.285	781.627	632.552	852.58	882.65	524.659	528.245	538.734	556.124	524.537	554.813	519.595	535.385	429.262	689.684	518.787	405.945
ILMN_1229779	2	NA	NA	133.445	165.09	146.584	143.886	137.153	185.523	140.88	123.259	118.747	129.009	126.858	125.318	133.627	132.048	136.566	137.84	133.778	133.33	134.08	132.599	142.143	140.007	169.417	152.524	154.195
ILMN_1229800	2	Tubb2b	73710	120.627	148.333	109.2	125.092	102.427	104.086	109.584	103.244	102.244	109.718	115.537	110.642	106.719	110.645	102.518	106.917	113.458	117.298	120.511	107.683	115.593	98.1446	101.258	103.486	95.5226
ILMN_1229827	2	St7	64213	378.273	455.093	436.153	417.9	340.388	340.776	335.573	303.386	247.285	272.471	211.207	249.457	236.232	220.331	265.291	248.829	259.31	256.47	296.567	329.473	291.42	266.53	216.024	230.794	194.678
ILMN_1229969	2	Pafah1b2	18475	153.944	190.363	162.369	151.038	137.021	135.955	114.852	119.609	149.253	153.025	128.267	138.494	121.618	114.381	113.207	118.84	127.759	110.102	106.9	111.192	115.201	122.76	133.157	111.525	112.479
ILMN_1230037	2	Dancr	70036	279.269	151.209	275.554	260.223	223.837	196.811	251.257	147.11	145.487	159.199	147.995	133.986	122.221	138.946	142.439	143.07	142.403	136.766	146.423	144.979	137.766	130.746	122.452	134.003	123.785
ILMN_1230054	2	B630005N14Rik	101148	333.246	339.377	336.929	291.338	273.701	252.992	280.97	262.101	240.952	269.663	231.398	256.084	311.182	185.268	175.812	206.247	177.38	194.805	215.018	215.348	169.884	176.638	265.852	256.647	237.625
ILMN_1230169	2	Mybbp1a	18432	769.765	819.956	810.363	817.509	517.605	548.919	606.757	308.593	345.923	296.649	287.652	267.681	220.973	229.773	260.187	285.898	223.56	206.098	237.441	238.601	227.168	205.729	223.033	242.131	236.381
ILMN_1230263	2	Me2	107029	796.578	1375.58	974.464	894.477	1028.64	840.47	1223.51	529.211	440.546	491.126	395.28	402.378	391.971	193.548	227.213	223.438	241.836	206.857	325.724	277.475	328.833	203.698	240.747	234.85	147.11
[truncated: 14,721 more rows]

## Sheet: Sensome genes
Microglia sensome gene expression during development from microarrays data
[truncated: 61 more rows]

[truncated: 4 more sheets: CENA_union_values, CENA_TF_values, DEG Network, TF Network]
