# Supplementary material for: Microbiome Influences Prenatal and Adult Microglia in a Sex-Specific Manner
Source: Cell. 2018 Jan 25;172(3):500–516.e16. doi: 10.1016/j.cell.2017.11.042 (PMC5786503; doi:10.1016/j.cell.2017.11.042)
Supplement: Table S2. DEGs and Signaling Pathway Analysis in SPF and GF Microglia, Related to Figures 3, S2, and S3 [file mmc2.xlsx]

## Sheet: E14.5 GF vs SPF
DEGs analysis in SPF and GF microglia from RNA-seq data
FDR < 0.05
FC = Fold Change
CPM = count per million
Row.names	logFC	FDR	gene_name	E14.5_SPF_CPM	E14.5_GF_CPM	CPM	flag (1:DEGS passed cutoff,0:DEGS failed cutoff)	number of DEGS passed cutoff	CPM cutoff	FC cutoff
ENSMUSG00000075014.1	2.41163	2.41829e-11	Gm10800	841.158	4720.79	2780.97	1	19	25	1.5
ENSMUSG00000075015.3	2.30315	8.81434e-10	Gm10801	249.021	1286.98	768.003	1
ENSMUSG00000021423.5	-1.89515	1.02002e-08	Ly86	712.223	206.078	459.151	1
ENSMUSG00000052187.3	1.69253	0.00600899	Hbb-y	107.267	342.634	224.95	1
ENSMUSG00000095280.1	2.22621	1.02002e-08	Gm21738	45.0079	221.507	133.258	1
ENSMUSG00000021322.7	-1.45101	0.000400699	Aoah	153.677	60.618	107.148	1
ENSMUSG00000003545.3	-1.33315	0.0301683	Fosb	134.713	59.3561	97.0343	1
ENSMUSG00000009350.13	2.3639	2.26129e-05	Mpo	31.2118	159.371	95.2916	1
ENSMUSG00000033364.13	-1.1882	0.0286308	Usp37	100.958	47.9142	74.4363	1
ENSMUSG00000027073.5	2.15518	0.000584765	Prg2	26.0897	114.359	70.2242	1
ENSMUSG00000056054.9	2.10008	6.84015e-06	S100a8	19.048	81.8479	50.4479	1
ENSMUSG00000037868.15	-2.02276	0.00158914	Egr2	69.9547	20.5682	45.2614	1
ENSMUSG00000027360.5	1.54084	0.0122078	Hdc	21.8265	62.9887	42.4076	1
ENSMUSG00000025491.14	1.58632	0.0112943	Ifitm1	19.1328	57.444	38.2884	1
ENSMUSG00000095891.7	2.08813	2.18323e-05	Gm10717	12.6604	55.5813	34.1209	1
ENSMUSG00000056071.12	2.24411	4.20703e-06	S100a9	12.1856	55.2646	33.7251	1
ENSMUSG00000058454.15	-1.61739	0.0013113	Dhcr7	46.1422	16.4366	31.2894	1
ENSMUSG00000001865.2	2.49809	6.84015e-06	Cpa3	8.77407	49.0938	28.9339	1
ENSMUSG00000055609.8	1.74089	0.0186148	Hba-x	12.6687	42.9247	27.7967	1
ENSMUSG00000089675.1	6.43319	0.00399973	Ugt1a8	0.0511026	4.51899	2.28505	0
ENSMUSG00000001739.14	6.30271	0.0115943	Cldn15	0.026545	3.63466	1.8306	0
ENSMUSG00000101939.1	5.8486	4.31331e-13	Gm28438	0.291592	17.5475	8.91955	0
ENSMUSG00000032484.8	3.2883	1.02002e-08	Ngp	3.30967	33.0575	18.1836	0
ENSMUSG00000022225.6	3.13124	0.00158914	Cma1	2.19741	16.8069	9.50213	0
ENSMUSG00000022483.16	2.96817	5.68742e-05	Col2a1	2.77366	20.5288	11.6512	0
ENSMUSG00000032496.7	2.84968	2.18323e-05	Ltf	3.88516	27.2095	15.5473	0
ENSMUSG00000026822.14	2.49624	0.0235859	Lcn2	2.41826	13.615	8.01665	0
ENSMUSG00000038357.10	2.47469	0.00486414	Camp	3.98346	21.2897	12.6366	0
ENSMUSG00000097312.1	2.25308	0.0301683	Gm26870	3.56747	17.2713	10.4194	0
ENSMUSG00000022026.6	2.11914	0.000239026	Olfm4	8.615	37.3347	22.9748	0
ENSMUSG00000072601.4	2.07656	0.0292843	Ear1	4.72083	19.9803	12.3506	0
ENSMUSG00000029661.16	1.7898	0.0320742	Col1a2	6.86328	23.9323	15.3978	0
ENSMUSG00000024659.14	1.64461	0.018228	Anxa1	10.9347	34.4028	22.6687	0
ENSMUSG00000072844.6	-1.68954	0.00423241	G530011O06Rik	30.3041	10.3241	20.3141	0
ENSMUSG00000020525.17	-1.93393	0.0275927	Ppm1d	19.8536	5.93161	12.8926	0
ENSMUSG00000066677.11	-2.89483	7.69033e-05	Pydc3	18.3062	2.79665	10.5514	0
ENSMUSG00000097715.1	-3.88233	2.71266e-17	Gpr137b-ps	36.7606	2.57108	19.6658	0
ENSMUSG00000064360.1	-5.58925	2.75137e-06	mt-Nd3	9.75917	0.19452	4.97685	0

## Sheet: E18.5 SPF F vs SPF M
DEGs analysis in SPF and GF microglia from RNA-seq data
FDR < 0.05
FC = Fold Change
CPM = count per million
Row.names	logFC	FDR	gene_name	E18.5_SPF_Male_CPM	E18.5_SPF_Female_CPM	CPM	flag (1:DEGS passed cutoff,0:DEGS failed cutoff)	number of DEGS passed cutoff	CPM cutoff	FC cutoff
ENSMUSG00000086503.3	6.04194	1.85057e-100	Xist	8.528	595.259	301.894	1	13	25	1.5
ENSMUSG00000001847.14	1.98565	7.28327e-14	Rac1	58.5967	229.327	143.962	1
ENSMUSG00000031447.6	1.65331	2.30264e-10	Lamp1	596.736	1886.78	1241.76	1
ENSMUSG00000021610.7	1.47195	5.18096e-06	Clptm1l	34.2353	95.7549	64.9951	1
ENSMUSG00000026043.18	1.428	0.00254467	Col3a1	13.5604	38.0406	25.8005	1
ENSMUSG00000028849.17	1.40489	3.5859e-05	Map7d1	31.5725	83.8569	57.7147	1
ENSMUSG00000033323.13	1.39142	0.000241346	Ctdp1	22.8704	60.3065	41.5884	1
ENSMUSG00000020349.4	1.34145	0.00169476	Ppp2ca	19.3683	49.253	34.3106	1
ENSMUSG00000021054.5	1.13881	0.00245664	Sgpp1	55.6718	123.093	89.3826	1
ENSMUSG00000042364.10	1.13387	0.00156935	Snx18	104.065	230.695	167.38	1
ENSMUSG00000017466.9	1.01863	0.0171543	Timp2	86.6576	179.069	132.863	1
ENSMUSG00000069049.11	-8.10975	6.04265e-74	Eif2s3y	72.3197	0.182769	36.2512	1
ENSMUSG00000069045.11	-12.3767	1.25802e-87	Ddx3y	79.7144	0	39.8572	1
ENSMUSG00000104509.1	7.46727	0.0338346	Gm33994	0	2.91498	1.45749	0
ENSMUSG00000027073.5	-5.15278	0.000317456	Prg2	7.55133	0.152307	3.85182	0
ENSMUSG00000056673.14	-6.55318	1.41213e-33	Kdm5d	31.9641	0.243692	16.1039	0
ENSMUSG00000068457.14	-11.5564	8.9859e-61	Uty	45.3864	0	22.6932	0

## Sheet: E18.5 GF M vs SPF M
DEGs analysis in SPF and GF microglia from RNA-seq data
FDR < 0.05
FC = Fold Change
CPM = count per million
Row.names	logFC	FDR	gene_name	E18.5_SPF_Male_CPM	E18.5_GF_Male_CPM	CPM	flag (1:DEGS passed cutoff,0:DEGS failed cutoff)	number of DEGS passed cutoff	CPM cutoff	FC cutoff
ENSMUSG00000097715.1	-3.90275	8.83533e-25	Gpr137b-ps	51.4807	4.43497	32.6624	1	1216	25	1.5
ENSMUSG00000004328.15	-3.62264	1.66496e-35	Hif3a	226.816	24.1823	145.762	1
ENSMUSG00000091971.3	-3.13313	4.82063e-08	Hspa1a	63.9166	9.47179	42.1387	1
ENSMUSG00000027435.8	-2.66379	1.11608e-17	Cd93	76.0854	15.8767	52.0019	1
ENSMUSG00000021322.7	-2.59735	4.77408e-21	Aoah	149.655	32.5898	102.829	1
ENSMUSG00000072844.6	-2.52195	8.43582e-13	G530011O06Rik	52.8923	11.809	36.459	1
ENSMUSG00000073940.3	-2.47125	1.39594e-11	Hbb-bt	83.6774	19.9564	58.189	1
ENSMUSG00000039109.15	-2.42493	8.83533e-25	F13a1	6188.61	1515.9	4319.53	1
ENSMUSG00000052305.5	-2.32477	8.265e-16	Hbb-bs	406.062	107.022	286.446	1
ENSMUSG00000046794.8	-2.2528	4.17154e-15	Ppp1r3b	113.523	31.403	80.6751	1
ENSMUSG00000026012.2	-2.09124	4.53795e-11	Cd28	71.1424	21.9245	51.4552	1
ENSMUSG00000069094.12	-2.01226	1.44163e-10	Pde7a	74.7943	24.1617	54.5412	1
ENSMUSG00000050106.17	-1.98847	7.12233e-07	Tmc8	34.9747	11.3368	25.5195	1
ENSMUSG00000019889.9	-1.98107	1.39594e-11	Ptprk	113.393	38.1231	83.2852	1
ENSMUSG00000069919.7	-1.96811	3.54559e-10	Hba-a1	209.371	70.7407	153.919	1
ENSMUSG00000020057.2	-1.90553	8.79991e-09	Dram1	63.7512	22.2809	47.1631	1
ENSMUSG00000024856.10	-1.88215	1.69565e-10	Cdk2ap2	91.1772	32.4249	67.6763	1
ENSMUSG00000023456.14	-1.85214	5.9004e-14	Tpi1	536.175	194.262	399.409	1
ENSMUSG00000018102.4	-1.84837	9.3218e-07	Hist1h2bc	40.4865	14.7469	30.1906	1
ENSMUSG00000073412.6	-1.83466	2.48481e-11	Lst1	142.138	52.499	106.282	1
ENSMUSG00000048277.15	-1.82245	5.9004e-14	Syngr2	649.582	241.509	486.352	1
ENSMUSG00000028063.15	-1.80338	2.28e-11	Lmna	238.228	89.8213	178.866	1
ENSMUSG00000020277.9	-1.79911	2.87708e-11	Pfkl	229.935	85.8342	172.295	1
ENSMUSG00000025473.16	-1.77375	6.17993e-07	Adam8	47.897	18.323	36.0674	1
ENSMUSG00000062070.12	-1.76077	1.66154e-08	Pgk1	83.7367	31.946	63.0204	1
ENSMUSG00000028645.11	-1.74794	7.55099e-10	Slc2a1	119.939	46.5632	90.5889	1
ENSMUSG00000025044.15	-1.74566	4.53795e-11	Msr1	248.418	97.208	187.934	1
ENSMUSG00000019872.13	-1.74526	6.8949e-07	Smpdl3a	53.0167	20.9996	40.2099	1
ENSMUSG00000040710.10	-1.72903	4.85707e-09	St8sia4	141.693	55.3295	107.147	1
ENSMUSG00000035828.10	-1.72739	3.57958e-08	Pim3	70.6942	28.2391	53.7122	1
ENSMUSG00000053559.12	-1.72237	8.69941e-09	Smagp	87.1504	34.5972	66.1291	1
ENSMUSG00000078920.2	-1.70348	1.26977e-05	Ifi47	36.2521	14.4583	27.5346	1
ENSMUSG00000035064.17	-1.69261	3.54559e-10	Eef2k	183.402	74.9642	140.027	1
ENSMUSG00000021069.16	-1.68877	4.03037e-10	Pygl	186.589	75.9206	142.322	1
ENSMUSG00000000530.16	-1.68469	1.79839e-06	Acvrl1	47.1968	19.2849	36.032	1
ENSMUSG00000061666.6	-1.67578	2.11031e-05	Gdpd1	37.7397	15.3615	28.7884	1
ENSMUSG00000028195.4	-1.66464	3.20947e-07	Cyr61	126.663	52.1468	96.8566	1
ENSMUSG00000044792.6	-1.65959	6.36133e-09	Isca1	110.882	46.2087	85.0128	1
ENSMUSG00000021423.5	-1.65651	2.5087e-11	Ly86	703.623	292.971	539.362	1
ENSMUSG00000031712.8	-1.65314	2.76277e-05	Il15	35.0873	14.7596	26.9562	1
ENSMUSG00000059336.14	-1.65212	1.02109e-07	Slc14a1	72.9793	30.4538	55.9691	1
ENSMUSG00000052776.10	-1.64888	5.3626e-06	Oas1a	51.6384	21.2257	39.4733	1
ENSMUSG00000011752.6	-1.64499	7.33177e-08	Pgam1	76.1454	31.8752	58.4373	1
ENSMUSG00000037709.13	-1.63881	4.66196e-08	Fam13a	87.8869	37.2102	67.6162	1
ENSMUSG00000009292.17	-1.62805	4.57343e-08	Trpm2	93.3302	39.8075	71.9211	1
ENSMUSG00000028559.17	-1.61223	2.95314e-10	Osbpl9	441.098	189.679	340.53	1
ENSMUSG00000059089.4	-1.59199	3.49981e-05	Fcgr4	39.3209	17.4138	30.5581	1
ENSMUSG00000027358.6	-1.57408	3.46012e-05	Bmp2	43.8113	19.7922	34.2037	1
ENSMUSG00000004317.14	-1.55628	1.03262e-08	Clcn5	253.157	112.918	197.061	1
ENSMUSG00000032231.14	-1.55308	1.11658e-08	Anxa2	236.97	105.135	184.236	1
ENSMUSG00000026277.13	-1.52715	1.6886e-07	Stk25	118.761	53.896	92.8148	1
ENSMUSG00000009687.14	-1.5207	3.42856e-06	Fxyd5	62.1148	28.199	48.5485	1
ENSMUSG00000024772.9	-1.5186	2.48892e-08	Ehd1	364.602	167.163	285.626	1
ENSMUSG00000032261.16	-1.51676	0.000128791	Sh3bgrl2	39.5631	18.366	31.0842	1
ENSMUSG00000078566.8	-1.51495	6.1116e-07	Bnip3	85.7063	39.3619	67.1686	1
ENSMUSG00000106106.2	-1.50845	7.40204e-11	Rn18s-rs5	31728.5	14746.9	24935.8	1
ENSMUSG00000099881.1	-1.50806	0.000230296	2810013P06Rik	42.6081	19.7619	33.4696	1
ENSMUSG00000031431.13	-1.50063	4.69323e-08	Tsc22d3	184.626	85.1548	144.838	1
ENSMUSG00000025492.6	-1.49419	5.04635e-06	Ifitm3	90.5502	41.6816	71.0027	1
ENSMUSG00000025161.16	-1.49304	4.39276e-07	Slc16a3	117.614	54.7222	92.4573	1
ENSMUSG00000024180.13	-1.49102	1.17021e-05	Tmem8	60.9659	28.3209	47.9079	1
ENSMUSG00000021411.15	-1.4892	5.3626e-06	Pxdc1	62.1194	28.8106	48.7959	1
ENSMUSG00000027200.17	-1.48592	6.97073e-07	Sema6d	110.745	52.4881	87.4424	1
ENSMUSG00000042659.15	-1.48224	9.48962e-07	Arrdc4	85.1052	39.9656	67.0494	1
ENSMUSG00000092060.4	-1.47189	2.65988e-05	Bend4	56.2768	26.6049	44.4081	1
ENSMUSG00000057191.13	-1.47058	3.02132e-07	AB124611	113.945	54.1804	90.0392	1
ENSMUSG00000020263.14	-1.46949	1.90917e-07	Appl2	243.54	114.633	191.977	1
ENSMUSG00000039115.13	-1.46858	3.25512e-06	Itga9	75.3195	35.9459	59.57	1
ENSMUSG00000079164.8	-1.46784	5.77548e-06	Tlr5	65.3225	30.8102	51.5176	1
ENSMUSG00000015340.10	-1.46762	3.10148e-08	Cybb	258.429	122.815	204.183	1
ENSMUSG00000036103.8	-1.46746	1.14462e-08	Colec12	447.887	214.325	354.462	1
ENSMUSG00000017493.12	-1.46529	2.91237e-09	Igfbp4	1502.84	717.799	1188.82	1
ENSMUSG00000036181.2	-1.46271	3.42856e-06	Hist1h1c	78.3212	37.3084	61.9161	1
ENSMUSG00000036986.16	-1.4586	2.20409e-06	Pml	94.7122	45.7571	75.1302	1
ENSMUSG00000019916.14	-1.4554	5.31995e-08	P4ha1	261.851	124.525	206.92	1
ENSMUSG00000022876.17	-1.44652	2.49837e-06	Samsn1	82.6535	39.9499	65.5721	1
ENSMUSG00000046546.3	-1.44281	2.18697e-05	Fam43a	77.0182	37.8824	61.3639	1
ENSMUSG00000032725.9	-1.43846	5.00304e-08	Folr2	269.56	130.335	213.87	1
ENSMUSG00000039959.12	-1.43524	4.49069e-07	Hip1	166.356	81.8618	132.559	1
ENSMUSG00000025742.5	-1.43041	1.33803e-07	Prps2	198.377	96.7935	157.744	1
ENSMUSG00000033364.13	-1.42614	4.59202e-06	Usp37	78.9473	38.6552	62.8305	1
ENSMUSG00000024371.14	-1.41968	7.00578e-05	C2	49.2799	24.1047	39.2098	1
ENSMUSG00000026107.11	-1.41738	0.000315875	Nabp1	38.6835	18.8442	30.7478	1
ENSMUSG00000040950.13	-1.41052	4.40772e-06	Mgl2	106.621	52.2068	84.855	1
ENSMUSG00000021270.13	-1.40723	4.39276e-07	Hsp90aa1	184.128	91.2936	146.995	1
ENSMUSG00000005813.12	-1.4037	2.5221e-06	Metap1	112.831	56.2557	90.2011	1
ENSMUSG00000021701.7	-1.40051	1.39752e-05	Plk2	76.4438	37.6296	60.9181	1
ENSMUSG00000024053.10	-1.39853	2.5221e-06	Emilin2	105.96	53.1015	84.8163	1
ENSMUSG00000021286.7	-1.39078	6.53484e-06	Zfyve21	90.2382	44.8994	72.1027	1
ENSMUSG00000022280.8	-1.3869	5.92264e-06	Rnf19a	84.0242	42.398	67.3737	1
ENSMUSG00000029657.15	-1.38015	0.000378207	Hsph1	41.9431	20.9626	33.5509	1
ENSMUSG00000035278.8	-1.37843	4.73956e-05	Plekhj1	55.4202	27.9457	44.4304	1
ENSMUSG00000025316.16	-1.37762	0.000467835	Banp	37.9048	19.3594	30.4866	1
ENSMUSG00000024672.11	-1.37093	4.40317e-07	Ms4a7	240.396	122.12	193.085	1
ENSMUSG00000033355.5	-1.36237	4.00751e-05	Rtp4	75.65	38.6904	60.8662	1
ENSMUSG00000079419.4	-1.35937	1.46929e-06	Ms4a6c	194.174	98.8191	156.032	1
ENSMUSG00000026712.3	-1.35588	4.9481e-08	Mrc1	5804.88	2991.67	4679.59	1
ENSMUSG00000003206.6	-1.35429	7.03607e-06	Ebi3	97.0236	50.2588	78.3177	1
ENSMUSG00000030695.14	-1.35303	1.02109e-07	Aldoa	610.21	312.258	491.029	1
ENSMUSG00000021676.9	-1.35255	3.41152e-05	Iqgap2	69.6717	36.2962	56.3215	1
ENSMUSG00000090266.10	-1.35185	0.000453518	Mettl23	42.3139	22.0991	34.228	1
ENSMUSG00000022102.13	-1.34779	3.30386e-06	Dok2	167.831	86.5919	135.335	1
ENSMUSG00000024947.16	-1.34686	0.000653407	Men1	42.3965	21.6645	34.1037	1
ENSMUSG00000025498.14	-1.34424	0.000199906	Irf7	50.3629	26.0619	40.6425	1
ENSMUSG00000006641.12	-1.34247	0.00333937	Slc5a6	31.76	16.3009	25.5764	1
ENSMUSG00000028228.5	-1.34169	6.53484e-06	Cpne3	99.8951	51.8638	80.6826	1
ENSMUSG00000038695.13	-1.34139	0.001079	Josd2	36.4218	19.0649	29.479	1
ENSMUSG00000023944.14	-1.34067	4.57343e-08	Hsp90ab1	1704.38	886.09	1377.07	1
ENSMUSG00000007039.12	-1.34024	0.000310248	Ddah2	46.9854	24.2666	37.8979	1
ENSMUSG00000061983.6	-1.33557	2.87537e-06	Rps12	129.829	67.6325	104.95	1
ENSMUSG00000027078.14	-1.33256	0.000105171	Ube2l6	56.7019	29.4016	45.7818	1
ENSMUSG00000047881.14	-1.33211	0.00123015	Rell1	33.7762	17.8035	27.3871	1
ENSMUSG00000057596.13	-1.32793	0.000277285	Trim30d	49.9291	25.8461	40.2959	1
ENSMUSG00000004837.2	-1.32577	4.76766e-06	Grap	117.563	61.8635	95.283	1
ENSMUSG00000038393.14	-1.32251	1.7801e-07	Txnip	786.515	412.188	636.784	1
ENSMUSG00000002332.15	-1.31821	3.53754e-05	Dhrs1	75.2464	39.4298	60.9198	1
ENSMUSG00000019256.17	-1.31238	0.00244478	Ahr	32.097	16.9968	26.0569	1
ENSMUSG00000032254.9	-1.30521	0.000472265	Kif23	43.5895	23.1859	35.428	1
ENSMUSG00000019804.12	-1.30187	3.45442e-07	Snx3	579.371	309.859	471.566	1
ENSMUSG00000004846.10	-1.29654	4.6915e-06	Plod3	154.733	82.9164	126.007	1
ENSMUSG00000022774.12	-1.29457	0.000561379	Ncbp2	46.6406	24.6702	37.8524	1
ENSMUSG00000028156.12	-1.29388	6.2342e-06	Eif4e	160.2	85.5778	130.351	1
ENSMUSG00000070348.5	-1.29184	4.59202e-06	Ccnd1	215.662	115.361	175.542	1
ENSMUSG00000030990.17	-1.29036	7.57337e-05	Pgap2	66.7087	36.0362	54.4397	1
ENSMUSG00000069833.12	-1.28952	3.04661e-05	Ahnak	134.625	71.7304	109.467	1
ENSMUSG00000029338.13	-1.28424	0.00213301	Antxr2	36.2641	19.6128	29.6036	1
ENSMUSG00000053329.6	-1.28104	0.000332443	D10Jhu81e	50.5991	27.1723	41.2284	1
ENSMUSG00000031490.5	-1.27846	4.44047e-05	Eif4ebp1	81.5394	43.9109	66.488	1
ENSMUSG00000064326.12	-1.27841	0.00222103	Siva1	32.6017	17.6259	26.6114	1
ENSMUSG00000017737.2	-1.27814	7.55551e-05	Mmp9	77.6243	41.7179	63.2618	1
ENSMUSG00000032312.6	-1.27706	2.55381e-05	Csk	100.03	54.3258	81.7484	1
ENSMUSG00000061482.6	-1.27606	0.00302629	Hist1h4d	31.3137	17.2617	25.6929	1
ENSMUSG00000026879.14	-1.27036	2.76277e-05	Gsn	123.781	67.0852	101.102	1
ENSMUSG00000035629.17	-1.2703	1.5397e-05	Rubcn	126.567	69.2757	103.651	1
ENSMUSG00000049037.8	-1.26833	6.34664e-06	Clec4a1	210.35	114.909	172.173	1
ENSMUSG00000048163.13	-1.26471	3.70501e-06	Selplg	282.741	153.861	231.189	1
ENSMUSG00000030980.17	-1.26345	2.90174e-05	Knop1	111.989	60.8106	91.5178	1
ENSMUSG00000020091.14	-1.26246	0.00168232	Eif4ebp2	38.5268	21.2354	31.6102	1
ENSMUSG00000029561.17	-1.26231	0.00017589	Oasl2	64.4977	35.2185	52.786	1
ENSMUSG00000006398.15	-1.25891	0.000128791	Cdc20	86.3042	46.6989	70.4621	1
ENSMUSG00000026880.11	-1.2552	8.13994e-06	Stom	223.152	122.275	182.801	1
ENSMUSG00000028931.11	-1.25094	0.00053864	Kcnab2	51.4477	28.4003	42.2287	1
ENSMUSG00000057963.9	-1.24642	0.000921951	Itpk1	44.7547	24.7181	36.7401	1
ENSMUSG00000063229.14	-1.24461	1.46929e-06	Ldha	869.41	478.489	713.041	1
ENSMUSG00000036339.17	-1.24186	0.00042553	Tmem260	58.0192	32.2109	47.6959	1
ENSMUSG00000041124.10	-1.24152	0.000377631	Msantd4	56.1599	31.1351	46.1499	1
ENSMUSG00000026365.15	-1.24131	1.11769e-06	Cfh	1031.24	572.525	847.755	1
ENSMUSG00000024847.14	-1.23821	0.000490967	Aip	51.1994	28.6034	42.161	1
ENSMUSG00000040466.16	-1.23803	4.59202e-06	Blvrb	295.456	164.365	243.02	1
ENSMUSG00000025791.18	-1.23562	9.48844e-05	Pgm2	80.6315	45.2613	66.4834	1
ENSMUSG00000036442.7	-1.23509	0.00153397	Thap11	45.2243	24.7684	37.042	1
ENSMUSG00000032518.5	-1.23188	2.18921e-06	Rpsa	463.036	259.287	381.536	1
ENSMUSG00000004665.10	-1.23003	0.00035167	Cnn2	58.2618	32.3297	47.8889	1
ENSMUSG00000028497.12	-1.22939	1.4967e-05	Hacd4	229.565	129.147	189.398	1
ENSMUSG00000034342.9	-1.22838	4.73956e-05	Cbl	142.888	79.6294	117.585	1
ENSMUSG00000006494.11	-1.2221	1.75509e-05	Pdk1	171.521	96.4705	141.501	1
ENSMUSG00000027227.7	-1.22069	2.51975e-05	Sord	131.496	74.3556	108.64	1
ENSMUSG00000025384.15	-1.21902	0.000205263	Faap100	82.4483	46.0844	67.9027	1
ENSMUSG00000025993.10	-1.21877	2.43139e-06	Slc40a1	996.766	566.078	824.491	1
ENSMUSG00000019039.13	-1.21728	0.00144358	Dalrd3	47.7944	26.7601	39.3807	1
ENSMUSG00000033985.17	-1.21607	0.00432847	Tesk2	32.9289	18.3799	27.1093	1
ENSMUSG00000017146.12	-1.21603	0.00646829	Brca1	31.6673	17.9538	26.1819	1
ENSMUSG00000021486.6	-1.21495	1.2491e-05	Prelid1	205.808	116.349	170.025	1
ENSMUSG00000026222.16	-1.21468	0.00140544	Sp100	51.4766	28.8488	42.4255	1
ENSMUSG00000005069.12	-1.21425	0.000133264	Pex5	94.0471	53.4875	77.8233	1
ENSMUSG00000064061.13	-1.21049	0.00579006	Dzip3	31.2146	17.472	25.7175	1
ENSMUSG00000043895.5	-1.21013	3.82956e-05	S1pr2	139.863	79.6712	115.786	1
ENSMUSG00000025702.15	-1.20862	7.01367e-05	2012-03-02	135.78	77.0722	112.297	1
ENSMUSG00000024150.11	-1.20854	1.07428e-05	Mcfd2	250.764	142.668	207.526	1
ENSMUSG00000020150.13	-1.20148	0.00364966	Gamt	36.9061	21.41	30.7076	1
ENSMUSG00000023067.13	-1.1991	0.000213068	Cdkn1a	98.8356	56.089	81.737	1
ENSMUSG00000038775.14	-1.19408	0.000921951	Vill	53.1697	30.2635	44.0072	1
ENSMUSG00000001403.13	-1.19401	0.000244299	Ube2c	72.5707	41.7816	60.2551	1
ENSMUSG00000070327.14	-1.19373	7.46267e-05	Rnf213	107.882	62.3151	89.6553	1
ENSMUSG00000032596.14	-1.19341	9.66927e-05	Uba7	141.387	80.3755	116.982	1
ENSMUSG00000028936.15	-1.18951	6.36385e-05	Rpl22	113.519	65.422	94.2801	1
ENSMUSG00000001761.7	-1.18687	0.00329244	Smo	40.7927	23.441	33.852	1
ENSMUSG00000003868.13	-1.18586	0.000537846	Ruvbl2	64.8962	36.969	53.7253	1
ENSMUSG00000040296.15	-1.18438	0.000840504	Ddx58	54.581	31.2872	45.2635	1
ENSMUSG00000026123.11	-1.18285	2.17333e-05	Plekhb2	211.142	122.201	175.565	1
ENSMUSG00000049988.3	-1.178	3.41152e-05	Lrrc25	198.297	115.192	165.055	1
ENSMUSG00000039217.12	-1.17783	0.00190479	Il18	48.6691	28.3924	40.5584	1
ENSMUSG00000063286.7	-1.17687	0.000248261	Gm8995	79.1975	46.2499	66.0185	1
ENSMUSG00000024885.8	-1.17605	0.000339352	Aldh3b1	87.4872	50.4163	72.6589	1
ENSMUSG00000049881.13	-1.17579	0.000403497	2810025M15Rik	70.9026	41.4361	59.116	1
ENSMUSG00000024679.10	-1.17273	1.95456e-05	Ms4a6d	260.797	151.886	217.233	1
ENSMUSG00000058655.8	-1.1725	1.75509e-05	Eif4b	314.047	183.565	261.854	1
ENSMUSG00000023921.8	-1.17188	0.00124162	Mut	51.5736	30.0229	42.9533	1
ENSMUSG00000024451.8	-1.17114	0.000453518	Arap3	99.034	57.4703	82.4085	1
ENSMUSG00000049232.3	-1.17074	0.00209547	Tigd2	45.3702	26.7765	37.9327	1
ENSMUSG00000001229.7	-1.17059	0.000316291	Dpp9	84.6234	49.4108	70.5384	1
ENSMUSG00000040774.15	-1.17019	7.55551e-05	Cept1	129.474	75.3248	107.814	1
ENSMUSG00000021408.14	-1.16808	0.000718238	Ripk1	62.5701	36.4368	52.1168	1
ENSMUSG00000005087.17	-1.16774	0.000112372	Cd44	111.097	64.9116	92.6229	1
ENSMUSG00000020326.7	-1.166	0.000117431	Ccng1	150.726	89.1073	126.079	1
ENSMUSG00000030357.10	-1.16441	9.88675e-05	Fkbp4	140.524	82.831	117.447	1
ENSMUSG00000024177.8	-1.16387	0.00169581	Nme4	50.4153	29.6331	42.1024	1
ENSMUSG00000020773.11	-1.16268	7.26558e-05	Trim47	159.56	94.2078	133.419	1
ENSMUSG00000064254.6	-1.16177	0.00592876	Ethe1	34.1038	20.0328	28.4754	1
ENSMUSG00000025421.14	-1.15895	0.00409745	Hdhd2	37.6873	22.1179	31.4595	1
ENSMUSG00000025877.14	-1.15819	2.30811e-05	Hk3	291.713	171.886	243.782	1
ENSMUSG00000019988.6	-1.15557	0.00471285	Nedd1	37.946	22.17	31.6356	1
ENSMUSG00000025508.13	-1.15493	3.6503e-05	Rplp2	211.81	125.075	177.116	1
ENSMUSG00000060063.9	-1.15365	9.63509e-05	Alox5ap	124.538	73.6313	104.176	1
ENSMUSG00000049932.3	-1.15357	0.000213068	H2afx	92.0077	54.521	77.013	1
ENSMUSG00000041707.7	-1.15258	0.00152483	1810011H11Rik	50.5084	29.7598	42.2089	1
ENSMUSG00000025743.14	-1.15252	0.000250261	Sdc3	135.696	79.6106	113.262	1
ENSMUSG00000028552.13	-1.15223	2.80778e-05	Eps15	370.691	219.67	310.283	1
ENSMUSG00000032698.15	-1.1494	0.000102364	Lmo2	144.644	85.453	120.968	1
ENSMUSG00000062328.7	-1.1488	8.95801e-05	Rpl17	130.88	77.7432	109.625	1
ENSMUSG00000052752.15	-1.14776	0.000339352	Traf7	97.1441	57.8734	81.4358	1
ENSMUSG00000060373.14	-1.14629	8.3049e-05	Hnrnpc	169.507	101.475	142.294	1
ENSMUSG00000067369.12	-1.14557	0.0126211	Trmt2b	34.361	20.9426	28.9936	1
ENSMUSG00000057666.18	-1.14407	1.01183e-05	Gapdh	667.269	396.045	558.779	1
ENSMUSG00000016756.16	-1.14372	0.00571615	Cmah	37.4377	22.2033	31.344	1
ENSMUSG00000048701.13	-1.14157	0.0020428	Ccdc6	49.1709	29.0816	41.1352	1
ENSMUSG00000018217.12	-1.14113	1.62797e-05	Pmp22	499.345	297.821	418.735	1
ENSMUSG00000034994.9	-1.13846	1.25551e-05	Eef2	1229.9	731.531	1030.55	1
ENSMUSG00000054263.11	-1.13804	4.44047e-05	Lifr	236.735	141.397	198.6	1
ENSMUSG00000020898.18	-1.1371	7.26558e-05	Ctc1	178.176	106.438	149.481	1
ENSMUSG00000052146.15	-1.13562	0.000108855	Rps10	131.616	78.5305	110.382	1
ENSMUSG00000009090.17	-1.13476	1.4967e-05	Ap1b1	1041.56	624.14	874.592	1
ENSMUSG00000027637.3	-1.13461	0.00404496	1110008F13Rik	49.1221	28.7342	40.967	1
ENSMUSG00000022574.6	-1.1339	0.00932428	Naprt	31.8017	19.2328	26.7741	1
ENSMUSG00000025154.14	-1.13209	2.65988e-05	Arhgap19	451.418	271.06	379.275	1
ENSMUSG00000035757.16	-1.13183	0.00971538	Selo	32.0309	19.2515	26.9192	1
ENSMUSG00000018340.13	-1.13181	4.98457e-05	Anxa6	265.098	159.148	222.718	1
ENSMUSG00000090523.2	-1.13118	0.0090858	Gypc	32.4514	19.4115	27.2354	1
ENSMUSG00000030539.13	-1.13109	0.000664496	Sema4b	77.6617	47.0154	65.4032	1
ENSMUSG00000024423.5	-1.12954	0.000896699	Impact	73.49	44.0533	61.7153	1
ENSMUSG00000001517.14	-1.12877	0.00382365	Foxm1	43.239	25.8431	36.2806	1
ENSMUSG00000013089.15	-1.1272	3.26006e-05	Etv5	348.513	209.1	292.748	1
ENSMUSG00000028221.3	-1.12633	0.00457725	Tmem55a	50.6881	30.3362	42.5473	1
ENSMUSG00000044626.12	-1.12392	0.0125337	Liph	31.6144	19.4595	26.7524	1
ENSMUSG00000060147.15	-1.1232	0.00015186	Serpinb6a	164.246	98.7973	138.066	1
ENSMUSG00000031827.12	-1.12268	3.15972e-05	Cotl1	471.477	284.443	396.664	1
ENSMUSG00000026473.15	-1.12047	3.95219e-05	Glul	328.762	198.738	276.752	1
ENSMUSG00000063457.14	-1.12001	7.02574e-05	Rps15	210.117	127.221	176.959	1
ENSMUSG00000026456.18	-1.11822	0.000317065	Cyb5r1	98.1676	59.282	82.6134	1
ENSMUSG00000022434.7	-1.11506	0.00043116	Fam118a	89.3868	54.4434	75.4095	1
ENSMUSG00000041974.9	-1.11366	0.00192544	Spidr	55.4657	33.9463	46.8579	1
ENSMUSG00000050777.7	-1.11321	0.000163276	Tmem37	141.991	86.358	119.738	1
ENSMUSG00000028159.14	-1.11279	0.000671402	Dapp1	90.2663	54.367	75.9066	1
ENSMUSG00000043336.14	-1.11145	0.006027	Filip1l	48.6395	29.0749	40.8137	1
ENSMUSG00000060126.14	-1.11085	9.94465e-05	Tpt1	216.481	131.503	182.49	1
ENSMUSG00000038299.15	-1.11076	0.000843952	Wdr36	71.6248	43.5132	60.3802	1
ENSMUSG00000021051.9	-1.11071	0.00746247	Ppp2r5e	36.2494	22.0197	30.5575	1
ENSMUSG00000026728.9	-1.10914	0.000350332	Vim	117.637	71.5826	99.2152	1
ENSMUSG00000042286.13	-1.10407	1.62797e-05	Stab1	5257.91	3221	4443.15	1
ENSMUSG00000042271.13	-1.10387	0.00132897	Nxt2	63.0915	38.2636	53.1604	1
ENSMUSG00000045322.10	-1.10183	0.00436612	Tlr9	45.9246	28.2245	38.8446	1
ENSMUSG00000073676.4	-1.10085	0.00147918	Hspe1	59.3634	36.4799	50.21	1
ENSMUSG00000052751.16	-1.10039	0.0235498	Repin1	29.5355	18.6721	25.1902	1
ENSMUSG00000022750.17	-1.10033	0.00263382	Klhl22	50.7492	31.1988	42.929	1
ENSMUSG00000041126.16	-1.09861	0.00072405	H2afv	81.4505	49.9684	68.8577	1
ENSMUSG00000039497.7	-1.09844	8.90207e-05	Dse	425.43	263.353	360.599	1
ENSMUSG00000039458.14	-1.09843	0.00280395	Mtmr12	51.1146	31.2254	43.1589	1
ENSMUSG00000036427.5	-1.09817	4.11398e-05	Gpi1	408.398	251.582	345.671	1
ENSMUSG00000031389.17	-1.09631	0.000179331	Arhgap4	180.559	110.797	152.654	1
ENSMUSG00000033032.15	-1.09608	0.00153292	Afap1l1	147.999	89.7721	124.708	1
ENSMUSG00000055302.5	-1.09605	9.51079e-05	Mrfap1	230.371	141.695	194.901	1
ENSMUSG00000027808.8	-1.09581	2.65988e-05	Serp1	863.333	531.068	730.427	1
ENSMUSG00000020823.16	-1.09408	7.09992e-05	Sec14l1	322.572	198.692	273.02	1
ENSMUSG00000064337.1	-1.09339	4.3428e-05	mt-Rnr1	488.564	302.441	414.115	1
ENSMUSG00000002957.11	-1.09331	4.89028e-05	Ap2a2	778.037	480.568	659.05	1
ENSMUSG00000081272.1	-1.09207	0.010381	Gm13509	34.5723	21.4081	29.3066	1
ENSMUSG00000033307.6	-1.08959	0.000270995	Mif	155.69	96.2602	131.918	1
ENSMUSG00000020893.17	-1.08913	0.00211913	Per1	59.041	36.0452	49.8427	1
ENSMUSG00000064215.13	-1.08868	0.00364808	Ifi27	48.1422	29.7489	40.7849	1
ENSMUSG00000061787.15	-1.08852	0.000223999	Rps17	141.526	87.4466	119.894	1
ENSMUSG00000068566.12	-1.08775	0.000138425	Myadm	209.537	129.583	177.555	1
ENSMUSG00000020572.7	-1.08774	0.00070329	Nampt	95.7357	58.6941	80.9191	1
ENSMUSG00000053644.13	-1.0875	0.000875952	Aldh7a1	84.3866	52.1771	71.5028	1
ENSMUSG00000012848.14	-1.08709	3.41152e-05	Rps5	622.993	385.998	528.195	1
ENSMUSG00000027962.14	-1.08696	0.0057808	Vcam1	48.9348	30.8678	41.708	1
ENSMUSG00000045594.9	-1.08685	0.000235533	Glb1	186.662	116.02	158.405	1
ENSMUSG00000024219.15	-1.08672	0.00149042	Anks1	63.1933	39.2019	53.5967	1
ENSMUSG00000006344.16	-1.08609	0.00324212	Ggt5	52.3744	32.2443	44.3224	1
ENSMUSG00000003970.8	-1.08376	4.3428e-05	Rpl8	518.095	321.808	439.58	1
ENSMUSG00000040720.15	-1.08317	0.00106271	1110037F02Rik	85.6301	52.8899	72.534	1
ENSMUSG00000007379.15	-1.08246	0.00507607	Dennd2c	50.1796	31.0272	42.5186	1
ENSMUSG00000074884.12	-1.08169	0.00216258	Serf2	57.0722	35.2215	48.332	1
ENSMUSG00000073489.5	-1.08067	0.00115582	Ifi204	80.041	49.5678	67.8517	1
ENSMUSG00000024732.7	-1.08002	0.00191544	Ccdc86	60.6689	37.5842	51.435	1
ENSMUSG00000060636.13	-1.07787	0.000241089	Rpl35a	157.181	97.9773	133.5	1
ENSMUSG00000024777.9	-1.07784	0.0113208	Ppp2r5b	35.8801	22.2239	30.4177	1
ENSMUSG00000046027.17	-1.0764	0.0030996	Stard5	53.7739	33.8736	45.8137	1
ENSMUSG00000027332.11	-1.07508	0.00207756	Ivd	58.8398	36.6508	49.9642	1
ENSMUSG00000063524.13	-1.07439	7.80361e-05	Eno1	414.798	257.719	351.966	1
ENSMUSG00000020549.14	-1.07246	0.00485466	Elac2	48.5387	30.6951	41.4012	1
ENSMUSG00000033083.16	-1.0707	0.000361405	Tbc1d4	166.6	104.3	141.68	1
ENSMUSG00000056851.13	-1.06892	0.00277378	Pcbp2	55.4715	34.5766	47.1136	1
ENSMUSG00000032000.17	-1.06723	0.00686816	Birc3	43.5852	27.399	37.1107	1
ENSMUSG00000001962.8	-1.06517	0.00306706	Fam50a	56.4451	35.4561	48.0495	1
ENSMUSG00000046691.13	-1.06453	0.00116615	Chtf8	89.529	55.9496	76.0972	1
ENSMUSG00000061360.7	-1.06286	0.00447715	Phf5a	48.48	30.5538	41.3095	1
ENSMUSG00000034947.13	-1.06219	0.000170999	Tmem106a	360.369	226.882	306.974	1
ENSMUSG00000028478.18	-1.06199	4.38957e-05	Clta	1049.17	661.382	894.054	1
ENSMUSG00000040522.5	-1.06142	0.014231	Tlr8	33.2112	20.7583	28.23	1
ENSMUSG00000022186.14	-1.05874	0.000254257	Oxct1	207.897	130.466	176.925	1
ENSMUSG00000024644.16	-1.05759	0.000105171	Cndp2	514.071	326.607	439.085	1
ENSMUSG00000032305.14	-1.05726	0.00149767	Fam219b	79.0446	50.0575	67.4498	1
ENSMUSG00000049482.15	-1.05696	0.0168495	Ctu2	31.8266	19.9946	27.0938	1
ENSMUSG00000037966.15	-1.05657	0.000190153	Ninj1	288.521	182.627	246.163	1
ENSMUSG00000024960.8	-1.05622	0.000676908	Plcb3	132.242	83.1327	112.598	1
ENSMUSG00000031367.15	-1.05536	0.00120812	Ap1s2	85.1423	53.8203	72.6135	1
ENSMUSG00000026356.15	-1.05508	0.0012989	Dars	99.4785	62.3204	84.6153	1
ENSMUSG00000025986.6	-1.05466	0.000842097	Slc39a10	107.551	67.7113	91.6154	1
ENSMUSG00000027187.10	-1.05456	0.000561379	Cat	163.475	103.565	139.511	1
ENSMUSG00000007833.14	-1.05423	0.000561379	Aldh16a1	118.304	75.4333	101.156	1
ENSMUSG00000079481.11	-1.04988	0.00307799	Nhsl2	67.8183	43.2375	57.986	1
ENSMUSG00000003865.15	-1.0489	0.0113595	Gys1	37.4829	23.9053	32.0518	1
ENSMUSG00000027804.13	-1.04785	0.00352469	Ppid	56.8907	35.898	48.4936	1
ENSMUSG00000018965.11	-1.04746	0.000490967	Ywhah	160.878	101.888	137.282	1
ENSMUSG00000060803.5	-1.04606	0.00525764	Gstp1	48.9135	31.1115	41.7927	1
ENSMUSG00000058135.12	-1.04576	0.0103794	Gstm1	39.7284	25.1854	33.9112	1
ENSMUSG00000030269.14	-1.04554	0.00275317	Mtmr14	60.6529	38.8249	51.9217	1
ENSMUSG00000010277.7	-1.04524	0.000182606	2610507B11Rik	429.649	273.878	367.341	1
ENSMUSG00000040848.11	-1.04511	0.00025929	Sft2d2	325.309	207.855	278.327	1
ENSMUSG00000049401.10	-1.04417	0.00136193	Ogfr	87.9987	56.3133	75.3245	1
ENSMUSG00000048799.7	-1.04406	0.0043021	Cep120	59.4829	37.6502	50.7498	1
ENSMUSG00000029171.12	-1.04359	0.0106378	Pgm1	42.5268	27.4166	36.4827	1
ENSMUSG00000045136.5	-1.04259	0.00552739	Tubb2b	50.9218	32.2061	43.4355	1
ENSMUSG00000049339.16	-1.04258	0.00147918	Fam134a	90.7989	58.0746	77.7092	1
ENSMUSG00000023055.9	-1.04137	0.00623925	Calcoco1	47.5947	30.2574	40.6598	1
ENSMUSG00000011306.6	-1.04084	0.017441	Sugp1	36.034	23.4968	31.0191	1
ENSMUSG00000028382.15	-1.04052	0.000249723	Ptbp3	329.374	211.706	282.307	1
ENSMUSG00000099757.1	-1.03992	0.0141229	BE692007	36.9833	23.4647	31.5759	1
ENSMUSG00000058076.12	-1.03963	0.0009985	Sdhc	103.842	66.0445	88.723	1
ENSMUSG00000003134.10	-1.03824	0.00147491	Tbc1d8	91.9249	59.0081	78.7582	1
ENSMUSG00000021822.2	-1.03748	0.00374742	Plau	70.8125	45.4128	60.6526	1
ENSMUSG00000029504.5	-1.03712	0.0212886	Ddx51	30.682	19.7904	26.3253	1
ENSMUSG00000025232.7	-1.03662	4.62565e-05	Hexa	1763.48	1130.54	1510.31	1
ENSMUSG00000032436.16	-1.03658	0.000294291	Cmtm7	235.394	151.268	201.744	1
ENSMUSG00000015852.13	-1.03624	3.58836e-05	Fcrls	3804.06	2438.05	3257.66	1
ENSMUSG00000031320.9	-1.03548	9.63509e-05	Rps4x	591.887	379.637	506.987	1
ENSMUSG00000028832.11	-1.03533	0.0015923	Stmn1	85.5561	55.3102	73.4577	1
ENSMUSG00000038175.9	-1.03477	0.000554891	Mylip	143.925	92.601	123.395	1
ENSMUSG00000001156.9	-1.03467	0.0106378	Mxd1	42.5438	27.1802	36.3983	1
ENSMUSG00000060791.15	-1.03436	0.00166651	Gmfg	80.2679	51.3073	68.6837	1
ENSMUSG00000054404.12	-1.03307	0.024111	Slfn5	32.2895	20.8554	27.7158	1
ENSMUSG00000026509.15	-1.03149	0.00872465	Capn2	46.4528	29.858	39.8149	1
ENSMUSG00000038774.8	-1.02999	0.0120802	Ascc3	42.8334	27.553	36.7212	1
ENSMUSG00000022885.15	-1.02986	0.000356096	St6gal1	322.1	207.422	276.229	1
ENSMUSG00000032690.16	-1.02919	0.00254358	Oas2	71.6692	45.8329	61.3346	1
ENSMUSG00000057497.8	-1.02782	0.0246639	Fam136a	30.8551	20.1153	26.5592	1
ENSMUSG00000046718.7	-1.02764	0.000453518	Bst2	227.102	146.332	194.794	1
ENSMUSG00000027133.3	-1.02761	0.00616295	Nop10	50.0089	32.1382	42.8606	1
ENSMUSG00000024193.7	-1.02752	0.0197408	Phf1	33.6244	21.5221	28.7835	1
ENSMUSG00000024570.6	-1.02734	0.00153397	Rbfa	94.4136	61.1853	81.1223	1
ENSMUSG00000070697.4	-1.02665	0.0147249	Utp3	45.3758	28.6597	38.6894	1
ENSMUSG00000022106.14	-1.02536	0.000670066	Rcbtb2	168.35	108.238	144.305	1
ENSMUSG00000035208.15	-1.0252	0.0172564	Slfn8	44.3405	28.1039	37.8458	1
ENSMUSG00000022971.18	-1.02429	0.00072405	Ifnar2	174.581	113.308	150.072	1
ENSMUSG00000052698.14	-1.02325	0.000261901	Tln2	382.358	247.248	328.314	1
ENSMUSG00000027544.16	-1.02248	0.000828849	Nfatc2	131.994	84.8366	113.131	1
ENSMUSG00000032288.9	-1.02163	0.0196269	Imp3	34.3452	21.9736	29.3966	1
ENSMUSG00000039967.14	-1.02073	0.00242555	Zfp292	77.5519	50.3139	66.6567	1
ENSMUSG00000021037.6	-1.01997	0.00141566	Ahsa1	99.0607	63.7897	84.9523	1
ENSMUSG00000040483.15	-1.0198	0.0239226	Xaf1	30.7966	20.1074	26.5209	1
ENSMUSG00000037949.7	-1.01672	0.00774654	Ano10	54.5762	35.2943	46.8634	1
ENSMUSG00000008036.11	-1.01668	0.000433608	Ap2s1	232.876	151.768	200.433	1
ENSMUSG00000028064.17	-1.01612	0.000921951	Sema4a	123.793	80.3192	106.404	1
ENSMUSG00000062825.15	-1.01579	0.000151386	Actg1	634.543	414.122	546.374	1
ENSMUSG00000031540.13	-1.01518	0.00889726	Kat6a	47.0393	30.7217	40.5123	1
ENSMUSG00000021250.13	-1.01426	0.00804278	Fos	774.011	501.19	664.882	1
ENSMUSG00000071379.1	-1.01391	0.00494218	Hpcal1	55.4044	36.1598	47.7066	1
ENSMUSG00000034300.16	-1.01252	0.0259376	Fam53c	30.2157	19.6	25.9694	1
ENSMUSG00000000275.16	-1.0117	0.000899063	Trim25	130.63	84.7669	112.285	1
ENSMUSG00000035585.16	-1.01132	0.00305973	Tsen34	69.829	45.4813	60.0899	1
ENSMUSG00000063550.7	-1.00968	0.00511409	Nup98	55.6102	36.3198	47.8941	1
ENSMUSG00000003559.7	-1.00944	0.0101271	As3mt	44.7754	29.2689	38.5728	1
ENSMUSG00000020577.15	-1.00815	0.00777709	Tspan13	51.0338	33.5408	44.0366	1
ENSMUSG00000020372.15	-1.00747	0.000177306	Gnb2l1	579.601	378.623	499.21	1
ENSMUSG00000031700.11	-1.00716	0.00505817	Gpt2	57.4775	37.7236	49.576	1
ENSMUSG00000024696.8	-1.00671	0.00500683	Lpxn	66.4654	43.0089	57.0828	1
ENSMUSG00000054604.7	-1.00567	0.00153397	Cggbp1	108.475	71.0771	93.5156	1
ENSMUSG00000061759.15	-1.00511	0.0256151	Armt1	33.3044	21.7203	28.6707	1
ENSMUSG00000034560.5	-1.00488	0.0014374	A230046K03Rik	166.573	109.082	143.577	1
ENSMUSG00000003380.11	-1.0043	0.0013337	Rabac1	107.467	70.4959	92.6783	1
ENSMUSG00000031129.9	-1.00424	0.000407212	Slc9a9	309.405	202.815	266.769	1
ENSMUSG00000048930.12	-1.00365	0.0206908	Tada3	36.5682	23.6356	31.3952	1
ENSMUSG00000072889.9	-1.00365	0.000643773	Nfxl1	195.405	128.858	168.786	1
ENSMUSG00000022016.15	-1.00335	0.0104918	Akap11	45.6117	29.8501	39.307	1
ENSMUSG00000024381.15	-1.00251	0.000241089	Bin1	496.566	325.914	428.305	1
ENSMUSG00000037563.15	-1.00247	0.000478926	Rps16	243.473	159.628	209.935	1
ENSMUSG00000027472.14	-1.00237	0.0113595	Pdrg1	44.2842	28.9264	38.1411	1
ENSMUSG00000005447.12	-1.00188	0.0172471	Pafah1b3	37.3817	24.512	32.2338	1
ENSMUSG00000021886.6	-1.0017	0.0115491	Gpr65	47.4718	30.772	40.7919	1
ENSMUSG00000038644.14	-1.00044	0.00242555	Pold1	86.4405	56.406	74.4267	1
ENSMUSG00000090124.7	-0.99841	0.00132053	Ugt1a7c	114.359	75.0714	98.6439	1
ENSMUSG00000004698.9	-0.997816	0.0038067	Hdac9	70.8263	46.6584	61.1591	1
ENSMUSG00000050213.6	-0.996821	0.0138024	Snip1	40.8666	26.9395	35.2958	1
ENSMUSG00000051185.9	-0.996815	0.0029534	Fam174a	96.2424	64.1977	83.4245	1
ENSMUSG00000055065.6	-0.996501	0.00141566	Ddx17	163.172	106.866	140.65	1
ENSMUSG00000000959.6	-0.995948	0.0115889	Oxa1l	45.0171	29.5792	38.842	1
ENSMUSG00000026094.14	-0.995905	0.00149767	Stk17b	113.137	74.6041	97.7238	1
ENSMUSG00000002222.14	-0.995516	0.0343235	Rmnd5a	30.4728	19.6934	26.1611	1
ENSMUSG00000026566.15	-0.995058	0.0134563	Mpzl1	41.8067	27.7002	36.1641	1
ENSMUSG00000028743.7	-0.994017	0.0166419	Akr7a5	38.9755	25.7734	33.6947	1
ENSMUSG00000042709.14	-0.993712	0.0204329	Atpaf2	36.5472	24.349	31.668	1
ENSMUSG00000032294.16	-0.993513	0.000190153	Pkm	998.121	656.568	861.5	1
ENSMUSG00000056770.15	-0.993	0.00169383	Setd3	106.353	69.9679	91.7989	1
ENSMUSG00000079641.3	-0.992092	0.00227772	Rpl39	89.1027	59.0099	77.0656	1
ENSMUSG00000043716.13	-0.991576	0.000270535	Rpl7	546.678	362.077	472.837	1
ENSMUSG00000023904.10	-0.988616	0.0246639	Hcfc1r1	33.7682	22.3809	29.2133	1
ENSMUSG00000032199.12	-0.988249	0.00175837	Polr2m	116.353	77.0249	100.622	1
ENSMUSG00000021728.7	-0.987646	0.00753837	Emb	54.7886	36.5005	47.4733	1
ENSMUSG00000068739.13	-0.987131	0.00221318	Sars	100.535	66.2045	86.8026	1
ENSMUSG00000026648.18	-0.986844	0.00102193	Dclre1c	162.841	108.184	140.978	1
ENSMUSG00000015697.14	-0.985908	0.000846552	Setdb1	198.245	131.801	171.667	1
ENSMUSG00000029163.9	-0.985678	0.00171412	Emilin1	131.94	88.5916	114.601	1
ENSMUSG00000018882.12	-0.985514	0.0228748	Mrpl45	34.8301	23.0622	30.123	1
ENSMUSG00000075415.13	-0.985259	0.000781665	Fnbp1	253.203	167.889	219.077	1
ENSMUSG00000019122.8	-0.985089	0.00102193	Ccl9	265.956	175.051	229.594	1
ENSMUSG00000028861.13	-0.985034	0.0129304	Mrps15	43.7595	29.104	37.8973	1
ENSMUSG00000056234.14	-0.984998	0.00127908	Ncoa4	131.481	87.2071	113.771	1
ENSMUSG00000021703.8	-0.984458	0.00382864	Serinc5	77.8745	51.9698	67.5126	1
ENSMUSG00000030946.12	-0.984062	0.026458	Lhpp	34.8119	22.81	30.0111	1
ENSMUSG00000035493.9	-0.983651	0.000324239	Tgfbi	650.123	431.035	562.488	1
ENSMUSG00000028385.14	-0.983488	0.00171412	Snx30	127.866	84.2704	110.428	1
ENSMUSG00000059883.16	-0.981621	0.003838	Irak4	74.0564	49.5187	64.2413	1
ENSMUSG00000028300.14	-0.981417	0.00253037	3110043O21Rik	98.5921	65.5723	85.3842	1
ENSMUSG00000020102.14	-0.981112	0.00599807	Slc16a7	60.8535	40.7263	52.8026	1
ENSMUSG00000038900.17	-0.980947	0.00168127	Rpl12	116.146	77.5565	100.71	1
ENSMUSG00000020755.9	-0.980649	0.0087811	Sap30bp	53.1186	35.3943	46.0289	1
ENSMUSG00000044465.18	-0.980357	0.00564876	Fam160a2	62.5762	41.9925	54.3427	1
ENSMUSG00000021585.8	-0.979896	0.00745449	Cast	56.7556	37.5902	49.0895	1
ENSMUSG00000005483.9	-0.979472	0.00322491	Dnajb1	101.761	68.0174	88.2637	1
ENSMUSG00000003308.14	-0.979352	0.00704812	Keap1	55.878	37.1563	48.3893	1
ENSMUSG00000006301.17	-0.979193	0.00256681	Tmbim1	104.164	69.697	90.3775	1
ENSMUSG00000030595.15	-0.978534	0.0336797	Nfkbib	33.7111	22.1445	29.0844	1
ENSMUSG00000022122.14	-0.978216	0.000356096	Ednrb	723.817	483.11	627.534	1
ENSMUSG00000046556.6	-0.977668	0.0210199	Zfp319	37.7826	25.2315	32.7622	1
ENSMUSG00000036775.12	-0.977176	0.0259376	Decr2	37.495	25.0697	32.5249	1
ENSMUSG00000025464.14	-0.976331	0.00649156	Paox	58.606	39.0734	50.793	1
ENSMUSG00000056204.7	-0.976019	0.0043195	Pgpep1	75.6502	50.1805	65.4623	1
ENSMUSG00000030697.7	-0.97587	0.00106081	Ppp4c	176.68	118.027	153.219	1
ENSMUSG00000001175.13	-0.975692	0.0003146	Calm1	697.416	465.809	604.773	1
ENSMUSG00000029343.17	-0.975585	0.000846552	Crybb1	251.684	167.103	217.852	1
ENSMUSG00000027452.11	-0.975078	0.000411478	Acss1	412.2	276.157	357.783	1
ENSMUSG00000026193.15	-0.974454	0.00494345	Fn1	68.7143	46.2008	59.7089	1
ENSMUSG00000024590.8	-0.968885	0.00192544	Lmnb1	112.462	75.5454	97.6956	1
ENSMUSG00000014606.14	-0.968876	0.00101949	Slc25a11	215.317	144.91	187.154	1
ENSMUSG00000032109.14	-0.968202	0.0229591	Nlrx1	41.7714	28.5973	36.5017	1
ENSMUSG00000022426.5	-0.967652	0.0365438	Josd1	30.3638	20.3225	26.3473	1
ENSMUSG00000024646.13	-0.967295	0.00183327	Cyb5a	136.705	91.7354	118.717	1
ENSMUSG00000038803.7	-0.966339	0.0134841	Ost4	46.0948	31.1163	40.1034	1
ENSMUSG00000015994.9	-0.966071	0.00232367	Fnta	107.401	72.259	93.344	1
ENSMUSG00000032309.15	-0.965623	0.0294725	Fbxo22	34.815	23.4441	30.2666	1
ENSMUSG00000026600.12	-0.965365	0.00116599	Soat1	283.102	190.706	246.144	1
ENSMUSG00000041841.7	-0.964219	0.00298415	Rpl37	95.4725	64.4147	83.0494	1
ENSMUSG00000024965.8	-0.96328	0.000406209	Fermt3	671.355	452.806	583.935	1
ENSMUSG00000041852.14	-0.963258	0.0292404	Tcf20	36.9432	25.2176	32.2529	1
ENSMUSG00000025630.8	-0.963093	0.00149767	Hprt	175.813	118.361	152.832	1
ENSMUSG00000022353.9	-0.962717	0.00309182	Mtss1	121.232	81.6181	105.386	1
ENSMUSG00000025026.14	-0.962233	0.00612972	Add3	64.4261	43.5593	56.0794	1
ENSMUSG00000039853.18	-0.961983	0.0115889	Trim14	51.8102	34.7524	44.9871	1
ENSMUSG00000030745.9	-0.961918	0.00124162	Il21r	224.617	151.32	195.298	1
ENSMUSG00000003429.10	-0.960306	0.000406209	Rps11	667.648	450.792	580.906	1
ENSMUSG00000058454.15	-0.960209	0.0183778	Dhcr7	42.4355	28.7064	36.9438	1
ENSMUSG00000028149.12	-0.960196	0.00107857	Rap1gds1	263.08	177.164	228.714	1
ENSMUSG00000034190.8	-0.960043	0.00719967	Chmp7	70.9481	47.9591	61.7525	1
ENSMUSG00000062647.16	-0.959129	0.000727889	Rpl7a	304.364	205.962	265.003	1
ENSMUSG00000001416.13	-0.959055	0.00122853	Cct3	235.874	159.176	205.195	1
ENSMUSG00000031823.13	-0.959023	0.0029226	Zdhhc7	98.8005	66.7688	85.9878	1
ENSMUSG00000021669.14	-0.958908	0.0152911	Col4a3bp	52.9643	36.0283	46.1899	1
ENSMUSG00000029581.14	-0.958688	0.00387533	Fscn1	87.1797	58.9796	75.8996	1
ENSMUSG00000031451.5	-0.957194	0.000249684	Gas6	2319.78	1572.48	2020.86	1
ENSMUSG00000034789.7	-0.9569	0.00484165	Rab24	95.1733	63.6151	82.55	1
ENSMUSG00000004043.14	-0.956677	0.0249643	Stat5a	37.1955	25.2855	32.4315	1
ENSMUSG00000000056.7	-0.956508	0.00660211	Narf	76.2268	51.4625	66.3211	1
ENSMUSG00000047719.2	-0.95627	0.0412554	Ubiad1	32.2015	21.7803	28.033	1
ENSMUSG00000030538.15	-0.95621	0.0153752	Cib1	48.0252	32.1855	41.6893	1
ENSMUSG00000025607.15	-0.956055	0.00465741	Copg2	101.137	69.3218	88.4108	1
ENSMUSG00000019132.10	-0.955883	0.00614213	BC005537	69.9503	47.7252	61.0603	1
ENSMUSG00000041797.7	-0.954575	0.000680232	Abca9	572.121	387.925	498.443	1
ENSMUSG00000025158.7	-0.953967	0.016141	Rfng	49.7094	33.6814	43.2982	1
ENSMUSG00000058799.14	-0.953784	0.00408163	Nap1l1	90.2589	61.158	78.6185	1
ENSMUSG00000028378.6	-0.953241	0.0191293	Ptgr1	42.8973	29.1737	37.4078	1
ENSMUSG00000022150.16	-0.953004	0.000534337	Dab2	2689.99	1828.55	2345.41	1
ENSMUSG00000001052.15	-0.952487	0.00265255	Sec24b	116.74	79.4422	101.821	1
ENSMUSG00000000058.6	-0.952426	0.0318129	Cav2	33.8009	23.1053	29.5226	1
ENSMUSG00000017057.9	-0.952006	0.00198751	Il13ra1	148.087	100.123	128.901	1
ENSMUSG00000022898.12	-0.951069	0.00195577	Dscr3	156.573	106.487	136.539	1
ENSMUSG00000020766.4	-0.950841	0.00842734	Galk1	59.8048	40.5202	52.0909	1
ENSMUSG00000064339.1	-0.950797	0.000242902	mt-Rnr2	9418.76	6411.47	8215.84	1
ENSMUSG00000032806.13	-0.950196	0.027353	Slc10a3	39.936	26.7159	34.648	1
ENSMUSG00000022842.16	-0.949579	0.0388763	Ece2	30.2487	20.5905	26.3854	1
ENSMUSG00000026667.14	-0.949392	0.00824936	Uhmk1	76.7172	52.3214	66.9589	1
ENSMUSG00000023027.12	-0.947061	0.0430625	Atf1	29.9489	20.2577	26.0724	1
ENSMUSG00000024507.6	-0.946973	0.00168232	Hsd17b4	174.491	119.617	152.541	1
ENSMUSG00000038812.16	-0.946338	0.0352456	Trmt112	32.1799	21.896	28.0663	1
ENSMUSG00000074476.5	-0.946158	0.0477161	Spc24	28.9478	19.5843	25.2024	1
ENSMUSG00000062908.12	-0.945944	0.00472779	Acadm	82.064	56.1054	71.6805	1
ENSMUSG00000022841.14	-0.944937	0.000866332	Ap2m1	432.515	295.992	377.906	1
ENSMUSG00000071533.11	-0.944686	0.018445	Pcnp	45.3074	30.9181	39.5517	1
ENSMUSG00000020654.15	-0.944594	0.0350917	Adcy3	33.2576	22.6519	29.0153	1
ENSMUSG00000022200.7	-0.944095	0.0110028	Golph3	62.1606	42.1755	54.1666	1
ENSMUSG00000039294.14	-0.944001	0.00141916	BC017643	225.93	155.056	197.58	1
ENSMUSG00000021108.17	-0.943893	0.00607179	Prkch	79.4171	54.5446	69.4681	1
ENSMUSG00000025967.16	-0.943295	0.000914315	Eef1b2	333.829	228.775	291.807	1
ENSMUSG00000031753.16	-0.941144	0.0122253	Cog4	55.4896	37.7139	48.3793	1
ENSMUSG00000026547.15	-0.940426	0.00247728	Tagln2	128.191	87.8854	112.069	1
ENSMUSG00000015478.13	-0.939969	0.0247673	Rnf5	39.1973	26.7668	34.2251	1
ENSMUSG00000031613.8	-0.939716	0.00153139	Hpgd	242.767	166.476	212.251	1
ENSMUSG00000063787.3	-0.939612	0.0428224	Chchd1	29.8772	20.5208	26.1346	1
ENSMUSG00000038520.15	-0.939499	0.00352469	Tbc1d17	109.787	74.8192	95.8001	1
ENSMUSG00000022747.16	-0.939447	0.00369376	St3gal6	99.3825	68.1283	86.8808	1
ENSMUSG00000036644.15	-0.939138	0.00136193	Tbc1d9b	290.169	198.544	253.519	1
ENSMUSG00000005882.18	-0.938672	0.018445	Uqcc1	46.5451	32.0194	40.7348	1
ENSMUSG00000020432.12	-0.938279	0.00070329	Tcn2	455.559	312.646	398.394	1
ENSMUSG00000026177.11	-0.938257	0.00107004	Slc11a1	368.156	252.237	321.788	1
ENSMUSG00000003423.14	-0.938075	0.0151024	Pih1d1	49.549	33.8208	43.2577	1
ENSMUSG00000072115.10	-0.937701	0.00714546	Ang	76.6384	52.0565	66.8056	1
ENSMUSG00000028234.6	-0.937521	0.0013337	Rps20	239.428	164.233	209.35	1
ENSMUSG00000026201.12	-0.937028	0.0159852	Stk16	48.822	33.4929	42.6903	1
ENSMUSG00000030787.3	-0.936944	0.00047054	Lyve1	1936.37	1332.22	1694.71	1
ENSMUSG00000021238.10	-0.935842	0.00552285	Aldh6a1	87.3913	60.2106	76.519	1
ENSMUSG00000018395.19	-0.933973	0.0390234	Kif3a	32.5014	22.3573	28.4438	1
ENSMUSG00000034993.7	-0.933676	0.00746247	Vat1	76.8488	52.508	67.1125	1
ENSMUSG00000020257.12	-0.933616	0.00801885	Wdr82	70.2049	48.4331	61.4962	1
ENSMUSG00000028955.3	-0.933146	0.00130402	Vamp3	290.048	199.677	253.899	1
ENSMUSG00000049090.2	-0.933075	0.0452156	Zadh2	33.6252	22.6579	29.2383	1
ENSMUSG00000034484.7	-0.931651	0.000718238	Snx2	945.069	651.588	827.677	1
ENSMUSG00000030079.15	-0.93124	0.0201722	Ruvbl1	48.2087	33.0189	42.1328	1
ENSMUSG00000032898.9	-0.927961	0.0196476	Fbxo21	47.2152	32.4534	41.3105	1
ENSMUSG00000019832.3	-0.92774	0.00242555	Rab32	238.393	164.754	208.937	1
ENSMUSG00000006418.17	-0.927354	0.002689	Rnf114	156.717	108.332	137.363	1
ENSMUSG00000029826.14	-0.927053	0.00221318	Zc3hav1	177.489	122.671	155.562	1
ENSMUSG00000052384.13	-0.926956	0.000617072	Nrros	911.646	629.83	798.92	1
ENSMUSG00000031813.7	-0.92688	0.0121956	Mvb12a	55.1543	38.1594	48.3563	1
ENSMUSG00000096210.1	-0.926249	0.00144358	H1f0	303.123	209.306	265.596	1
ENSMUSG00000069255.12	-0.925377	0.0174108	Dusp22	48.6296	33.8275	42.7087	1
ENSMUSG00000026480.12	-0.925103	0.00232335	Ncf2	166.229	115.43	145.91	1
ENSMUSG00000028790.13	-0.924736	0.00391688	Khdrbs1	154.246	105.77	134.855	1
ENSMUSG00000011096.17	-0.924389	0.028347	Akt1s1	38.7058	26.8286	33.9549	1
ENSMUSG00000027341.10	-0.923369	0.0339628	Tmem230	39.7505	27.1341	34.704	1
ENSMUSG00000058325.5	-0.922996	0.00541449	Dock1	96.9106	67.4058	85.1087	1
ENSMUSG00000031246.14	-0.922818	0.00181474	Sh3bgrl	247.893	171.933	217.509	1
ENSMUSG00000022667.17	-0.92225	0.00399434	Cd200r1	106.699	73.9513	93.5997	1
ENSMUSG00000022901.13	-0.921767	0.00098642	Cd86	517.039	358.695	453.701	1
ENSMUSG00000017009.3	-0.921553	0.00123011	Sdc4	459.806	320.367	404.03	1
ENSMUSG00000018339.11	-0.921426	0.00158316	Gpx3	442.041	305.489	387.42	1
ENSMUSG00000005034.15	-0.921046	0.00184602	Prkacb	313.009	218.476	275.196	1
ENSMUSG00000006611.14	-0.92048	0.00206977	Hfe	257.152	179.254	225.992	1
ENSMUSG00000042042.14	-0.919525	0.0312375	Csgalnact2	39.7101	27.3608	34.7704	1
ENSMUSG00000028062.15	-0.918586	0.00794116	Lamtor2	76.0808	52.6699	66.7164	1
ENSMUSG00000002233.13	-0.918329	0.0348843	Rhoc	36.7799	25.32	32.1959	1
ENSMUSG00000024851.13	-0.917871	0.0114675	Pitpnm1	66.4283	45.7819	58.1697	1
ENSMUSG00000028884.14	-0.916604	0.0201257	Rpa2	48.9276	33.7747	42.8664	1
ENSMUSG00000021895.9	-0.916076	0.00452155	Arhgef3	125.731	88.0248	110.649	1
ENSMUSG00000004451.14	-0.915744	0.00192544	Ralb	281.215	196.009	247.133	1
ENSMUSG00000062981.4	-0.912622	0.0198751	Mrpl42	50.1369	34.67	43.9501	1
ENSMUSG00000027639.16	-0.911414	0.00549552	Samhd1	100.514	70.2879	88.4238	1
ENSMUSG00000032788.14	-0.911223	0.00536349	Pdxk	118.566	83.365	104.486	1
ENSMUSG00000024909.14	-0.910848	0.0173207	Efemp2	50.6961	35.4198	44.5856	1
ENSMUSG00000003992.14	-0.910688	0.0343783	Ssbp2	37.7827	26.2564	33.1722	1
ENSMUSG00000029455.14	-0.910568	0.00168232	Aldh2	286.486	200.822	252.221	1
ENSMUSG00000096727.2	-0.909718	0.0192578	Psmb9	49.0259	34.1584	43.0789	1
ENSMUSG00000018287.12	-0.909637	0.0185492	Spag7	50.3197	35.301	44.3122	1
ENSMUSG00000032745.17	-0.909508	0.0109291	Gpbp1	64.8498	45.1801	56.9819	1
ENSMUSG00000037815.6	-0.909505	0.00307799	Ctnna1	165.763	116.362	146.003	1
ENSMUSG00000039191.12	-0.909218	0.0038067	Rbpj	160.675	113.109	141.649	1
ENSMUSG00000005656.8	-0.908956	0.00164839	Snx6	470.677	331.019	414.814	1
ENSMUSG00000030541.16	-0.908923	0.00115625	Idh2	512.836	359.707	451.584	1
ENSMUSG00000024130.15	-0.907127	0.0100005	Abca3	134.915	95.808	119.272	1
ENSMUSG00000035392.17	-0.90696	0.00784864	Dennd1a	82.9259	58.1432	73.0128	1
ENSMUSG00000040723.14	-0.90667	0.00300601	Rcsd1	172.13	120.491	151.474	1
ENSMUSG00000031311.17	-0.906508	0.0020715	Nono	281.835	196.972	247.89	1
ENSMUSG00000034064.14	-0.90522	0.0139045	Poglut1	57.6795	40.3554	50.7498	1
ENSMUSG00000071415.6	-0.905087	0.00261597	Rpl23	190.619	133.972	167.96	1
ENSMUSG00000029009.17	-0.903985	0.00346918	Mthfr	174.661	122.37	153.744	1
ENSMUSG00000022957.19	-0.903739	0.00505817	Itsn1	181.01	128.212	159.891	1
ENSMUSG00000014158.11	-0.902578	0.0110923	Trpv4	75.4935	52.8202	66.4242	1
ENSMUSG00000003062.12	-0.902452	0.00436612	Stard3nl	127.777	89.7613	112.57	1
ENSMUSG00000068874.13	-0.902105	0.0271216	Selenbp1	49.224	34.2784	43.2457	1
ENSMUSG00000031820.8	-0.901805	0.0255856	Babam1	45.0266	31.5679	39.6431	1
ENSMUSG00000000682.7	-0.901628	0.0318129	Cd52	40.899	28.6191	35.987	1
ENSMUSG00000062006.12	-0.901212	0.00198751	Rpl34	287.179	202.205	253.19	1
ENSMUSG00000087370.2	-0.900915	0.00410641	Tmem170b	153.222	108.243	135.23	1
ENSMUSG00000031839.6	-0.900662	0.00336101	Hsbp1	177.687	124.924	156.582	1
ENSMUSG00000026104.14	-0.900604	0.0192578	Stat1	55.62	38.5867	48.8067	1
ENSMUSG00000042684.8	-0.900205	0.00222637	Npl	291.309	204.972	256.774	1
ENSMUSG00000028333.10	-0.900023	0.00549552	Anp32b	108.261	76.0776	95.3877	1
ENSMUSG00000031917.11	-0.89903	0.0353243	Nip7	39.1801	27.9269	34.6788	1
ENSMUSG00000069793.11	-0.898752	0.041263	Slfn9	36.7151	25.8461	32.3675	1
ENSMUSG00000005354.15	-0.898226	0.00436144	Txn2	122.891	86.6828	108.408	1
ENSMUSG00000027327.16	-0.898103	0.0264692	1700037H04Rik	47.8542	34.1809	42.3849	1
ENSMUSG00000018574.14	-0.897639	0.0209591	Acadvl	49.5455	35.1664	43.7939	1
ENSMUSG00000027715.9	-0.89753	0.00490321	Ccna2	113.081	79.8204	99.777	1
ENSMUSG00000002428.12	-0.897012	0.0106423	Hltf	74.4637	52.4068	65.6409	1
ENSMUSG00000008035.12	-0.896972	0.00417153	Mid1ip1	148.146	104.231	130.58	1
ENSMUSG00000026276.17	-0.896558	0.00206977	2006-09-02	461.084	324.248	406.35	1
ENSMUSG00000034165.16	-0.896432	0.00844929	Ccnd3	95.8967	67.9841	84.7317	1
ENSMUSG00000029145.12	-0.896268	0.0387759	Eif2b4	37.1093	26.0728	32.6947	1
ENSMUSG00000037242.8	-0.895575	0.00944227	Clic4	90.2885	63.3854	79.5273	1
ENSMUSG00000028998.6	-0.895171	0.0167945	Tomm7	55.4686	39.2147	48.967	1
ENSMUSG00000020850.14	-0.89439	0.00388347	Prpf8	261.038	183.16	229.887	1
ENSMUSG00000023845.6	-0.894022	0.0344892	Lnpep	39.7942	28.2088	35.16	1
ENSMUSG00000002372.8	-0.893872	0.0160659	Ranbp3	78.6544	55.3901	69.3487	1
ENSMUSG00000022516.9	-0.893074	0.00753837	Nudt16l1	93.4129	65.8766	82.3984	1
ENSMUSG00000041328.16	-0.892115	0.0339557	Pcf11	41.6902	29.8774	36.9651	1
ENSMUSG00000037353.8	-0.891764	0.0141229	Letmd1	72.3704	52.0226	64.2313	1
ENSMUSG00000025512.14	-0.89158	0.013942	Chid1	69.6242	49.6472	61.6334	1
ENSMUSG00000061119.7	-0.89095	0.00299878	Prcp	268.051	189.826	236.761	1
ENSMUSG00000030432.12	-0.88998	0.00800218	Rpl28	92.2657	65.5633	81.5847	1
ENSMUSG00000039671.18	-0.889809	0.00846391	Zmynd8	91.6486	65.3541	81.1308	1
ENSMUSG00000035004.3	-0.888793	0.00368586	Igsf6	172.424	122.245	152.353	1
ENSMUSG00000026696.15	-0.88854	0.0238586	Vamp4	48.3475	34.3154	42.7347	1
ENSMUSG00000035726.7	-0.888476	0.0157991	Supt16	58.5609	41.6294	51.7883	1
ENSMUSG00000031657.16	-0.888257	0.049952	Heatr3	41.2998	29.2858	36.4942	1
ENSMUSG00000020472.14	-0.888024	0.0215557	Zkscan17	53.5489	37.7345	47.2231	1
ENSMUSG00000030921.16	-0.887824	0.00525736	Trim30a	152.893	107.651	134.796	1
ENSMUSG00000064373.11	-0.887618	0.000643773	Sepp1	6919.52	4928.01	6122.91	1
ENSMUSG00000026938.10	-0.887369	0.00221318	Fcna	443.55	313.355	391.472	1
ENSMUSG00000000628.10	-0.886908	0.00303364	Hk2	234.124	166.227	206.965	1
ENSMUSG00000020661.15	-0.88665	0.00426163	Dnmt3a	168.545	119.462	148.912	1
ENSMUSG00000031402.12	-0.885928	0.00252217	Mpp1	286.489	204.447	253.672	1
ENSMUSG00000002870.8	-0.885894	0.0042616	Mcm2	159.083	112.767	140.556	1
ENSMUSG00000028436.8	-0.885682	0.00470199	Dcaf12	184.473	131.14	163.14	1
ENSMUSG00000041238.15	-0.88567	0.0457374	Rbbp8	38.7493	27.5414	34.2662	1
ENSMUSG00000022346.14	-0.885592	0.0115889	Myc	89.4481	62.7769	78.7796	1
ENSMUSG00000058440.14	-0.885463	0.011053	Nrf1	77.8534	55.4017	68.8727	1
ENSMUSG00000039001.12	-0.885422	0.00745449	Rps21	101.277	71.7299	89.4584	1
ENSMUSG00000028689.14	-0.884745	0.0492676	Ccdc163	35.6839	25.3582	31.5536	1
ENSMUSG00000041926.15	-0.884596	0.00314408	Rnpep	248.176	176.75	219.606	1
ENSMUSG00000025040.13	-0.884436	0.0113595	Fundc1	73.5079	52.4262	65.0752	1
ENSMUSG00000073490.10	-0.88407	0.00456476	AI607873	149.651	106.746	132.489	1
ENSMUSG00000030220.13	-0.883302	0.00204299	Arhgdib	433.509	308.56	383.529	1
ENSMUSG00000007892.7	-0.883297	0.00167078	Rplp1	476.972	339.482	421.976	1
ENSMUSG00000044709.6	-0.883074	0.0268762	Gemin7	46.3017	33.005	40.983	1
ENSMUSG00000015889.7	-0.882867	0.00794116	Lta4h	102.188	72.316	90.2393	1
ENSMUSG00000034247.9	-0.882236	0.0108002	Plekhm1	82.0594	58.7087	72.7191	1
ENSMUSG00000032067.5	-0.88209	0.0205658	Pts	53.3324	38.2085	47.2829	1
ENSMUSG00000028426.10	-0.881886	0.0319528	Rad23b	44.2612	31.5709	39.1851	1
ENSMUSG00000028454.16	-0.880548	0.0464028	Pigo	36.5332	25.9443	32.2976	1
ENSMUSG00000061288.13	-0.879678	0.00556426	Taok3	155.076	110.641	137.302	1
ENSMUSG00000017754.13	-0.879039	0.0109115	Pltp	81.0784	58.0686	71.8745	1
ENSMUSG00000050335.16	-0.87741	0.0408322	Lgals3	39.1176	27.7681	34.5778	1
ENSMUSG00000000827.18	-0.877288	0.00860652	Tpd52l2	108.259	76.7727	95.6645	1
ENSMUSG00000026385.16	-0.876954	0.0126211	Dbi	73.8162	52.7257	65.38	1
ENSMUSG00000038160.6	-0.876954	0.0322516	Atg5	49.2853	35.2118	43.6559	1
ENSMUSG00000024052.17	-0.876799	0.00605061	Lpin2	128.348	91.5627	113.634	1
ENSMUSG00000037089.9	-0.876439	0.00336885	Slc35b2	255.429	184.103	226.899	1
ENSMUSG00000036241.3	-0.876158	0.0382866	Ube2r2	42.3897	30.3508	37.5741	1
ENSMUSG00000005501.14	-0.875589	0.0177698	Usp40	63.7638	46.1105	56.7025	1
ENSMUSG00000051495.7	-0.87536	0.0101271	Irf2bp2	86.3232	61.7586	76.4974	1
ENSMUSG00000056220.14	-0.875194	0.0134751	Pla2g4a	75.1157	53.9646	66.6552	1
ENSMUSG00000023186.14	-0.875047	0.00282307	Vwa5a	338.47	244.166	300.748	1
ENSMUSG00000035171.9	-0.874919	0.0308832	1110059E24Rik	44.5312	31.9006	39.479	1
ENSMUSG00000017830.15	-0.874744	0.0423609	Dhx58	51.4308	35.964	45.2441	1
ENSMUSG00000061981.14	-0.874235	0.0135952	Flot2	71.0354	51.1049	63.0632	1
ENSMUSG00000019370.10	-0.874153	0.00794116	Calm3	124.162	88.509	109.901	1
ENSMUSG00000005370.3	-0.874087	0.0160659	Msh6	65.1291	46.5269	57.6882	1
ENSMUSG00000074305.9	-0.873865	0.0162796	Peak1	74.4922	53.8633	66.2406	1
ENSMUSG00000002812.4	-0.872785	0.00442958	Flii	250.013	178.661	221.472	1
ENSMUSG00000042129.8	-0.872297	0.00277378	Rassf4	318.123	229.209	282.557	1
ENSMUSG00000002064.10	-0.871278	0.0108907	Sdf2	84.5301	60.5925	74.955	1
ENSMUSG00000073702.11	-0.871176	0.0135952	Rpl31	72.2459	51.8923	64.1045	1
ENSMUSG00000032966.14	-0.870645	0.00333013	Fkbp1a	286.583	206.088	254.385	1
ENSMUSG00000024966.8	-0.870344	0.00794116	Stip1	113.79	81.3587	100.817	1
ENSMUSG00000074785.4	-0.870068	0.0454841	Plxnc1	40.1469	29.2786	35.7996	1
ENSMUSG00000006585.2	-0.869206	0.0457374	Cdt1	40.1626	28.6948	35.5755	1
ENSMUSG00000054517.9	-0.868966	0.0213212	Trim65	60.4483	43.5702	53.697	1
ENSMUSG00000017774.19	-0.868389	0.00552549	Myo1c	203.712	145.427	180.398	1
ENSMUSG00000071637.4	-0.867951	0.0226719	Cebpd	62.0364	44.1545	54.8836	1
ENSMUSG00000027593.15	-0.867817	0.00622237	Raly	129.8	93.5247	115.29	1
ENSMUSG00000028976.10	-0.86766	0.00618946	Slc2a5	135.056	97.456	120.016	1
ENSMUSG00000059070.15	-0.867447	0.00346918	Rpl18	263.03	189.462	233.603	1
ENSMUSG00000022403.14	-0.867077	0.00310281	St13	345.263	249.052	306.779	1
ENSMUSG00000052102.14	-0.866479	0.0038067	Gnpda1	288.044	209.393	256.584	1
ENSMUSG00000031015.7	-0.865099	0.00552739	Swap70	173.896	125.1	154.377	1
ENSMUSG00000060938.14	-0.86501	0.00451795	Rpl26	205.038	148.117	182.27	1
ENSMUSG00000032405.9	-0.864941	0.0113053	Pias1	97.4216	70.4019	86.6137	1
ENSMUSG00000008348.9	-0.864272	0.0185656	Ubc	74.7234	53.8027	66.3551	1
ENSMUSG00000017747.13	-0.864198	0.0231227	Ghdc	55.3041	40.2129	49.2676	1
ENSMUSG00000022761.10	-0.864009	0.0167539	Lztr1	71.2198	51.5086	63.3353	1
ENSMUSG00000030536.10	-0.863782	0.00441452	Iqgap1	277.836	201.351	247.242	1
ENSMUSG00000022641.15	-0.863369	0.0231654	Bbx	64.6885	47.2973	57.732	1
ENSMUSG00000036257.14	-0.863155	0.016138	Pnpla8	78.4452	56.7406	69.7634	1
ENSMUSG00000020605.8	-0.862719	0.00776316	Hs1bp3	124.84	89.8861	110.858	1
ENSMUSG00000032097.9	-0.862529	0.0221353	Ddx6	56.101	40.5233	49.8699	1
ENSMUSG00000002778.13	-0.862201	0.00700377	Kdelr1	124.454	90.2038	110.754	1
ENSMUSG00000034931.15	-0.862102	0.0189397	Dhx8	70.0946	50.5703	62.2849	1
ENSMUSG00000034403.16	-0.860862	0.0239268	Pja1	53.3849	38.7219	47.5197	1
ENSMUSG00000022234.14	-0.860726	0.00409745	Cct5	266.885	192.751	237.231	1
ENSMUSG00000048756.11	-0.860582	0.00913537	Foxo3	115.546	84.1081	102.971	1
ENSMUSG00000036752.4	-0.860232	0.0057808	Tubb4b	158.938	115.386	141.517	1
ENSMUSG00000039377.7	-0.859627	0.0372377	Hlx	45.6076	33.4426	40.7416	1
ENSMUSG00000035245.12	-0.859375	0.0268961	Eogt	51.8319	37.857	46.2419	1
ENSMUSG00000038696.14	-0.859104	0.0298258	Mapkap1	52.6886	38.2527	46.9143	1
ENSMUSG00000074129.12	-0.858808	0.00220371	Rpl13a	592.28	429.157	527.031	1
ENSMUSG00000017837.12	-0.858781	0.00867258	Nkiras2	118.936	85.9852	105.756	1
ENSMUSG00000027931.12	-0.858182	0.0311613	Npr1	62.0441	44.8897	55.1824	1
ENSMUSG00000002319.15	-0.858117	0.0121401	Ipo4	90.5655	65.3965	80.4979	1
ENSMUSG00000014859.8	-0.857479	0.0457374	E2f4	40.6814	29.2288	36.1004	1
ENSMUSG00000033885.14	-0.857443	0.00971191	Pxk	103.938	75.3775	92.5137	1
ENSMUSG00000026482.13	-0.856778	0.0103274	Rgl1	198.325	142.709	176.078	1
ENSMUSG00000002257.7	-0.856671	0.038198	Def6	47.2522	33.9014	41.9119	1
ENSMUSG00000025701.12	-0.855685	0.0116355	Alox5	95.6152	69.0139	84.9747	1
ENSMUSG00000028107.14	-0.855331	0.0247599	Tars2	57.4673	41.6227	51.1295	1
ENSMUSG00000022553.15	-0.855257	0.00701785	Maf1	156.443	113.768	139.373	1
ENSMUSG00000000127.14	-0.855246	0.0285909	Fer	50.8164	37.0708	45.3182	1
ENSMUSG00000031532.5	-0.854974	0.00485466	Saraf	299.294	215.625	265.826	1
ENSMUSG00000029217.16	-0.854957	0.0113208	Tec	101.736	74.2683	90.7487	1
ENSMUSG00000024754.12	-0.854585	0.00837393	Tmem2	126.583	92.1761	112.82	1
ENSMUSG00000020321.15	-0.85424	0.00605061	Mdh1	168.956	123.036	150.588	1
ENSMUSG00000051735.7	-0.854129	0.0218471	Rinl	57.4518	41.5991	51.1107	1
ENSMUSG00000019564.12	-0.853578	0.0215871	Arid3a	61.501	45.1171	54.9474	1
ENSMUSG00000020747.17	-0.853565	0.0202709	Tmem94	65.4364	47.587	58.2966	1
ENSMUSG00000021124.13	-0.853281	0.0348321	Vti1b	45.7629	33.268	40.765	1
ENSMUSG00000027406.12	-0.853033	0.00804703	Idh3b	139.578	100.965	124.133	1
ENSMUSG00000047126.17	-0.851494	0.00237759	Cltc	1850.38	1354.87	1652.17	1
ENSMUSG00000035969.15	-0.851454	0.0342745	Rusc2	50.8448	36.7059	45.1892	1
ENSMUSG00000040528.15	-0.851318	0.0108835	Milr1	100.422	73.0306	89.4654	1
ENSMUSG00000021814.16	-0.85101	0.0174498	Anxa7	76.7844	55.6362	68.3251	1
ENSMUSG00000038965.15	-0.850502	0.0195923	Ube2l3	68.3536	49.6799	60.8841	1
ENSMUSG00000031954.5	-0.850333	0.0235498	Cfdp1	55.9817	40.7912	49.9055	1
ENSMUSG00000008682.13	-0.84942	0.00286768	Rpl10	520.359	378.496	463.614	1
ENSMUSG00000043004.13	-0.849014	0.00745449	Gng2	145.698	106.805	130.141	1
ENSMUSG00000025290.16	-0.848431	0.00457725	Rps24	256.596	187.961	229.142	1
ENSMUSG00000005981.11	-0.848416	0.0131475	Trap1	93.5215	67.8998	83.2728	1
ENSMUSG00000015092.9	-0.848365	0.019085	Edf1	65.9851	48.2828	58.9042	1
ENSMUSG00000046562.5	-0.848103	0.0371091	Unc119b	47.9079	34.8809	42.6971	1
ENSMUSG00000020402.11	-0.847957	0.00630212	Vdac1	181.125	132.364	161.62	1
ENSMUSG00000055319.8	-0.847416	0.0252237	Sec23ip	60.8906	44.6794	54.4061	1
ENSMUSG00000049130.5	-0.847346	0.0045215	C5ar1	461.684	337.844	412.148	1
ENSMUSG00000033066.15	-0.846543	0.00456213	Gas7	419.107	307.969	374.652	1
ENSMUSG00000025869.11	-0.846118	0.0445633	Nop16	43.3415	31.5866	38.6396	1
ENSMUSG00000071652.6	-0.846062	0.0446948	Ints5	48.5205	34.779	43.0239	1
ENSMUSG00000001441.13	-0.845975	0.0194939	Npepps	75.6913	55.7726	67.7238	1
ENSMUSG00000027287.14	-0.84587	0.00844929	Snap23	141.884	103.789	126.646	1
ENSMUSG00000000631.20	-0.845465	0.0108349	Myo18a	113.674	83.2601	101.509	1
ENSMUSG00000039158.11	-0.844716	0.00802589	Akna	147.367	107.442	131.397	1
ENSMUSG00000032047.5	-0.844195	0.00794116	Acat1	150.876	110.599	134.765	1
ENSMUSG00000031812.16	-0.84274	0.0054859	Map1lc3b	227.178	166.668	202.974	1
ENSMUSG00000048758.13	-0.842039	0.0101218	Rpl29	115.714	84.8257	103.359	1
ENSMUSG00000008683.16	-0.84147	0.00604644	Rps15a	214.39	157.002	191.435	1
ENSMUSG00000066026.14	-0.841417	0.00299683	Dhrs3	818.385	602.072	731.86	1
ENSMUSG00000066800.11	-0.840296	0.00895744	Rnasel	185.851	136.012	165.915	1
ENSMUSG00000029020.13	-0.839912	0.017186	Mfn2	77.2633	56.8151	69.084	1
ENSMUSG00000048310.8	-0.839741	0.0319573	Pskh1	56.0742	40.5499	49.8645	1
ENSMUSG00000039908.14	-0.839119	0.0349078	Slc26a11	53.2847	38.7673	47.4777	1
ENSMUSG00000036469.16	-0.838856	0.0205737	2005-03-02	99.316	71.6862	88.2641	1
ENSMUSG00000022407.9	-0.837685	0.0151024	Adsl	85.7342	63.2515	76.7411	1
ENSMUSG00000023175.15	-0.837668	0.00374698	Bsg	424.183	311.195	378.988	1
ENSMUSG00000017756.8	-0.837369	0.0098086	Slc12a7	131.222	96.8838	117.487	1
ENSMUSG00000049502.16	-0.837184	0.0212575	Dtx3l	83.4482	60.4906	74.2652	1
ENSMUSG00000030744.13	-0.837146	0.00269145	Rps3	833.229	612.722	745.026	1
ENSMUSG00000006699.17	-0.835788	0.00288795	Cdc42	947.864	698.29	848.035	1
ENSMUSG00000025980.14	-0.835758	0.0105469	Hspd1	135.397	100.425	121.408	1
ENSMUSG00000045328.11	-0.835616	0.0439912	Cenpe	43.3509	31.9625	38.7955	1
ENSMUSG00000045767.8	-0.835403	0.0130558	B230219D22Rik	109.701	80.6028	98.0616	1
ENSMUSG00000027878.11	-0.834975	0.0115889	Notch2	155.669	114.193	139.079	1
ENSMUSG00000022307.15	-0.834878	0.025776	Oxr1	69.4459	50.9267	62.0382	1
ENSMUSG00000029577.13	-0.834785	0.0110923	Ube3b	132.274	96.7419	118.061	1
ENSMUSG00000035248.8	-0.834688	0.00866081	Zcchc6	175.511	130.1	157.347	1
ENSMUSG00000030759.16	-0.834647	0.0130287	Far1	112.038	82.3169	100.15	1
ENSMUSG00000000711.2	-0.834409	0.0219251	Rab5b	95.2353	69.5629	84.9663	1
ENSMUSG00000002524.15	-0.834119	0.00791609	Puf60	185.438	136.781	165.975	1
ENSMUSG00000040253.15	-0.833836	0.00860652	Gbp7	191.463	141.507	171.481	1
ENSMUSG00000025260.10	-0.832833	0.0493153	Hsd17b10	44.3766	32.4916	39.6226	1
ENSMUSG00000022707.16	-0.83247	0.038298	Gbe1	54.3912	40.3602	48.7788	1
ENSMUSG00000058600.13	-0.831867	0.00880295	Rpl30	151.002	111.288	135.116	1
ENSMUSG00000020166.14	-0.831312	0.012145	Cnot2	106.951	78.7918	95.6874	1
ENSMUSG00000008668.14	-0.831206	0.00604822	Rps18	246.107	181.743	220.361	1
ENSMUSG00000003072.15	-0.830577	0.00971191	Atp5d	170.471	125.348	152.422	1
ENSMUSG00000053536.6	-0.830501	0.0198751	Cstf2t	80.0464	59.3584	71.7712	1
ENSMUSG00000028608.15	-0.830325	0.0454301	0610037L13Rik	44.4142	32.6752	39.7186	1
ENSMUSG00000053898.12	-0.830324	0.010267	Ech1	125.718	92.9907	112.627	1
ENSMUSG00000034667.7	-0.829889	0.0121187	Xpot	117.141	86.8665	105.031	1
ENSMUSG00000002325.14	-0.829823	0.0163755	Irf9	103.095	75.3896	92.0129	1
ENSMUSG00000027465.13	-0.829739	0.0197408	Tbc1d20	79.8202	59.3869	71.6469	1
ENSMUSG00000023015.13	-0.828919	0.0109998	Racgap1	122.994	91.0511	110.217	1
ENSMUSG00000040855.15	-0.828451	0.0226497	Reps2	77.1359	56.8321	69.0144	1
ENSMUSG00000003283.13	-0.82842	0.00933753	Hck	173.83	127.879	155.45	1
ENSMUSG00000063895.6	-0.828382	0.0272089	Nupl1	64.1996	47.2984	57.4391	1
ENSMUSG00000031557.15	-0.828272	0.0130229	Plekha2	118.29	87.3271	105.905	1
ENSMUSG00000036138.16	-0.827752	0.0117825	Acaa1a	134.659	99.6404	120.652	1
ENSMUSG00000058761.5	-0.827363	0.0336797	Rnf169	54.2682	40.3348	48.6948	1
ENSMUSG00000076432.12	-0.827023	0.0200171	Ywhaq	75.534	55.812	67.6452	1
ENSMUSG00000033272.12	-0.826338	0.0076304	Slc35a4	204.639	152.202	183.664	1
ENSMUSG00000026867.18	-0.826247	0.00889441	Gapvd1	216.806	160.32	194.211	1
ENSMUSG00000029580.14	-0.826117	0.00204299	Actb	20090.5	14918.8	18021.8	1
ENSMUSG00000036781.13	-0.826083	0.0193417	Rps27l	78.9514	58.8578	70.9139	1
ENSMUSG00000051695.6	-0.825723	0.0371833	Pcbp1	56.1646	41.4736	50.2882	1
ENSMUSG00000060591.8	-0.825564	0.0111924	Ifitm2	136.814	100.894	122.446	1
ENSMUSG00000020101.14	-0.825207	0.0034844	Vsir	720.311	536.001	646.587	1
ENSMUSG00000068134.13	-0.825152	0.0388763	Zfp120	57.4634	43.2696	51.7859	1
ENSMUSG00000004730.14	-0.823855	0.0029392	Adgre1	1636.45	1214.54	1467.69	1
ENSMUSG00000029427.11	-0.823375	0.035654	Zcchc8	61.1592	44.9133	54.6609	1
ENSMUSG00000060743.12	-0.822431	0.0148491	H3f3a	98.4322	73.1258	88.3096	1
ENSMUSG00000041058.15	-0.822193	0.00917149	Wwp1	253.06	189.505	227.638	1
ENSMUSG00000031805.17	-0.821991	0.0114168	Jak3	162.882	120.259	145.833	1
ENSMUSG00000025246.13	-0.821922	0.0188465	Tbl1x	125.635	92.7676	112.488	1
ENSMUSG00000020111.15	-0.821736	0.0218699	Micu1	94.2102	69.4569	84.3089	1
ENSMUSG00000051768.9	-0.82155	0.0280608	Xrcc1	63.0474	46.4887	56.4239	1
ENSMUSG00000024782.7	-0.821012	0.0201722	Ak3	85.7689	63.9103	77.0255	1
ENSMUSG00000021427.9	-0.820793	0.00611684	Ssr1	364.906	269.945	326.922	1
ENSMUSG00000077450.12	-0.820781	0.0160659	Rab11b	93.1875	69.2248	83.6024	1
ENSMUSG00000027342.14	-0.820665	0.0122395	Pcna	118.078	88.3091	106.17	1
ENSMUSG00000020790.14	-0.819351	0.00712784	Ankfy1	326.36	244.188	293.491	1
ENSMUSG00000038072.14	-0.819306	0.0492676	Galnt11	52.8928	39.9221	47.7045	1
ENSMUSG00000044148.6	-0.81891	0.0255856	1810030O07Rik	65.6741	48.8689	58.952	1
ENSMUSG00000020780.15	-0.818569	0.026681	Srp68	77.9795	57.2454	69.6859	1
ENSMUSG00000026496.11	-0.81836	0.0117679	Parp1	199.045	147.161	178.291	1
ENSMUSG00000030660.9	-0.818233	0.0365438	Pik3c2a	52.1336	39.088	46.9154	1
ENSMUSG00000024085.13	-0.817788	0.0481313	Man2a1	44.1817	32.9971	39.7078	1
ENSMUSG00000061315.13	-0.817348	0.00971191	Naca	181.714	135.524	163.238	1
ENSMUSG00000027322.11	-0.817102	0.0340819	Siglec1	67.0758	50.463	60.4307	1
ENSMUSG00000020115.2	-0.817035	0.0113208	Tbk1	140.761	105.24	126.552	1
ENSMUSG00000032959.12	-0.816792	0.023953	Pebp1	69.8131	52.2377	62.783	1
ENSMUSG00000031093.14	-0.81673	0.0138024	Dock11	115.427	86.2628	103.761	1
ENSMUSG00000037013.15	-0.816658	0.017186	Ss18	107.244	79.3221	96.0754	1
ENSMUSG00000027810.14	-0.816168	0.0312199	Eif2a	59.8733	44.9267	53.8947	1
ENSMUSG00000038619.12	-0.816163	0.0117498	Ensa	136.642	101.786	122.7	1
ENSMUSG00000041219.14	-0.815934	0.0323968	Arhgap11a	56.6219	42.2107	50.8574	1
ENSMUSG00000032501.8	-0.815585	0.0318129	Trib1	55.8702	41.8719	50.2709	1
ENSMUSG00000024608.10	-0.813278	0.00478314	Rps14	484.382	362.66	435.693	1
ENSMUSG00000029147.10	-0.813243	0.0102031	Ppm1g	164.725	123.178	148.106	1
ENSMUSG00000001143.13	-0.813133	0.0270599	Lman2l	79.1829	58.7444	71.0075	1
ENSMUSG00000031101.6	-0.8129	0.0101271	Sash3	210.146	156.755	188.79	1
ENSMUSG00000054387.13	-0.812677	0.0124811	Mdm4	152.797	113.55	137.098	1
ENSMUSG00000069892.9	-0.812278	0.0280971	9930111J21Rik2	66.3194	50.0703	59.8197	1
ENSMUSG00000026656.15	-0.812264	0.00701785	Fcgr2b	457.359	340.563	410.64	1
ENSMUSG00000027742.13	-0.812156	0.0292404	Cog6	64.3826	47.8482	57.7688	1
ENSMUSG00000007739.10	-0.811703	0.00790245	Cct4	248.408	186.606	223.687	1
ENSMUSG00000016554.8	-0.810099	0.0259528	Eif3d	76.4315	57.0666	68.6855	1
ENSMUSG00000032554.15	-0.809902	0.0157846	Trf	104.64	78.6797	94.2561	1
ENSMUSG00000052911.9	-0.809895	0.0268961	Lamb2	73.5144	55.6351	66.3627	1
ENSMUSG00000036478.7	-0.809728	0.0213212	Btg1	91.8071	68.4544	82.466	1
ENSMUSG00000015932.8	-0.809282	0.0115889	Dstn	154.793	115.706	139.158	1
ENSMUSG00000021468.7	-0.808799	0.0192578	Sptlc1	95.058	71.2686	85.5423	1
ENSMUSG00000024044.16	-0.80873	0.0224107	Epb41l3	80.6369	60.2803	72.4943	1
ENSMUSG00000018931.3	-0.808478	0.0341133	Natd1	65.6641	49.2853	59.1126	1
ENSMUSG00000025135.12	-0.808102	0.0457374	Anapc11	53.047	39.5104	47.6324	1
ENSMUSG00000037922.13	-0.808021	0.0272168	Bank1	73.75	55.8599	66.594	1
ENSMUSG00000016619.9	-0.807558	0.0262924	Nup50	78.9385	58.9426	70.9401	1
ENSMUSG00000029063.16	-0.806685	0.0126211	Nadk	161.754	121.119	145.5	1
ENSMUSG00000029247.17	-0.806212	0.0110923	Paics	179.73	135.279	161.949	1
ENSMUSG00000059498.13	-0.80601	0.00375347	Fcgr3	1387.9	1041.9	1249.5	1
ENSMUSG00000051043.16	-0.805317	0.0271272	Gprc5c	95.5172	72.4112	86.2748	1
ENSMUSG00000029763.17	-0.805019	0.0151524	Exoc4	121.796	92.1955	109.956	1
ENSMUSG00000020460.15	-0.805018	0.00829122	Rps27a	265.472	199.706	239.166	1
ENSMUSG00000031948.13	-0.804953	0.0143739	Kars	123.6	92.7701	111.268	1
ENSMUSG00000038332.12	-0.804373	0.00773428	Sesn1	314.452	237.762	283.776	1
ENSMUSG00000027367.16	-0.803496	0.0192079	Stard7	107.15	81.5321	96.9031	1
ENSMUSG00000038250.8	-0.802778	0.0495851	Usp38	47.2145	35.4513	42.5092	1
ENSMUSG00000060657.7	-0.801755	0.0287196	Marf1	71.75	54.0373	64.6649	1
ENSMUSG00000063931.14	-0.801693	0.00794116	Pepd	307.257	231.718	277.042	1
ENSMUSG00000003420.7	-0.801261	0.00453496	Fcgrt	1326.35	1001.15	1196.27	1
ENSMUSG00000025364.12	-0.800305	0.012878	Pa2g4	161.449	122.031	145.682	1
ENSMUSG00000042055.13	-0.800288	0.0249643	Wdr11	103.697	78.0244	93.4282	1
ENSMUSG00000059552.13	-0.800272	0.0151524	Trp53	132.402	99.5198	119.249	1
ENSMUSG00000027306.15	-0.799992	0.0322103	Nusap1	65.0787	49.0065	58.6498	1
ENSMUSG00000023004.8	-0.79935	0.00616295	Tuba1b	434.614	328.197	392.047	1
ENSMUSG00000026355.11	-0.798394	0.0110923	Mcm6	224.728	170.188	202.912	1
ENSMUSG00000020064.8	-0.798287	0.0312375	Herc4	70.9589	53.0547	63.7973	1
ENSMUSG00000005161.15	-0.798203	0.014796	Prdx2	125.513	95.2679	113.415	1
ENSMUSG00000015363.13	-0.797964	0.0319528	Trabd	74.4114	55.6974	66.9258	1
ENSMUSG00000015355.13	-0.797628	0.0201257	Cd48	99.4443	74.7259	89.557	1
ENSMUSG00000048578.11	-0.797535	0.00899791	Mlec	366.161	275.882	330.049	1
ENSMUSG00000020792.15	-0.797294	0.0249358	Exoc7	85.3602	65.1802	77.2882	1
ENSMUSG00000056737.14	-0.796542	0.0344892	Capg	58.5871	44.3436	52.8897	1
ENSMUSG00000047215.14	-0.796235	0.0101271	Rpl9	249.486	188.218	224.979	1
ENSMUSG00000031216.13	-0.79589	0.00766355	Stard8	604.321	460.222	546.681	1
ENSMUSG00000029299.14	-0.795056	0.0200539	Abcg3	111.407	84.7451	100.742	1
ENSMUSG00000018567.14	-0.79504	0.00745846	Gabarap	427.648	323.111	385.833	1
ENSMUSG00000000740.11	-0.795032	0.00723542	Rpl13	384.65	291.108	347.233	1
ENSMUSG00000032648.14	-0.794773	0.0304415	Pygm	79.9192	61.3696	72.4993	1
ENSMUSG00000037851.13	-0.79398	0.0253494	Iars	133.611	100.297	120.285	1
ENSMUSG00000023932.8	-0.792885	0.0446948	Cdc5l	60.842	45.7722	54.8141	1
ENSMUSG00000039318.12	-0.792191	0.0174108	Rab3gap2	125.15	95.0994	113.13	1
ENSMUSG00000037742.14	-0.791192	0.00354918	Eef1a1	4071.61	3095.04	3680.98	1
ENSMUSG00000032422.17	-0.790832	0.0366888	Snx14	61.9544	46.8548	55.9146	1
ENSMUSG00000054364.4	-0.790709	0.0157141	Rhob	261.32	197.205	235.674	1
ENSMUSG00000024201.12	-0.790693	0.0318129	Kdm4b	78.4123	59.9688	71.0349	1
ENSMUSG00000024120.12	-0.790447	0.0255856	Lrpprc	95.0107	72.3081	85.9297	1
ENSMUSG00000022450.5	-0.790404	0.0334237	Ndufa6	63.4025	48.1543	57.3032	1
ENSMUSG00000090862.3	-0.789863	0.0176876	Rps13	112.226	85.5234	101.545	1
ENSMUSG00000027933.11	-0.789239	0.0249855	Ints3	89.1522	68.3078	80.8144	1
ENSMUSG00000024941.8	-0.788604	0.0231276	Scyl1	94.0424	72.0124	85.2304	1
ENSMUSG00000073982.10	-0.78846	0.0110714	Rhog	285.404	216.665	257.909	1
ENSMUSG00000072082.6	-0.788287	0.0278662	Ccnf	87.1796	67.1562	79.1702	1
ENSMUSG00000028309.14	-0.788061	0.0309892	Rnf20	69.7995	53.2469	63.1785	1
ENSMUSG00000026342.10	-0.786953	0.0414009	Slc35f5	66.2473	50.1708	59.8167	1
ENSMUSG00000033059.7	-0.785369	0.0174011	Pygb	162.007	123.644	146.662	1
ENSMUSG00000068523.12	-0.785294	0.0254533	Gng5	90.8746	69.1472	82.1837	1
ENSMUSG00000005803.14	-0.783954	0.018488	Sqrdl	116.869	89.5049	105.923	1
ENSMUSG00000071655.11	-0.783643	0.0272901	Ubxn1	81.4949	62.2896	73.8128	1
ENSMUSG00000072620.3	-0.782898	0.0176876	Slfn2	153	115.843	138.137	1
ENSMUSG00000012405.15	-0.782882	0.0166419	Rpl15	138.182	105.339	125.045	1
ENSMUSG00000032437.9	-0.782637	0.0251084	Stt3b	117.661	89.6722	106.466	1
ENSMUSG00000024587.9	-0.782202	0.0121187	Nars	224.718	172.558	203.854	1
ENSMUSG00000020828.13	-0.782032	0.0441466	Pld2	58.7335	44.8837	53.1936	1
ENSMUSG00000028961.15	-0.78184	0.0106583	Pgd	282.758	216.911	256.419	1
ENSMUSG00000018401.17	-0.781365	0.0317324	Mtmr4	75.8288	58.0783	68.7286	1
ENSMUSG00000037993.7	-0.780922	0.0417645	Dhx38	57.8823	44.6164	52.5759	1
ENSMUSG00000022148.15	-0.780805	0.0166026	Fyb	167.811	128.53	152.099	1
ENSMUSG00000038371.14	-0.780651	0.0135952	Sbf2	221.012	169.751	200.508	1
ENSMUSG00000033769.16	-0.78063	0.0440866	Exoc6b	68.2581	52.1056	61.7971	1
ENSMUSG00000068039.12	-0.780562	0.0167098	Tcp1	183.866	141.444	166.897	1
ENSMUSG00000021973.8	-0.780437	0.0342825	Micu2	68.1594	52.3026	61.8167	1
ENSMUSG00000024431.14	-0.780012	0.0303723	Nr3c1	111.177	84.6965	100.585	1
ENSMUSG00000035596.14	-0.779827	0.0191035	Mboat7	118.89	91.3336	107.867	1
ENSMUSG00000030986.12	-0.778621	0.0387055	Dhx32	62.986	48.4143	57.1574	1
ENSMUSG00000021577.13	-0.778504	0.00870041	Sdha	427.015	327.836	387.343	1
ENSMUSG00000039031.15	-0.778433	0.0302403	Arhgap18	89.9321	68.5417	81.376	1
ENSMUSG00000036078.16	-0.77765	0.0311357	Sigmar1	80.7145	62.4454	73.4069	1
ENSMUSG00000060036.13	-0.777468	0.00900539	Rpl3	438.091	334.566	396.681	1
ENSMUSG00000022500.14	-0.777163	0.0115889	Litaf	357.434	274.157	324.123	1
ENSMUSG00000029553.10	-0.77651	0.0499394	Tfec	53.8769	41.0269	48.7369	1
ENSMUSG00000059878.12	-0.776428	0.0206874	Zfp422	113.508	87.4514	103.085	1
ENSMUSG00000005410.5	-0.776423	0.0204329	Mcm5	144.638	111.217	131.269	1
ENSMUSG00000018909.15	-0.776098	0.0249331	Arrb1	118.835	91.4851	107.895	1
ENSMUSG00000006736.8	-0.775581	0.0255698	Tspan31	94.3221	72.3287	85.5247	1
ENSMUSG00000039936.18	-0.775407	0.0126567	Pik3cd	253.959	195.273	230.484	1
ENSMUSG00000057134.4	-0.77497	0.024151	Ado	128.057	99.2544	116.536	1
ENSMUSG00000017664.16	-0.774915	0.0133952	Slc35c2	235.526	180.638	213.571	1
ENSMUSG00000030738.11	-0.774868	0.0130229	Eif3c	239.134	184.266	217.186	1
ENSMUSG00000040731.13	-0.774459	0.010389	Eif4h	387.944	297.413	351.732	1
ENSMUSG00000019471.9	-0.774388	0.0193915	Cdc37	160.567	123.057	145.563	1
ENSMUSG00000015357.10	-0.774162	0.0297865	Clpx	84.4168	64.8674	76.5971	1
ENSMUSG00000044252.17	-0.774012	0.045052	Osbpl1a	56.2623	43.255	51.0594	1
ENSMUSG00000079509.10	-0.773714	0.0387055	Zfx	69.2154	53.667	62.996	1
ENSMUSG00000034892.8	-0.773652	0.017186	Rps29	152.376	116.878	138.177	1
ENSMUSG00000024740.9	-0.773429	0.0106398	Ddb1	363.073	278.697	329.323	1
ENSMUSG00000074622.4	-0.773403	0.0264	Mafb	122.107	92.6409	110.321	1
ENSMUSG00000004070.15	-0.772769	0.0202258	Hmox2	117.181	90.359	106.452	1
ENSMUSG00000022831.14	-0.772221	0.0127748	Hcls1	255.146	195.8	231.408	1
ENSMUSG00000040385.6	-0.772142	0.00982423	Ppp1ca	434.276	335.004	394.567	1
ENSMUSG00000057113.13	-0.771965	0.0103233	Npm1	346.624	266.859	314.718	1
ENSMUSG00000068220.5	-0.771252	0.0137911	Lgals1	314.942	242.526	285.976	1
ENSMUSG00000024054.13	-0.771162	0.0235925	Smchd1	108.506	83.311	98.428	1
ENSMUSG00000006005.17	-0.771151	0.0216907	Tpr	184.355	140.977	167.004	1
ENSMUSG00000020803.3	-0.771067	0.0240349	Txndc17	100.612	77.5292	91.3787	1
ENSMUSG00000032194.8	-0.7704	0.0458782	Kank2	62.0322	48.2749	56.5293	1
ENSMUSG00000045165.6	-0.76976	0.0294725	AI467606	85.2264	65.5869	77.3706	1
ENSMUSG00000026112.7	-0.768902	0.0152911	Coa5	219.645	170.047	199.805	1
ENSMUSG00000028906.15	-0.768733	0.0308588	Epb41	100.402	77.6923	91.3182	1
ENSMUSG00000027787.14	-0.768538	0.0308258	Nmd3	83.0339	64.2862	75.5348	1
ENSMUSG00000031903.6	-0.767708	0.0101152	Pla2g15	423.477	327.868	385.234	1
ENSMUSG00000021048.6	-0.7674	0.0446817	Mthfd1	65.8757	51.4171	60.0922	1
ENSMUSG00000044066.14	-0.766681	0.0216578	Cep68	181.719	139.607	164.874	1
ENSMUSG00000030315.15	-0.766406	0.0422687	Vgll4	66.3864	51.1297	60.2837	1
ENSMUSG00000070923.4	-0.766388	0.0191293	Klhl9	221.542	172.861	202.07	1
ENSMUSG00000020640.9	-0.766159	0.0292046	Itsn2	107.326	82.5751	97.4256	1
ENSMUSG00000027009.18	-0.76563	0.0397672	Itga4	74.8412	57.7861	68.0192	1
ENSMUSG00000032412.8	-0.765589	0.00908604	Atp1b3	556.244	429.876	505.696	1
ENSMUSG00000055447.18	-0.765502	0.0153152	Cd47	212.6	165	193.56	1
ENSMUSG00000029373.7	-0.765435	0.00610504	Pf4	2218.49	1719.19	2018.77	1
ENSMUSG00000063576.11	-0.762366	0.0318129	Klhdc3	89.2503	69.5309	81.3625	1
ENSMUSG00000019979.12	-0.762339	0.0319528	Apaf1	91.1791	70.1291	82.7591	1
ENSMUSG00000004936.8	-0.762149	0.0192578	Map2k1	176.766	136.367	160.606	1
ENSMUSG00000044197.8	-0.761405	0.0227953	Gpr146	118.694	91.8973	107.975	1
ENSMUSG00000022812.13	-0.76137	0.0211792	Gsk3b	198.99	155.494	181.592	1
ENSMUSG00000049751.6	-0.761061	0.0493504	Rpl36al	58.1535	44.86	52.8361	1
ENSMUSG00000020448.16	-0.761022	0.0489335	Rnf185	62.1598	48.4871	56.6907	1
ENSMUSG00000025817.12	-0.760964	0.0438097	Nudt5	64.2863	49.8908	58.5281	1
ENSMUSG00000023973.13	-0.760883	0.0202525	Cnpy3	154.813	120.547	141.107	1
ENSMUSG00000004849.14	-0.760648	0.0367333	Ap1s1	81.0228	62.8266	73.7443	1
ENSMUSG00000029810.15	-0.7605	0.0133869	Tmem176b	285.115	221.373	259.618	1
ENSMUSG00000005621.11	-0.760499	0.0353243	Zfp592	78.5497	60.8064	71.4524	1
ENSMUSG00000020523.14	-0.759943	0.0321232	Fam114a2	88.6273	68.735	80.6704	1
ENSMUSG00000030007.8	-0.759777	0.0185202	Cct7	216.175	168.281	197.018	1
ENSMUSG00000046364.14	-0.759501	0.0216684	Rpl27a	134.623	104.396	122.532	1
ENSMUSG00000010376.14	-0.758619	0.0339109	Nedd8	81.6168	63.4273	74.341	1
ENSMUSG00000030681.18	-0.757946	0.0289235	Mvp	112.064	86.3318	101.771	1
ENSMUSG00000030064.16	-0.757421	0.0120802	Frmd4b	376.179	292.67	342.775	1
ENSMUSG00000002326.5	-0.756475	0.0331614	Gmpr2	84.7651	65.9736	77.2485	1
ENSMUSG00000016921.14	-0.756178	0.0195923	Srsf6	173.838	135.246	158.401	1
ENSMUSG00000034422.14	-0.756109	0.0487054	Parp14	86.8029	66.519	78.6893	1
ENSMUSG00000022781.8	-0.755873	0.0219919	Pak2	200.066	154.941	182.016	1
ENSMUSG00000049354.8	-0.755705	0.0174011	Dcaf7	227.747	176.657	207.311	1
ENSMUSG00000022779.14	-0.755583	0.0457374	Top3b	76.2458	58.7522	69.2484	1
ENSMUSG00000014077.13	-0.755553	0.0467061	Chp1	63.6815	49.9721	58.1977	1
ENSMUSG00000026341.16	-0.755395	0.0115889	Actr3	532.224	413.292	484.651	1
ENSMUSG00000030748.9	-0.754161	0.0110028	Il4ra	568.843	444.513	519.111	1
ENSMUSG00000025381.2	-0.75414	0.0353733	Cnpy2	83.0959	64.6886	75.733	1
ENSMUSG00000028759.13	-0.75351	0.0217396	Hp1bp3	176.08	137.645	160.706	1
ENSMUSG00000031838.7	-0.753377	0.0136829	Ifi30	320.816	250.209	292.573	1
ENSMUSG00000078578.9	-0.752813	0.014048	Ube2d3	411.992	320.775	375.505	1
ENSMUSG00000032399.7	-0.752604	0.00872321	Rpl4	1094.63	853.34	998.115	1
ENSMUSG00000043300.2	-0.749674	0.0242033	B3galnt1	165.3	129.037	150.795	1
ENSMUSG00000035992.15	-0.748382	0.0465408	Fnip1	68.559	53.2608	62.4398	1
ENSMUSG00000036503.13	-0.747731	0.0132332	Rnf13	449.967	351.989	410.776	1
ENSMUSG00000070394.10	-0.747465	0.0384031	Tmem256	80.6948	63.3006	73.7371	1
ENSMUSG00000013593.12	-0.747268	0.0222822	Ndufs2	181.691	141.924	165.784	1
ENSMUSG00000022139.16	-0.747004	0.0432404	Mbnl2	77.1033	60.2548	70.3639	1
ENSMUSG00000015950.13	-0.746621	0.0152737	Ncf1	306.762	239.949	280.037	1
ENSMUSG00000022365.5	-0.746366	0.0176876	Derl1	277.611	217.969	253.754	1
ENSMUSG00000017119.19	-0.746025	0.0240051	Nbr1	164.96	128.931	150.549	1
ENSMUSG00000055932.14	-0.745883	0.0382905	Fto	90.8361	71.091	82.9381	1
ENSMUSG00000063856.7	-0.745574	0.0120802	Gpx1	471.991	369.664	431.06	1
ENSMUSG00000032604.15	-0.745298	0.0284764	Qars	146.167	114.335	133.434	1
ENSMUSG00000024677.13	-0.745171	0.013837	Ms4a6b	383.275	301.057	350.388	1
ENSMUSG00000033365.14	-0.744837	0.0457374	Ipo13	80.8124	62.8926	73.6445	1
ENSMUSG00000029249.15	-0.744659	0.0460916	Rest	74.0863	58.1031	67.6931	1
ENSMUSG00000029465.14	-0.744447	0.0174011	Arpc3	263.201	205.952	240.301	1
ENSMUSG00000028081.6	-0.744192	0.0153752	Rps3a1	318.852	250.465	291.497	1
ENSMUSG00000029461.16	-0.744129	0.0455681	Fam168a	70.965	55.809	64.9026	1
ENSMUSG00000032218.6	-0.743944	0.0382905	Ccnb2	85.6456	67.1349	78.2413	1
ENSMUSG00000053841.15	-0.743855	0.0223665	Txlna	164.822	129.664	150.759	1
ENSMUSG00000022969.13	-0.743664	0.0206874	Il10rb	222.046	174.582	203.06	1
ENSMUSG00000024300.16	-0.742753	0.0130558	Myo1f	452.061	355.146	413.295	1
ENSMUSG00000025793.15	-0.742735	0.027497	Hgs	147.542	115.069	134.552	1
ENSMUSG00000031176.8	-0.741958	0.0434188	Dynlt3	75.1605	59.3221	68.8251	1
ENSMUSG00000003680.15	-0.741902	0.0245802	Taf6l	149.856	118.09	137.15	1
ENSMUSG00000027007.16	-0.741509	0.0499394	Ssfa2	68.5414	54.1264	62.7754	1
ENSMUSG00000041879.13	-0.741409	0.0232683	Ipo9	177.956	139.565	162.599	1
ENSMUSG00000052833.8	-0.741279	0.029073	Sae1	118.452	92.9919	108.268	1
ENSMUSG00000063358.15	-0.74078	0.0249331	Mapk1	187.02	146.867	170.959	1
ENSMUSG00000032590.14	-0.740602	0.0395197	Apeh	91.5307	71.5044	83.5202	1
ENSMUSG00000039005.13	-0.740318	0.0232683	Tlr4	187.896	148.662	172.203	1
ENSMUSG00000019470.12	-0.739971	0.0292404	Xab2	113.508	89.4874	103.9	1
ENSMUSG00000035242.15	-0.739203	0.0192578	Oaz1	250.678	198.338	229.742	1
ENSMUSG00000005506.16	-0.738578	0.0373701	Celf1	188.148	147.361	171.833	1
ENSMUSG00000020571.12	-0.738535	0.013837	Pdia6	475.91	374.896	435.504	1
ENSMUSG00000020721.16	-0.73845	0.0422918	Helz	104.05	81.8448	95.1678	1
ENSMUSG00000041736.7	-0.738147	0.0385827	Tspo	91.4547	71.5808	83.5051	1
ENSMUSG00000035530.13	-0.737184	0.0235938	Eif1	222.266	174.463	203.145	1
ENSMUSG00000018209.15	-0.736876	0.0292404	Stk4	141.896	111.383	129.69	1
ENSMUSG00000003200.9	-0.735577	0.0208093	Sh3gl1	288.936	228.488	264.757	1
ENSMUSG00000022336.2	-0.734098	0.0344892	Eif3e	116.261	91.5069	106.359	1
ENSMUSG00000042997.13	-0.733585	0.0283165	Nhlrc3	199.01	157.306	182.328	1
ENSMUSG00000021876.14	-0.732703	0.0117825	Rnase4	1037.66	818.853	950.139	1
ENSMUSG00000031133.12	-0.732658	0.0306502	Arhgef6	188.217	149.045	172.548	1
ENSMUSG00000081534.2	-0.732154	0.0318129	Slc48a1	153.961	122.595	141.415	1
ENSMUSG00000003813.15	-0.731884	0.049952	Rad23a	72.676	57.5867	66.6403	1
ENSMUSG00000029430.13	-0.731867	0.0254918	Ran	206.442	162.162	188.73	1
ENSMUSG00000035354.9	-0.7315	0.0340326	Uvrag	110.076	87.5957	101.084	1
ENSMUSG00000028410.13	-0.731086	0.0486405	Dnaja1	76.1131	60.5658	69.8942	1
ENSMUSG00000031214.13	-0.730699	0.0243666	Ophn1	237.496	188.172	217.766	1
ENSMUSG00000042594.16	-0.730221	0.0176702	Sh2b3	349.636	276.549	320.401	1
ENSMUSG00000029313.18	-0.729789	0.0454765	Aff1	88.2911	69.8964	80.9332	1
ENSMUSG00000031065.14	-0.728351	0.0353685	Cdk16	109.799	87.2356	100.774	1
ENSMUSG00000022052.8	-0.727855	0.0455681	Ppp2r2a	89.4745	71.4735	82.2741	1
ENSMUSG00000007815.13	-0.727051	0.016136	Rhoa	445.971	355.355	409.725	1
ENSMUSG00000030341.17	-0.72674	0.0214358	Tnfrsf1a	296.619	236.389	272.527	1
ENSMUSG00000030982.18	-0.725479	0.0316196	9030624J02Rik	178.695	142.74	164.313	1
ENSMUSG00000041697.8	-0.725454	0.026681	Cox6a1	168	133.272	154.109	1
ENSMUSG00000026958.13	-0.724643	0.0289641	Dpp7	166.884	133.279	153.442	1
ENSMUSG00000028719.8	-0.724515	0.041375	Cmpk1	106.276	83.7364	97.2601	1
ENSMUSG00000032359.14	-0.723966	0.0214504	Ctsh	283.585	225.33	260.283	1
ENSMUSG00000031865.16	-0.723916	0.0277303	Dctn1	179.164	142.447	164.477	1
ENSMUSG00000042079.13	-0.723569	0.0343235	Hnrnpf	113.584	90.4268	104.321	1
ENSMUSG00000041645.13	-0.723375	0.0410121	Ddx24	96.8912	77.014	88.9403	1
ENSMUSG00000031232.16	-0.723093	0.031175	Magt1	133.69	106.641	122.87	1
ENSMUSG00000041763.14	-0.722688	0.0307633	Tpp2	160.915	128.128	147.8	1
ENSMUSG00000037197.11	-0.722221	0.0486405	Rbm17	80.713	64.0861	74.0622	1
ENSMUSG00000029103.16	-0.721616	0.0259728	Lrpap1	187.437	149.362	172.207	1
ENSMUSG00000020048.13	-0.721255	0.014433	Hsp90b1	788.861	628.426	724.687	1
ENSMUSG00000017404.12	-0.720547	0.027476	Rpl19	179.257	143.097	164.793	1
ENSMUSG00000066151.11	-0.720194	0.0226719	Fkbp15	347.594	278.025	319.767	1
ENSMUSG00000040701.15	-0.719824	0.0493504	Ap1g2	80.5013	64.5747	74.1306	1
ENSMUSG00000016252.7	-0.718626	0.041375	Atp5e	97.777	78.0602	89.8903	1
ENSMUSG00000022312.10	-0.717959	0.0308417	Eif3h	165.354	131.823	151.942	1
ENSMUSG00000027678.17	-0.71709	0.0257981	Ncoa3	258.794	208.385	238.63	1
ENSMUSG00000030691.15	-0.716975	0.0262924	Fchsd2	221.43	177.141	203.715	1
ENSMUSG00000059714.13	-0.716811	0.0490206	Flot1	95.4066	76.2297	87.7358	1
ENSMUSG00000001999.15	-0.71673	0.0330635	Blvra	153.112	122.807	140.99	1
ENSMUSG00000024835.14	-0.716564	0.0200129	Coro1b	540.19	430.597	496.353	1
ENSMUSG00000020484.18	-0.716524	0.0255856	Xbp1	317.012	251.433	290.78	1
ENSMUSG00000022451.12	-0.716336	0.0191259	Twf1	472.31	378.23	434.678	1
ENSMUSG00000019818.15	-0.715935	0.0159822	Cd164	1184.69	947.062	1089.64	1
ENSMUSG00000063882.12	-0.714055	0.0435651	Uqcrh	98.1888	78.3323	90.2462	1
ENSMUSG00000031799.9	-0.712475	0.0300033	Tpm4	201.513	160.635	185.162	1
ENSMUSG00000056536.14	-0.71206	0.0467061	Pign	97.7353	78.1705	89.9094	1
ENSMUSG00000013465.18	-0.711546	0.0454765	Nelfb	113.928	91.1996	104.837	1
ENSMUSG00000041225.16	-0.71109	0.0356661	Arhgap12	135.806	109.7	125.364	1
ENSMUSG00000026979.16	-0.710606	0.0459848	Psd4	108.429	87.9636	100.243	1
ENSMUSG00000001248.14	-0.710313	0.0480481	Gramd1a	201.169	159.296	184.42	1
ENSMUSG00000052712.16	-0.710045	0.0493153	BC004004	90.5804	73.3101	83.6723	1
ENSMUSG00000030872.14	-0.709943	0.0478203	Gga2	89.3305	71.8044	82.3201	1
ENSMUSG00000050565.16	-0.709666	0.0396891	Tor1aip2	109.016	87.7636	100.515	1
ENSMUSG00000000001.4	-0.709064	0.0328569	Gnai3	167.839	135.636	154.958	1
ENSMUSG00000028745.18	-0.708071	0.0185202	Capzb	591.879	477.234	546.021	1
ENSMUSG00000022678.16	-0.706841	0.0497847	Nde1	97.2541	77.6619	89.4172	1
ENSMUSG00000033540.18	-0.706261	0.0398097	Idua	167.034	136.323	154.75	1
ENSMUSG00000024308.14	-0.705871	0.0257981	Tapbp	331.785	266.542	305.688	1
ENSMUSG00000033732.9	-0.704835	0.0318129	Sf3b3	214.666	172.801	197.92	1
ENSMUSG00000030842.11	-0.70348	0.0321232	Lamtor1	183.186	147.544	168.93	1
ENSMUSG00000027087.11	-0.703441	0.0470108	Itgav	102.884	82.7164	94.8171	1
ENSMUSG00000029470.15	-0.702438	0.0292626	P2rx4	276.291	222.756	254.877	1
ENSMUSG00000034216.12	-0.702364	0.0346567	Vps18	184.007	148.26	169.709	1
ENSMUSG00000026484.13	-0.701892	0.0415352	Rnf2	119.561	96.9838	110.53	1
ENSMUSG00000018293.4	-0.701876	0.0180571	Pfn1	919.308	743.884	849.139	1
ENSMUSG00000071180.4	-0.701343	0.0455681	Smim15	106.391	85.9046	98.1964	1
ENSMUSG00000030788.15	-0.701302	0.0430693	Rnf141	123.669	100.552	114.422	1
ENSMUSG00000026458.13	-0.7004	0.0316196	Ppfia4	208.2	167.826	192.05	1
ENSMUSG00000034341.17	-0.700107	0.0319573	Wbp2	194.08	157.053	179.27	1
ENSMUSG00000035027.17	-0.699871	0.0353685	Map2k2	159.962	129.42	147.745	1
ENSMUSG00000018736.14	-0.699211	0.0460554	Ndel1	102.571	82.937	94.7175	1
ENSMUSG00000015656.16	-0.698395	0.0192079	Hspa8	1161.03	937.931	1071.79	1
ENSMUSG00000038664.16	-0.697895	0.0376764	Herc1	175.651	142.617	162.437	1
ENSMUSG00000101389.1	-0.697862	0.0380148	Ms4a4a	200.147	161.558	184.712	1
ENSMUSG00000052459.13	-0.697606	0.0276005	Atp6v1a	346.129	281.583	320.311	1
ENSMUSG00000030339.7	-0.69728	0.0444686	Ltbr	130.112	105.275	120.177	1
ENSMUSG00000024661.6	-0.696082	0.017186	Fth1	1735.03	1407.58	1604.05	1
ENSMUSG00000030120.14	-0.696064	0.0342665	Mlf2	223.099	180.08	205.891	1
ENSMUSG00000022372.14	-0.695727	0.0280971	Sla	282.365	229.512	261.224	1
ENSMUSG00000029840.8	-0.695236	0.0256024	Mtpn	378.492	307.793	350.212	1
ENSMUSG00000024197.9	-0.694805	0.0388763	Plin3	148.137	120.315	137.008	1
ENSMUSG00000038127.14	-0.694405	0.0294735	Ccdc50	319.63	260.222	295.867	1
ENSMUSG00000024991.7	-0.691963	0.0352456	Eif3a	243.946	199.605	226.209	1
ENSMUSG00000029616.9	-0.691418	0.0249855	Erp29	415.519	337.337	384.246	1
ENSMUSG00000037266.18	-0.691013	0.0231227	Rsrp1	532.697	433.923	493.187	1
ENSMUSG00000015839.6	-0.688796	0.0405873	Nfe2l2	187.08	153.52	173.656	1
ENSMUSG00000026126.15	-0.688566	0.0460095	Ptpn18	116.849	95.4879	108.305	1
ENSMUSG00000050299.7	-0.687891	0.0478896	Gm9843	110.504	90.1292	102.354	1
ENSMUSG00000020346.16	-0.687886	0.0341293	Mgat1	265.865	216.601	246.159	1
ENSMUSG00000030629.15	-0.686251	0.0440809	Zfand6	137.767	112.415	127.626	1
ENSMUSG00000003033.14	-0.685869	0.0439912	Ap1m1	143.635	116.921	132.949	1
ENSMUSG00000020238.14	-0.684648	0.0300064	Ncln	318.12	260.013	294.877	1
ENSMUSG00000054766.13	-0.684366	0.0406806	Set	190.645	155.76	176.691	1
ENSMUSG00000034593.16	-0.684364	0.0339711	Myo5a	317.379	260.447	294.606	1
ENSMUSG00000045128.8	-0.684299	0.0249643	Rpl18a	534.299	437.423	495.549	1
ENSMUSG00000037936.15	-0.683634	0.0470108	Scarb1	172.91	142.689	160.821	1
ENSMUSG00000015149.14	-0.683509	0.041375	Sirt2	207.715	170.407	192.792	1
ENSMUSG00000019428.16	-0.683046	0.0416903	Fkbp8	164.129	134.906	152.439	1
ENSMUSG00000059291.15	-0.682074	0.0456739	Rpl11	135.049	110.923	125.399	1
ENSMUSG00000059248.13	-0.681685	0.0360667	2013-09-02	262.626	215.356	243.718	1
ENSMUSG00000004266.15	-0.681511	0.0264004	Ptpn6	556.697	454.996	516.017	1
ENSMUSG00000020570.14	-0.678718	0.0423092	Sypl	205.957	168.92	191.142	1
ENSMUSG00000031851.14	-0.678521	0.0421366	Ntpcr	176.527	144.914	163.882	1
ENSMUSG00000029614.13	-0.676821	0.0327548	Rpl6	307.438	253.336	285.797	1
ENSMUSG00000042726.14	-0.676745	0.0436751	Trafd1	165.95	136.671	154.238	1
ENSMUSG00000008845.9	-0.676383	0.0259565	Cd163	697.892	572.093	647.572	1
ENSMUSG00000038274.11	-0.674766	0.0341044	Fau	332.708	273.16	308.889	1
ENSMUSG00000051510.13	-0.673943	0.0480481	Mafg	152.549	125.27	141.637	1
ENSMUSG00000040952.16	-0.672932	0.0360202	Rps19	300.887	246.952	279.313	1
ENSMUSG00000041453.12	-0.67291	0.0427893	Rpl21	210.747	172.823	195.577	1
ENSMUSG00000030737.17	-0.672658	0.0257227	Slco2b1	885.376	732.272	824.135	1
ENSMUSG00000031004.7	-0.670524	0.0467318	Mki67	172.862	143.248	161.016	1
ENSMUSG00000025203.5	-0.669754	0.0311839	Scd2	421.397	347.539	391.854	1
ENSMUSG00000024091.8	-0.666317	0.0452008	Vapa	235.358	194.879	219.166	1
ENSMUSG00000019505.7	-0.664778	0.038198	Ubb	297.388	246.617	277.079	1
ENSMUSG00000028249.15	-0.663213	0.027786	Sdcbp	1072.75	889.062	999.276	1
ENSMUSG00000027712.13	-0.662346	0.0394876	Anxa5	358.1	296.734	333.553	1
ENSMUSG00000021484.7	-0.659815	0.0399549	Lman2	311.597	259.405	290.72	1
ENSMUSG00000021877.11	-0.658752	0.0461451	Arf4	233.839	194.791	218.22	1
ENSMUSG00000000563.17	-0.657506	0.0457187	Atp5f1	242.589	202.2	226.434	1
ENSMUSG00000030105.8	-0.657237	0.0363608	Arl8b	416.848	347.718	389.196	1
ENSMUSG00000019998.5	-0.657209	0.0447037	Stx7	268.418	224.445	250.829	1
ENSMUSG00000067274.10	-0.65585	0.028389	Rplp0	1108.91	925.903	1035.71	1
ENSMUSG00000036438.12	-0.655511	0.0343072	Calm2	568.014	474.476	530.599	1
ENSMUSG00000027293.13	-0.654243	0.0366038	Ehd4	789.966	659.689	737.855	1
ENSMUSG00000020573.16	-0.654132	0.0445872	Pik3cg	389.226	326.419	364.103	1
ENSMUSG00000028413.13	-0.652924	0.0454841	B4galt1	359.976	301.071	336.414	1
ENSMUSG00000043131.14	-0.650019	0.0420827	Mob1a	369.093	309.457	345.239	1
ENSMUSG00000044533.15	-0.649977	0.0372748	Rps2	457.081	383.105	427.491	1
ENSMUSG00000092341.2	-0.647899	0.043945	Malat1	614.065	512.823	573.568	1
ENSMUSG00000028691.12	-0.647082	0.0384031	Prdx1	459.211	385.501	429.727	1
ENSMUSG00000001123.15	-0.64631	0.0420827	Lgals9	409.61	343.564	383.192	1
ENSMUSG00000041028.15	-0.6445	0.0492676	Ghitm	260.837	219.268	244.21	1
ENSMUSG00000026395.16	-0.644336	0.0449471	Ptprc	364.232	306.27	341.048	1
ENSMUSG00000022488.8	-0.644046	0.0372867	Nckap1l	709.733	595.433	664.013	1
ENSMUSG00000021998.16	-0.640607	0.0366038	Lcp1	1222.6	1034.51	1147.36	1
ENSMUSG00000031696.8	-0.638372	0.0457901	Vps35	446.604	376.053	418.384	1
ENSMUSG00000041515.9	-0.635259	0.0446948	Irf8	436.746	369.841	409.984	1
ENSMUSG00000015733.13	-0.631623	0.0407638	Capza2	873.762	740.301	820.378	1
ENSMUSG00000030894.4	-0.631132	0.0446788	Tpp1	706.152	601.8	664.411	1
ENSMUSG00000026864.13	-0.621789	0.0451136	Hspa5	1168.46	993.864	1098.62	1
ENSMUSG00000025393.12	-0.620816	0.0432624	Atp5b	938.319	803.429	884.363	1
ENSMUSG00000025428.15	-0.617388	0.0484356	Atp5a1	671.028	575.607	632.859	1
ENSMUSG00000036887.5	-0.614981	0.0398686	C1qa	2142.61	1838.11	2020.81	1
ENSMUSG00000028692.14	-0.612564	0.0484343	Akr1a1	1027.26	885.933	970.728	1
ENSMUSG00000022108.7	-0.592844	0.0478896	Itm2b	3982.48	3477.07	3780.31	1
ENSMUSG00000031167.16	0.650415	0.0439427	Rbm3	128.385	264.583	182.864	1
ENSMUSG00000064368.1	0.68692	0.0353121	mt-Nd6	100.251	210.879	144.502	1
ENSMUSG00000066621.12	0.687558	0.0467061	Tecpr1	62.2887	131.708	90.0563	1
ENSMUSG00000021025.7	0.754713	0.0295514	Nfkbia	72.2479	157.797	106.468	1
ENSMUSG00000070942.8	0.77585	0.026681	Il1rl2	48.306	109.214	72.669	1
ENSMUSG00000021306.10	0.804134	0.00746247	Gpr137b	120.386	276.315	182.758	1
ENSMUSG00000037355.14	0.83457	0.0262939	Uvssa	32.4916	75.7848	49.8089	1
ENSMUSG00000026358.13	0.838289	0.038541	Rgs1	45.2949	105.641	69.4333	1
ENSMUSG00000032826.16	0.857431	0.0259076	Ank2	27.757	66.3209	43.1826	1
ENSMUSG00000026249.10	0.862526	0.00105392	Serpine2	471.918	1128.38	734.502	1
ENSMUSG00000022415.12	0.895595	0.00222103	Syngr1	92.9922	227.221	146.684	1
ENSMUSG00000031447.6	0.89893	0.0110923	Lamp1	596.736	1436.52	932.65	1
ENSMUSG00000051747.14	0.933603	0.00525736	Ttn	51.1163	128.705	82.1519	1
ENSMUSG00000017466.9	0.956535	0.00448513	Timp2	86.6576	219.286	139.709	1
ENSMUSG00000035273.14	0.961806	0.0118531	Hpse	25.9081	66.3464	42.0834	1
ENSMUSG00000079429.9	0.989611	0.00505817	Mroh2a	30.6799	80.252	50.5087	1
ENSMUSG00000019850.11	1.01809	0.00136193	Tnfaip3	42.4847	112.175	70.3608	1
ENSMUSG00000057315.14	1.03497	0.0141426	Arhgap24	16.4983	44.483	27.6922	1
ENSMUSG00000048621.3	1.05199	0.0160659	Gm6377	17.9516	47.8681	29.9182	1
ENSMUSG00000058755.3	1.05347	0.00554162	Osm	24.0889	65.4523	40.6343	1
ENSMUSG00000035373.2	1.06062	0.00153931	Ccl7	48.9813	131.64	82.0449	1
ENSMUSG00000086049.1	1.06086	0.0136995	Gm12735	16.848	46.4087	28.6723	1
ENSMUSG00000000982.5	1.07396	0.00016431	Ccl3	192.603	525.183	325.635	1
ENSMUSG00000073643.11	1.1053	0.00211395	Wdfy1	22.9053	64.985	39.7372	1
ENSMUSG00000051906.15	1.13249	0.0022764	Cd209f	20.8005	59.8269	36.4111	1
ENSMUSG00000049866.12	1.13848	6.08114e-05	Arl4c	57.9916	168.229	102.086	1
ENSMUSG00000075015.3	1.14691	9.66927e-05	Gm10801	986.436	2885.41	1746.03	1
ENSMUSG00000036931.14	1.1526	0.000828849	Nfkbid	38.0533	109.059	66.4555	1
ENSMUSG00000041420.18	1.17299	0.0006173	Meis3	25.1198	74.2853	44.786	1
ENSMUSG00000035385.5	1.17306	4.44047e-05	Ccl2	129.946	380.358	230.111	1
ENSMUSG00000014039.17	1.19326	0.00293149	Prdm15	16.2583	48.2331	29.0482	1
ENSMUSG00000038418.7	1.19481	0.000539422	Egr1	189.573	558.243	337.041	1
ENSMUSG00000104211.1	1.19602	0.00127908	Gm37985	20.9011	62.7557	37.6429	1
ENSMUSG00000030605.15	1.23056	0.00106078	Mfge8	17.5312	54.1755	32.1889	1
ENSMUSG00000061353.11	1.28555	0.00149767	Cxcl12	14.2938	45.5716	26.8049	1
ENSMUSG00000097312.1	1.31091	0.00273806	Gm26870	14.0559	46.0699	26.8615	1
ENSMUSG00000095891.7	1.31695	7.30253e-05	Gm10717	43.1592	142.205	82.7774	1
ENSMUSG00000026628.13	1.32018	3.41152e-05	Atf3	44.1532	143.44	83.868	1
ENSMUSG00000095280.1	1.34745	4.59202e-06	Gm21738	172.067	578.336	334.574	1
ENSMUSG00000029661.16	1.38045	0.000194715	Col1a2	15.6519	53.3451	30.7292	1
ENSMUSG00000075014.1	1.38355	3.99917e-07	Gm10800	3527.3	12166.2	6982.88	1
ENSMUSG00000029816.10	1.43376	1.41558e-07	Gpnmb	74.0164	261.249	148.91	1
ENSMUSG00000026043.18	1.70422	1.4967e-05	Col3a1	13.5604	56.8351	30.8703	1
ENSMUSG00000045193.13	1.78224	2.92404e-08	Cirbp	21.669	97.0644	51.8272	1
ENSMUSG00000018930.3	1.94057	1.44163e-10	Ccl4	71.8322	355.011	185.104	1
ENSMUSG00000001506.10	2.04921	2.16824e-07	Col1a1	11.2924	60.8816	31.1281	1
ENSMUSG00000043953.12	2.07933	2.07075e-08	Ccrl2	11.7004	64.137	32.6751	1
ENSMUSG00000073062.3	-7.60862	0.000797976	Zxdb	3.13068	0	1.87841	0
ENSMUSG00000069306.5	-6.69996	0.0197408	Hist1h4m	1.63645	0	0.98187	0
ENSMUSG00000105095.1	-6.60959	0.0224384	8430422M14Rik	1.56327	0	0.937962	0
ENSMUSG00000108842.1	-6.47058	0.0317324	RP23-271M19.1	1.40956	0	0.845734	0
ENSMUSG00000074420.5	-6.37608	0.0373918	Gm10693	1.32966	0	0.797795	0
ENSMUSG00000049420.8	-6.35748	0.0486158	Tmem200a	1.30331	0	0.781985	0
ENSMUSG00000027073.5	-5.47191	2.41492e-05	Prg2	7.55133	0.180623	4.60305	0
ENSMUSG00000064360.1	-5.35716	1.2091e-05	mt-Nd3	6.82879	0.180623	4.16952	0
ENSMUSG00000094796.1	-4.92216	0.0115889	BC147527	2.79436	0.0903113	1.71274	0
ENSMUSG00000047238.4	-3.96197	0.0348321	Mageh1	2.67615	0.22184	1.69443	0
ENSMUSG00000103711.1	-3.84141	0.00622336	Tstd1	4.50777	0.361245	2.84916	0
ENSMUSG00000099583.1	-3.78859	0.000431979	Hist1h3d	7.41124	0.694006	4.72435	0
ENSMUSG00000056054.9	-3.38698	0.00504626	S100a8	5.55541	0.652788	3.59436	0
ENSMUSG00000069273.2	-2.88435	0.000472265	Hist1h3e	10.1683	1.83169	6.83368	0
ENSMUSG00000066677.11	-2.87749	6.36385e-05	Pydc3	12.4225	2.21355	8.33889	0
ENSMUSG00000056071.12	-2.81428	0.0385502	S100a9	4.41461	0.846144	2.98722	0
ENSMUSG00000009350.13	-2.63382	0.0362525	Mpo	6.01011	1.26922	4.11375	0
ENSMUSG00000096010.2	-2.57107	2.32955e-06	Hist4h4	20.8598	4.6362	14.3703	0
ENSMUSG00000087365.7	-2.56714	0.0196426	C430049B03Rik	6.27916	1.34679	4.30622	0
ENSMUSG00000035860.8	-2.56671	4.42253e-06	Cdhr3	17.9135	3.90098	12.3085	0
ENSMUSG00000036278.6	-2.46947	0.0284764	Macrod1	6.01489	1.42923	4.18063	0
ENSMUSG00000038155.10	-2.30777	0.0193417	Gstp2	7.63287	2.07414	5.40938	0
ENSMUSG00000035105.5	-2.2937	0.000470456	Egln3	14.424	3.88522	10.2085	0
ENSMUSG00000000031.15	-2.288	8.8127e-07	H19	26.0137	7.14615	18.4667	0
ENSMUSG00000050914.15	-2.20411	0.0415761	Ankrd37	6.56425	1.81896	4.66613	0
ENSMUSG00000056459.14	-2.17932	0.0140067	Zbtb25	8.93698	2.57479	6.3921	0
ENSMUSG00000045551.7	-2.15622	0.00153397	Fpr1	13.9261	4.14828	10.0149	0
ENSMUSG00000019689.4	-2.15322	0.0399549	1110001J03Rik	6.82725	1.99171	4.89303	0
ENSMUSG00000069917.7	-2.11124	1.86507e-05	Hba-a2	27.4272	8.37716	19.8072	0
ENSMUSG00000078861.8	-2.10604	0.0163266	Zfp931	9.20012	2.81724	6.64697	0
ENSMUSG00000026117.10	-2.08208	1.2091e-05	Zap70	23.9317	7.3504	17.2992	0
ENSMUSG00000032417.10	-2.06589	0.000234483	Rwdd2a	17.8905	5.53144	12.9469	0
ENSMUSG00000034459.8	-2.03341	0.00143477	Ifit1	15.0727	4.67256	10.9126	0
ENSMUSG00000029372.7	-2.01268	0.0295514	Ppbp	8.91102	2.83299	6.47981	0
ENSMUSG00000000440.12	-2.00349	0.0459725	Pparg	7.50608	2.42265	5.47271	0
ENSMUSG00000024164.15	-1.99047	0.000762785	C3	17.7498	6.07514	13.0799	0
ENSMUSG00000035692.6	-1.98277	0.0115212	Isg15	11.0516	3.56822	8.05823	0
ENSMUSG00000037849.7	-1.97435	0.0160655	Gm4955	10.3745	3.54459	7.64251	0
ENSMUSG00000082292.3	-1.96845	0.00623063	Gm12250	12.2858	4.11494	9.01748	0
ENSMUSG00000051627.2	-1.88244	3.14917e-05	Hist1h1e	27.6489	10.0125	20.5944	0
ENSMUSG00000028885.8	-1.86504	0.00627094	Smpdl3b	13.3243	4.87077	9.94291	0
ENSMUSG00000037148.7	-1.84505	0.000331001	Arhgap10	20.7535	7.54375	15.4696	0
ENSMUSG00000073609.9	-1.80865	0.00303364	D2hgdh	15.629	5.84359	11.7148	0
ENSMUSG00000003032.8	-1.80303	0.000256256	Klf4	27.4884	10.2373	20.5879	0
ENSMUSG00000074165.10	-1.73381	0.00971191	Zfp788	13.8263	5.3793	10.4475	0
ENSMUSG00000028088.14	-1.73298	0.000361405	Fmo5	23.0677	9.16634	17.5072	0
ENSMUSG00000041353.12	-1.73253	0.0366038	Tmem29	10.1093	3.9628	7.65069	0
ENSMUSG00000013415.9	-1.70168	0.00014286	Igf2bp1	30.6946	12.5	23.4168	0
ENSMUSG00000049307.5	-1.69733	0.000238798	Fut4	26.723	10.9362	20.4083	0
ENSMUSG00000027597.15	-1.69673	0.000361405	Ahcy	24.5451	10.0616	18.7517	0
ENSMUSG00000052605.12	-1.69235	0.0445811	Isoc2b	10.0402	4.0325	7.6371	0
ENSMUSG00000032883.15	-1.68035	0.00216258	Acsl3	19.3441	7.99229	14.8034	0
ENSMUSG00000033762.7	-1.66488	0.039189	Recql4	10.7004	4.43497	8.1942	0
ENSMUSG00000015854.7	-1.64408	0.000704395	Cd5l	24.4965	10.1264	18.7485	0
ENSMUSG00000056228.9	-1.64223	0.000440424	Cars2	25.8087	10.7301	19.7773	0
ENSMUSG00000043263.13	-1.62286	0.0119494	Pyhin1	14.9669	6.25393	11.4817	0
ENSMUSG00000019966.17	-1.6224	0.00545639	Kitl	18.2687	7.57525	13.9913	0
ENSMUSG00000025270.13	-1.60037	0.00070329	Alas2	32.3764	13.9068	24.9885	0
ENSMUSG00000041959.14	-1.59965	0.00166651	S100a10	21.5349	9.2724	16.6299	0
ENSMUSG00000054814.14	-1.55698	0.000828849	Usp46	26.0331	11.7048	20.3018	0
ENSMUSG00000024579.7	-1.54269	0.000791408	Pcyox1l	27.9636	12.2812	21.6906	0
ENSMUSG00000029869.7	-1.53085	0.00973927	Ephb6	17.6391	8.00016	13.7836	0
ENSMUSG00000003955.7	-1.52884	0.000826685	Fam162a	26.4341	11.9915	20.657	0
ENSMUSG00000106946.1	-1.51754	0.000837784	Gm42856	27.2789	12.3969	21.3261	0
ENSMUSG00000002885.14	-1.48815	0.00743829	Adgre5	21.087	10.2107	16.7365	0
ENSMUSG00000026357.3	-1.48679	0.00379503	Rgs18	21.4468	10.0076	16.8711	0
ENSMUSG00000030107.10	-1.47849	0.0035908	Usp18	22.3445	10.5956	17.6449	0
ENSMUSG00000070873.5	-1.47738	0.00271784	Lilra5	25.1859	11.6744	19.7813	0
ENSMUSG00000045932.12	-1.46936	0.000781665	Ifit2	30.8326	14.4123	24.2645	0
ENSMUSG00000026171.12	-1.46008	0.00368586	Rnf25	22.8268	10.738	17.9913	0
ENSMUSG00000057069.6	-1.45951	0.017022	Ero1lb	16.0177	7.61345	12.656	0
ENSMUSG00000040446.3	-1.42993	0.0130429	Rprd1a	18.065	8.82084	14.3673	0
ENSMUSG00000055707.12	-1.42671	0.00451795	Klhl26	22.9797	11.3926	18.3449	0
ENSMUSG00000009248.6	-1.42651	0.0455681	Ascl2	13.0934	6.42667	10.4267	0
ENSMUSG00000032307.16	-1.41057	0.00186852	Ube2q2	27.4102	13.5061	21.8486	0
ENSMUSG00000099764.1	-1.39273	0.0414332	Rps10-ps2	13.8174	6.8164	11.017	0
ENSMUSG00000024521.7	-1.39189	0.00146354	Pmaip1	29.0572	14.682	23.3071	0
ENSMUSG00000034522.9	-1.38515	0.0099512	Zfp395	20.6645	10.3689	16.5463	0
ENSMUSG00000045625.4	-1.38193	0.0100198	Pigz	21.5227	10.7665	17.2202	0
ENSMUSG00000024787.13	-1.37151	0.00167078	Snx15	29.1522	14.7469	23.3901	0
ENSMUSG00000063556.5	-1.36382	0.0255856	Gm10132	16.2251	8.27897	13.0467	0
ENSMUSG00000050786.8	-1.3607	0.0126211	Ccdc126	19.9426	10.1882	16.0408	0
ENSMUSG00000047180.8	-1.35361	0.00915896	Neurl3	22.2753	11.6351	18.0192	0
ENSMUSG00000024925.10	-1.34787	0.00222817	Rnaseh2c	28.5702	14.685	23.0161	0
ENSMUSG00000031242.7	-1.34168	0.0115983	2610002M06Rik	21.593	11.4053	17.5179	0
ENSMUSG00000074811.2	-1.33422	0.0314993	Hps6	16.7279	8.67356	13.5062	0
ENSMUSG00000073176.4	-1.33177	0.043564	Zfp449	15.2519	7.8559	12.2935	0
ENSMUSG00000037341.13	-1.31712	0.029096	Slc9a7	17.9195	9.38332	14.505	0
ENSMUSG00000066861.14	-1.30064	0.0467763	Oas1g	15.4197	8.01106	12.4562	0
ENSMUSG00000022335.16	-1.28774	0.018838	Zfat	21.4324	11.6969	17.5382	0
ENSMUSG00000020781.14	-1.2799	0.0373701	Tsen54	17.4446	9.21845	14.1541	0
ENSMUSG00000024538.7	-1.27205	0.0132674	Ppic	22.9472	12.6491	18.8279	0
ENSMUSG00000021400.6	-1.26902	0.017441	Wrnip1	23.3024	12.5109	18.9858	0
ENSMUSG00000024078.6	-1.26009	0.0138024	Ttc27	23.0151	12.5206	18.8173	0
ENSMUSG00000058385.7	-1.24987	0.0487537	Hist1h2bg	15.6652	8.68144	12.8717	0
ENSMUSG00000051373.5	-1.24625	0.0271272	Plpp7	19.6534	10.9902	16.1881	0
ENSMUSG00000035078.5	-1.23878	0.00536349	Mtmr9	28.803	16.0573	23.7047	0
ENSMUSG00000043065.12	-1.23295	0.00794116	Spice1	27.7559	15.3584	22.7969	0
ENSMUSG00000036782.13	-1.23034	0.0372131	Klhl13	19.2072	10.9204	15.8925	0
ENSMUSG00000090272.7	-1.22917	0.0173514	Mndal	23.77	13.037	19.4768	0
ENSMUSG00000026483.13	-1.22752	0.00616295	Fam129a	28.7828	16.127	23.7205	0
ENSMUSG00000036106.15	-1.22684	0.0113595	Prr5	25.5931	14.3984	21.1152	0
ENSMUSG00000018166.8	-1.22403	0.00880295	Erbb3	27.8518	15.6166	22.9577	0
ENSMUSG00000043664.6	-1.2232	0.029399	Tmem221	20.0141	11.3308	16.5407	0
ENSMUSG00000047264.8	-1.19992	0.00719967	Zfp358	29.079	16.5658	24.0737	0
ENSMUSG00000068854.7	-1.19589	0.0430625	Hist2h2be	18.213	10.3974	15.0867	0
ENSMUSG00000021671.8	-1.19456	0.0314512	Poc5	20.3907	11.6126	16.8795	0
ENSMUSG00000018672.15	-1.18045	0.0385353	Copz2	19.8956	11.4241	16.507	0
ENSMUSG00000040322.10	-1.17313	0.0289066	Slc25a24	21.9529	12.9279	18.3429	0
ENSMUSG00000038732.14	-1.17025	0.0183004	Mboat1	24.3969	14.2747	20.348	0
ENSMUSG00000038705.13	-1.16536	0.0350917	Gmeb2	20.5085	12.1357	17.1594	0
ENSMUSG00000091337.3	-1.16509	0.0113595	Eid1	28.5544	16.9907	23.9289	0
ENSMUSG00000028551.14	-1.1453	0.0445872	Cdkn2c	20.2721	11.9708	16.9516	0
ENSMUSG00000036620.14	-1.13677	0.0331448	Mgat4b	23.6847	14.3875	19.9658	0
ENSMUSG00000035310.15	-1.12388	0.0374025	Lin54	21.4636	12.8533	18.0195	0
ENSMUSG00000078851.4	-1.12119	0.0214504	Hist3h2a	25.9593	15.5057	21.7779	0
ENSMUSG00000045216.7	-1.11208	0.0257981	Hs6st1	25.282	15.2554	21.2713	0
ENSMUSG00000035798.13	-1.11183	0.0146192	Zdhhc17	28.8963	17.5023	24.3387	0
ENSMUSG00000038861.14	-1.10795	0.0174011	Pi4kb	27.7739	16.9192	23.432	0
ENSMUSG00000106847.1	-1.10449	0.0275102	Peg13	24.5553	14.8735	20.6826	0
ENSMUSG00000035342.13	-1.10262	0.0255856	Lzts2	26.1937	16.0603	22.1403	0
ENSMUSG00000038866.15	-1.08084	0.0318702	Zcchc2	28.4331	17.1756	23.9301	0
ENSMUSG00000060419.8	-1.07881	0.0433043	Rps16-ps2	22.2271	13.8231	18.8655	0
ENSMUSG00000035840.6	-1.06187	0.0493153	Lysmd3	22.2461	13.9165	18.9143	0
ENSMUSG00000041598.7	-1.06066	0.0399267	Cdc42ep4	24.6085	15.75	21.0651	0
ENSMUSG00000028194.15	-1.05234	0.0301791	Ddah1	26.5059	16.6846	22.5774	0
ENSMUSG00000010057.8	-1.05168	0.0445633	Nprl2	24.1972	15.3663	20.6648	0
ENSMUSG00000031109.16	-1.03694	0.0393447	Enox2	24.9225	16.0573	21.3764	0
ENSMUSG00000033033.10	-1.03292	0.0269612	Calhm2	29.0047	18.9206	24.9711	0
ENSMUSG00000017176.17	-1.02159	0.0335804	Nt5c3b	27.0285	17.358	23.1603	0
ENSMUSG00000020659.15	-1.01014	0.0387145	Cbll1	26.4337	17.2392	22.7559	0
ENSMUSG00000039178.9	-1.00846	0.0287196	Tbc1d19	28.9133	18.8824	24.901	0
ENSMUSG00000027510.17	-1.00178	0.0439912	Rbm38	26.2151	17.0537	22.5505	0
ENSMUSG00000039997.16	-0.989178	0.0385827	Ifi203	27.6789	18.2787	23.9188	0
ENSMUSG00000020230.14	-0.968591	0.0467752	Prmt2	27.0263	18.0775	23.4468	0
ENSMUSG00000026688.5	-0.940267	0.0493058	Mgst3	28.1599	19.3467	24.6346	0
ENSMUSG00000005360.14	0.963667	0.0391441	Slc1a3	14.9325	38.4558	24.3418	0
ENSMUSG00000069601.13	0.971882	0.0370559	Ank3	15.3103	39.4541	24.9678	0
ENSMUSG00000089940.1	1.02856	0.0462584	Gm4117	14.0089	37.4182	23.3726	0
ENSMUSG00000109564.1	1.048	0.0400329	Muc16	12.7123	35.067	21.6542	0
ENSMUSG00000096780.7	1.0563	0.0284764	Tmem181b-ps	12.9791	35.2579	21.8906	0
ENSMUSG00000004110.14	1.12419	0.0139045	Cacna1e	13.1876	38.0612	23.137	0
ENSMUSG00000031558.15	1.13978	0.0400383	Slit2	10.1061	29.8969	18.0224	0
ENSMUSG00000038486.9	1.14693	0.0373701	Sv2a	9.58584	27.976	16.9419	0
ENSMUSG00000066900.11	1.19026	0.0444946	Suds3	8.16463	24.3775	14.6498	0
ENSMUSG00000074505.4	1.19207	0.0262924	Fat3	10.7058	31.7818	19.1362	0
ENSMUSG00000007097.14	1.19541	0.0266635	Atp1a2	12.1619	36.309	21.8207	0
ENSMUSG00000031480.15	1.23009	0.0123756	Thsd1	10.9875	34.073	20.2217	0
ENSMUSG00000022489.5	1.25219	0.0321514	Pde1b	7.7256	24.1175	14.2823	0
ENSMUSG00000060924.14	1.25979	0.0444686	Csmd1	7.35046	23.0974	13.6492	0
ENSMUSG00000079445.3	1.26788	0.0202627	B3gnt7	8.99496	28.944	16.9746	0
ENSMUSG00000019899.15	1.32302	0.0445633	Lama2	6.45847	21.3687	12.4226	0
ENSMUSG00000105703.1	1.33023	0.0289066	Gm43305	7.39004	23.8447	13.9719	0
ENSMUSG00000034687.8	1.33037	0.0371091	Fras1	6.72391	22.421	13.0027	0
ENSMUSG00000091028.1	1.33379	0.0199703	Gm10722	8.73571	29.0998	16.8813	0
ENSMUSG00000061462.15	1.38211	0.00256681	Obscn	11.2366	38.6431	22.1992	0
ENSMUSG00000022246.13	1.39056	0.04835	Rai14	5.31045	18.4357	10.5606	0
ENSMUSG00000055632.17	1.39488	0.0385353	Hmcn2	5.74628	19.7698	11.3557	0
ENSMUSG00000096385.7	1.40247	0.0286399	Gm11168	6.19653	21.7348	12.4119	0
ENSMUSG00000020653.11	1.40424	0.00213153	Klf11	10.1799	35.6877	20.383	0
ENSMUSG00000054519.8	1.40606	0.018445	Zfp867	6.62317	23.4301	13.346	0
ENSMUSG00000028680.14	1.41898	0.0115889	Plk3	8.04693	27.5887	15.8636	0
ENSMUSG00000028399.17	1.42034	0.0452804	Ptprd	5.60705	19.7304	11.2564	0
ENSMUSG00000045659.17	1.42762	0.017186	Plekha7	6.73109	24.1575	13.7016	0
ENSMUSG00000069763.3	1.43742	0.0188446	Tmem100	6.24503	22.3082	12.6703	0
ENSMUSG00000024598.8	1.44809	0.0213212	Fbn2	5.98863	21.73	12.2852	0
ENSMUSG00000033147.16	1.46507	0.0132155	Slc22a15	6.7688	25.0703	14.0894	0
ENSMUSG00000037996.17	1.46903	0.0405873	Slc24a2	5.18769	19.2552	10.8147	0
ENSMUSG00000046618.7	1.47927	0.0405148	Olfml2a	4.97275	18.1423	10.2406	0
ENSMUSG00000028017.7	1.4814	0.0172845	Egf	5.8574	21.733	12.2076	0
ENSMUSG00000027438.14	1.48322	0.0158374	Napb	7.25932	26.2171	14.8424	0
ENSMUSG00000042453.14	1.48384	0.0156509	Reln	6.22686	22.8962	12.8946	0
ENSMUSG00000029648.13	1.50405	0.00882398	Flt1	6.78835	24.9096	14.0369	0
ENSMUSG00000051331.14	1.50602	0.00436144	Cacna1c	7.59269	28.1803	15.8277	0
ENSMUSG00000070639.5	1.5071	0.0255856	Lrrc8b	5.25581	19.4558	10.9358	0
ENSMUSG00000030592.17	1.51594	0.02136	Ryr1	5.34078	20.1153	11.2506	0
ENSMUSG00000059146.12	1.51848	0.00142714	Ntrk3	9.91139	37.2533	20.8481	0
ENSMUSG00000079173.11	1.51906	0.0161282	Zan	5.70719	21.6809	12.0967	0
ENSMUSG00000055775.16	1.52523	0.0350917	Myh8	4.97255	18.7606	10.4878	0
ENSMUSG00000037605.16	1.52771	0.045052	Adgrl3	4.85859	18.1933	10.1925	0
ENSMUSG00000104903.1	1.54097	0.0392958	Gm43707	5.26228	20.7608	11.4617	0
ENSMUSG00000033826.9	1.55791	0.0239226	Dnah8	4.89056	19.1964	10.6129	0
ENSMUSG00000029838.11	1.56129	0.0025811	Ptn	7.7601	29.8726	16.6051	0
ENSMUSG00000071226.11	1.56558	0.0022764	Cecr2	8.24098	32.1007	17.7849	0
ENSMUSG00000050558.13	1.57239	0.0438097	Prokr2	4.06493	16.1525	8.89994	0
ENSMUSG00000066392.11	1.5807	0.0481313	Nrxn3	4.0361	15.9149	8.78761	0
ENSMUSG00000032186.14	1.60218	0.025113	Tmod2	4.53797	17.8587	9.86625	0
ENSMUSG00000063430.9	1.60335	0.0372867	Wscd2	4.01476	16.1015	8.84947	0
ENSMUSG00000034855.13	1.61314	0.0101796	Cxcl10	5.62986	22.3251	12.308	0
ENSMUSG00000039716.12	1.63097	0.00719438	Dock3	5.54813	22.7567	12.4316	0
ENSMUSG00000037754.13	1.6352	0.0137102	Ppp1r16b	4.94126	19.9868	10.9595	0
ENSMUSG00000041592.16	1.63742	0.0176876	Sdk2	4.56659	18.6115	10.1845	0
ENSMUSG00000025812.17	1.63831	0.0286919	Pard3	4.48903	18.2757	10.0037	0
ENSMUSG00000021281.15	1.65599	0.00394552	Tnfaip2	5.73024	23.9829	13.0313	0
ENSMUSG00000061859.16	1.66543	0.0137085	Inadl	4.88973	20.659	11.1974	0
ENSMUSG00000028364.15	1.68464	0.00626375	Tnc	5.60282	23.5077	12.7648	0
ENSMUSG00000035125.10	1.68891	0.00823964	Gcfc2	4.99864	21.1626	11.4642	0
ENSMUSG00000022425.15	1.69519	6.98001e-05	Enpp2	9.17603	38.8595	21.0494	0
ENSMUSG00000082658.1	1.71125	2.78971e-05	Fau-ps2	10.3607	45.0383	24.2317	0
ENSMUSG00000001435.14	1.71466	0.0125337	Col18a1	4.78738	20.3147	10.9983	0
ENSMUSG00000030020.13	1.73482	0.0405873	Prickle2	3.16185	13.6868	7.37181	0
ENSMUSG00000027070.14	1.7351	0.0063848	Lrp2	4.90932	21.4542	11.5273	0
ENSMUSG00000043079.17	1.73705	0.00900539	Synpo	4.57548	19.9837	10.7388	0
ENSMUSG00000024650.4	1.74221	0.0405148	Slc22a6	3.22595	14.0116	7.54022	0
ENSMUSG00000097736.7	1.74705	0.0311357	9530059O14Rik	3.59082	16.1052	8.59658	0
ENSMUSG00000034584.3	1.75294	0.04835	Exph5	2.87563	12.8631	6.8706	0
ENSMUSG00000100813.1	1.77096	0.0299029	Gm28874	3.30734	14.9372	7.95929	0
ENSMUSG00000024084.7	1.77977	0.00333583	Qpct	4.93087	22.5616	11.9831	0
ENSMUSG00000025780.7	1.79728	0.0124811	Itih5	3.91365	18.3533	9.6895	0
ENSMUSG00000026080.13	1.80495	0.00992186	Chst10	4.00858	18.4987	9.80464	0
ENSMUSG00000026211.17	1.80935	0.0424893	Obsl1	2.78755	12.7758	6.78284	0
ENSMUSG00000030310.10	1.82042	0.00766355	Slc6a1	4.22736	19.3115	10.261	0
ENSMUSG00000023033.14	1.82811	0.0130229	Scn8a	3.75763	18.0763	9.4851	0
ENSMUSG00000045776.2	1.83399	0.0456695	Lrtm1	2.61098	12.3624	6.51155	0
ENSMUSG00000040852.5	1.84318	0.0203022	Plekhh2	3.62419	17.1556	9.03676	0
ENSMUSG00000045103.17	1.84624	0.0200539	Dmd	3.29054	15.3584	8.1177	0
ENSMUSG00000078716.9	1.86793	0.0160652	Tmem8b	3.68011	17.4914	9.20462	0
ENSMUSG00000051985.12	1.87381	0.0093185	Igfn1	3.80917	18.2757	9.59578	0
ENSMUSG00000054003.13	1.87758	0.0455386	Tdrd9	2.44237	12.1042	6.30711	0
ENSMUSG00000024008.15	1.88482	0.0434404	Cpne5	2.50113	12.3261	6.4311	0
ENSMUSG00000004031.13	1.90096	0.0275102	Brinp2	2.82298	13.5298	7.1057	0
ENSMUSG00000023885.8	1.90521	0.0493942	Thbs2	2.41285	11.7951	6.16574	0
ENSMUSG00000042501.12	1.90775	0.023366	Cpa6	2.74606	13.5474	7.06658	0
ENSMUSG00000029189.10	1.90928	0.0367333	Sel1l3	2.46101	12.0818	6.30931	0
ENSMUSG00000032036.15	1.92378	0.0138464	Kirrel3	3.36787	16.5579	8.6439	0
ENSMUSG00000097156.7	1.93304	0.0143709	Gm3764	3.10149	15.5645	8.0867	0
ENSMUSG00000045991.18	1.94136	0.0102801	Onecut2	3.23627	16.4852	8.53585	0
ENSMUSG00000021318.15	1.94981	0.0363955	Gli3	2.36385	11.9011	6.17876	0
ENSMUSG00000023034.6	1.95071	6.84851e-06	Nr4a1	7.96496	39.8117	20.7036	0
ENSMUSG00000030770.14	1.95756	0.0106378	Parva	3.21773	16.498	8.52982	0
ENSMUSG00000009487.9	1.97409	0.0152737	Otog	2.85148	14.8881	7.66613	0
ENSMUSG00000027737.10	1.97992	0.000874785	Slc7a11	4.45313	23.221	11.9603	0
ENSMUSG00000030228.15	1.98173	0.0103274	Pik3c2g	3.11572	16.2555	8.37163	0
ENSMUSG00000092090.2	1.98202	0.0238901	Gm3294	2.64662	14.0105	7.19216	0
ENSMUSG00000102689.1	2.02556	0.0302953	Gm37217	2.28779	12.6509	6.43305	0
ENSMUSG00000039419.17	2.0324	0.0185656	Cntnap2	2.43429	13.2861	6.77503	0
ENSMUSG00000046958.9	2.03286	0.00944227	4930432E11Rik	3.02557	16.2555	8.31754	0
ENSMUSG00000007783.9	2.03305	0.0101271	Cpt1c	2.78564	15.0718	7.70008	0
ENSMUSG00000000416.16	2.0338	0.0130411	Cttnbp2	2.70113	14.7566	7.52331	0
ENSMUSG00000103560.1	2.03508	0.0275102	Gm38070	2.27606	12.0896	6.20149	0
ENSMUSG00000097889.1	2.03593	0.0317324	Gm26541	2.12355	11.3465	5.81275	0
ENSMUSG00000049565.16	2.06026	0.0265273	Aknad1	2.24751	12.283	6.2617	0
ENSMUSG00000005672.12	2.06454	0.0456695	Kit	1.7549	9.57182	4.88166	0
ENSMUSG00000027983.13	2.0661	0.0317324	Cyp2u1	2.18819	11.8266	6.04355	0
ENSMUSG00000073457.4	2.06751	0.0166026	Smok2b	2.53393	14.4699	7.30831	0
ENSMUSG00000024340.14	2.06862	0.0414058	Btnl2	1.87077	10.5641	5.34809	0
ENSMUSG00000025359.9	2.06952	0.0422915	Pmel	1.78833	9.97126	5.0615	0
ENSMUSG00000044162.11	2.07123	0.00359667	Tnip3	3.14782	17.4659	8.87506	0
ENSMUSG00000078531.3	2.07364	0.0472685	Gm831	1.7059	9.49424	4.82123	0
ENSMUSG00000024593.15	2.07824	0.0198751	Megf10	2.2125	12.3036	6.24894	0
ENSMUSG00000108276.1	2.07859	0.0191259	Gm44276	2.39675	13.4431	6.8153	0
ENSMUSG00000087594.1	2.07927	0.0480481	BC039771	1.82327	10.0949	5.13193	0
ENSMUSG00000038602.7	2.07995	0.0344892	Slc35f1	1.94312	10.9902	5.56193	0
ENSMUSG00000030500.6	2.08447	0.0224107	Slc17a6	2.13434	11.9217	6.0493	0
ENSMUSG00000038764.14	2.09247	0.0318129	Ptpn3	2.01436	11.1247	5.6585	0
ENSMUSG00000028476.13	2.09847	0.0287913	Reck	2.02909	11.1768	5.68818	0
ENSMUSG00000024401.14	2.1064	1.6787e-06	Tnf	7.21247	39.9904	20.3237	0
ENSMUSG00000016150.15	2.10846	0.0320904	Tenm1	1.93433	10.9077	5.52369	0
ENSMUSG00000059857.15	2.11417	0.0133869	Ntng1	2.33646	13.3382	6.73717	0
ENSMUSG00000031561.15	2.15239	0.0245831	Tenm3	1.99018	11.6763	5.86462	0
ENSMUSG00000029055.17	2.15643	0.0252237	Plch2	1.88342	11.2532	5.63134	0
ENSMUSG00000004552.16	2.16796	0.0117498	Ctse	2.38405	14.3226	7.15948	0
ENSMUSG00000074968.11	2.16815	0.0390234	Ano3	1.71304	10.3137	5.15332	0
ENSMUSG00000023995.11	2.17128	0.0268961	Tspo2	1.8075	10.6859	5.35885	0
ENSMUSG00000029675.12	2.17235	0.00745449	Eln	2.46872	14.7723	7.39017	0
ENSMUSG00000057719.10	2.17242	0.0414519	Sh3rf2	1.6104	9.65609	4.82868	0
ENSMUSG00000045441.5	2.17596	0.0153615	Gprin3	2.18204	13.5383	6.72454	0
ENSMUSG00000079168.4	2.17649	0.00616295	Cd209g	2.48656	14.7135	7.37735	0
ENSMUSG00000028989.3	2.19233	0.000653407	Angptl7	3.49209	20.7868	10.41	0
ENSMUSG00000022416.15	2.19711	0.0384535	Cacna1i	1.51547	9.23604	4.6037	0
ENSMUSG00000104415.1	2.20817	0.0167221	Gm37069	1.93055	11.8648	5.90424	0
ENSMUSG00000031026.15	2.21019	0.00257604	Trim66	2.82753	17.5435	8.71392	0
ENSMUSG00000013419.6	2.21517	0.00252217	Zfp651	2.80194	17.3981	8.64039	0
ENSMUSG00000108171.1	2.22942	0.0231227	Gm43915	1.71391	10.521	5.23675	0
ENSMUSG00000030617.13	2.23429	0.0216166	Ccdc83	1.70262	10.7192	5.30926	0
ENSMUSG00000045761.15	2.23569	0.0379314	Fam179a	1.42395	8.95237	4.43532	0
ENSMUSG00000026109.14	2.23835	0.0455425	Tmeff2	1.42562	8.80811	4.37861	0
ENSMUSG00000017412.15	2.2395	0.0455386	Cacnb4	1.39118	8.85117	4.37518	0
ENSMUSG00000038115.16	2.2436	0.0292046	Ano2	1.6092	10.1076	5.00858	0
ENSMUSG00000026840.14	2.24908	0.0174011	Lamc3	1.89181	11.6047	5.77698	0
ENSMUSG00000025586.17	2.25358	0.0304591	Cpeb1	1.511	9.64336	4.76394	0
ENSMUSG00000071235.11	2.25476	0.0484356	Vrtn	1.4174	9.23788	4.54559	0
ENSMUSG00000060314.12	2.27264	0.0392958	Zfp941	1.44997	9.1645	4.53578	0
ENSMUSG00000070298.5	2.29446	0.0391441	Trcg1	1.37953	8.92874	4.39921	0
ENSMUSG00000034413.14	2.29547	0.00144358	Neurl1b	2.8324	18.0363	8.91395	0
ENSMUSG00000107966.1	2.29725	0.0157055	Gm44001	1.89736	12.2006	6.01864	0
ENSMUSG00000031517.7	2.29858	0.0460005	Gpm6a	1.25908	8.19956	4.03527	0
ENSMUSG00000107277.1	2.29962	0.0171779	Gm10461	1.78402	11.429	5.642	0
ENSMUSG00000102266.1	2.32355	0.0204329	Gm38106	1.56207	10.4198	5.10516	0
ENSMUSG00000100815.1	2.32614	0.0487537	Gm29112	1.1706	7.73711	3.7972	0
ENSMUSG00000021638.12	2.32947	0.0297865	Ocln	1.49166	10.1331	4.94824	0
ENSMUSG00000033768.16	2.34016	0.00243201	Nrxn2	2.42965	16.2682	7.96509	0
ENSMUSG00000068452.7	2.35196	0.0424893	Duox2	1.15964	7.93046	3.86797	0
ENSMUSG00000060548.12	2.36099	0.0192079	Tnfrsf19	1.47536	10.1567	4.94791	0
ENSMUSG00000009216.7	2.37268	0.0110923	Fam163b	1.65482	11.4369	5.56764	0
ENSMUSG00000091577.2	2.3981	0.0205585	Gm6211	1.45562	10.0743	4.90309	0
ENSMUSG00000020175.13	2.40511	0.0173207	Rab36	1.50652	10.3307	5.03618	0
ENSMUSG00000020703.3	2.40855	0.0396891	5530401A14Rik	1.15243	8.16018	3.95553	0
ENSMUSG00000097561.1	2.41179	0.0370052	4632411P08Rik	1.11458	8.02077	3.87706	0
ENSMUSG00000057716.6	2.41245	0.0035148	Tmem178b	2.11186	14.6899	7.14307	0
ENSMUSG00000097601.1	2.43282	0.0190753	Gm26660	1.32882	9.68759	4.67233	0
ENSMUSG00000035112.17	2.43735	0.0400132	Wnk4	1.04551	7.61831	3.67463	0
ENSMUSG00000034324.16	2.43939	0.0256151	Tmem132c	1.30037	9.46759	4.56726	0
ENSMUSG00000021219.16	2.44372	0.0400842	Rgs6	1.05803	7.90985	3.79876	0
ENSMUSG00000030336.14	2.44473	0.0163196	Cd27	1.40815	9.87911	4.79654	0
ENSMUSG00000086386.1	2.44586	0.0141693	Gm12108	1.43594	10.5083	5.06487	0
ENSMUSG00000052854.15	2.45085	0.0416036	Nrk	1.06402	7.78318	3.75168	0
ENSMUSG00000086451.7	2.46314	0.0149854	4933431K23Rik	1.41243	10.1598	4.91136	0
ENSMUSG00000090066.2	2.46489	0.0455681	1110002E22Rik	1.36086	10.1222	4.8654	0
ENSMUSG00000036856.4	2.49188	0.0307777	Wnt4	1.1072	8.22201	3.95312	0
ENSMUSG00000038199.12	2.49343	0.0432355	4931409K22Rik	0.922958	6.88611	3.30822	0
ENSMUSG00000020037.15	2.49725	0.0101218	Rfx4	1.7237	12.4048	5.99614	0
ENSMUSG00000085434.1	2.50777	0.0110923	Gm11725	1.35247	10.2089	4.89502	0
ENSMUSG00000074109.4	2.51498	0.0417015	Mrgprx2	0.993738	7.52012	3.60429	0
ENSMUSG00000014030.15	2.51919	0.0192079	Pax5	1.28837	10.298	4.89222	0
ENSMUSG00000106837.1	2.54607	0.000277285	D630030B08Rik	2.42644	18.7891	8.9715	0
ENSMUSG00000038540.14	2.54679	0.0249331	Tmc3	1.07447	8.60084	4.08502	0
ENSMUSG00000049133.6	2.56583	0.0173514	Flg2	1.11492	8.80023	4.18904	0
ENSMUSG00000102543.5	2.57116	0.0311357	Pcdhgc5	0.932044	7.38374	3.51272	0
ENSMUSG00000020067.7	2.5909	0.0321232	Mypn	0.941797	7.60256	3.6061	0
ENSMUSG00000024905.15	2.59701	0.0185168	Mtl5	1.14919	9.23302	4.38272	0
ENSMUSG00000106897.1	2.60613	0.0319573	Gm43027	1.00399	8.13169	3.85507	0
ENSMUSG00000105613.1	2.62217	0.0375024	Gm43684	0.859694	7.13039	3.36797	0
ENSMUSG00000026308.8	2.64479	0.0137946	Klhl30	1.2371	10.1155	4.78847	0
ENSMUSG00000047497.9	2.64528	0.0272168	Adamts12	0.890725	7.52012	3.54248	0
ENSMUSG00000028681.11	2.64799	0.0152911	Ptch2	1.09297	9.26636	4.36233	0
ENSMUSG00000021803.9	2.66207	0.00691621	Cdhr1	1.34335	11.0883	5.24135	0
ENSMUSG00000070305.10	2.66639	0.00382365	Mpzl3	1.40969	11.6666	5.51244	0
ENSMUSG00000024207.8	2.67523	0.0209476	Acsbg2	0.940594	7.91773	3.73145	0
ENSMUSG00000040086.13	2.67527	0.0441966	Tnni3k	0.740417	6.457	3.02705	0
ENSMUSG00000070424.11	2.67821	0.0274676	Art5	0.833841	7.27282	3.40943	0
ENSMUSG00000044390.4	2.68419	0.0400039	Tigd3	0.836214	7.151	3.36213	0
ENSMUSG00000019785.13	2.71658	0.00944865	Clvs2	1.0909	9.42454	4.42436	0
ENSMUSG00000013643.13	2.71952	0.0400842	Lypd8	0.711793	6.15574	2.88937	0
ENSMUSG00000025272.16	2.72683	0.0318129	Tro	0.729795	6.45516	3.01994	0
ENSMUSG00000015312.8	2.75764	0.000561379	Gadd45b	1.75149	15.3311	7.18335	0
ENSMUSG00000035640.18	2.77397	0.0284764	Cbarp	0.747967	6.8546	3.19062	0
ENSMUSG00000027398.13	2.79908	0.00207141	Il1b	1.31409	12.0308	5.60079	0
ENSMUSG00000061100.3	2.80384	0.00130402	Retnla	1.45548	13.5825	6.3063	0
ENSMUSG00000097635.2	2.80711	0.0445633	Gm26826	0.587704	5.46173	2.53732	0
ENSMUSG00000019851.7	2.81125	0.0113595	Perp	0.983985	9.33606	4.32482	0
ENSMUSG00000103834.1	2.81514	0.0408322	Gm37613	0.634835	5.93876	2.7564	0
ENSMUSG00000109517.1	2.82286	0.0300033	RP23-446E13.1	0.651301	6.22544	2.88096	0
ENSMUSG00000022805.16	2.82576	0.0285853	Maats1	0.734404	7.12252	3.28965	0
ENSMUSG00000050813.6	2.82785	0.00975502	Olfr332	0.994071	9.19482	4.27437	0
ENSMUSG00000086225.1	2.83393	0.00564265	Gm8661	1.11786	10.6271	4.92154	0
ENSMUSG00000044433.16	2.84026	0.00845725	Camsap3	0.938724	8.92389	4.13279	0
ENSMUSG00000066687.4	2.84747	0.0197408	Zbtb16	0.736476	7.16675	3.30859	0
ENSMUSG00000093672.2	2.85736	0.04141	Gm20655	0.595588	5.75813	2.66061	0
ENSMUSG00000074336.5	2.86259	0.0370284	Apoc4	0.59011	5.65023	2.61416	0
ENSMUSG00000107385.3	2.86391	0.0175815	C330024D21Rik	0.733737	7.1619	3.305	0
ENSMUSG00000043468.4	2.87463	0.0266899	Adam30	0.684534	6.87521	3.16081	0
ENSMUSG00000107794.1	2.8816	0.028347	Gm44095	0.670473	6.56306	3.02751	0
ENSMUSG00000046413.12	2.8826	0.0477336	Irx3os	0.550529	5.49508	2.52835	0
ENSMUSG00000104665.1	2.88672	0.0326558	Gm43366	0.668101	7.09403	3.23847	0
ENSMUSG00000032446.14	2.88746	0.0465408	Eomes	0.59111	5.84057	2.69089	0
ENSMUSG00000102614.1	2.89464	0.0115983	Gm37843	0.79887	8.13169	3.732	0
ENSMUSG00000108861.1	2.89567	0.0335804	RP23-433B5.2	0.669604	6.60428	3.04347	0
ENSMUSG00000029679.7	2.89736	0.0221353	Hyal6	0.704576	6.93218	3.19562	0
ENSMUSG00000081046.1	2.9061	0.0291247	Gm12846	0.630893	6.37456	2.92836	0
ENSMUSG00000091255.1	2.93038	0.0370284	Speer4e	0.553602	5.68843	2.60753	0
ENSMUSG00000108059.1	2.93157	0.0489335	Gm44369	0.588705	6.03393	2.76679	0
ENSMUSG00000105896.1	2.93763	0.0196581	Gm43311	0.67014	6.75943	3.10586	0
ENSMUSG00000044976.16	2.96965	0.0176876	Wdr72	0.674951	6.96067	3.18924	0
ENSMUSG00000054758.4	2.97683	0.01888	Gm9956	0.624212	6.53759	2.98956	0
ENSMUSG00000097755.1	2.97949	0.0249358	2010110K18Rik	0.569199	6.18908	2.81715	0
ENSMUSG00000046532.7	3.00013	0.046103	Ar	0.47063	5.08474	2.31627	0
ENSMUSG00000101429.1	3.00185	0.0174011	BC055402	0.624212	6.74368	3.072	0
ENSMUSG00000056043.5	3.01217	0.0393372	Rgs9bp	0.504733	5.45386	2.48438	0
ENSMUSG00000033210.16	3.01454	0.0185168	Slc9c1	0.636037	6.81339	3.10698	0
ENSMUSG00000022580.12	3.02921	0.0192578	Rhpn1	0.636907	6.70063	3.06239	0
ENSMUSG00000095279.2	3.04	0.0232511	Gm10067	0.625749	7.10677	3.21816	0
ENSMUSG00000024059.9	3.04079	0.0398686	Clip4	0.473572	5.27324	2.39344	0
ENSMUSG00000034974.12	3.04341	0.0370559	Dapk3	0.587038	6.23148	2.84481	0
ENSMUSG00000104634.1	3.04498	0.048054	Gm42461	0.437731	4.84229	2.19955	0
ENSMUSG00000089707.1	3.04605	0.0376911	Slain1os	0.476644	5.32719	2.41686	0
ENSMUSG00000031491.9	3.04694	0.019085	Chrna6	0.632763	6.73397	3.07324	0
ENSMUSG00000064225.6	3.05551	0.00195577	Paqr9	0.927233	10.2913	4.67286	0
ENSMUSG00000089811.1	3.06663	0.0302403	Gm16138	0.464819	5.2605	2.38309	0
ENSMUSG00000059645.6	3.07878	0.0280209	Gm7361	0.512283	5.84057	2.6436	0
ENSMUSG00000106643.1	3.07991	0.0158374	Gm43422	0.582227	6.73581	3.04366	0
ENSMUSG00000086001.1	3.09125	0.0339711	Gm13448	0.475775	5.23504	2.37948	0
ENSMUSG00000020805.14	3.09199	0.0457374	Slc13a5	0.378442	4.49679	2.02578	0
ENSMUSG00000091076.1	3.10308	0.038198	Vmn2r115	0.412211	4.87379	2.19684	0
ENSMUSG00000107306.1	3.10744	0.0214504	Gm42577	0.546385	6.07632	2.75836	0
ENSMUSG00000037490.5	3.1087	0.00794116	Slc2a12	0.715401	8.23474	3.72314	0
ENSMUSG00000024206.14	3.1208	0.00671906	Rfx2	0.683867	8.23474	3.70422	0
ENSMUSG00000107606.1	3.12576	0.0428683	Gm43873	0.391803	4.70288	2.11624	0
ENSMUSG00000022039.5	3.13467	0.0392958	Adam2	0.386325	4.69015	2.10786	0
ENSMUSG00000043430.5	3.13991	0.0262642	Psapl1	0.470297	5.65995	2.54616	0
ENSMUSG00000107712.1	3.14292	0.0208135	Gm43870	0.658649	8.09717	3.63406	0
ENSMUSG00000085747.1	3.15574	0.0132139	Slc13a2os	0.595921	6.8655	3.10375	0
ENSMUSG00000106855.1	3.16783	0.0394796	5330437M03Rik	0.378442	4.85502	2.16907	0
ENSMUSG00000030636.15	3.18934	0.0467318	1700010L04Rik	0.342267	4.33678	1.94007	0
ENSMUSG00000040966.9	3.19009	0.0204329	Slc22a2	0.474239	5.71206	2.56937	0
ENSMUSG00000103931.1	3.19895	0.0451834	Gm36962	0.39247	4.8629	2.18064	0
ENSMUSG00000032226.5	3.21864	0.0294725	Gcnt3	0.436528	5.52054	2.47013	0
ENSMUSG00000107456.1	3.22404	0.0318129	Gm10400	0.378442	5.03564	2.24132	0
ENSMUSG00000016995.17	3.23525	0.04141	Matn4	0.342267	4.50953	2.00917	0
ENSMUSG00000082080.3	3.26115	0.00453262	Gm9246	0.644954	8.64206	3.8438	0
ENSMUSG00000062542.11	3.26472	0.0362525	Syt9	0.339528	4.52528	2.01383	0
ENSMUSG00000033170.14	3.30306	0.0421366	Card10	0.31999	4.17191	1.86076	0
ENSMUSG00000002588.12	3.30613	0.0255856	Pon1	0.402092	5.33506	2.37528	0
ENSMUSG00000041544.11	3.31255	0.0297451	Ptchd2	0.339195	4.78046	2.1157	0
ENSMUSG00000034000.15	3.33508	0.0015799	Neu4	0.707517	9.33724	4.15941	0
ENSMUSG00000039194.15	3.33619	0.0218009	Rlbp1	0.384253	5.28111	2.343	0
ENSMUSG00000073900.3	3.34197	0.0167945	Olfr704	0.427442	5.93088	2.62882	0
ENSMUSG00000102571.1	3.3422	0.0373701	Gm37967	0.318787	4.35739	1.93423	0
ENSMUSG00000097229.1	3.3802	0.0430413	Platr23	0.30302	4.57621	2.0123	0
ENSMUSG00000037610.15	3.38465	0.0486861	Kcnmb2	0.261034	3.98827	1.75193	0
ENSMUSG00000094852.3	3.4101	0.0153752	Gm9034	0.394542	5.70904	2.52034	0
ENSMUSG00000104396.1	3.45269	0.0257776	Gm37959	0.332514	5.40175	2.36021	0
ENSMUSG00000107192.1	3.45663	0.0364304	Gm19583	0.270454	4.1895	1.83807	0
ENSMUSG00000044689.5	3.46312	0.0484356	Gm13749	0.240293	3.60156	1.5848	0
ENSMUSG00000106802.1	3.4723	0.0262585	Gm42885	0.318787	4.85502	2.13328	0
ENSMUSG00000108242.1	3.50356	0.046265	9330118I20Rik	0.240293	3.78704	1.65899	0
ENSMUSG00000085584.3	3.53155	0.0261682	Rgag1	0.318787	5.13081	2.2436	0
ENSMUSG00000102992.1	3.53498	0.00885358	Gm37766	0.39815	6.2303	2.73101	0
ENSMUSG00000086769.7	3.57193	0.00127697	Gm15587	0.549994	8.62749	3.78099	0
ENSMUSG00000106038.1	3.57606	0.0236655	Gm4962	0.266512	4.41436	1.92565	0
ENSMUSG00000109044.1	3.58678	0.0383072	RP23-242J3.4	0.219048	3.8931	1.68867	0
ENSMUSG00000089842.2	3.61567	0.00309182	Pitpnm2os2	0.473369	7.58011	3.31607	0
ENSMUSG00000047048.3	3.6317	0.0322768	Olfr432	0.23909	4.14041	1.79962	0
ENSMUSG00000073927.3	3.65956	0.0296324	Olfr652	0.240293	4.23072	1.83646	0
ENSMUSG00000052271.7	3.66776	0.0264454	Bhlha15	0.226932	4.17677	1.80687	0
ENSMUSG00000079513.1	3.6919	0.0428342	4932429P05Rik	0.202249	3.65551	1.58355	0
ENSMUSG00000086548.1	3.71036	0.0213212	Gm12972	0.225729	4.21313	1.82069	0
ENSMUSG00000037393.2	3.7386	0.0228748	Nmur2	0.237887	4.43195	1.91551	0
ENSMUSG00000097779.1	3.75622	0.00481104	4833407H14Rik	0.339528	6.51397	2.8093	0
ENSMUSG00000087084.1	3.78907	0.00244987	Gm13016	0.388731	7.49164	3.22989	0
ENSMUSG00000097834.2	3.80701	0.00882398	Gm26911	0.274395	5.29384	2.28218	0
ENSMUSG00000106639.1	3.82596	0.0140826	Gm43121	0.23241	4.70288	2.0206	0
ENSMUSG00000056031.13	3.8659	0.0137911	9330154J02Rik	0.237887	4.83441	2.0765	0
ENSMUSG00000091215.3	3.87054	0.0350917	Gm17252	0.159393	3.24819	1.39491	0
ENSMUSG00000109413.1	3.87197	0.0370052	RP23-1E3.1	0.159393	3.17363	1.36509	0
ENSMUSG00000040372.2	3.88964	0.0371833	Gpr63	0.156988	3.2688	1.40171	0
ENSMUSG00000097435.1	3.89535	0.0197944	Gm26783	0.197438	4.0325	1.73146	0
ENSMUSG00000051424.1	3.91555	0.0308417	Olfr1184	0.15151	3.31789	1.41806	0
ENSMUSG00000094918.3	3.92946	0.019085	Gm8765	0.201046	4.30042	1.8408	0
ENSMUSG00000031286.6	3.93877	0.0116243	Glt28d2	0.242698	5.16717	2.21249	0
ENSMUSG00000104158.2	3.9603	0.0298556	Gm38100	0.156988	3.4082	1.45747	0
ENSMUSG00000105217.1	3.964	0.0286289	Gm42873	0.159393	3.5652	1.52171	0
ENSMUSG00000016982.6	3.97501	0.00433891	Pom121l2	0.26344	5.79751	2.47707	0
ENSMUSG00000081147.1	3.98265	0.00824936	Gm6024	0.224526	5.21627	2.22122	0
ENSMUSG00000082128.1	3.98299	0.0490483	Gm11824	0.112263	2.65237	1.12831	0
ENSMUSG00000103096.1	3.98722	0.00882398	Gm8022	0.235482	5.1211	2.18973	0
ENSMUSG00000108811.1	4.00698	0.0253545	RP23-2D23.2	0.159393	3.67612	1.56608	0
ENSMUSG00000081574.1	4.0198	0.0113595	Gm14429	0.193163	4.50953	1.91971	0
ENSMUSG00000044581.7	4.02163	0.0439616	4932415D10Rik	0.118944	2.79663	1.19002	0
ENSMUSG00000027887.11	4.04451	0.0120802	Sypl2	0.193496	4.57135	1.94464	0
ENSMUSG00000075223.3	4.04721	0.0422687	Olfr987	0.112263	2.87907	1.21898	0
ENSMUSG00000108227.1	4.06481	0.0430625	4933412L11Rik	0.120146	2.98211	1.26493	0
ENSMUSG00000108010.1	4.08174	0.0447186	Gm44246	0.120146	3.04394	1.28966	0
ENSMUSG00000092512.1	4.0987	0.0351344	Gm4152	0.115002	2.89482	1.22693	0
ENSMUSG00000097288.1	4.10962	0.0335804	Gm2155	0.113466	2.97725	1.25898	0
ENSMUSG00000085886.1	4.11144	0.00882398	D030047H15Rik	0.189221	4.85502	2.05554	0
ENSMUSG00000104886.1	4.11247	0.018838	Gm43000	0.156988	3.86462	1.64004	0
ENSMUSG00000070425.12	4.11815	0.0355097	Xntrpc	0.117741	2.95665	1.2533	0
ENSMUSG00000049506.7	4.12184	0.0376173	Sppl2c	0.120146	3.11364	1.31754	0
ENSMUSG00000106384.1	4.12257	0.006027	Gm43188	0.235482	5.7836	2.45473	0
ENSMUSG00000106004.4	4.15617	0.000370131	Gm43391	0.355628	8.55477	3.63528	0
ENSMUSG00000104147.1	4.16268	0.00283502	Gm37142	0.240293	5.82298	2.47337	0
ENSMUSG00000086066.7	4.19446	0.0292404	4930423M02Rik	0.117741	3.17061	1.33889	0
ENSMUSG00000073403.11	4.22475	0.0110141	Gm10499	0.158191	4.14343	1.75228	0
ENSMUSG00000052382.5	4.2305	0.0258831	Rnase9	0.121349	3.17363	1.34226	0
ENSMUSG00000103222.1	4.23856	0.0257126	Gm37729	0.109524	3.30214	1.38657	0
ENSMUSG00000027368.6	4.2929	7.01367e-05	Dusp2	0.397281	10.0421	4.25523	0
ENSMUSG00000086145.1	4.30652	0.0471941	Gm15479	0.078494	2.39417	1.00476	0
ENSMUSG00000084301.1	4.40594	0.00616295	Gm7856	0.156988	4.79319	2.01147	0
ENSMUSG00000103603.1	4.42128	0.0352456	Gm37020	0.078494	2.5954	1.08526	0
ENSMUSG00000081807.1	4.42369	0.00630212	Gm14849	0.156988	4.89624	2.05269	0
ENSMUSG00000097794.1	4.42602	0.0352456	Gm2990	0.0808994	2.67784	1.11967	0
ENSMUSG00000104739.1	4.44524	0.0343591	Gm3283	0.0730161	2.69844	1.12319	0
ENSMUSG00000102360.1	4.457	0.000485586	Gm37043	0.234815	7.27767	3.05196	0
ENSMUSG00000009115.5	4.45939	0.031356	Spatc1l	0.0730161	2.6651	1.10985	0
ENSMUSG00000075588.6	4.47588	0.0352456	Hoxb2	0.0730161	2.80149	1.16441	0
ENSMUSG00000108491.1	4.52941	0.0252237	RP23-390N24.9	0.0796967	2.83785	1.18296	0
ENSMUSG00000102200.1	4.53002	0.00302629	Gm36957	0.156988	5.16232	2.15912	0
ENSMUSG00000055838.3	4.53688	0.0262924	Olfr357	0.0808994	2.89968	1.20841	0
ENSMUSG00000106860.1	4.56107	0.0257776	1700008H02Rik	0.0730161	2.94089	1.22017	0
ENSMUSG00000083960.1	4.56945	0.02333	Gm4918	0.078494	2.86633	1.19363	0
ENSMUSG00000082510.1	4.5737	0.0255856	Gm11793	0.078494	2.9615	1.2317	0
ENSMUSG00000107413.1	4.69719	0.016141	Gm20553	0.078494	3.19122	1.32358	0
ENSMUSG00000028332.13	4.71689	0.0134841	Hemgn	0.0769578	3.24031	1.3423	0
ENSMUSG00000049410.8	4.7605	0.0492676	Zfp683	0.039247	1.94261	0.800593	0
ENSMUSG00000090949.1	4.77203	0.0116962	Vmn2r77	0.078494	3.25606	1.34952	0
ENSMUSG00000104172.1	4.77539	0.0457374	Gm37259	0.0404497	1.92988	0.796221	0
ENSMUSG00000102259.1	4.78889	0.0493952	Gm38230	0.0365081	2.02505	0.831924	0
ENSMUSG00000085297.1	4.80023	0.0115983	Gm11651	0.078494	3.45428	1.42881	0
ENSMUSG00000073779.7	4.81567	0.000687085	Lrp8os2	0.156988	6.39517	2.65226	0
ENSMUSG00000108646.1	4.84278	0.0394796	Olfr162-ps1	0.0404497	2.02019	0.832346	0
ENSMUSG00000091569.1	4.85417	0.0100198	Gm8232	0.0796967	3.64763	1.50687	0
ENSMUSG00000098137.3	4.86942	0.0457374	Gm33962	0.0365081	1.98685	0.816644	0
ENSMUSG00000102372.1	4.89656	0.0361955	A430050A11Rik	0.0404497	2.16445	0.890051	0
ENSMUSG00000103736.1	4.97157	0.0303426	Gm37650	0.039247	2.25476	0.925454	0
ENSMUSG00000106445.1	4.99449	0.000762785	Gm21190	0.117408	5.58539	2.3046	0
ENSMUSG00000050762.5	4.99788	0.000837784	Prss27	0.115002	5.59812	2.30825	0
ENSMUSG00000109007.1	5.00049	0.0303247	Olfr1439-ps1	0.039247	2.3372	0.958428	0
ENSMUSG00000101477.1	5.0031	0.0308213	Gm18448	0.0365081	2.35781	0.965028	0
ENSMUSG00000081345.1	5.00884	0.0322768	Olfr1159-ps1	0.0404497	2.39903	0.98388	0
ENSMUSG00000083849.1	5.01363	0.00452935	Gm13477	0.078494	3.95493	1.62907	0
ENSMUSG00000090012.1	5.02396	0.0262924	Gm16555	0.039247	2.32447	0.953335	0
ENSMUSG00000105702.1	5.02543	9.54783e-05	Gm43780	0.159393	7.31403	3.02125	0
ENSMUSG00000029437.12	5.03219	0.0262924	Il31	0.0404497	2.38629	0.978787	0
ENSMUSG00000042985.7	5.04432	0.00354002	Upk3b	0.0796967	3.99129	1.64433	0
ENSMUSG00000108195.1	5.0541	0.0240051	Gm44415	0.039247	2.33234	0.956485	0
ENSMUSG00000102232.1	5.0553	0.0236291	Gm19035	0.0404497	2.37356	0.973694	0
ENSMUSG00000087644.1	5.06647	0.0272168	Gm14703	0.0404497	2.48934	1.02	0
ENSMUSG00000044560.2	5.09791	0.0207439	Olfr1302	0.0404497	2.42265	0.993331	0
ENSMUSG00000021721.4	5.10812	0.000472265	Htr1a	0.120146	6.14485	2.53003	0
ENSMUSG00000028699.9	5.15628	0.00282307	Tspan1	0.078494	4.45256	1.82812	0
ENSMUSG00000021362.6	5.30325	0.0115889	Gcm2	0.039247	2.74268	1.12062	0
ENSMUSG00000104971.1	5.33198	0.0113595	9430087B13Rik	0.0365081	2.94089	1.19826	0
ENSMUSG00000104384.1	5.36567	0.00973538	Gm37031	0.039247	2.96938	1.2113	0
ENSMUSG00000080719.1	5.40376	0.0106423	Gm15532	0.0404497	3.15486	1.28621	0
ENSMUSG00000031621.9	5.55224	0.000202549	Isx	0.0769578	5.73267	2.33924	0
ENSMUSG00000099008.1	5.71453	0.00230363	Gm17976	0.0404497	3.83613	1.55872	0
ENSMUSG00000046924.3	5.82076	0.0489131	Vmn1r179	0	1.14556	0.458225	0
ENSMUSG00000073680.2	5.83395	0.047507	Tmem88b	0	1.16617	0.466468	0
ENSMUSG00000083089.1	5.83395	0.047507	Gm4760	0	1.16617	0.466468	0
ENSMUSG00000107365.1	5.83395	0.047507	Gm43479	0	1.16617	0.466468	0
ENSMUSG00000076438.5	5.86	0.0457374	Oxct2b	0	1.20739	0.482956	0
ENSMUSG00000081948.3	5.86	0.0457374	Olfr1191-ps1	0	1.20739	0.482956	0
ENSMUSG00000085464.1	5.86	0.0457374	Gm16208	0	1.20739	0.482956	0
ENSMUSG00000063911.4	5.87289	0.0455425	Tdgf1-ps2	0	1.228	0.491199	0
ENSMUSG00000044538.10	5.8857	0.0454301	Obox3-ps8	0	1.24861	0.499443	0
ENSMUSG00000057945.3	5.8857	0.0454301	Gm17136	0	1.24861	0.499443	0
ENSMUSG00000095082.1	5.8857	0.0454301	Gm15091	0	1.24861	0.499443	0
ENSMUSG00000098522.1	5.8857	0.0454301	Mir6412	0	1.24861	0.499443	0
ENSMUSG00000107981.1	5.8857	0.0454301	Gm6064	0	1.24861	0.499443	0
ENSMUSG00000083986.1	5.8929	0.0499394	Gm12213	0	1.17405	0.469619	0
ENSMUSG00000091771.1	5.8929	0.0499394	Vmn2r103	0	1.17405	0.469619	0
ENSMUSG00000102997.1	5.8929	0.0499394	Gm17244	0	1.17405	0.469619	0
ENSMUSG00000096883.1	5.89847	0.0454841	Shisa8	0	1.26922	0.507686	0
ENSMUSG00000082405.1	5.90597	0.0447037	Gm16021	0	1.19466	0.477862	0
ENSMUSG00000096857.1	5.9112	0.0457374	Gm7732	0	1.28982	0.51593	0
ENSMUSG00000102718.1	5.9112	0.0457374	Gm37761	0	1.28982	0.51593	0
ENSMUSG00000104478.1	5.9112	0.0457374	Gm38212	0	1.28982	0.51593	0
ENSMUSG00000097676.1	5.9186	0.0422687	Gm26612	0	1.21526	0.486106	0
ENSMUSG00000102512.1	5.93102	0.0405793	Ighv1-29	0	1.23587	0.494349	0
ENSMUSG00000105280.1	5.94331	0.0393372	Pgk1-ps3	0	1.25648	0.502593	0
ENSMUSG00000016998.2	5.95549	0.0385353	Svs4	0	1.27709	0.510836	0
ENSMUSG00000081803.1	5.96758	0.0379019	Gm15282	0	1.2977	0.51908	0
ENSMUSG00000075377.1	5.97958	0.0373701	Olfr362	0	1.31831	0.527324	0
ENSMUSG00000081968.1	5.97958	0.0373701	Rpl23a-ps2	0	1.31831	0.527324	0
ENSMUSG00000103194.1	5.97958	0.0373701	Gm37643	0	1.31831	0.527324	0
ENSMUSG00000108587.1	5.97958	0.0373701	RP23-66E21.1	0	1.31831	0.527324	0
ENSMUSG00000083030.1	5.99152	0.0372131	Gm14561	0	1.33892	0.535567	0
ENSMUSG00000017003.7	5.99775	0.0421737	Svs3a	0	1.26436	0.505743	0
ENSMUSG00000087485.1	6.0034	0.0371801	Gm13383	0	1.35953	0.543811	0
ENSMUSG00000107921.1	6.0034	0.0371801	Gm6423	0	1.35953	0.543811	0
ENSMUSG00000025952.15	6.02178	0.0352456	Crygc	0	1.30558	0.52223	0
ENSMUSG00000048763.11	6.02178	0.0352456	Hoxb3	0	1.30558	0.52223	0
ENSMUSG00000092093.1	6.02705	0.0377681	Gm17528	0	1.40074	0.560298	0
ENSMUSG00000048752.7	6.03891	0.0390234	Prss50	0	1.42135	0.568541	0
ENSMUSG00000075210.3	6.03891	0.0390234	Olfr1012	0	1.42135	0.568541	0
ENSMUSG00000072875.2	6.04491	0.0326558	Gpr27	0	1.34679	0.538717	0
ENSMUSG00000085898.1	6.04491	0.0326558	Gm6689	0	1.34679	0.538717	0
ENSMUSG00000093398.1	6.04491	0.0326558	Vmn1r-ps11	0	1.34679	0.538717	0
ENSMUSG00000096697.1	6.04491	0.0326558	Esp23	0	1.34679	0.538717	0
ENSMUSG00000098093.1	6.04491	0.0326558	Gm8707	0	1.34679	0.538717	0
ENSMUSG00000073970.1	6.051	0.0430625	Olfr555	0	1.44196	0.576785	0
ENSMUSG00000083174.1	6.051	0.0430625	Gm7190	0	1.44196	0.576785	0
ENSMUSG00000108161.1	6.051	0.0430625	Gm44269	0	1.44196	0.576785	0
ENSMUSG00000073961.1	6.06764	0.0314512	Olfr582	0	1.38801	0.555205	0
ENSMUSG00000076655.2	6.06764	0.0314512	Ighv4-1	0	1.38801	0.555205	0
ENSMUSG00000104540.1	6.07888	0.0311145	Gm3527	0	1.40862	0.563448	0
ENSMUSG00000018554.13	6.09006	0.0308213	Ybx2	0	1.42923	0.571692	0
ENSMUSG00000109514.1	6.10119	0.0306502	RP23-331M13.8	0	1.44984	0.579935	0
ENSMUSG00000076633.7	6.10695	0.031356	Ighv5-2	0	1.37528	0.550111	0
ENSMUSG00000069430.2	6.11226	0.0306502	Olfr9	0	1.47045	0.588179	0
ENSMUSG00000096014.1	6.11226	0.0306502	Sox1	0	1.47045	0.588179	0
ENSMUSG00000108643.1	6.11226	0.0306502	RP23-44G8.1	0	1.47045	0.588179	0
ENSMUSG00000090551.1	6.1233	0.03084	A730015C16Rik	0	1.49106	0.596422	0
ENSMUSG00000084303.1	6.12899	0.028389	Gm8216	0	1.4165	0.566598	0
ENSMUSG00000051153.5	6.13433	0.0312933	Tas2r105	0	1.51166	0.604666	0
ENSMUSG00000104348.1	6.13433	0.0312933	Gm37691	0	1.51166	0.604666	0
ENSMUSG00000074378.5	6.13981	0.0273965	Bsph1	0	1.4371	0.574842	0
ENSMUSG00000108731.1	6.14539	0.0322768	RP23-165I8.3	0	1.53227	0.612909	0
ENSMUSG00000085828.1	6.15053	0.026681	Gm15612	0	1.45771	0.583085	0
ENSMUSG00000097604.1	6.15053	0.026681	Gm17322	0	1.45771	0.583085	0
ENSMUSG00000108457.1	6.15053	0.026681	RP23-210M6.11	0	1.45771	0.583085	0
ENSMUSG00000021379.1	6.15668	0.0358734	Id4	0	1.55288	0.621153	0
ENSMUSG00000086124.1	6.17175	0.0257981	A530076I17Rik	0	1.49893	0.599573	0
ENSMUSG00000098009.1	6.17175	0.0257981	Gm5597	0	1.49893	0.599573	0
ENSMUSG00000036139.6	6.18226	0.0255856	Hoxc9	0	1.51954	0.607816	0
ENSMUSG00000108292.1	6.18226	0.0255856	Gm44050	0	1.51954	0.607816	0
ENSMUSG00000095686.7	6.19272	0.0255132	Gm3099	0	1.54015	0.61606	0
ENSMUSG00000099419.1	6.19272	0.0255132	1700001D01Rik	0	1.54015	0.61606	0
ENSMUSG00000072982.1	6.20313	0.0254655	9230009I02Rik	0	1.56076	0.624303	0
ENSMUSG00000084028.1	6.20831	0.0249331	Gm13983	0	1.4862	0.594479	0
ENSMUSG00000087244.1	6.20831	0.0249331	Gm7284	0	1.4862	0.594479	0
ENSMUSG00000069890.3	6.2135	0.0254835	1700024J04Rik	0	1.58137	0.632547	0
ENSMUSG00000109527.1	6.2135	0.0254835	Olfr1492-ps1	0	1.58137	0.632547	0
ENSMUSG00000102822.1	6.22385	0.0255856	1700113B19Rik	0	1.60198	0.64079	0
ENSMUSG00000048425.2	6.22883	0.0228748	Olfr686	0	1.52742	0.610966	0
ENSMUSG00000102137.1	6.22883	0.0228748	Rpl28-ps2	0	1.52742	0.610966	0
ENSMUSG00000103145.1	6.22883	0.0228748	Gm37744	0	1.52742	0.610966	0
ENSMUSG00000101939.1	6.24726	7.24045e-15	Gm28438	0.19864	20.7868	8.43392	0
ENSMUSG00000041068.6	6.24899	0.0216578	4930596D02Rik	0	1.56863	0.627454	0
ENSMUSG00000062598.2	6.24899	0.0216578	Vmn1r178	0	1.56863	0.627454	0
ENSMUSG00000103362.1	6.24899	0.0216578	Tdpoz2	0	1.56863	0.627454	0
ENSMUSG00000021359.15	6.25513	0.0297865	Tfap2a	0	1.6638	0.665521	0
ENSMUSG00000097814.5	6.25513	0.0297865	Panct2	0	1.6638	0.665521	0
ENSMUSG00000099490.1	6.25897	0.0213212	Gm18802	0	1.58924	0.635697	0
ENSMUSG00000103669.1	6.26889	0.0210199	2900042K21Rik	0	1.60985	0.643941	0
ENSMUSG00000106873.1	6.27876	0.0208006	BC049739	0	1.63046	0.652184	0
ENSMUSG00000042124.5	6.28858	0.0206908	Lce1f	0	1.65107	0.660428	0
ENSMUSG00000047352.5	6.28858	0.0206908	Olfr976	0	1.65107	0.660428	0
ENSMUSG00000103044.1	6.28858	0.0206908	Gm37307	0	1.65107	0.660428	0
ENSMUSG00000105969.1	6.28858	0.0206908	Gm42525	0	1.65107	0.660428	0
ENSMUSG00000082323.1	6.30812	0.0206908	Gm15314	0	1.69229	0.676915	0
ENSMUSG00000106284.1	6.30812	0.0206908	Gm43139	0	1.69229	0.676915	0
ENSMUSG00000102194.1	6.31265	0.0191293	Gm38169	0	1.61773	0.647091	0
ENSMUSG00000001504.10	6.32756	0.0213953	Irx2	0	1.73351	0.693402	0
ENSMUSG00000054498.4	6.34119	0.0176876	Olfr308	0	1.67955	0.671822	0
ENSMUSG00000030004.6	6.34728	0.0249855	Nat8	0	1.77472	0.709889	0
ENSMUSG00000075074.2	6.35059	0.017441	Olfr1254	0	1.70016	0.680065	0
ENSMUSG00000089922.2	6.35994	0.0173514	3110039M20Rik	0	1.72077	0.688309	0
ENSMUSG00000069922.11	6.3785	0.017186	Ces3a	0	1.76199	0.704796	0
ENSMUSG00000082578.1	6.3785	0.017186	Gm13527	0	1.76199	0.704796	0
ENSMUSG00000101849.1	6.39185	0.0160659	Gm28386	0	1.70804	0.683215	0
ENSMUSG00000074868.1	6.39693	0.0172564	Gm6478	0	1.80321	0.721283	0
ENSMUSG00000076514.3	6.39693	0.0172564	Igkv17-121	0	1.80321	0.721283	0
ENSMUSG00000045518.8	6.4456	0.0141229	Onecut3	0	1.83169	0.732677	0
ENSMUSG00000108248.1	6.44934	0.0146998	Gm34391	0	1.75713	0.702853	0
ENSMUSG00000096131.2	6.4544	0.014048	Gm2696	0	1.8523	0.74092	0
ENSMUSG00000102702.1	6.48062	0.0141229	Gm37260	0	1.91413	0.765651	0
ENSMUSG00000047868.5	6.50416	0.0152737	Olfr770	0	1.80623	0.72249	0
ENSMUSG00000001823.5	6.51566	0.0174011	Hoxd12	0	1.99656	0.798625	0
ENSMUSG00000040364.7	6.51566	0.0174011	Sec1	0	1.99656	0.798625	0
ENSMUSG00000076577.2	6.51566	0.0174011	Igkv8-30	0	1.99656	0.798625	0
ENSMUSG00000082773.1	6.53485	0.0115983	Gm15058	0	1.96322	0.785288	0
ENSMUSG00000108363.1	6.53485	0.0115983	RP23-292M1.1	0	1.96322	0.785288	0
ENSMUSG00000103179.1	6.54317	0.0115983	Gm37171	0	1.98383	0.793532	0
ENSMUSG00000086359.1	6.56799	0.0119067	9630013K17Rik	0	2.04566	0.818263	0
ENSMUSG00000083054.1	6.57101	0.0101752	Gm12986	0	1.9711	0.788439	0
ENSMUSG00000085834.1	6.58713	0.00992186	Gm15622	0	2.01231	0.804926	0
ENSMUSG00000058670.5	6.6031	0.00973538	4932411N23Rik	0	2.05353	0.821413	0
ENSMUSG00000083250.1	6.6031	0.00973538	Gm5403	0	2.05353	0.821413	0
ENSMUSG00000086118.1	6.6031	0.00973538	Gm14169	0	2.05353	0.821413	0
ENSMUSG00000097947.1	6.6031	0.00973538	Gm26970	0	2.05353	0.821413	0
ENSMUSG00000082302.1	6.61896	0.00973538	Gm12385	0	2.09475	0.8379	0
ENSMUSG00000103329.2	6.64259	0.0100198	Gm42492	0	2.15658	0.862631	0
ENSMUSG00000098649.2	6.68343	0.00794116	Gm27199	0	2.18506	0.874025	0
ENSMUSG00000106101.1	6.68343	0.00794116	Gm43438	0	2.18506	0.874025	0
ENSMUSG00000083701.3	6.71594	0.00672944	Gm4912	0	2.19294	0.877175	0
ENSMUSG00000051279.2	6.72104	0.00857782	Gdf6	0	2.28811	0.915242	0
ENSMUSG00000072584.2	6.73629	0.0102268	Gm7489	0	2.32932	0.93173	0
ENSMUSG00000109404.1	6.74772	0.00612972	RP24-263G24.3	0	2.20081	0.880325	0
ENSMUSG00000081966.1	6.75238	0.0064568	Gm13900	0	2.29598	0.918393	0
ENSMUSG00000101307.1	6.75959	0.00646829	Gm7358	0	2.31659	0.926636	0
ENSMUSG00000105665.1	6.77398	0.00663366	Gm38395	0	2.35781	0.943123	0
ENSMUSG00000102090.1	6.77857	0.00616295	Gm8964	0	2.20869	0.883475	0
ENSMUSG00000082754.1	6.79734	0.00540325	Olfr1021-ps1	0	2.34508	0.93803	0
ENSMUSG00000097754.1	6.86114	0.00443618	Ptgs2os2	0	2.456	0.982398	0
ENSMUSG00000106747.1	6.86114	0.00443618	Gm43025	0	2.456	0.982398	0
ENSMUSG00000108948.1	6.86783	0.00442866	Olfr705	0	2.4766	0.990642	0
ENSMUSG00000048501.2	6.94146	0.00360798	Olfr938	0	2.62874	1.0515	0
ENSMUSG00000102723.1	6.94337	0.00314408	Gm37936	0	2.55418	1.02167	0
ENSMUSG00000108647.1	6.94784	0.00363426	RP23-49M22.2	0	2.64935	1.05974	0
ENSMUSG00000059463.7	6.96222	0.00302064	Spag11b	0	2.61601	1.0464	0
ENSMUSG00000092130.1	6.98618	0.00494345	D030025P21Rik	0	2.773	1.1092	0
ENSMUSG00000073973.3	7.00112	0.00256681	Olfr552	0	2.6651	1.06604	0
ENSMUSG00000107452.1	7.07276	0.00254294	Gm18215	0	2.91241	1.16496	0
ENSMUSG00000044400.1	7.10294	0.00199029	Sowahd	0	2.94089	1.17636	0
ENSMUSG00000096670.1	7.15623	0.00144358	Ighv2-6	0	2.97725	1.1909	0
ENSMUSG00000049620.8	7.25965	0.000921042	Prss33	0	3.2197	1.28788	0
ENSMUSG00000075199.1	7.35254	0.000586402	Olfr52	0	3.36698	1.34679	0
ENSMUSG00000106077.1	7.36985	0.000846552	Gm5660	0	3.59854	1.43942	0
ENSMUSG00000109202.1	7.37473	0.000899063	RP23-93H2.1	0	3.61915	1.44766	0
ENSMUSG00000082879.1	7.38479	0.000604717	Gm13525	0	3.58581	1.43432	0
ENSMUSG00000102175.1	7.48775	0.000324239	Gm6119	0	3.81552	1.52621	0
ENSMUSG00000107661.1	7.60022	0.000179331	Gm18402	0	4.12767	1.65107	0
ENSMUSG00000089675.1	7.93399	2.02503e-05	Ugt1a8	0	5.08776	2.0351	0

## Sheet: E18.5 GF F vs SPF F
DEGs analysis in SPF and GF microglia from RNA-seq data
FDR < 0.05
FC = Fold Change
CPM = count per million
Row.names	logFC	FDR	gene_name	E18.5_SPF_Female_CPM	E18.5_GF_Female_CPM	CPM	flag (1:DEGS passed cutoff,0:DEGS failed cutoff)	number of DEGS passed cutoff	CPM cutoff	FC cutoff
ENSMUSG00000103593.1	1.53525	0.00552818	Gm37352	17.9929	53.259	35.626	1	20	25	1.5
ENSMUSG00000053560.4	1.38679	0.00200154	Ier2	161.735	425.411	293.573	1
ENSMUSG00000021306.10	1.32812	0.00552818	Gpr137b	110.497	259.513	185.005	1
ENSMUSG00000051906.15	1.32705	0.0236376	Cd209f	26.2061	61.771	43.9885	1
ENSMUSG00000026628.13	1.32033	0.0086222	Atf3	49.1344	122.727	85.9309	1
ENSMUSG00000003545.3	1.31991	0.00661929	Fosb	71.0378	185.667	128.353	1
ENSMUSG00000036931.14	1.30989	0.0150972	Nfkbid	31.612	79.0308	55.3214	1
ENSMUSG00000049866.12	1.28745	0.00994467	Arl4c	60.334	140.721	100.527	1
ENSMUSG00000038418.7	1.23564	0.0137417	Egr1	209.17	503.339	356.255	1
ENSMUSG00000022893.14	1.23533	0.0340582	Adamts1	35.1232	83.4495	59.2864	1
ENSMUSG00000004814.10	1.17438	0.0340582	Ccl24	105.32	225.144	165.232	1
ENSMUSG00000028195.4	1.15311	0.0413273	Cyr61	118.082	275.133	196.607	1
ENSMUSG00000073940.3	-1.22136	0.0466237	Hbb-bt	127.252	51.6784	89.465	1
ENSMUSG00000052305.5	-1.23007	0.0320114	Hbb-bs	587.528	238.646	413.087	1
ENSMUSG00000021322.7	-1.23892	0.0377802	Aoah	146.484	60.1704	103.327	1
ENSMUSG00000069919.7	-1.25854	0.0253906	Hba-a1	307.31	123.081	215.196	1
ENSMUSG00000021423.5	-1.35424	0.00831542	Ly86	717.927	264.346	491.137	1
ENSMUSG00000061808.3	-1.92192	0.00046073	Ttr	42.2631	11.0638	26.6635	1
ENSMUSG00000072844.6	-1.97511	5.44084e-05	G530011O06Rik	53.0952	12.8915	32.9933	1
ENSMUSG00000097715.1	-3.93834	7.53902e-18	Gpr137b-ps	51.2826	3.10191	27.1923	1
ENSMUSG00000101939.1	6.76303	7.77641e-09	Gm28438	0.172775	15.2745	7.72366	0
ENSMUSG00000024401.14	2.64542	6.23183e-05	Tnf	4.55524	25.3862	14.9707	0
ENSMUSG00000043953.12	2.32123	1.60866e-05	Ccrl2	7.59088	35.6476	21.6192	0
ENSMUSG00000023034.6	1.99974	0.00994467	Nr4a1	6.99539	26.8693	16.9323	0
ENSMUSG00000058427.10	1.99363	0.014667	Cxcl2	6.1339	26.099	16.1165	0
ENSMUSG00000091971.3	-2.21017	1.60866e-05	Hspa1a	39.0839	8.9689	24.0264	0
ENSMUSG00000066677.11	-4.49708	0.00402524	Pydc3	11.4362	0.443876	5.94006	0
ENSMUSG00000064360.1	-4.72124	0.014667	mt-Nd3	8.95838	0.295917	4.62715	0

## Sheet: E18.5 GF F vs GF M
DEGs analysis in SPF and GF microglia from RNA-seq data
FDR < 0.05
FC = Fold Change
CPM = count per million
Row.names	logFC	FDR	gene_name	E18.5_GF_Male_CPM	E18.5_GF_Female_CPM	CPM	flag (1:DEGS passed cutoff,0:DEGS failed cutoff)	number of DEGS passed cutoff	CPM cutoff	FC cutoff
ENSMUSG00000086503.3	7.33945	9.72546e-74	Xist	5.25748	609.4	307.329	1	283	25	1.5
ENSMUSG00000004328.15	3.23791	1.22642e-19	Hif3a	24.1823	169.752	96.9671	1
ENSMUSG00000028195.4	2.74099	5.33333e-15	Cyr61	52.1468	275.133	163.64	1
ENSMUSG00000039109.15	2.31471	1.18672e-11	F13a1	1515.9	5634.45	3575.18	1
ENSMUSG00000078920.2	2.0799	2.09367e-05	Ifi47	14.4583	46.687	30.5727	1
ENSMUSG00000046794.8	2.06618	3.54509e-07	Ppp1r3b	31.403	99.5692	65.4861	1
ENSMUSG00000035828.10	2.05205	6.84424e-07	Pim3	28.2391	88.7935	58.5163	1
ENSMUSG00000025743.14	2.01352	9.37364e-08	Sdc3	79.6106	253.157	166.384	1
ENSMUSG00000009292.17	1.97089	8.15197e-07	Trpm2	39.8075	117.148	78.4779	1
ENSMUSG00000044792.6	1.96558	5.74813e-07	Isca1	46.2087	135.966	91.0874	1
ENSMUSG00000028063.15	1.96334	2.08332e-07	Lmna	89.8213	260.271	175.046	1
ENSMUSG00000020057.2	1.96329	7.86623e-06	Dram1	22.2809	65.6701	43.9755	1
ENSMUSG00000053559.12	1.88256	5.69446e-06	Smagp	34.5972	94.2861	64.4417	1
ENSMUSG00000031431.13	1.87459	9.26528e-07	Tsc22d3	85.1548	237.835	161.495	1
ENSMUSG00000073940.3	1.85911	8.19039e-05	Hbb-bt	19.9564	51.6784	35.8174	1
ENSMUSG00000045932.12	1.8562	0.000457279	Ifit2	14.4123	40.8174	27.6149	1
ENSMUSG00000048277.15	1.82768	8.28907e-07	Syngr2	241.509	637.964	439.736	1
ENSMUSG00000025473.16	1.82209	0.000235917	Adam8	18.323	49.4643	33.8936	1
ENSMUSG00000103593.1	1.82105	0.000169592	Gm37352	19.8316	53.259	36.5453	1
ENSMUSG00000025044.15	1.81894	2.29469e-06	Msr1	97.208	258.105	177.657	1
ENSMUSG00000001847.14	1.7665	4.28128e-06	Rac1	124.051	336.193	230.122	1
ENSMUSG00000021411.15	1.76431	6.09812e-05	Pxdc1	28.8106	73.3918	51.1012	1
ENSMUSG00000036103.8	1.75496	3.28119e-06	Colec12	214.325	535.489	374.907	1
ENSMUSG00000036181.2	1.75032	4.083e-05	Hist1h1c	37.3084	95.8224	66.5654	1
ENSMUSG00000035064.17	1.73767	1.22372e-05	Eef2k	74.9642	185.624	130.294	1
ENSMUSG00000029561.17	1.73013	6.09812e-05	Oasl2	35.2185	91.1608	63.1897	1
ENSMUSG00000027435.8	1.71878	0.00164571	Cd93	15.8767	39.6651	27.7709	1
ENSMUSG00000021250.13	1.70559	5.78558e-06	Fos	501.19	1257.85	879.518	1
ENSMUSG00000021701.7	1.70036	7.658e-05	Plk2	37.6296	94.2383	65.934	1
ENSMUSG00000040950.13	1.69587	3.99726e-05	Mgl2	52.2068	127.566	89.8861	1
ENSMUSG00000074896.3	1.69544	0.00258913	Ifit3	15.0099	38.0863	26.5481	1
ENSMUSG00000059336.14	1.68489	0.000167245	Slc14a1	30.4538	73.9506	52.2022	1
ENSMUSG00000052776.10	1.68171	0.000777156	Oas1a	21.2257	53.5184	37.372	1
ENSMUSG00000025492.6	1.67473	8.85845e-05	Ifitm3	41.6816	103.815	72.7482	1
ENSMUSG00000099881.1	1.65393	0.0014993	2810013P06Rik	19.7619	46.9568	33.3594	1
ENSMUSG00000017737.2	1.64667	0.000137897	Mmp9	41.7179	99.7772	70.7476	1
ENSMUSG00000028559.17	1.64296	2.49983e-05	Osbpl9	189.679	437.6	313.64	1
ENSMUSG00000052305.5	1.63448	4.49264e-05	Hbb-bs	107.022	238.646	172.834	1
ENSMUSG00000048234.13	1.63424	0.00371872	Rnf149	15.8906	38.4109	27.1508	1
ENSMUSG00000045322.10	1.61529	0.000594199	Tlr9	28.2245	63.0991	45.6618	1
ENSMUSG00000040710.10	1.60774	0.000125034	St8sia4	55.3295	128.178	91.7539	1
ENSMUSG00000025498.14	1.60438	0.000941443	Irf7	26.0619	61.9346	43.9983	1
ENSMUSG00000024772.9	1.59596	5.77238e-05	Ehd1	167.163	373.904	270.533	1
ENSMUSG00000017493.12	1.59362	3.9156e-05	Igfbp4	717.799	1589.84	1153.82	1
ENSMUSG00000073412.6	1.59222	0.000177985	Lst1	52.499	116.644	84.5713	1
ENSMUSG00000055148.7	1.58994	0.00248377	Klf2	20.6789	47.9995	34.3392	1
ENSMUSG00000040128.9	1.57745	0.000376171	Pnrc1	41.9507	96.6257	69.2882	1
ENSMUSG00000021069.16	1.55054	0.000198337	Pygl	75.9206	164.903	120.412	1
ENSMUSG00000024180.13	1.5486	0.00126038	Tmem8	28.3209	61.7997	45.0603	1
ENSMUSG00000019889.9	1.54709	0.000686638	Ptprk	38.1231	81.9525	60.0378	1
ENSMUSG00000079164.8	1.53215	0.00118094	Tlr5	30.8102	67.2045	49.0074	1
ENSMUSG00000024856.10	1.53132	0.00108899	Cdk2ap2	32.4249	69.987	51.206	1
ENSMUSG00000059089.4	1.52994	0.00837499	Fcgr4	17.4138	37.41	27.4119	1
ENSMUSG00000020893.17	1.52628	0.000936923	Per1	36.0452	79.7567	57.9009	1
ENSMUSG00000046546.3	1.52325	0.000936923	Fam43a	37.8824	81.1266	59.5045	1
ENSMUSG00000038393.14	1.50509	0.000151501	Txnip	412.188	872.767	642.477	1
ENSMUSG00000037369.16	1.49153	0.00244652	Kdm6a	29.1992	60.3723	44.7857	1
ENSMUSG00000032690.16	1.48695	0.000990448	Oas2	45.8329	99.7381	72.7855	1
ENSMUSG00000032231.14	1.48232	0.000432061	Anxa2	105.135	216.373	160.754	1
ENSMUSG00000069833.12	1.47706	0.000596093	Ahnak	71.7304	147.856	109.793	1
ENSMUSG00000009687.14	1.47666	0.00312549	Fxyd5	28.199	58.3235	43.2613	1
ENSMUSG00000020091.14	1.45572	0.0092021	Eif4ebp2	21.2354	42.2857	31.7605	1
ENSMUSG00000039115.13	1.44866	0.00244119	Itga9	35.9459	73.0228	54.4843	1
ENSMUSG00000028228.5	1.44705	0.00133629	Cpne3	51.8638	104.432	78.1478	1
ENSMUSG00000079419.4	1.44364	0.000720598	Ms4a6c	98.8191	201.925	150.372	1
ENSMUSG00000031540.13	1.44329	0.00352247	Kat6a	30.7217	60.8971	45.8094	1
ENSMUSG00000049037.8	1.43932	0.000696616	Clec4a1	114.909	231.032	172.97	1
ENSMUSG00000033355.5	1.43528	0.00248377	Rtp4	38.6904	79.5643	59.1274	1
ENSMUSG00000008845.9	1.42878	0.000445427	Cd163	572.093	1156.45	864.272	1
ENSMUSG00000020423.6	1.42807	0.00062052	Btg2	176.297	366.601	271.449	1
ENSMUSG00000029338.13	1.4233	0.0147238	Antxr2	19.6128	38.2934	28.9531	1
ENSMUSG00000036442.7	1.42157	0.00805046	Thap11	24.7684	49.7228	37.2456	1
ENSMUSG00000022876.17	1.41979	0.00277059	Samsn1	39.9499	78.4058	59.1779	1
ENSMUSG00000068245.14	1.41252	0.0198077	Phf11d	17.6956	36.8356	27.2656	1
ENSMUSG00000037709.13	1.40991	0.003489	Fam13a	37.2102	74.3692	55.7897	1
ENSMUSG00000024371.14	1.4086	0.00998842	C2	24.1047	47.7236	35.9142	1
ENSMUSG00000021728.7	1.40822	0.00366719	Emb	36.5005	70.7311	53.6158	1
ENSMUSG00000106106.2	1.39827	0.000596093	Rn18s-rs5	14746.9	28058.8	21402.9	1
ENSMUSG00000024053.10	1.39505	0.00244119	Emilin2	53.1015	104.2	78.6509	1
ENSMUSG00000015340.10	1.39368	0.00118094	Cybb	122.815	245.911	184.363	1
ENSMUSG00000002332.15	1.39305	0.00371872	Dhrs1	39.4298	76.5929	58.0114	1
ENSMUSG00000057596.13	1.39246	0.00985091	Trim30d	25.8461	52.1006	38.9733	1
ENSMUSG00000002763.16	1.38718	0.0193981	Pex6	19.2242	38.4666	28.8454	1
ENSMUSG00000027322.11	1.38276	0.00295646	Siglec1	50.463	98.966	74.7145	1
ENSMUSG00000061983.6	1.38175	0.00199314	Rps12	67.6325	126.431	97.032	1
ENSMUSG00000067369.12	1.37975	0.0189724	Trmt2b	20.9426	39.1446	30.0436	1
ENSMUSG00000032725.9	1.37577	0.00139657	Folr2	130.335	251.171	190.753	1
ENSMUSG00000024672.11	1.3753	0.00145521	Ms4a7	122.12	234.719	178.419	1
ENSMUSG00000020263.14	1.37506	0.0014993	Appl2	114.633	224.156	169.395	1
ENSMUSG00000011752.6	1.36278	0.00737854	Pgam1	31.8752	60.1512	46.0132	1
ENSMUSG00000023456.14	1.36206	0.00135271	Tpi1	194.262	369.645	281.953	1
ENSMUSG00000027424.11	1.35266	0.0226478	Mgme1	20.5953	38.8818	29.7385	1
ENSMUSG00000000530.16	1.35047	0.0263529	Acvrl1	19.2849	35.7851	27.535	1
ENSMUSG00000034789.7	1.34564	0.00315426	Rab24	63.6151	123.134	93.3744	1
ENSMUSG00000024947.16	1.34402	0.0209702	Men1	21.6645	41.0794	31.3719	1
ENSMUSG00000030122.12	1.33967	0.0160828	Ptms	25.2866	49.178	37.2323	1
ENSMUSG00000062070.12	1.33686	0.00919682	Pgk1	31.946	60.3427	46.1444	1
ENSMUSG00000021408.14	1.33644	0.00740425	Ripk1	36.4368	70.0071	53.2219	1
ENSMUSG00000073489.5	1.33412	0.00539825	Ifi204	49.5678	95.4324	72.5001	1
ENSMUSG00000042659.15	1.32862	0.00725724	Arrdc4	39.9656	75.7574	57.8615	1
ENSMUSG00000038507.6	1.32323	0.00400423	Parp12	65.6651	124.445	95.0548	1
ENSMUSG00000021054.5	1.32246	0.00400423	Sgpp1	63.3514	120.891	92.1211	1
ENSMUSG00000004317.14	1.32013	0.00295646	Clcn5	112.918	208.556	160.737	1
ENSMUSG00000021610.7	1.31455	0.005637	Clptm1l	54.0535	104.274	79.1639	1
ENSMUSG00000021322.7	1.3112	0.0118224	Aoah	32.5898	60.1704	46.3801	1
ENSMUSG00000020277.9	1.31093	0.00373064	Pfkl	85.8342	160.458	123.146	1
ENSMUSG00000024190.6	1.31089	0.00206988	Dusp1	405.049	774.555	589.802	1
ENSMUSG00000092060.4	1.31076	0.0183105	Bend4	26.6049	49.0987	37.8518	1
ENSMUSG00000053329.6	1.31017	0.0177027	D10Jhu81e	27.1723	49.9064	38.5394	1
ENSMUSG00000026107.11	1.30938	0.0366523	Nabp1	18.8442	35.8591	27.3516	1
ENSMUSG00000032596.14	1.30916	0.0039899	Uba7	80.3755	151.094	115.735	1
ENSMUSG00000003545.3	1.30821	0.00369581	Fosb	96.2352	185.667	140.951	1
ENSMUSG00000034640.9	1.30725	0.0195532	Tiparp	26.1837	48.5765	37.3801	1
ENSMUSG00000026012.2	1.30414	0.0287948	Cd28	21.9245	41.2979	31.6112	1
ENSMUSG00000026712.3	1.30386	0.00199314	Mrc1	2991.67	5511.66	4251.66	1
ENSMUSG00000019872.13	1.29835	0.0341684	Smpdl3a	20.9996	37.2812	29.1404	1
ENSMUSG00000038695.13	1.2939	0.0420003	Josd2	19.0649	34.6049	26.8349	1
ENSMUSG00000014158.11	1.29385	0.00721557	Trpv4	52.8202	98.107	75.4636	1
ENSMUSG00000054364.4	1.28676	0.00330251	Rhob	197.205	366.282	281.744	1
ENSMUSG00000035278.8	1.28431	0.0200535	Plekhj1	27.9457	50.4591	39.2024	1
ENSMUSG00000021585.8	1.28372	0.0118224	Cast	37.5902	68.6998	53.145	1
ENSMUSG00000032806.13	1.28155	0.0222344	Slc10a3	26.7159	46.6678	36.6919	1
ENSMUSG00000004837.2	1.27837	0.00720341	Grap	61.8635	109.063	85.4632	1
ENSMUSG00000028064.17	1.27796	0.00578314	Sema4a	80.3192	147.775	114.047	1
ENSMUSG00000026222.16	1.27726	0.019875	Sp100	28.8488	54.2338	41.5413	1
ENSMUSG00000078566.8	1.27079	0.0123827	Bnip3	39.3619	70.8513	55.1066	1
ENSMUSG00000027078.14	1.26441	0.0210298	Ube2l6	29.4016	53.9901	41.6958	1
ENSMUSG00000037949.7	1.26164	0.0150674	Ano10	35.2943	62.7031	48.9987	1
ENSMUSG00000069919.7	1.26108	0.00721557	Hba-a1	70.7407	123.081	96.9111	1
ENSMUSG00000045136.5	1.25269	0.0193981	Tubb2b	32.2061	56.4209	44.3135	1
ENSMUSG00000010517.7	1.25207	0.0287948	Faf1	26.3194	48.2293	37.2744	1
ENSMUSG00000028497.12	1.24934	0.00628369	Hacd4	129.147	227.843	178.495	1
ENSMUSG00000035629.17	1.24874	0.00813608	Rubcn	69.2757	121.262	95.2687	1
ENSMUSG00000004814.10	1.24733	0.00632905	Ccl24	129.59	225.144	177.367	1
ENSMUSG00000027488.12	1.24518	0.00998842	Snta1	58.4704	104.248	81.3593	1
ENSMUSG00000026509.15	1.24095	0.0250068	Capn2	29.858	52.7081	41.283	1
ENSMUSG00000026880.11	1.23737	0.00720341	Stom	122.275	216.028	169.151	1
ENSMUSG00000022102.13	1.23709	0.0080795	Dok2	86.5919	149.912	118.252	1
ENSMUSG00000060063.9	1.2341	0.00900247	Alox5ap	73.6313	127.68	100.655	1
ENSMUSG00000024177.8	1.23299	0.0272406	Nme4	29.6331	51.1684	40.4008	1
ENSMUSG00000057963.9	1.23222	0.0389304	Itpk1	24.7181	42.7069	33.7125	1
ENSMUSG00000005813.12	1.22924	0.0122939	Metap1	56.2557	97.5299	76.8928	1
ENSMUSG00000035493.9	1.2287	0.00539825	Tgfbi	431.035	753.216	592.126	1
ENSMUSG00000049339.16	1.22394	0.0123734	Fam134a	58.0746	99.879	78.9768	1
ENSMUSG00000034342.9	1.22032	0.00988901	Cbl	79.6294	137.554	108.591	1
ENSMUSG00000042675.15	1.21969	0.0190482	Ypel3	39.4347	70.1263	54.7805	1
ENSMUSG00000027303.17	1.21897	0.00837499	Ptpra	115.402	204.412	159.907	1
ENSMUSG00000028936.15	1.21858	0.0118224	Rpl22	65.422	110.802	88.1119	1
ENSMUSG00000043336.14	1.21794	0.031206	Filip1l	29.0749	51.9552	40.515	1
ENSMUSG00000054263.11	1.21342	0.00828846	Lifr	141.397	243.963	192.68	1
ENSMUSG00000043384.15	1.2119	0.0494339	Gprasp1	23.1428	40.0237	31.5832	1
ENSMUSG00000020898.18	1.20849	0.00985091	Ctc1	106.438	183.226	144.832	1
ENSMUSG00000031827.12	1.20175	0.00727526	Cotl1	284.443	477.813	381.128	1
ENSMUSG00000042364.10	1.19999	0.00985091	Snx18	129.582	226.532	178.057	1
ENSMUSG00000021676.9	1.19289	0.02564	Iqgap2	36.2962	61.7805	49.0384	1
ENSMUSG00000060126.14	1.19113	0.0105004	Tpt1	131.503	218.314	174.908	1
ENSMUSG00000027637.3	1.19091	0.0388302	1110008F13Rik	28.7342	49.7036	39.2189	1
ENSMUSG00000024960.8	1.1904	0.012736	Plcb3	83.1327	141.217	112.175	1
ENSMUSG00000052146.15	1.18923	0.0131205	Rps10	78.5305	128.961	103.746	1
ENSMUSG00000015994.9	1.18822	0.0138134	Fnta	72.259	121.383	96.8212	1
ENSMUSG00000038775.14	1.18733	0.0368086	Vill	30.2635	50.7385	40.501	1
ENSMUSG00000045594.9	1.18557	0.0118224	Glb1	116.02	197.049	156.535	1
ENSMUSG00000051043.16	1.18483	0.0144044	Gprc5c	72.4112	122.43	97.4204	1
ENSMUSG00000028300.14	1.1831	0.0157449	3110043O21Rik	65.5723	111.905	88.7384	1
ENSMUSG00000040466.16	1.1831	0.0104946	Blvrb	164.365	274.975	219.67	1
ENSMUSG00000031129.9	1.18052	0.00998842	Slc9a9	202.815	343.324	273.069	1
ENSMUSG00000009090.17	1.18017	0.00828846	Ap1b1	624.14	1052.06	838.102	1
ENSMUSG00000027200.17	1.17829	0.0198077	Sema6d	52.4881	89.2974	70.8927	1
ENSMUSG00000020755.9	1.17698	0.0302874	Sap30bp	35.3943	58.8344	47.1143	1
ENSMUSG00000032312.6	1.17373	0.0198077	Csk	54.3258	91.2208	72.7733	1
ENSMUSG00000024679.10	1.17199	0.0120609	Ms4a6d	151.886	253.644	202.765	1
ENSMUSG00000039959.12	1.16882	0.0157175	Hip1	81.8618	134.683	108.273	1
ENSMUSG00000025701.12	1.16768	0.0173332	Alox5	69.0139	115.422	92.2177	1
ENSMUSG00000042286.13	1.1671	0.00893342	Stab1	3221	5368.3	4294.65	1
ENSMUSG00000028159.14	1.1638	0.0216636	Dapp1	54.367	90.4967	72.4318	1
ENSMUSG00000002957.11	1.16275	0.00998842	Ap2a2	480.568	796.086	638.327	1
ENSMUSG00000037966.15	1.16165	0.0123734	Ninj1	182.627	305.198	243.912	1
ENSMUSG00000051695.6	1.16118	0.0284204	Pcbp1	41.4736	69.9957	55.7347	1
ENSMUSG00000022353.9	1.16055	0.0167384	Mtss1	81.6181	135.863	108.74	1
ENSMUSG00000006344.16	1.16005	0.0410685	Ggt5	32.2443	53.5088	42.8765	1
ENSMUSG00000026116.11	1.15871	0.0222344	Tmem131	55.218	91.5942	73.4061	1
ENSMUSG00000026365.15	1.15847	0.0103323	Cfh	572.525	950.783	761.654	1
ENSMUSG00000026879.14	1.15752	0.0192383	Gsn	67.0852	111.734	89.4096	1
ENSMUSG00000029810.15	1.15582	0.0123683	Tmem176b	221.373	362.236	291.805	1
ENSMUSG00000004846.10	1.15577	0.0173549	Plod3	82.9164	136.41	109.663	1
ENSMUSG00000026648.18	1.1555	0.0157179	Dclre1c	108.184	180.665	144.425	1
ENSMUSG00000005087.17	1.1535	0.0198596	Cd44	64.9116	106.821	85.8662	1
ENSMUSG00000033365.14	1.1522	0.0206703	Ipo13	62.8926	103.99	83.4411	1
ENSMUSG00000032305.14	1.15111	0.0261865	Fam219b	50.0575	81.5295	65.7935	1
ENSMUSG00000039853.18	1.15063	0.0380444	Trim14	34.7524	58.0703	46.4113	1
ENSMUSG00000030980.17	1.15038	0.0216636	Knop1	60.8106	102.647	81.7287	1
ENSMUSG00000072620.3	1.14811	0.0164114	Slfn2	115.843	193.108	154.475	1
ENSMUSG00000070327.14	1.14609	0.0222344	Rnf213	62.3151	105.501	83.9078	1
ENSMUSG00000021822.2	1.14309	0.0302874	Plau	45.4128	72.9792	59.196	1
ENSMUSG00000079481.11	1.14176	0.0323798	Nhsl2	43.2375	71.84	57.5387	1
ENSMUSG00000046027.17	1.14116	0.0446969	Stard5	33.8736	54.5105	44.1921	1
ENSMUSG00000021286.7	1.14115	0.0312151	Zfyve21	44.8994	74.3692	59.6343	1
ENSMUSG00000037321.17	1.13882	0.0198077	Tap1	78.5166	130.022	104.269	1
ENSMUSG00000039908.14	1.13757	0.036175	Slc26a11	38.7673	64.0495	51.4084	1
ENSMUSG00000020823.16	1.1351	0.0155344	Sec14l1	198.692	323.467	261.079	1
ENSMUSG00000073490.10	1.1305	0.0193981	AI607873	106.746	175.861	141.303	1
ENSMUSG00000036986.16	1.12954	0.033953	Pml	45.7571	75.5834	60.6702	1
ENSMUSG00000023944.14	1.12936	0.0131205	Hsp90ab1	886.09	1427.64	1156.87	1
ENSMUSG00000005069.12	1.12733	0.029838	Pex5	53.4875	85.1728	69.3301	1
ENSMUSG00000070348.5	1.12411	0.0196689	Ccnd1	115.361	186.799	151.08	1
ENSMUSG00000003868.13	1.11974	0.0436396	Ruvbl2	36.969	59.6638	48.3164	1
ENSMUSG00000024150.11	1.11746	0.0195532	Mcfd2	142.668	228.728	185.698	1
ENSMUSG00000029373.7	1.11594	0.0147238	Pf4	1719.19	2746.86	2233.03	1
ENSMUSG00000096210.1	1.11569	0.0181043	H1f0	209.306	338.881	274.093	1
ENSMUSG00000049401.10	1.11357	0.0324877	Ogfr	56.3133	89.3948	72.8541	1
ENSMUSG00000003206.6	1.11147	0.0360222	Ebi3	50.2588	79.8036	65.0312	1
ENSMUSG00000032698.15	1.11054	0.0244986	Lmo2	85.453	136.915	111.184	1
ENSMUSG00000034947.13	1.10968	0.0184853	Tmem106a	226.882	364.523	295.703	1
ENSMUSG00000032518.5	1.10865	0.0181043	Rpsa	259.287	404.242	331.764	1
ENSMUSG00000030787.3	1.10861	0.0157175	Lyve1	1332.22	2130.03	1731.12	1
ENSMUSG00000049988.3	1.10664	0.0226276	Lrrc25	115.192	183.043	149.118	1
ENSMUSG00000079017.3	1.10581	0.0261865	Ifi27l2a	79.6434	126.41	103.027	1
ENSMUSG00000028108.15	1.10296	0.0449761	Ecm1	41.7295	66.6754	54.2024	1
ENSMUSG00000033769.16	1.10236	0.0368086	Exoc6b	52.1056	82.7471	67.4263	1
ENSMUSG00000025384.15	1.10115	0.0410685	Faap100	46.0844	72.954	59.5192	1
ENSMUSG00000021486.6	1.09924	0.0241825	Prelid1	116.349	182.67	149.509	1
ENSMUSG00000074622.4	1.09881	0.0261865	Mafb	92.6409	149.891	121.266	1
ENSMUSG00000028756.12	1.09214	0.0370018	Pink1	56.7557	91.9371	74.3464	1
ENSMUSG00000045165.6	1.08932	0.034396	AI467606	65.5869	102.954	84.2704	1
ENSMUSG00000040033.15	1.08901	0.0363204	Stat2	60.6221	99.2193	79.9207	1
ENSMUSG00000028645.11	1.08861	0.0452376	Slc2a1	46.5632	75.1029	60.8331	1
ENSMUSG00000025702.15	1.08567	0.0312151	2012-03-02	77.0722	120.994	99.0328	1
ENSMUSG00000063286.7	1.08448	0.0469116	Gm8995	46.2499	74.2587	60.2543	1
ENSMUSG00000020773.11	1.08448	0.0295226	Trim47	94.2078	146.49	120.349	1
ENSMUSG00000057191.13	1.08197	0.0423924	AB124611	54.1804	84.7246	69.4525	1
ENSMUSG00000033032.15	1.0809	0.0306892	Afap1l1	89.7721	143.524	116.648	1
ENSMUSG00000026656.15	1.08054	0.0213878	Fcgr2b	340.563	532.919	436.741	1
ENSMUSG00000026938.10	1.07951	0.0216636	Fcna	313.355	493.69	403.522	1
ENSMUSG00000026473.15	1.07656	0.0250068	Glul	198.738	304.954	251.846	1
ENSMUSG00000022901.13	1.07429	0.0222846	Cd86	358.695	559.17	458.933	1
ENSMUSG00000024754.12	1.07187	0.0330033	Tmem2	92.1761	140.219	116.197	1
ENSMUSG00000026728.9	1.06896	0.0372132	Vim	71.5826	110.226	90.9041	1
ENSMUSG00000025508.13	1.06836	0.0308465	Rplp2	125.075	189.607	157.341	1
ENSMUSG00000040848.11	1.06744	0.0265678	Sft2d2	207.855	324.208	266.031	1
ENSMUSG00000028849.17	1.06626	0.0397849	Map7d1	66.3238	106.938	86.6311	1
ENSMUSG00000058655.8	1.0655	0.0282493	Eif4b	183.565	278.543	231.054	1
ENSMUSG00000037503.12	1.06406	0.0364976	Fam168b	80.224	127.193	103.709	1
ENSMUSG00000030357.10	1.06257	0.036544	Fkbp4	82.831	126.999	104.915	1
ENSMUSG00000002778.13	1.06156	0.0360222	Kdelr1	90.2038	138.584	114.394	1
ENSMUSG00000008348.9	1.06096	0.0492837	Ubc	53.8027	84.2833	69.043	1
ENSMUSG00000022150.16	1.05958	0.0232048	Dab2	1828.55	2831.13	2329.84	1
ENSMUSG00000034994.9	1.05459	0.0253654	Eef2	731.531	1107.63	919.583	1
ENSMUSG00000019804.12	1.05432	0.0269723	Snx3	309.859	472.727	391.293	1
ENSMUSG00000046718.7	1.04897	0.0344292	Bst2	146.332	227.488	186.91	1
ENSMUSG00000064337.1	1.04791	0.0287948	mt-Rnr1	302.441	451.605	377.023	1
ENSMUSG00000041841.7	1.0478	0.0479654	Rpl37	64.4147	96.2374	80.3261	1
ENSMUSG00000025993.10	1.04682	0.0275025	Slc40a1	566.078	864.35	715.214	1
ENSMUSG00000025877.14	1.04567	0.0339339	Hk3	171.886	262.672	217.279	1
ENSMUSG00000005981.11	1.04549	0.046718	Trap1	67.8998	104.294	86.097	1
ENSMUSG00000052698.14	1.0426	0.0317418	Tln2	247.248	377.145	312.197	1
ENSMUSG00000024052.17	1.03502	0.0440184	Lpin2	91.5627	140.893	116.228	1
ENSMUSG00000055302.5	1.03252	0.0389304	Mrfap1	141.695	213.764	177.73	1
ENSMUSG00000006418.17	1.03003	0.0437059	Rnf114	108.332	163.187	135.759	1
ENSMUSG00000028156.12	1.02923	0.046718	Eif4e	85.5778	128.873	107.225	1
ENSMUSG00000024644.16	1.02813	0.0338687	Cndp2	326.607	487.725	407.166	1
ENSMUSG00000032788.14	1.02732	0.0479155	Pdxk	83.365	125.886	104.625	1
ENSMUSG00000018217.12	1.02035	0.0361755	Pmp22	297.821	448.795	373.308	1
ENSMUSG00000032437.9	1.0183	0.049448	Stt3b	89.6722	132.622	111.147	1
ENSMUSG00000066800.11	1.01591	0.0454189	Rnasel	136.012	203.688	169.85	1
ENSMUSG00000060147.15	1.01492	0.049448	Serpinb6a	98.7973	145.623	122.21	1
ENSMUSG00000032436.16	1.01391	0.0450388	Cmtm7	151.268	224.195	187.732	1
ENSMUSG00000039497.7	1.01348	0.0389304	Dse	263.353	390.044	326.698	1
ENSMUSG00000003970.8	1.00855	0.0389304	Rpl8	321.808	467.145	394.476	1
ENSMUSG00000048163.13	1.00793	0.046718	Selplg	153.861	228.207	191.034	1
ENSMUSG00000026123.11	1.00684	0.0495106	Plekhb2	122.201	179.133	150.667	1
ENSMUSG00000028552.13	0.997894	0.046681	Eps15	219.67	324.519	272.095	1
ENSMUSG00000030695.14	0.995978	0.0439654	Aldoa	312.258	460.18	386.219	1
ENSMUSG00000027808.8	0.989772	0.0444055	Serp1	531.068	780.628	655.848	1
ENSMUSG00000061232.15	0.977452	0.0492837	H2-K1	411.896	607.146	509.521	1
ENSMUSG00000075014.1	-1.01805	0.0333166	Gm10800	12166.2	4723.53	8444.89	1
ENSMUSG00000095280.1	-1.05245	0.0282626	Gm21738	578.336	218.722	398.529	1
ENSMUSG00000001506.10	-1.20858	0.0413215	Col1a1	60.8816	19.4505	40.1661	1
ENSMUSG00000051747.14	-1.21992	0.0134138	Ttn	128.705	42.7148	85.71	1
ENSMUSG00000079429.9	-1.38809	0.00648449	Mroh2a	80.252	23.7369	51.9944	1
ENSMUSG00000104211.1	-1.6144	0.00199314	Gm37985	62.7557	16.2946	39.5252	1
ENSMUSG00000082658.1	-1.81605	0.00164261	Fau-ps2	45.0383	9.65038	27.3443	1
ENSMUSG00000069049.11	-11.9212	3.13678e-48	Eif2s3y	79.6779	0	39.839	1
ENSMUSG00000069045.11	-12.1162	2.91626e-52	Ddx3y	90.174	0	45.087	1
ENSMUSG00000085982.1	7.11209	0.0440184	9530051G07Rik	0	2.1837	1.09185	0
ENSMUSG00000085977.1	7.09174	0.0463469	Gm5970	0	2.18109	1.09054	0
ENSMUSG00000099583.1	3.7868	0.0157175	Hist1h3d	0.694006	7.27956	3.98678	0
ENSMUSG00000056459.14	2.7598	0.00988901	Zbtb25	2.57479	13.1117	7.84327	0
ENSMUSG00000045551.7	2.5203	0.00302078	Fpr1	4.14828	17.8691	11.0087	0
ENSMUSG00000034459.8	2.32175	0.00570977	Ifit1	4.67256	18.8552	11.7639	0
ENSMUSG00000082292.3	2.29809	0.0184853	Gm12250	4.11494	15.6845	9.89971	0
ENSMUSG00000003032.8	2.16964	6.09812e-05	Klf4	10.2373	35.6049	22.9211	0
ENSMUSG00000024012.17	2.12761	6.81634e-05	Mtch1	10.6968	37.0915	23.8941	0
ENSMUSG00000051627.2	2.10645	0.000238749	Hist1h1e	10.0125	32.1601	21.0863	0
ENSMUSG00000032417.10	2.0995	0.0135429	Rwdd2a	5.53144	17.8281	11.6798	0
ENSMUSG00000019966.17	2.00715	0.00539825	Kitl	7.57525	23.8544	15.7148	0
ENSMUSG00000037148.7	1.99041	0.00725724	Arhgap10	7.54375	22.2147	14.8792	0
ENSMUSG00000050106.17	1.96842	0.000445427	Tmc8	11.3368	33.5535	22.4452	0
ENSMUSG00000007655.16	1.94408	0.0216636	Cav1	6.39031	17.8821	12.1362	0
ENSMUSG00000008384.8	1.9337	0.0420586	Sertad1	5.70904	15.4356	10.5723	0
ENSMUSG00000000031.15	1.898	0.0196787	H19	7.14615	19.5462	13.3462	0
ENSMUSG00000028889.17	1.73669	0.0312151	Yrdc	7.99347	20.6541	14.3238	0
ENSMUSG00000013415.9	1.71827	0.00539825	Igf2bp1	12.5	30.7623	21.6312	0
ENSMUSG00000038059.6	1.69024	0.00656243	Smim3	12.5236	31.0713	21.7975	0
ENSMUSG00000058427.10	1.66537	0.0196727	Cxcl2	10.3179	26.099	18.2085	0
ENSMUSG00000055707.12	1.65386	0.0169168	Klhl26	11.3926	25.9145	18.6536	0
ENSMUSG00000070462.4	1.63883	0.00499682	Mesdc1	14.6644	34.6441	24.6543	0
ENSMUSG00000005469.9	1.63756	0.0149337	Prkaca	11.7932	28.1548	19.974	0
ENSMUSG00000031662.7	1.60252	0.0184853	Snx20	11.8581	29.0156	20.4368	0
ENSMUSG00000090272.7	1.58269	0.0146708	Mndal	13.037	30.7824	21.9097	0
ENSMUSG00000036620.14	1.57359	0.0118224	Mgat4b	14.3875	31.5308	22.9592	0
ENSMUSG00000032307.16	1.5705	0.0144163	Ube2q2	13.5061	30.2497	21.8779	0
ENSMUSG00000026357.3	1.5669	0.0486599	Rgs18	10.0076	22.1738	16.0907	0
ENSMUSG00000071076.5	1.56507	0.0118988	Jund	14.0638	32.4656	23.2647	0
ENSMUSG00000031712.8	1.53827	0.0130496	Il15	14.7596	32	23.3798	0
ENSMUSG00000047180.8	1.53483	0.0372132	Neurl3	11.6351	24.8292	18.2321	0
ENSMUSG00000039910.9	1.51868	0.0172998	Cited2	14.2365	32.4404	23.3384	0
ENSMUSG00000018012.11	1.50789	0.0147238	Rac3	15.1572	32.0739	23.6156	0
ENSMUSG00000041598.7	1.48959	0.01541	Cdc42ep4	15.75	31.9956	23.8728	0
ENSMUSG00000035342.13	1.47118	0.0157204	Lzts2	16.0603	33.1175	24.5889	0
ENSMUSG00000106946.1	1.46135	0.0461454	Gm42856	12.3969	26.5212	19.459	0
ENSMUSG00000006641.12	1.40362	0.0237752	Slc5a6	16.3009	32.0086	24.1548	0
ENSMUSG00000020641.15	1.35493	0.046718	Rsad2	15.4615	31.3464	23.4039	0
ENSMUSG00000035798.13	1.31444	0.0410685	Zdhhc17	17.5023	32	24.7511	0
ENSMUSG00000036452.17	-1.51199	0.0480166	Arhgap26	32.2589	8.73478	20.4968	0
ENSMUSG00000071226.11	-1.5293	0.0469057	Cecr2	32.1007	8.46672	20.2837	0
ENSMUSG00000004110.14	-1.64525	0.0130496	Cacna1e	38.0612	9.42671	23.744	0
ENSMUSG00000059146.12	-1.69213	0.0118224	Ntrk3	37.2533	9.01765	23.1355	0
ENSMUSG00000051331.14	-1.70049	0.0356635	Cacna1c	28.1803	6.77651	17.4784	0
ENSMUSG00000061462.15	-1.7219	0.00829202	Obscn	38.6431	8.87056	23.7568	0
ENSMUSG00000045659.17	-1.836	0.0376573	Plekha7	24.1575	5.16724	14.6624	0
ENSMUSG00000033147.16	-1.84268	0.0328203	Slc22a15	25.0703	5.35262	15.2115	0
ENSMUSG00000028017.7	-1.94132	0.0423922	Egf	21.733	4.0001	12.8665	0
ENSMUSG00000019899.15	-1.95302	0.0469057	Lama2	21.3687	4.35695	12.8628	0
ENSMUSG00000031558.15	-1.95917	0.00998842	Slit2	29.8969	5.97405	17.9355	0
ENSMUSG00000089940.1	-1.97877	0.00216323	Gm4117	37.4182	7.50064	22.4594	0
ENSMUSG00000039716.12	-2.00881	0.0289208	Dock3	22.7567	4.53972	13.6482	0
ENSMUSG00000055632.17	-2.04196	0.0492837	Hmcn2	19.7698	3.81298	11.7914	0
ENSMUSG00000016346.17	-2.04596	0.022939	Kcnq2	23.1641	4.10977	13.6369	0
ENSMUSG00000102657.1	-2.24604	0.0343196	Gm37899	19.1964	3.2812	11.2388	0
ENSMUSG00000055775.16	-2.48052	0.0193981	Myh8	18.7606	2.50485	10.6327	0
ENSMUSG00000034413.14	-2.48642	0.0215811	Neurl1b	18.0363	2.45959	10.2479	0
ENSMUSG00000026638.15	-2.54835	0.0265678	Irf6	16.7513	2.08883	9.42007	0
ENSMUSG00000024598.8	-2.55115	0.0063322	Fbn2	21.73	2.83558	12.2828	0
ENSMUSG00000059602.14	-2.62074	0.0250068	Syn3	16.3488	1.94087	9.14485	0
ENSMUSG00000046958.9	-2.67864	0.022939	4930432E11Rik	16.2555	1.83556	9.04553	0
ENSMUSG00000063558.4	-2.76749	0.046681	Aox1	12.8994	1.37166	7.13554	0
ENSMUSG00000104816.1	-2.79166	0.0372132	Gm43473	13.9486	1.62929	7.78896	0
ENSMUSG00000106837.1	-3.10521	0.00258913	D630030B08Rik	18.7891	1.48481	10.1369	0
ENSMUSG00000051648.13	-3.10753	0.043819	Kctd19	10.8792	0.887751	5.88349	0
ENSMUSG00000039457.3	-3.11764	0.043306	Ppl	11.0235	0.985231	6.00436	0
ENSMUSG00000050558.13	-3.12177	0.00764234	Prokr2	16.1525	1.36905	8.76076	0
ENSMUSG00000009216.7	-3.15087	0.0333166	Fam163b	11.4369	1.0653	6.25108	0
ENSMUSG00000104903.1	-3.16038	0.00121562	Gm43707	20.7608	1.64495	11.2029	0
ENSMUSG00000109155.1	-3.18322	0.0420586	RP23-100A10.4	10.2658	0.745014	5.50542	0
ENSMUSG00000074968.11	-3.20478	0.0479511	Ano3	10.3137	0.839883	5.57681	0
ENSMUSG00000042256.4	-3.21639	0.0118418	Ptchd4	14.3826	1.19585	7.78923	0
ENSMUSG00000102689.1	-3.27149	0.0198077	Gm37217	12.6509	1.04529	6.84811	0
ENSMUSG00000109021.1	-3.30773	0.0385984	RP23-449M8.5	10.355	0.679738	5.51735	0
ENSMUSG00000103560.1	-3.34405	0.0182127	Gm38070	12.0896	0.962602	6.52612	0
ENSMUSG00000107153.1	-3.37225	0.0327546	Gm38404	10.3246	0.717164	5.5209	0
ENSMUSG00000032036.15	-3.4184	0.00257334	Kirrel3	16.5579	1.23589	8.89692	0
ENSMUSG00000073457.4	-3.41931	0.00725724	Smok2b	14.4699	0.950416	7.71016	0
ENSMUSG00000097248.8	-3.56207	0.0356247	Gm2694	8.98873	0.529169	4.75895	0
ENSMUSG00000097601.1	-3.56286	0.0293122	Gm26660	9.68759	0.649278	5.16844	0
ENSMUSG00000017007.9	-3.64217	0.0194107	Rbpjl	10.4846	0.689314	5.58698	0
ENSMUSG00000025196.4	-3.65122	0.0389304	Cpn1	8.74812	0.563984	4.65605	0
ENSMUSG00000064225.6	-3.75749	0.0170196	Paqr9	10.2913	0.626649	5.45897	0
ENSMUSG00000034000.15	-3.95854	0.0164274	Neu4	9.33724	0.501319	4.91928	0
ENSMUSG00000105702.1	-4.03054	0.0370692	Gm43780	7.31403	0.335953	3.82499	0
ENSMUSG00000055301.8	-4.09544	0.049448	Adh7	6.22544	0.25327	3.23936	0
ENSMUSG00000082080.3	-4.19402	0.0193981	Gm9246	8.64206	0.375989	4.50902	0
ENSMUSG00000097569.2	-4.36236	0.0376134	Gm26640	6.13513	0.210623	3.17288	0
ENSMUSG00000028600.15	-4.55491	0.0404551	Podn	5.61387	0.187995	2.90093	0
ENSMUSG00000103742.1	-4.55938	0.00401719	Gm38240	9.6112	0.255881	4.93354	0
ENSMUSG00000026581.14	-4.66927	0.0317471	Sell	6.09575	0.167977	3.13186	0
ENSMUSG00000109517.1	-4.75007	0.0228437	RP23-446E13.1	6.22544	0.167977	3.19671	0
ENSMUSG00000104248.1	-4.82478	0.0492771	Gm38152	4.73137	0.12533	2.42835	0
ENSMUSG00000054568.7	-4.82861	0.00648449	Usp17la	9.21425	0.25066	4.73246	0
ENSMUSG00000086769.7	-4.83173	0.00628369	Gm15587	8.62749	0.230641	4.42906	0
ENSMUSG00000106869.1	-4.83384	0.0492837	Gm42473	4.86775	0.12533	2.49654	0
ENSMUSG00000060630.7	-4.87183	0.0412132	Zfp735	4.68044	0.12533	2.40288	0
ENSMUSG00000071237.4	-4.8964	0.0461454	Gm6253	4.70288	0.0852936	2.39409	0
ENSMUSG00000055978.4	-4.90796	0.0440184	Fut2	4.69015	0.0852936	2.38772	0
ENSMUSG00000107163.1	-4.95749	0.0347293	Gm43496	5.21627	0.12533	2.6708	0
ENSMUSG00000085747.1	-4.97292	0.0120609	Slc13a2os	6.8655	0.12794	3.49672	0
ENSMUSG00000089811.1	-5.00218	0.0297501	Gm16138	5.2605	0.12533	2.69292	0
ENSMUSG00000083220.1	-5.0564	0.0253494	Gm12919	5.46173	0.12533	2.79353	0
ENSMUSG00000079259.2	-5.0613	0.02564	Trim71	5.57751	0.12533	2.85142	0
ENSMUSG00000103445.1	-5.22106	0.0180495	Gm36948	5.86905	0.0852936	2.97717	0
ENSMUSG00000104586.1	-5.30647	0.0129638	4921539H07Rik	6.11452	0.0852936	3.09991	0
ENSMUSG00000099400.1	-5.30786	0.0118224	Kat6b-ps1	6.60428	0.12533	3.3648	0
ENSMUSG00000103751.1	-5.39871	0.0469057	Gm37283	3.85188	0.0626649	1.95727	0
ENSMUSG00000105445.1	-5.44804	0.00805046	Gm42972	6.94977	0.0852936	3.51753	0
ENSMUSG00000030636.15	-5.55664	0.0317988	1700010L04Rik	4.33678	0.0626649	2.19972	0
ENSMUSG00000095642.3	-5.64734	0.0263706	Ighv14-3	4.4477	0.0426468	2.24517	0
ENSMUSG00000000486.13	-5.68537	0.0216724	2005-09-02	4.73924	0.0626649	2.40095	0
ENSMUSG00000074366.9	-5.83571	0.0157175	Obox5	5.09261	0.0426468	2.56763	0
ENSMUSG00000101449.1	-6.91503	0.0492837	Gm17791	2.42265	0	1.21133	0
ENSMUSG00000105834.1	-6.92786	0.0486599	Gm43159	2.46387	0	1.23194	0
ENSMUSG00000108265.1	-6.92786	0.0486599	Olfr318	2.46387	0	1.23194	0
ENSMUSG00000031958.16	-6.93723	0.049448	Ldhd	2.57965	0	1.28982	0
ENSMUSG00000079258.1	-6.9406	0.0479511	Calhm1	2.50509	0	1.25254	0
ENSMUSG00000095390.1	-6.94694	0.0476568	Olfr229	2.5257	0	1.26285	0
ENSMUSG00000070985.3	-6.95325	0.0471582	Acnat1	2.54631	0	1.27315	0
ENSMUSG00000099617.1	-6.96289	0.0454189	Gm6550	2.49236	0	1.24618	0
ENSMUSG00000100154.1	-6.96912	0.0450388	Gm29052	2.51296	0	1.25648	0
ENSMUSG00000048501.2	-6.97826	0.0461454	Olfr938	2.62874	0	1.31437	0
ENSMUSG00000050613.4	-6.9938	0.0437848	Olfr125	2.5954	0	1.2977	0
ENSMUSG00000100360.1	-7.00292	0.0446997	Gm28649	2.71118	0	1.35559	0
ENSMUSG00000097794.1	-7.01813	0.0420955	Gm2990	2.67784	0	1.33892	0
ENSMUSG00000009115.5	-7.03917	0.0389304	Spatc1l	2.6651	0	1.33255	0
ENSMUSG00000093748.1	-7.051	0.0383583	Gm19031	2.70632	0	1.35316	0
ENSMUSG00000109353.1	-7.051	0.0383583	RP23-350J16.1	2.70632	0	1.35316	0
ENSMUSG00000069707.1	-7.06576	0.0389304	Taar4	2.84271	0	1.42135	0
ENSMUSG00000086166.1	-7.07443	0.0371199	Gm14342	2.78876	0	1.39438	0
ENSMUSG00000031779.3	-7.08024	0.0369154	Ccl22	2.80936	0	1.40468	0
ENSMUSG00000035560.4	-7.08314	0.0356635	Wdr20rt	2.7348	0	1.3674	0
ENSMUSG00000074999.2	-7.09186	0.0338687	Gm10797	2.68085	0	1.34043	0
ENSMUSG00000062687.5	-7.09754	0.0361755	Cks1brt	2.87119	0	1.4356	0
ENSMUSG00000044581.7	-7.10034	0.0345697	4932415D10Rik	2.79663	0	1.39832	0
ENSMUSG00000103596.1	-7.10604	0.034396	Gm37354	2.81724	0	1.40862	0
ENSMUSG00000102592.1	-7.10891	0.0330033	Gm38385	2.74268	0	1.37134	0
ENSMUSG00000047216.8	-7.10898	0.0356635	Cdh19	2.91241	0	1.4562	0
ENSMUSG00000107452.1	-7.10898	0.0356635	Gm18215	2.91241	0	1.4562	0
ENSMUSG00000044923.3	-7.13161	0.0344818	Olfr1030	2.99484	0	1.49742	0
ENSMUSG00000106126.1	-7.13423	0.0331106	Gm43781	2.92028	0	1.46014	0
ENSMUSG00000044400.1	-7.13981	0.0329569	Sowahd	2.94089	0	1.47045	0
ENSMUSG00000097548.1	-7.15092	0.032473	Gm26748	2.98211	0	1.49106	0
ENSMUSG00000070618.10	-7.16721	0.028937	BC080695	2.87421	0	1.4371	0
ENSMUSG00000040405.13	-7.18087	0.0295811	Havcr1	3.0106	0	1.5053	0
ENSMUSG00000103557.1	-7.19705	0.0288819	Gm38216	3.07242	0	1.53621	0
ENSMUSG00000109503.1	-7.2102	0.0269723	RP24-294M17.2	3.03908	0	1.51954	0
ENSMUSG00000099973.1	-7.2155	0.0267926	Gm18796	3.05969	0	1.52984	0
ENSMUSG00000074113.4	-7.23129	0.0261865	Gm10629	3.12152	0	1.56076	0
ENSMUSG00000109174.1	-7.23652	0.0261841	RP24-334J11.7	3.14213	0	1.57106	0
ENSMUSG00000104264.1	-7.23894	0.0250068	Gm18529	3.06757	0	1.53378	0
ENSMUSG00000080770.1	-7.24694	0.02564	Gm11278	3.18334	0	1.59167	0
ENSMUSG00000108555.1	-7.26473	0.0238543	RP23-137A24.3	3.17061	0	1.5853	0
ENSMUSG00000107125.1	-7.2671	0.0227735	Gm3822	3.09605	0	1.54802	0
ENSMUSG00000101488.1	-7.2974	0.0216724	Olfr65	3.2197	0	1.60985	0
ENSMUSG00000109413.1	-7.32669	0.0195532	RP23-1E3.1	3.17363	0	1.58681	0
ENSMUSG00000056008.1	-7.32933	0.0198077	Gm11541	3.2688	0	1.6344	0
ENSMUSG00000104290.1	-7.34183	0.0200535	Gm38041	3.40518	0	1.70259	0
ENSMUSG00000105162.1	-7.34394	0.0196689	Gm42494	3.33062	0	1.66531	0
ENSMUSG00000106321.1	-7.35317	0.0184853	Gm43674	3.20211	0	1.60106	0
ENSMUSG00000092489.1	-7.35844	0.0193981	Vmn1r-ps53	3.39245	0	1.69623	0
ENSMUSG00000043060.7	-7.36055	0.0188438	Fscb	3.31789	0	1.65895	0
ENSMUSG00000051424.1	-7.36055	0.0188438	Olfr1184	3.31789	0	1.65895	0
ENSMUSG00000063514.3	-7.3817	0.0177027	Gm6756	3.32577	0	1.66288	0
ENSMUSG00000106079.1	-7.39579	0.0172998	Gm43033	3.38759	0	1.6938	0
ENSMUSG00000085007.2	-7.41901	0.0165922	Gm11549	3.49064	0	1.74532	0
ENSMUSG00000046275.2	-7.44127	0.014943	Tusc5	3.42395	0	1.71198	0
ENSMUSG00000095168.1	-7.49033	0.0136297	Gm4795	3.65065	0	1.82533	0
ENSMUSG00000102175.1	-7.52511	0.0128691	Gm6119	3.81552	0	1.90776	0
ENSMUSG00000001334.9	-7.55237	0.0118988	Fndc5	3.86462	0	1.93231	0
ENSMUSG00000043613.7	-7.64308	0.00893342	Mmp3	4.07372	0	2.03686	0
ENSMUSG00000031510.5	-7.69387	0.00805046	1700128E19Rik	4.34164	0	2.17082	0
ENSMUSG00000086548.1	-7.70051	0.00735792	Gm12972	4.21313	0	2.10656	0
ENSMUSG00000071656.6	-7.72324	0.00721557	Lrrn4cl	4.33678	0	2.16839	0
ENSMUSG00000037393.2	-7.72566	0.00725724	Nmur2	4.43195	0	2.21597	0
ENSMUSG00000102571.1	-7.727	0.00720341	Gm37967	4.35739	0	2.17869	0
ENSMUSG00000106624.1	-7.75806	0.00646202	Gm8853	4.4477	0	2.22385	0
ENSMUSG00000106841.1	-7.76905	0.00632905	Gm42656	4.50953	0	2.25476	0
ENSMUSG00000020847.15	-7.78359	0.00622514	Rph3al	4.59196	0	2.29598	0
ENSMUSG00000101059.1	-7.82999	0.00493114	Gm4017	4.61559	0	2.3078	0
ENSMUSG00000083371.1	-7.89513	0.00400423	Gm11422	5.00716	0	2.50358	0
ENSMUSG00000100094.1	-8.03769	0.00243643	1810008I18Rik	5.52054	0	2.76027	0
ENSMUSG00000104912.1	-8.15698	0.00135302	Gm43023	5.87693	0	2.93847	0
ENSMUSG00000099614.1	-8.24654	0.000936923	Uba1y-ps2	6.31274	0	3.15637	0
ENSMUSG00000107306.1	-8.25734	0.000787155	Gm42577	6.07632	0	3.03816	0
ENSMUSG00000097779.1	-8.29223	0.00075685	4833407H14Rik	6.51397	0	3.25698	0
ENSMUSG00000101107.1	-8.32602	0.000596093	Gm28587	6.38847	0	3.19424	0
ENSMUSG00000056673.14	-10.7062	4.56082e-23	Kdm5d	34.2948	0	17.1474	0
ENSMUSG00000068457.14	-10.9611	2.32922e-27	Uty	40.5626	0	20.2813	0

## Sheet: E18.5 GF vs SPF
DEGs analysis in SPF and GF microglia from RNA-seq data
FDR < 0.05
FC = Fold Change
CPM = count per million
Row.names	logFC	FDR	gene_name	E18.5_SPF_CPM	E18.5_GF_CPM	CPM	flag (1:DEGS passed cutoff,0:DEGS failed cutoff)	number of DEGS passed cutoff	CPM cutoff	FC cutoff
ENSMUSG00000043953.12	2.1883	2.76534e-11	Ccrl2	9.64566	49.8923	25.7443	1	36	25	1.5
ENSMUSG00000018930.3	1.47921	3.09015e-05	Ccl4	82.8824	267.039	156.545	1
ENSMUSG00000045193.13	1.44501	3.20922e-05	Cirbp	24.7964	74.9615	44.8624	1
ENSMUSG00000026628.13	1.33196	0.000212134	Atf3	46.6438	133.084	81.2198	1
ENSMUSG00000051906.15	1.26139	0.000215398	Cd209f	23.5033	60.7989	38.4216	1
ENSMUSG00000036931.14	1.23867	0.0011678	Nfkbid	34.8327	94.0448	58.5175	1
ENSMUSG00000049866.12	1.23101	1.68463e-05	Arl4c	59.1628	154.475	97.2876	1
ENSMUSG00000038418.7	1.22638	0.00530855	Egr1	199.372	530.791	331.939	1
ENSMUSG00000035385.5	1.14947	0.00126286	Ccl2	139.555	353.038	224.948	1
ENSMUSG00000029816.10	1.1171	0.000886695	Gpnmb	78.808	192.403	124.246	1
ENSMUSG00000021306.10	1.09125	0.000342481	Gpr137b	115.441	267.914	176.43	1
ENSMUSG00000073643.11	1.09032	0.0039779	Wdfy1	24.4428	57.857	37.8085	1
ENSMUSG00000053560.4	1.06992	0.00533504	Ier2	156.666	361.56	238.624	1
ENSMUSG00000058755.3	1.05672	0.0231095	Osm	22.4529	52.8525	34.6127	1
ENSMUSG00000019850.11	1.04001	0.00462767	Tnfaip3	39.3508	91.9313	60.383	1
ENSMUSG00000030605.15	1.02997	0.0231095	Mfge8	19.1333	43.962	29.0648	1
ENSMUSG00000035373.2	0.997055	0.0231095	Ccl7	49.6448	113.177	75.0578	1
ENSMUSG00000021025.7	0.913549	0.0303636	Nfkbia	72.0608	149.696	103.115	1
ENSMUSG00000023456.14	-0.956471	0.0496247	Tpi1	524.301	281.953	427.362	1
ENSMUSG00000026277.13	-1.08151	0.00334791	Stk25	105.283	54.135	84.8237	1
ENSMUSG00000028645.11	-1.08521	0.00613653	Slc2a1	121.761	60.8331	97.3899	1
ENSMUSG00000033364.13	-1.19334	0.000616917	Usp37	81.7563	39.0148	64.6597	1
ENSMUSG00000026012.2	-1.20524	0.00462767	Cd28	68.7047	31.6112	53.8673	1
ENSMUSG00000025270.13	-1.33592	0.0208015	Alas2	35.2139	15.125	27.1784	1
ENSMUSG00000018102.4	-1.35052	0.000785166	Hist1h2bc	42.6448	17.5612	32.6114	1
ENSMUSG00000061808.3	-1.40247	0.0076823	Ttr	32.6005	14.0058	25.1626	1
ENSMUSG00000069094.12	-1.43293	4.29565e-05	Pde7a	74.1346	29.0352	56.0948	1
ENSMUSG00000027435.8	-1.46506	0.000204626	Cd93	73.5401	27.7709	55.2324	1
ENSMUSG00000021423.5	-1.48215	1.06936e-07	Ly86	710.775	278.658	537.928	1
ENSMUSG00000069919.7	-1.4929	0.000292608	Hba-a1	258.341	96.9111	193.769	1
ENSMUSG00000052305.5	-1.5709	0.000249416	Hbb-bs	496.795	172.834	367.211	1
ENSMUSG00000073940.3	-1.58244	0.00204994	Hbb-bt	105.465	35.8174	77.6057	1
ENSMUSG00000021322.7	-1.75537	2.59083e-08	Aoah	148.069	46.3801	107.394	1
ENSMUSG00000072844.6	-2.20513	1.11725e-11	G530011O06Rik	52.9937	12.3503	36.7364	1
ENSMUSG00000091971.3	-2.68564	5.51557e-05	Hspa1a	51.5002	9.22035	34.5883	1
ENSMUSG00000097715.1	-3.90732	8.09409e-34	Gpr137b-ps	51.3817	3.76844	32.3364	1
ENSMUSG00000082879.1	6.68599	0.00462767	Gm13525	0	2.04356	0.817425	0
ENSMUSG00000101939.1	6.48949	5.04059e-23	Gm28438	0.185708	18.0307	7.3237	0
ENSMUSG00000083250.1	6.13812	0.0290451	Gm5403	0	1.28265	0.513059	0
ENSMUSG00000105665.1	6.05813	0.0433852	Gm38395	0	1.32556	0.530223	0
ENSMUSG00000047868.5	6.03896	0.0444257	Olfr770	0	1.1764	0.47056	0
ENSMUSG00000104384.1	5.42482	0.0409232	Gm37031	0.0196235	1.89201	0.768579	0
ENSMUSG00000089675.1	5.33348	1.12199e-05	Ugt1a8	0.161586	5.54787	2.3161	0
ENSMUSG00000061100.3	3.09633	0.000292608	Retnla	1.06958	10.4937	4.83923	0
ENSMUSG00000024401.14	2.34516	3.57472e-09	Tnf	5.88386	32.6883	16.6056	0
ENSMUSG00000023034.6	1.98602	1.2003e-07	Nr4a1	7.48018	33.3405	17.8243	0
ENSMUSG00000026117.10	-1.40837	0.0142938	Zap70	20.1454	8.20882	15.3708	0
ENSMUSG00000069917.7	-1.53352	0.00694185	Hba-a2	33.1817	11.9194	24.6768	0
ENSMUSG00000066677.11	-3.46594	1.39807e-07	Pydc3	11.9294	1.32871	7.68909	0
ENSMUSG00000064360.1	-4.89872	5.68247e-08	mt-Nd3	7.89359	0.23827	4.83146	0
ENSMUSG00000074420.5	-6.58491	0.0231095	Gm10693	1.65424	0	0.992546	0

## Sheet: A2M SPF F vs SPF M
DEGs analysis in SPF and GF microglia from RNA-seq data
FDR < 0.05
FC = Fold Change
CPM = count per million
Row.names	logFC	FDR	gene_name	A2M_SPF_Female_CPM	A2M_SPF_Male_CPM	CPM	flag (1:DEGS passed cutoff,0:DEGS failed cutoff)	number of DEGS passed cutoff	CPM cutoff	FC cutoff
ENSMUSG00000086503.3	12.6923	0	Xist	1975.79	0.302505	988.048	1	519	25	1.5
ENSMUSG00000032484.8	11.591	1.3235e-155	Ngp	63.2375	0.0174211	31.6275	1
ENSMUSG00000056054.9	9.89623	5.41364e-189	S100a8	54.0844	0.0612973	27.0728	1
ENSMUSG00000022651.5	9.25251	3.41709e-187	Retnlg	56.2047	0.0871057	28.1459	1
ENSMUSG00000056071.12	8.5738	1.95915e-241	S100a9	116.747	0.305193	58.5259	1
ENSMUSG00000032517.15	8.28772	4.82534728265658e-314	Mobp	441.71	1.48231	221.596	1
ENSMUSG00000013523.13	8.20075	1.85502e-178	Bcas1	56.2806	0.194967	28.2378	1
ENSMUSG00000030701.17	7.57931	3.36976e-197	Plekhb1	74.3312	0.398645	37.3649	1
ENSMUSG00000048806.4	7.5293	6.26159e-191	Ifnb1	112.449	0.619421	56.5343	1
ENSMUSG00000074657.4	7.50891	4.53501e-119	Kif5a	386.128	2.18959	194.159	1
ENSMUSG00000020681.14	7.4508	7.35965e-20	Ace	92.5049	0.540056	46.5225	1
ENSMUSG00000049044.16	7.42362	2.18108e-120	Rapgef4	52.2113	0.300676	26.256	1
ENSMUSG00000059213.6	7.29007	3.95589e-144	Ddn	52.1372	0.335842	26.2365	1
ENSMUSG00000037852.7	6.7236	7.67913e-168	Cpe	59.0721	0.576191	29.8241	1
ENSMUSG00000031530.6	6.30139	6.19588e-185	Dusp4	82.6941	1.09474	41.8944	1
ENSMUSG00000026764.15	6.16265	4.50849e-111	Kif5c	52.3997	0.747391	26.5736	1
ENSMUSG00000028341.9	6.09972	1.19789e-103	Nr4a3	59.7031	0.889772	30.2964	1
ENSMUSG00000058427.10	6.06421	2.81142e-121	Cxcl2	211.843	3.28099	107.562	1
ENSMUSG00000038508.7	5.74435	5.99145e-31	Gdf15	617.925	11.9947	314.96	1
ENSMUSG00000027073.5	5.62883	5.08654e-06	Prg2	136.151	2.86008	69.5055	1
ENSMUSG00000030830.18	5.33642	1.67086e-57	Itgal	135.016	3.46445	69.2405	1
ENSMUSG00000041607.16	5.11958	4.50814e-175	Mbp	1334.18	40.0849	687.133	1
ENSMUSG00000002885.14	5.08827	1.73998e-89	Adgre5	65.9899	2.03936	34.0146	1
ENSMUSG00000034459.8	4.85176	1.37757e-108	Ifit1	58.7825	2.12367	30.4531	1
ENSMUSG00000090582.1	4.8364	2.15525e-64	Gm17024	65.7743	2.38187	34.0781	1
ENSMUSG00000032946.16	4.75173	1.16161e-25	Rasgrp2	48.8885	1.91	25.3993	1
ENSMUSG00000034855.13	4.72953	4.12561e-20	Cxcl10	699.606	27.4572	363.532	1
ENSMUSG00000042622.13	4.55851	7.20407e-68	Maff	59.2225	2.60329	30.9129	1
ENSMUSG00000040152.8	4.52154	4.73566e-110	Thbs1	428.115	19.4953	223.805	1
ENSMUSG00000045382.6	4.36438	2.78682e-109	Cxcr4	73.6532	3.7403	38.6967	1
ENSMUSG00000024617.16	4.1817	1.02068e-128	Camk2a	140.264	8.07991	74.1721	1
ENSMUSG00000001627.11	4.03878	4.38632e-127	Ifrd1	472.269	30.0031	251.136	1
ENSMUSG00000031425.15	4.03074	3.14577e-80	Plp1	79.1574	5.0385	42.098	1
ENSMUSG00000023034.6	4.00618	7.79961e-18	Nr4a1	1732.85	112.338	922.593	1
ENSMUSG00000032487.8	3.95128	4.49667e-25	Ptgs2	256.362	17.2557	136.809	1
ENSMUSG00000089672.4	3.91378	9.48459e-63	Lilr4b	61.7515	4.29531	33.0234	1
ENSMUSG00000027009.18	3.69016	2.19693e-43	Itga4	47.7977	3.88527	25.8415	1
ENSMUSG00000085156.7	3.67807	4.78058e-44	Gm11974	125.862	10.2353	68.0485	1
ENSMUSG00000027368.6	3.64876	6.69667e-78	Dusp2	212.426	17.6581	115.042	1
ENSMUSG00000024401.14	3.58473	3.53201e-32	Tnf	1081.71	94.0026	587.856	1
ENSMUSG00000021270.13	3.57688	4.34368e-93	Hsp90aa1	3106.88	271.96	1689.42	1
ENSMUSG00000015312.8	3.56683	2.02606e-36	Gadd45b	633.724	55.7558	344.74	1
ENSMUSG00000021025.7	3.51631	5.49558e-28	Nfkbia	3494.87	318.5	1906.69	1
ENSMUSG00000043953.12	3.40885	2.03618e-47	Ccrl2	1154.96	113.443	634.2	1
ENSMUSG00000028214.13	3.40315	1.13163e-47	Gem	276.928	27.2897	152.109	1
ENSMUSG00000029333.14	3.39991	9.89529e-94	Rasgef1b	326.24	32.2651	179.253	1
ENSMUSG00000015396.3	3.3894	3.39244e-18	Cd83	3249.52	323.191	1786.36	1
ENSMUSG00000029657.15	3.37429	1.90732e-36	Hsph1	627.872	63.3559	345.614	1
ENSMUSG00000035678.7	3.35742	3.14849e-07	Tnfsf9	137.933	13.9996	75.9666	1
ENSMUSG00000020889.11	3.35489	4.4204e-24	Nr1d1	90.4314	9.1957	49.8136	1
ENSMUSG00000045932.12	3.35419	6.31722e-87	Ifit2	106.313	10.8554	58.5843	1
ENSMUSG00000067203.7	3.29171	9.16362e-60	H2-K2	155.52	16.5559	86.0379	1
ENSMUSG00000019850.11	3.26899	9.08835e-33	Tnfaip3	2072.3	224.196	1148.25	1
ENSMUSG00000042688.16	3.20263	2.74252e-83	Mapk6	387.087	43.893	215.49	1
ENSMUSG00000064337.1	3.20253	5.61902e-34	mt-Rnr1	648.585	73.4712	361.028	1
ENSMUSG00000020893.17	3.18586	2.15524e-81	Per1	678.982	77.9056	378.444	1
ENSMUSG00000032515.7	3.11351	3.51972e-62	Csrnp1	200.555	24.166	112.361	1
ENSMUSG00000075014.1	3.11016	1.13857e-62	Gm10800	97.4181	11.7612	54.5896	1
ENSMUSG00000037242.8	3.10848	1.39311e-81	Clic4	148.894	18.0212	83.4574	1
ENSMUSG00000024014.7	3.07605	6.96051e-61	Pim1	84.5434	10.4731	47.5082	1
ENSMUSG00000026064.15	3.05273	3.58714e-79	Ptp4a1	117.59	14.8005	66.1952	1
ENSMUSG00000017009.3	3.03055	8.42528e-54	Sdc4	166.433	21.2411	93.8372	1
ENSMUSG00000018476.7	3.00283	3.96688e-75	Kdm6b	387.102	50.4464	218.774	1
ENSMUSG00000037465.9	2.99457	1.70865e-65	Klf10	105.463	13.8383	59.6505	1
ENSMUSG00000038550.10	2.98629	1.71179e-26	Ciart	109.903	14.524	62.2137	1
ENSMUSG00000035356.16	2.92546	6.44423e-46	Nfkbiz	615.842	84.5748	350.208	1
ENSMUSG00000096768.7	2.90225	3.24192e-30	Erdr1	69.0027	9.61081	39.3067	1
ENSMUSG00000064339.1	2.88149	6.43262e-43	mt-Rnr2	1416.35	200.588	808.469	1
ENSMUSG00000037411.10	2.8731	3.5225e-40	Serpine1	213.422	30.3706	121.896	1
ENSMUSG00000015340.10	2.83761	6.18118e-61	Cybb	78.3092	11.4339	44.8716	1
ENSMUSG00000036931.14	2.82737	1.50501e-15	Nfkbid	554.941	81.4859	318.213	1
ENSMUSG00000018930.3	2.74619	3.63973e-19	Ccl4	2620.89	407.345	1514.12	1
ENSMUSG00000045294.11	2.70652	3.50253e-30	Insig1	107.006	17.1634	62.0847	1
ENSMUSG00000026628.13	2.645	8.08024e-09	Atf3	1835.65	305.749	1070.7	1
ENSMUSG00000002083.12	2.63758	2.42083e-56	Bbc3	90.2068	15.1492	52.678	1
ENSMUSG00000087006.3	2.51186	1.54769e-19	Gm13889	282.449	51.64	167.044	1
ENSMUSG00000104443.1	2.51107	9.15785e-36	4932442E05Rik	43.8074	8.02334	25.9154	1
ENSMUSG00000025981.13	2.49584	1.99446e-47	Coq10b	83.8368	15.5075	49.6721	1
ENSMUSG00000062593.15	2.47719	5.17216e-25	Lilrb4a	50.8591	9.51145	30.1853	1
ENSMUSG00000009687.14	2.46473	2.31744e-26	Fxyd5	44.3687	8.3709	26.3698	1
ENSMUSG00000029401.8	2.46017	4.90647e-28	Rilpl2	51.0382	9.66082	30.3495	1
ENSMUSG00000040435.11	2.45278	4.20777e-23	Ppp1r15a	1390.54	265.68	828.11	1
ENSMUSG00000052837.5	2.44665	7.72257e-26	Junb	4158.04	795.819	2476.93	1
ENSMUSG00000044786.6	2.44017	9.18361e-25	Zfp36	8207.34	1577.88	4892.61	1
ENSMUSG00000005413.7	2.40305	1.71999e-22	Hmox1	810.48	160.307	485.394	1
ENSMUSG00000109279.1	2.37543	3.74815e-45	RP23-264H19.2	88.8309	17.8655	53.3482	1
ENSMUSG00000056501.3	2.33209	2.95444e-47	Cebpb	100.822	20.9196	60.8706	1
ENSMUSG00000022528.7	2.3281	2.32322e-20	Hes1	89.9541	18.751	54.3525	1
ENSMUSG00000058755.3	2.26407	2.49498e-26	Osm	358.623	77.8779	218.25	1
ENSMUSG00000022346.14	2.24381	1.3947e-33	Myc	397.585	87.7678	242.676	1
ENSMUSG00000060586.10	2.24142	6.98375e-07	H2-Eb1	155.906	34.3336	95.1198	1
ENSMUSG00000024610.14	2.23256	2.79196e-10	Cd74	475.612	105.46	290.536	1
ENSMUSG00000020644.8	2.21992	5.3406e-44	Id2	527.841	118.328	323.085	1
ENSMUSG00000091971.3	2.21543	1.11316e-18	Hspa1a	2720.02	612.631	1666.32	1
ENSMUSG00000026358.13	2.20824	5.79108e-37	Rgs1	1490.79	337.156	913.973	1
ENSMUSG00000038375.15	2.19153	1.14884e-30	Trp53inp2	68.6601	15.6737	42.1669	1
ENSMUSG00000073409.12	2.1871	2.63645e-16	H2-Q6	68.9942	15.8644	42.4293	1
ENSMUSG00000090877.3	2.14393	7.74748e-20	Hspa1b	6128.35	1450.2	3789.27	1
ENSMUSG00000037405.7	2.06508	1.27909e-34	Icam1	878.347	219.163	548.755	1
ENSMUSG00000045502.6	2.06122	4.81117e-27	Hcar2	52.2475	13.0584	32.6529	1
ENSMUSG00000004951.10	2.05598	1.53417e-17	Hspb1	198.062	49.8427	123.952	1
ENSMUSG00000036594.14	2.05567	2.48989e-05	H2-Aa	146.194	36.6151	91.4048	1
ENSMUSG00000024590.8	2.04186	4.49667e-25	Lmnb1	42.679	10.8363	26.7577	1
ENSMUSG00000018920.11	2.03122	5.47907e-37	Cxcl16	198.764	50.7653	124.765	1
ENSMUSG00000047407.17	2.02799	5.38023e-33	Tgif1	331.767	84.9157	208.341	1
ENSMUSG00000016496.7	2.01333	1.78794e-29	Cd274	86.0866	22.2456	54.1661	1
ENSMUSG00000000982.5	2.01132	9.10266e-14	Ccl3	2090.14	540.838	1315.49	1
ENSMUSG00000029135.10	1.98995	1.62246e-29	Fosl2	63.3653	16.6748	40.02	1
ENSMUSG00000022899.8	1.98586	0.000231191	Slc15a2	79.4077	20.8724	50.14	1
ENSMUSG00000034640.9	1.98387	2.43885e-29	Tiparp	58.6746	15.5052	37.0899	1
ENSMUSG00000014599.10	1.964	5.31819e-20	Csf1	227.75	60.9039	144.327	1
ENSMUSG00000073421.5	1.93226	1.34352e-09	H2-Ab1	139.714	38.1417	88.9279	1
ENSMUSG00000073676.4	1.92617	4.20777e-23	Hspe1	261.67	72.0111	166.84	1
ENSMUSG00000025340.14	1.91663	2.50687e-29	Rabgef1	72.499	20.0723	46.2857	1
ENSMUSG00000017418.13	1.89904	2.30827e-32	Arl5b	94.9146	26.5721	60.7434	1
ENSMUSG00000038352.15	1.88822	6.43295e-31	Arl5c	93.4934	26.3917	59.9426	1
ENSMUSG00000018143.10	1.88697	1.89859e-25	Mafk	95.7122	27.0621	61.3872	1
ENSMUSG00000024521.7	1.8685	2.51782e-12	Pmaip1	52.9797	15.1908	34.0852	1
ENSMUSG00000030536.10	1.84347	1.73955e-13	Iqgap1	77.7431	22.6674	50.2053	1
ENSMUSG00000072612.2	1.84154	1.391e-19	Gm10382	171.147	49.8122	110.479	1
ENSMUSG00000058756.13	1.84115	8.99892e-19	Thra	41.2784	12.0144	26.6464	1
ENSMUSG00000003541.6	1.82658	1.78889e-23	Ier3	205.719	60.5281	133.123	1
ENSMUSG00000026773.19	1.81884	1.94107e-27	Pfkfb3	843.138	249.533	546.336	1
ENSMUSG00000042677.7	1.79784	8.27245e-31	Zc3h12a	107.01	32.1481	69.5792	1
ENSMUSG00000040907.15	1.79654	7.61062e-10	Atp1a3	52.3758	15.7822	34.079	1
ENSMUSG00000022508.5	1.79257	8.35187e-28	Bcl6	78.7503	23.7414	51.2459	1
ENSMUSG00000047945.6	1.76349	2.1498e-24	Marcksl1	66.4566	20.4589	43.4578	1
ENSMUSG00000009772.15	1.75722	6.74931e-22	Nuak2	85.526	26.451	55.9885	1
ENSMUSG00000025980.14	1.75263	1.36549e-23	Hspd1	235.55	73.0856	154.318	1
ENSMUSG00000024423.5	1.70357	4.54012e-24	Impact	194.856	62.4373	128.647	1
ENSMUSG00000064363.1	1.69333	2.57119e-13	mt-Nd4	1521.21	490.835	1006.02	1
ENSMUSG00000032788.14	1.6826	9.21727e-26	Pdxk	90.6862	29.5208	60.1035	1
ENSMUSG00000035828.10	1.60788	2.36472e-19	Pim3	58.3547	20.0147	39.1847	1
ENSMUSG00000011179.7	1.59216	2.80301e-14	Odc1	87.3439	30.3104	58.8272	1
ENSMUSG00000064370.1	1.58297	1.05715e-10	mt-Cytb	4157.65	1448.11	2802.88	1
ENSMUSG00000027398.13	1.57159	0.0396531	Il1b	100.877	35.311	68.094	1
ENSMUSG00000006154.13	1.56399	3.13002e-07	Eps8l1	137.138	48.3488	92.7432	1
ENSMUSG00000050708.15	1.55748	2.05413e-20	Ftl1	1669.95	592.47	1131.21	1
ENSMUSG00000034412.13	1.55492	1.28631e-21	Tbc1d10a	195.343	69.4144	132.379	1
ENSMUSG00000051495.7	1.55109	5.31819e-20	Irf2bp2	381.511	135.912	258.712	1
ENSMUSG00000024235.10	1.54653	8.60381e-21	Map3k8	84.9564	30.3628	57.6596	1
ENSMUSG00000024661.6	1.54455	6.94872e-20	Fth1	2699.26	966.496	1832.88	1
ENSMUSG00000018899.16	1.5377	3.3202e-23	Irf1	259.391	93.323	176.357	1
ENSMUSG00000008348.9	1.53576	1.5364e-15	Ubc	590.705	212.631	401.668	1
ENSMUSG00000089774.2	1.51653	4.364e-14	Slc5a3	43.88	16.0381	29.959	1
ENSMUSG00000032000.17	1.51228	8.76025e-22	Birc3	130.874	47.9381	89.4061	1
ENSMUSG00000064345.1	1.5011	1.62253e-10	mt-Nd2	1900.28	700.623	1300.45	1
ENSMUSG00000064351.1	1.49457	2.44428e-10	mt-Co1	7133.22	2641.7	4887.46	1
ENSMUSG00000050721.8	1.49169	4.12561e-20	Plekho2	198.594	73.7165	136.155	1
ENSMUSG00000024750.10	1.49117	3.10398e-15	Zfand5	580.364	215.843	398.103	1
ENSMUSG00000005483.9	1.48552	3.39034e-09	Dnajb1	265.101	99.0591	182.08	1
ENSMUSG00000028410.13	1.4764	1.70282e-10	Dnaja1	190.496	71.6211	131.059	1
ENSMUSG00000024190.6	1.47424	3.55705e-15	Dusp1	502.814	189.196	346.005	1
ENSMUSG00000020275.9	1.46152	3.60809e-21	Rel	273.009	103.529	188.269	1
ENSMUSG00000021453.2	1.45679	4.49119e-09	Gadd45g	267.903	102.1	185.002	1
ENSMUSG00000037443.13	1.43435	1.86445e-18	Cep85	109.139	42.2065	75.6726	1
ENSMUSG00000027829.15	1.42113	3.93918e-19	Ccnl1	623.65	243.27	433.46	1
ENSMUSG00000030653.16	1.40938	4.00624e-19	Pde2a	101.611	39.9485	70.7797	1
ENSMUSG00000064341.1	1.40785	5.92994e-09	mt-Nd1	2024.53	796.175	1410.35	1
ENSMUSG00000053113.3	1.40344	4.78873e-15	Socs3	1063.97	419.913	741.94	1
ENSMUSG00000047648.13	1.3873	4.40729e-14	Fbxo30	41.4489	16.5429	28.9959	1
ENSMUSG00000020190.13	1.36759	5.47929e-18	Mknk2	332.483	134.549	233.516	1
ENSMUSG00000026701.15	1.35508	9.05111e-13	Prdx6	53.369	21.8158	37.5924	1
ENSMUSG00000022893.14	1.35293	5.69687e-17	Adamts1	824.162	337.017	580.59	1
ENSMUSG00000053581.13	1.35141	1.12756e-13	Zfand2a	74.5048	30.5328	52.5188	1
ENSMUSG00000030847.8	1.35072	1.4601e-08	Bag3	89.4431	36.6987	63.0709	1
ENSMUSG00000061232.15	1.3473	2.55492e-16	H2-K1	1426.04	585.514	1005.78	1
ENSMUSG00000001156.9	1.3452	2.63645e-16	Mxd1	81.0794	33.33	57.2047	1
ENSMUSG00000028709.3	1.3348	2.65088e-18	Mob3c	193.767	80.2299	136.998	1
ENSMUSG00000030589.15	1.32221	4.94254e-11	Rasgrp4	40.2	16.7756	28.4878	1
ENSMUSG00000071076.5	1.31832	2.28731e-16	Jund	317.268	132.945	225.107	1
ENSMUSG00000025422.8	1.31808	2.65384e-14	Agap2	64.5619	27.0391	45.8005	1
ENSMUSG00000030595.15	1.30916	2.76147e-14	Nfkbib	63.0557	26.5945	44.8251	1
ENSMUSG00000020437.12	1.29185	9.27393e-16	Myo1g	246.49	105.184	175.837	1
ENSMUSG00000024222.16	1.28866	1.62555e-15	Fkbp5	193.9	82.9527	138.426	1
ENSMUSG00000026991.20	1.28725	4.0467e-14	Pkp4	66.1532	28.2984	47.2258	1
ENSMUSG00000016528.10	1.27679	2.51286e-16	Mapkapk2	280.264	120.805	200.534	1
ENSMUSG00000034165.16	1.27583	1.25951e-09	Ccnd3	53.8835	23.2735	38.5785	1
ENSMUSG00000020788.15	1.27112	4.63658e-13	Atp2a3	48.3417	20.9176	34.6297	1
ENSMUSG00000033450.7	1.25247	1.06942e-15	Tagap	186.036	81.5918	133.814	1
ENSMUSG00000035164.7	1.24047	5.10891e-12	Zc3h12c	51.3989	22.7309	37.0649	1
ENSMUSG00000023067.13	1.22073	8.97373e-10	Cdkn1a	48.6524	21.8325	35.2425	1
ENSMUSG00000042650.3	1.21702	7.96819e-15	Alkbh5	190.111	85.4044	137.758	1
ENSMUSG00000026819.15	1.20673	1.3186e-13	Slc25a25	80.0065	36.1926	58.0996	1
ENSMUSG00000037820.15	1.20654	2.05379e-13	Tgm2	227.122	102.821	164.972	1
ENSMUSG00000025283.15	1.17467	3.24279e-10	Sat1	1331.22	615.713	973.465	1
ENSMUSG00000020315.18	1.16623	1.50956e-11	Sptbn1	64.0339	29.7868	46.9103	1
ENSMUSG00000015839.6	1.15908	2.68504e-13	Nfe2l2	416.383	194.76	305.571	1
ENSMUSG00000021822.2	1.15371	8.63104e-12	Plau	393.387	184.621	289.004	1
ENSMUSG00000027660.16	1.14514	2.16259e-12	Skil	748.968	353.708	551.338	1
ENSMUSG00000021360.15	1.14088	5.55417e-07	Gcnt2	50.4968	23.959	37.2279	1
ENSMUSG00000031584.16	1.13622	2.83585e-07	Gsr	35.2433	16.7705	26.0069	1
ENSMUSG00000037369.16	1.12362	1.74143e-12	Kdm6a	126.727	60.7627	93.7449	1
ENSMUSG00000004187.10	1.12264	8.58501e-10	Kifc2	42.2435	20.2689	31.2562	1
ENSMUSG00000030468.12	1.11604	6.50264e-06	Siglecg	34.0932	16.4577	25.2755	1
ENSMUSG00000020300.14	1.11189	1.78017e-12	Cpeb4	163.467	78.9927	121.23	1
ENSMUSG00000025880.11	1.11052	4.87165e-09	Smad7	236.36	114.229	175.295	1
ENSMUSG00000027397.14	1.10576	8.55265e-11	Slc20a1	102.481	49.7033	76.0921	1
ENSMUSG00000026547.15	1.10432	5.56855e-10	Tagln2	72.2387	35.1265	53.6826	1
ENSMUSG00000031504.5	1.09898	3.06644e-08	Rab20	45.266	22.051	33.6585	1
ENSMUSG00000019970.15	1.09718	2.22238e-10	Sgk1	2314.23	1129.79	1722.01	1
ENSMUSG00000004665.10	1.09249	5.11455e-08	Cnn2	43.1619	21.1267	32.1443	1
ENSMUSG00000015468.14	1.08868	4.25446e-07	Notch4	52.2585	25.6935	38.976	1
ENSMUSG00000031824.14	1.07372	5.08905e-07	6430548M08Rik	35.2629	17.5183	26.3906	1
ENSMUSG00000015656.16	1.07266	5.95591e-08	Hspa8	2019.06	1003.49	1511.27	1
ENSMUSG00000023944.14	1.07015	1.34821e-07	Hsp90ab1	1825.6	908.993	1367.29	1
ENSMUSG00000026028.12	1.06593	1.87715e-09	Trak2	77.9174	38.9005	58.4089	1
ENSMUSG00000022895.14	1.06418	3.87588e-09	Ets2	61.9402	30.9662	46.4532	1
ENSMUSG00000028525.16	1.0565	3.62742e-10	Pde4b	69.9599	35.1427	52.5513	1
ENSMUSG00000035929.11	1.05603	1.9316e-10	H2-Q4	88.5208	44.4951	66.5079	1
ENSMUSG00000052684.4	1.05357	1.63261e-05	Jun	3117.31	1570.59	2343.95	1
ENSMUSG00000019564.12	1.04856	2.79483e-11	Arid3a	134.769	68.0557	101.412	1
ENSMUSG00000022555.11	1.03922	7.54633e-10	Dgat1	68.7867	34.9651	51.8759	1
ENSMUSG00000046447.3	1.03794	2.97597e-09	Camk2n1	113.04	57.4615	85.2509	1
ENSMUSG00000098188.1	1.03344	1.27712e-10	Sowahc	356.07	181.737	268.904	1
ENSMUSG00000020806.15	1.03317	2.07337e-09	Rhbdf2	71.5495	36.4956	54.0225	1
ENSMUSG00000072620.3	1.03211	2.12005e-07	Slfn2	46.0651	23.5516	34.8083	1
ENSMUSG00000037211.12	1.03025	5.27032e-06	Spry1	33.5702	17.1883	25.3792	1
ENSMUSG00000065037.1	1.03022	1.73756e-09	Rn7sk	71.952	36.7795	54.3657	1
ENSMUSG00000021752.12	1.01978	1.77938e-08	Kctd6	44.497	22.9175	33.7073	1
ENSMUSG00000025612.5	1.00448	4.45169e-10	Bach1	335.998	174.909	255.454	1
ENSMUSG00000105504.4	0.998512	4.01107e-07	Gbp5	44.0392	23.0186	33.5289	1
ENSMUSG00000031838.7	0.992009	3.19299e-09	Ifi30	302.458	158.903	230.68	1
ENSMUSG00000069516.7	0.985636	7.66109e-09	Lyz2	354.642	187.057	270.849	1
ENSMUSG00000097715.1	0.973012	1.50665e-05	Gpr137b-ps	44.9708	23.8922	34.4315	1
ENSMUSG00000053560.4	0.968372	1.68284e-08	Ier2	125.903	67.2389	96.5711	1
ENSMUSG00000109539.1	0.947632	6.08429e-08	RP23-413C19.2	54.7974	29.6777	42.2376	1
ENSMUSG00000030203.17	0.943814	1.04209e-06	Dusp16	63.741	34.5749	49.1579	1
ENSMUSG00000028630.8	0.940611	1.33393e-08	Dyrk2	86.8303	47.2365	67.0334	1
ENSMUSG00000042507.14	0.934454	3.55173e-09	Elmsan1	205.773	112.465	159.119	1
ENSMUSG00000051212.7	0.932489	1.12229e-07	Gpr183	383.429	209.772	296.6	1
ENSMUSG00000038418.7	0.931015	0.0012058	Egr1	985.215	540.459	762.837	1
ENSMUSG00000038612.16	0.928535	1.11497e-07	Mcl1	796.854	437.492	617.173	1
ENSMUSG00000003545.3	0.927938	0.00248198	Fosb	138.69	76.2691	107.48	1
ENSMUSG00000097971.3	0.924784	1.10881e-07	Gm26917	600.654	330.549	465.602	1
ENSMUSG00000027399.1	0.913149	2.19206e-05	Il1a	235.882	130.737	183.309	1
ENSMUSG00000027995.10	0.912856	7.32037e-08	Tlr2	354.49	196.642	275.566	1
ENSMUSG00000056708.5	0.903544	2.04603e-07	Ier5	1320.17	737.383	1028.77	1
ENSMUSG00000038806.7	0.902441	2.00897e-05	Sde2	44.4689	24.8762	34.6725	1
ENSMUSG00000015942.9	0.901888	4.36395e-07	Gtf2ird2	104.487	58.3638	81.4254	1
ENSMUSG00000030789.9	0.897956	7.90531e-07	Itgax	51.8656	29.0585	40.4621	1
ENSMUSG00000092035.8	0.879551	9.98514e-06	Peg10	50.2432	28.5527	39.3979	1
ENSMUSG00000021281.15	0.874569	2.18444e-06	Tnfaip2	52.7518	30.0702	41.411	1
ENSMUSG00000020077.14	0.867715	4.86784e-07	Srgn	154.555	88.5171	121.536	1
ENSMUSG00000000628.10	0.862887	5.3103e-06	Hk2	623.858	358.482	491.17	1
ENSMUSG00000022951.15	0.862315	1.30192e-06	Rcan1	101.939	58.5578	80.2485	1
ENSMUSG00000030102.10	0.849342	6.47503e-05	Itpr1	41.8456	24.2672	33.0564	1
ENSMUSG00000061589.14	0.847577	2.43602e-07	Dot1l	165.819	96.2412	131.03	1
ENSMUSG00000036478.7	0.837447	5.55417e-07	Btg1	455.065	266.029	360.547	1
ENSMUSG00000047180.8	0.831092	2.45787e-07	Neurl3	201.15	118.105	159.627	1
ENSMUSG00000031765.7	0.828597	1.69952e-06	Mt1	69.4697	40.8586	55.1642	1
ENSMUSG00000038894.7	0.827418	0.00017468	Irs2	49.1546	28.9578	39.0562	1
ENSMUSG00000001248.14	0.81604	1.99609e-06	Gramd1a	807.742	479.273	643.508	1
ENSMUSG00000030265.14	0.80275	2.51726e-06	Kras	80.5025	48.2159	64.3592	1
ENSMUSG00000020886.16	0.783388	1.64034e-05	Dlg4	66.3851	40.2913	53.3382	1
ENSMUSG00000031880.6	0.782683	0.000280846	Rrad	35.123	21.3444	28.2337	1
ENSMUSG00000079523.8	0.775874	0.00119997	Tmsb10	35.2701	21.5449	28.4075	1
ENSMUSG00000042249.11	0.775258	4.16364e-06	Adrbk2	150.977	92.11	121.543	1
ENSMUSG00000026821.15	0.773012	0.00211405	Ralgds	32.1583	19.6343	25.8963	1
ENSMUSG00000002881.14	0.771099	0.000333252	Nab1	36.055	22.0493	29.0521	1
ENSMUSG00000000078.6	0.761926	0.00038716	Klf6	392.804	242.161	317.483	1
ENSMUSG00000025019.15	0.761135	8.02765e-05	Lcor	56.2829	34.6717	45.4773	1
ENSMUSG00000044468.14	0.743407	1.27975e-05	Fam46c	351.75	219.474	285.612	1
ENSMUSG00000022537.17	0.733912	0.0183638	Tmem44	161.706	101.402	131.554	1
ENSMUSG00000041417.15	0.731481	3.13257e-05	Pik3r1	408.296	256.923	332.609	1
ENSMUSG00000044712.15	0.729144	0.0232792	Slc38a6	44.7519	28.1408	36.4464	1
ENSMUSG00000022500.14	0.728184	1.18155e-05	Litaf	166.344	104.907	135.625	1
ENSMUSG00000039782.14	0.727083	2.30674e-05	Cpeb2	114.853	72.5011	93.6769	1
ENSMUSG00000058818.13	0.725856	0.000319638	Pirb	49.4294	31.2402	40.3348	1
ENSMUSG00000037857.16	0.724637	8.41621e-05	Nufip2	133.976	84.6257	109.301	1
ENSMUSG00000034216.12	0.72148	2.44015e-05	Vps18	194.768	123.409	159.089	1
ENSMUSG00000035621.13	0.71749	9.66133e-05	Midn	139.28	88.5404	113.91	1
ENSMUSG00000031485.14	0.716351	0.00010859	Prosc	61.6655	39.2244	50.4449	1
ENSMUSG00000033083.16	0.713189	0.000407234	Tbc1d4	38.0467	24.2281	31.1374	1
ENSMUSG00000028078.14	0.710039	0.00180508	Dclk2	31.9721	20.3985	26.1853	1
ENSMUSG00000067288.12	0.705986	0.00143522	Rps28	60.3401	38.6023	49.4712	1
ENSMUSG00000039735.15	0.694412	0.000225584	Fnbp1l	48.9389	31.5917	40.2653	1
ENSMUSG00000106933.1	0.694353	0.000384624	Gm43621	44.6731	28.8245	36.7488	1
ENSMUSG00000020611.14	0.694003	5.01778e-05	Gna13	303.499	195.957	249.728	1
ENSMUSG00000037458.14	0.678851	5.76944e-05	Azin1	158.146	103.212	130.679	1
ENSMUSG00000038705.13	0.67239	0.00104158	Gmeb2	42.6781	27.9628	35.3205	1
ENSMUSG00000026094.14	0.671986	0.000814224	Stk17b	93.866	61.5943	77.7301	1
ENSMUSG00000034593.16	0.670388	0.000440845	Myo5a	63.3503	41.5871	52.4687	1
ENSMUSG00000035671.5	0.669904	0.00195028	Zswim4	34.819	22.8449	28.832	1
ENSMUSG00000049313.8	0.665382	0.000503401	Sorl1	122.604	80.7772	101.691	1
ENSMUSG00000028833.13	0.663682	0.00129196	Ncdn	56.6651	37.3747	47.0199	1
ENSMUSG00000021703.8	0.661624	0.0168057	Serinc5	30.9477	20.46	25.7039	1
ENSMUSG00000026473.15	0.659409	0.000496905	Glul	2004.59	1326.01	1665.3	1
ENSMUSG00000024236.17	0.657763	0.000449483	Svil	58.9845	39.0463	49.0154	1
ENSMUSG00000046364.14	0.656594	0.000622731	Rpl27a	133.718	88.5931	111.156	1
ENSMUSG00000064367.1	0.655409	0.014185	mt-Nd5	1139.22	754.818	947.017	1
ENSMUSG00000070565.11	0.652272	0.00143501	Rasal2	46.6622	31.0108	38.8365	1
ENSMUSG00000073557.11	0.649531	0.00157329	Ppp1r12b	40.7717	27.1485	33.9601	1
ENSMUSG00000006445.3	0.647872	0.000939501	Epha2	84.4571	56.3446	70.4009	1
ENSMUSG00000028771.13	0.647344	0.0183638	Ptpn12	31.5284	21.0588	26.2936	1
ENSMUSG00000025357.7	0.646878	0.000476571	Dgka	58.1553	38.8003	48.4778	1
ENSMUSG00000033713.11	0.644816	0.000715892	Foxn3	101.031	67.4953	84.2633	1
ENSMUSG00000024456.16	0.644786	0.00134879	Diaph1	61.8393	41.3357	51.5875	1
ENSMUSG00000025795.7	0.644746	0.00129196	Rassf3	52.5521	35.1306	43.8413	1
ENSMUSG00000038393.14	0.642473	0.000693746	Txnip	1871.06	1251.87	1561.46	1
ENSMUSG00000007812.16	0.642114	0.00108992	Zfp655	54.7536	36.6274	45.6905	1
ENSMUSG00000035992.15	0.64147	0.000193419	Fnip1	135.976	91.0731	113.524	1
ENSMUSG00000035021.13	0.640836	0.00304367	Baz1a	81.6032	54.7174	68.1603	1
ENSMUSG00000035385.5	0.640487	0.00484801	Ccl2	37.4507	25.1214	31.2861	1
ENSMUSG00000037868.15	0.640426	0.00472135	Egr2	31.2531	20.9341	26.0936	1
ENSMUSG00000056211.13	0.639738	0.00044441	R3hdm1	92.1772	61.816	76.9966	1
ENSMUSG00000023947.7	0.639527	0.000466077	Nfkbie	62.2321	41.7279	51.98	1
ENSMUSG00000020250.9	0.634074	0.000762657	Txnrd1	64.8462	43.6628	54.2545	1
ENSMUSG00000021770.10	0.632884	0.000627339	Samd8	82.0345	55.2644	68.6495	1
ENSMUSG00000027510.17	0.632455	0.00455391	Rbm38	35.0041	23.606	29.305	1
ENSMUSG00000019505.7	0.626997	0.000643082	Ubb	269.521	182.387	225.954	1
ENSMUSG00000010175.13	0.624889	0.00425553	Prox1	32.8066	22.2231	27.5148	1
ENSMUSG00000056537.11	0.624233	0.000433841	Rlim	104.705	70.9396	87.8223	1
ENSMUSG00000048109.10	0.618473	0.00108727	Rbm15	64.1019	43.6156	53.8587	1
ENSMUSG00000059851.15	0.61394	0.000698871	Suv420h2	163.421	111.565	137.493	1
ENSMUSG00000029701.15	0.613848	0.0011285	Rbm28	132.929	90.7662	111.848	1
ENSMUSG00000039191.12	0.612758	0.000995977	Rbpj	66.7389	45.6016	56.1703	1
ENSMUSG00000057322.12	0.609094	0.0110527	Rpl38	45.0553	30.8162	37.9357	1
ENSMUSG00000039713.16	0.603868	0.00556704	Plekhg5	58.7678	40.3902	49.579	1
ENSMUSG00000001750.15	0.602529	0.00143917	Tcirg1	1484.37	1021.27	1252.82	1
ENSMUSG00000020120.15	0.600466	0.00456295	Plek	807.689	556.103	681.896	1
ENSMUSG00000058013.11	0.597171	0.0235078	2021-09-12	31.0536	21.432	26.2428	1
ENSMUSG00000052459.13	0.596067	0.00154874	Atp6v1a	103.522	71.499	87.5104	1
ENSMUSG00000036391.16	0.594435	0.00725843	Sec24a	47.0982	32.5999	39.849	1
ENSMUSG00000006476.19	0.592069	0.000858692	Nsmf	90.4998	62.7191	76.6094	1
ENSMUSG00000035722.15	0.590392	0.00155945	Abca7	194.016	134.613	164.315	1
ENSMUSG00000024085.13	0.588492	0.00598426	Man2a1	49.6113	34.4802	42.0458	1
ENSMUSG00000039361.10	0.587088	0.00289909	Picalm	1427.01	992.604	1209.81	1
ENSMUSG00000026222.16	0.585486	0.00786481	Sp100	37.0506	25.8111	31.4309	1
ENSMUSG00000042246.5	0.585318	0.0209424	Tmc7	76.125	52.9284	64.5267	1
ENSMUSG00000052738.14	-0.585696	0.00626448	Suclg1	23.0314	36.107	29.5692	1
ENSMUSG00000042333.14	-0.585957	0.00733958	Tnfrsf14	24.7318	38.7576	31.7447	1
ENSMUSG00000074102.4	-0.586025	0.00305849	Rbm15b	32.4021	50.8004	41.6013	1
ENSMUSG00000025510.13	-0.58674	0.00106807	Cd151	51.7814	81.239	66.5102	1
ENSMUSG00000025207.15	-0.587801	0.00108034	Sema4g	166.513	261.393	213.953	1
ENSMUSG00000031451.5	-0.587824	0.00174319	Gas6	178.298	279.811	229.054	1
ENSMUSG00000037949.7	-0.587985	0.00976577	Ano10	31.1384	48.866	40.0022	1
ENSMUSG00000014856.12	-0.58873	0.00576627	Tmem208	28.1858	44.254	36.2199	1
ENSMUSG00000034126.4	-0.589025	0.0107408	Pomt2	27.7423	43.6215	35.6819	1
ENSMUSG00000009905.5	-0.590156	0.0167151	Kdsr	20.0219	31.495	25.7584	1
ENSMUSG00000046722.14	-0.593615	0.000784123	Cdc42se1	103.062	162.462	132.762	1
ENSMUSG00000028466.15	-0.593961	0.0016613	Creb3	41.1492	64.8759	53.0126	1
ENSMUSG00000022885.15	-0.594231	0.00232266	St6gal1	75.7932	119.447	97.6199	1
ENSMUSG00000026482.13	-0.595612	0.00125077	Rgl1	68.7573	108.485	88.6214	1
ENSMUSG00000032624.15	-0.595617	0.00399457	Eml4	75.6125	119.335	97.4735	1
ENSMUSG00000052698.14	-0.596086	0.000769306	Tln2	138.158	218.14	178.149	1
ENSMUSG00000014554.13	-0.59652	0.0032549	Dguok	27.4584	43.3653	35.4119	1
ENSMUSG00000059713.12	-0.596701	0.0085033	Rcan3	26.5395	41.9024	34.2209	1
ENSMUSG00000062127.11	-0.596783	0.0016613	Cttnbp2nl	475.004	750.579	612.792	1
ENSMUSG00000032637.15	-0.59744	0.00125704	Atxn2l	272.314	430.486	351.4	1
ENSMUSG00000010045.2	-0.597746	0.00484815	Tmem115	34.9434	55.2804	45.1119	1
ENSMUSG00000031938.14	-0.597789	0.00148738	4931406C07Rik	40.8566	64.5752	52.7159	1
ENSMUSG00000029484.12	-0.599397	0.00160243	Anxa3	317.33	502.041	409.686	1
ENSMUSG00000045404.15	-0.599613	0.00157368	Kcnk13	53.655	84.903	69.279	1
ENSMUSG00000038279.10	-0.602329	0.00128748	Nop2	47.5456	75.4132	61.4794	1
ENSMUSG00000022742.5	-0.6025	0.0128883	Cpox	20.7023	32.8604	26.7813	1
ENSMUSG00000036599.10	-0.603223	0.00581746	Chst12	35.0559	55.6772	45.3665	1
ENSMUSG00000070348.5	-0.603892	0.00642613	Ccnd1	66.8415	106.211	86.5264	1
ENSMUSG00000063146.11	-0.604559	0.000708895	Clip2	139.528	221.605	180.566	1
ENSMUSG00000022752.8	-0.606338	0.00418211	Tomm70a	34.1945	54.3986	44.2966	1
ENSMUSG00000079659.5	-0.607147	0.00333379	Tmem243	27.663	43.9977	35.8303	1
ENSMUSG00000053716.9	-0.607419	0.000477369	Dusp7	109.715	174.641	142.178	1
ENSMUSG00000024516.12	-0.608021	0.00114996	Sec11c	69.5374	110.706	90.1215	1
ENSMUSG00000058290.3	-0.609976	0.0042737	Espl1	27.0487	43.1504	35.0995	1
ENSMUSG00000019849.10	-0.610545	0.0197748	Prep	20.4898	32.7162	26.603	1
ENSMUSG00000026111.15	-0.61138	0.00203863	Unc50	31.1975	49.7773	40.4874	1
ENSMUSG00000022415.12	-0.611586	0.00555479	Syngr1	136.122	217.068	176.595	1
ENSMUSG00000045287.6	-0.612052	0.00058788	Rtn4rl1	185.435	295.996	240.716	1
ENSMUSG00000033446.7	-0.613193	0.00572484	Lpar6	130.905	209.055	169.98	1
ENSMUSG00000041084.8	-0.613404	0.00383429	Ostc	41.0786	65.7019	53.3903	1
ENSMUSG00000000957.9	-0.613964	0.00182547	Mmp14	48.7019	77.8694	63.2856	1
ENSMUSG00000026786.14	-0.615059	0.000660917	Apbb1ip	271.3	433.968	352.634	1
ENSMUSG00000020994.4	-0.615552	0.000461338	Pnn	98.2665	157.261	127.764	1
ENSMUSG00000039218.16	-0.615778	0.00156301	Srrm2	938.009	1500.87	1219.44	1
ENSMUSG00000022438.6	-0.615948	0.0221545	Parvb	22.8372	36.6106	29.7239	1
ENSMUSG00000026245.16	-0.61708	0.00653696	Farsb	21.6855	34.7512	28.2184	1
ENSMUSG00000030753.15	-0.617312	0.0113868	Prkrir	19.4471	31.1662	25.3067	1
ENSMUSG00000015971.4	-0.617372	0.00511659	Actr8	23.4189	37.5161	30.4675	1
ENSMUSG00000024986.11	-0.617515	0.000524961	Hhex	56.7168	90.9191	73.818	1
ENSMUSG00000025810.8	-0.617945	0.000690946	Nrp1	150.42	241.084	195.752	1
ENSMUSG00000016206.6	-0.618693	0.0050448	H2-M3	31.637	50.7865	41.2117	1
ENSMUSG00000005362.14	-0.620022	0.0024118	Crbn	31.5906	50.7131	41.1519	1
ENSMUSG00000032741.9	-0.620158	0.000470727	Tpcn1	134.387	215.768	175.077	1
ENSMUSG00000055917.14	-0.620297	0.012046	Zfp277	21.2467	34.1494	27.6981	1
ENSMUSG00000037669.14	-0.621987	0.00218244	Ldah	28.9295	46.5247	37.7271	1
ENSMUSG00000031613.8	-0.622733	0.00044441	Hpgd	217.975	350.58	284.278	1
ENSMUSG00000068856.3	-0.622751	0.00672364	Sf3b4	22.1704	35.6883	28.9294	1
ENSMUSG00000019494.14	-0.623242	0.00176145	Cops6	27.8514	44.8206	36.336	1
ENSMUSG00000040520.7	-0.625848	0.00170857	Manea	32.739	52.7505	42.7448	1
ENSMUSG00000063849.5	-0.62636	0.00232266	Ppcdc	146.044	235.337	190.69	1
ENSMUSG00000030284.11	-0.631113	0.0190543	Creld1	19.6432	31.8113	25.7272	1
ENSMUSG00000001755.12	-0.632369	0.00173638	Coasy	29.0765	47.0827	38.0796	1
ENSMUSG00000044864.16	-0.634287	0.00337775	Ankrd50	25.9704	42.1084	34.0394	1
ENSMUSG00000021178.8	-0.63519	0.000683724	Psmc1	42.1704	68.4424	55.3064	1
ENSMUSG00000028656.14	-0.636625	0.000444792	Cap1	395.445	642.132	518.789	1
ENSMUSG00000092558.3	-0.638304	0.00393813	Med20	22.5318	36.614	29.5729	1
ENSMUSG00000029922.15	-0.640071	0.00302138	Mkrn1	88.8759	144.81	116.843	1
ENSMUSG00000022757.18	-0.641099	0.000699164	Tfg	38.4384	62.6369	50.5377	1
ENSMUSG00000049672.14	-0.644098	0.00452217	Zbtb14	19.6785	32.1243	25.9014	1
ENSMUSG00000056220.14	-0.644999	0.00044441	Pla2g4a	45.3678	74.0921	59.73	1
ENSMUSG00000026829.9	-0.645692	0.0115544	Gbgt1	24.2937	39.6525	31.9731	1
ENSMUSG00000051427.14	-0.648199	0.0039944	Ccdc157	19.9818	32.7045	26.3432	1
ENSMUSG00000069089.7	-0.648616	0.00519311	Cdk7	19.0635	31.2241	25.1438	1
ENSMUSG00000020573.16	-0.648662	0.000226464	Pik3cg	195.047	319.393	257.22	1
ENSMUSG00000026142.15	-0.649294	0.00421669	Rhbdd1	31.231	51.1257	41.1784	1
ENSMUSG00000055652.14	-0.650491	0.000239133	Klhl25	48.0329	78.7423	63.3876	1
ENSMUSG00000035772.11	-0.651711	0.0118607	Mrps2	19.8947	32.6801	26.2874	1
ENSMUSG00000053950.10	-0.652047	0.0009849	Adnp2	30.5616	50.1657	40.3636	1
ENSMUSG00000067365.10	-0.652673	0.00130006	Tmem128	24.8822	40.8503	32.8663	1
ENSMUSG00000030760.14	-0.653667	0.000221127	Acer3	93.4659	153.62	123.543	1
ENSMUSG00000001018.15	-0.654252	0.00106864	Snapin	32.661	53.6643	43.1627	1
ENSMUSG00000050043.16	-0.655289	0.00184549	Tmx2	25.7648	42.3961	34.0805	1
ENSMUSG00000096606.2	-0.659302	0.000338882	Tpbgl	54.5635	90.03	72.2967	1
ENSMUSG00000000399.10	-0.659553	0.000538683	Ndufa9	36.8924	60.8617	48.8771	1
ENSMUSG00000038390.11	-0.659767	0.00310029	Gpr162	22.2952	36.7785	29.5369	1
ENSMUSG00000029536.8	-0.660232	0.00509694	Gatc	25.4639	42.0638	33.7638	1
ENSMUSG00000027998.11	-0.664283	0.00630541	Plrg1	25.5517	42.3337	33.9427	1
ENSMUSG00000034854.8	-0.665727	0.000604209	Mfsd12	31.2862	51.826	41.5561	1
ENSMUSG00000032047.5	-0.665994	0.0015686	Acat1	27.2774	45.1792	36.2283	1
ENSMUSG00000032513.7	-0.669714	0.00210216	Gorasp1	21.3399	35.4453	28.3926	1
ENSMUSG00000035914.10	-0.670167	0.00132591	Cd276	42.8457	71.173	57.0094	1
ENSMUSG00000006526.11	-0.671657	0.00133885	Tmem110	25.6255	42.6509	34.1382	1
ENSMUSG00000042106.5	-0.673327	0.00263746	Fam212a	25.4598	42.4519	33.9559	1
ENSMUSG00000023004.8	-0.674529	0.000319624	Tuba1b	42.3125	70.5817	56.4471	1
ENSMUSG00000035953.13	-0.674727	8.02226e-05	Tmem55b	127.302	212.244	169.773	1
ENSMUSG00000049305.6	-0.677547	0.000804739	Ccdc71	25.0263	41.8189	33.4226	1
ENSMUSG00000021704.7	-0.679076	0.000672145	Mtx3	33.9092	56.6788	45.294	1
ENSMUSG00000058291.14	-0.682161	0.000762604	Zfp68	26.8756	45.0409	35.9582	1
ENSMUSG00000030342.8	-0.685578	0.000421021	Cd9	401.192	673.779	537.486	1
ENSMUSG00000043008.8	-0.690972	0.000107573	Klhl6	77.3077	130.321	103.814	1
ENSMUSG00000041037.8	-0.69382	0.00449577	Irgq	21.451	36.2851	28.8681	1
ENSMUSG00000048497.11	-0.698558	0.00143455	Mmgt2	20.9238	35.4564	28.1901	1
ENSMUSG00000032440.12	-0.698637	8.45872e-05	Tgfbr2	484.473	821.317	652.895	1
ENSMUSG00000024487.4	-0.701218	0.000624155	Yipf5	27.4137	46.5605	36.9871	1
ENSMUSG00000027854.12	-0.701717	0.000852742	Sike1	30.099	51.098	40.5985	1
ENSMUSG00000034163.10	-0.706161	0.000961119	Zfc3h1	65.6971	111.973	88.8353	1
ENSMUSG00000015776.12	-0.708427	2.51737e-05	Med22	85.6763	146.219	115.947	1
ENSMUSG00000071180.4	-0.709143	0.000340292	Smim15	28.5141	48.6741	38.5941	1
ENSMUSG00000047989.11	-0.710644	0.002629	Ino80c	19.4354	33.1997	26.3175	1
ENSMUSG00000040998.18	-0.710776	0.000327051	Npnt	58.3223	99.6285	78.9754	1
ENSMUSG00000040354.14	-0.71151	6.08058e-05	Mars	73.4737	125.737	99.6052	1
ENSMUSG00000029415.4	-0.715506	0.000213786	Sdad1	28.3588	48.6323	38.4955	1
ENSMUSG00000022964.14	-0.717313	7.98897e-05	Tmem50b	64.6321	111.059	87.8455	1
ENSMUSG00000048878.6	-0.717519	0.0021572	Hexim1	35.6684	61.3412	48.5048	1
ENSMUSG00000016494.9	-0.719427	3.75325e-05	Cd34	179.555	308.928	244.241	1
ENSMUSG00000063801.7	-0.725878	0.00327411	Ap3s2	21.747	37.5631	29.655	1
ENSMUSG00000045193.13	-0.726153	0.000755064	Cirbp	62.1918	107.349	84.7702	1
ENSMUSG00000049625.5	-0.734683	1.38732e-05	Tifab	169.829	295.152	232.491	1
ENSMUSG00000032336.17	-0.735515	0.000139681	Nptn	206.414	358.966	282.69	1
ENSMUSG00000004070.15	-0.73937	2.96594e-05	Hmox2	40.0308	69.8179	54.9243	1
ENSMUSG00000038175.9	-0.740471	0.000106193	Mylip	218.214	381.026	299.62	1
ENSMUSG00000025240.8	-0.748586	7.80645e-05	Sacm1l	30.4799	53.5182	41.9991	1
ENSMUSG00000034445.7	-0.756061	0.000175912	Cyb561a3	75.8014	133.608	104.705	1
ENSMUSG00000042111.9	-0.756469	0.000144877	Ccdc115	21.621	38.1476	29.8843	1
ENSMUSG00000021185.15	-0.756982	0.000180868	9030617O03Rik	32.8919	58.0208	45.4563	1
ENSMUSG00000025277.13	-0.757386	5.00738e-05	Abhd6	27.9589	49.3771	38.668	1
ENSMUSG00000024276.6	-0.758957	0.000270032	Zfp397	23.7722	41.9978	32.885	1
ENSMUSG00000036580.15	-0.761795	8.01839e-06	Spg20	46.1072	81.679	63.8931	1
ENSMUSG00000032020.15	-0.762154	4.69377e-06	Ubash3b	100.197	177.46	138.828	1
ENSMUSG00000013707.3	-0.762717	1.87258e-05	Tnfaip8l2	76.5988	135.829	106.214	1
ENSMUSG00000027122.15	-0.76316	0.00117811	Arl14ep	22.2988	39.5393	30.9191	1
ENSMUSG00000030986.12	-0.765018	0.00101206	Dhx32	20.2981	36.0368	28.1674	1
ENSMUSG00000013089.15	-0.770445	3.92823e-06	Etv5	90.8989	161.945	126.422	1
ENSMUSG00000030880.14	-0.770603	5.06563e-05	Polr3e	27.6399	49.2756	38.4577	1
ENSMUSG00000069892.9	-0.778721	4.61773e-05	9930111J21Rik2	34.0301	60.9498	47.4899	1
ENSMUSG00000074825.4	-0.779988	2.75249e-06	Itpripl1	64.9325	116.482	90.7071	1
ENSMUSG00000040229.11	-0.784421	3.27767e-05	Gpr34	875.604	1575.02	1225.31	1
ENSMUSG00000018761.14	-0.786719	0.000140426	Mpdu1	34.2321	61.6319	47.932	1
ENSMUSG00000023328.14	-0.801022	5.78127e-05	Ache	30.3884	55.3437	42.866	1
ENSMUSG00000024534.15	-0.812498	0.000120658	Sncaip	22.9347	42.1052	32.52	1
ENSMUSG00000010461.14	-0.814145	0.00484023	Eya4	30.0113	55.0278	42.5196	1
ENSMUSG00000000881.12	-0.814364	3.14553e-05	Dlg3	23.0935	42.4059	32.7497	1
ENSMUSG00000038068.14	-0.819177	9.42889e-07	Rnf144b	48.4256	89.2497	68.8376	1
ENSMUSG00000036362.2	-0.820604	3.28093e-05	P2ry13	1035.15	1909.08	1472.11	1
ENSMUSG00000029634.15	-0.836423	1.63253e-05	Rnf6	27.0895	50.4978	38.7936	1
ENSMUSG00000045165.6	-0.836661	3.062e-06	AI467606	30.6905	57.2649	43.9777	1
ENSMUSG00000020689.4	-0.842938	2.69324e-07	Itgb3	88.9836	166.678	127.831	1
ENSMUSG00000048307.7	-0.845922	1.06862e-05	Ankrd46	25.4568	47.8054	36.6311	1
ENSMUSG00000030793.4	-0.847329	2.61896e-06	Pycard	57.4623	107.995	82.7286	1
ENSMUSG00000072235.5	-0.850429	4.16481e-06	Tuba1a	43.0773	81.1861	62.1317	1
ENSMUSG00000050088.9	-0.853123	6.76239e-06	1600012H06Rik	28.9896	54.6748	41.8322	1
ENSMUSG00000025007.13	-0.862762	8.16011e-06	Aldh18a1	20.8537	39.6245	30.2391	1
ENSMUSG00000010307.6	-0.865179	3.45334e-07	Tmem86a	192.816	366.779	279.797	1
ENSMUSG00000074342.3	-0.866684	8.99318e-05	I830077J02Rik	80.2467	152.751	116.499	1
ENSMUSG00000040459.11	-0.872947	2.50527e-06	Arglu1	202.627	387.458	295.042	1
ENSMUSG00000035686.8	-0.874639	0.000221419	Thrsp	19.8301	37.9741	28.9021	1
ENSMUSG00000031575.17	-0.877707	2.59155e-06	Ash2l	24.6288	47.2813	35.955	1
ENSMUSG00000032014.5	-0.883971	5.75549e-05	Oaf	17.3322	33.4065	25.3694	1
ENSMUSG00000078771.10	-0.88862	1.5943e-06	Evi2a	127.533	246.498	187.016	1
ENSMUSG00000049532.10	-0.894516	1.50685e-06	Sall2	24.1987	46.9825	35.5906	1
ENSMUSG00000026458.13	-0.914296	2.48811e-08	Ppfia4	240.874	474.193	357.533	1
ENSMUSG00000038486.9	-0.924355	2.739e-05	Sv2a	24.0075	47.5727	35.7901	1
ENSMUSG00000006850.7	-0.927919	6.77618e-05	Tmco6	18.3299	36.429	27.3795	1
ENSMUSG00000031497.9	-0.953672	4.46263e-05	Tnfsf13b	17.8917	36.2245	27.0581	1
ENSMUSG00000046157.13	-0.955479	1.43612e-07	Tmem229b	46.9285	95.0009	70.9647	1
ENSMUSG00000058672.6	-0.960652	1.11514e-05	Tubb2a	20.5168	41.7535	31.1352	1
ENSMUSG00000049791.4	-0.985572	4.80967e-08	Fzd4	24.4709	50.605	37.538	1
ENSMUSG00000043943.14	-1.00055	2.41167e-06	Naalad2	24.9307	52.1614	38.546	1
ENSMUSG00000053536.6	-1.00814	1.54971e-08	Cstf2t	24.1996	50.8451	37.5224	1
ENSMUSG00000021756.12	-1.01456	1.3123e-08	Il6st	307.084	647.701	477.393	1
ENSMUSG00000033933.13	-1.02379	2.09713e-09	Vhl	42.1692	89.5639	65.8665	1
ENSMUSG00000032220.9	-1.04099	9.05319e-09	Myo1e	22.1763	47.6588	34.9176	1
ENSMUSG00000021624.9	-1.0533	1.01784e-07	Cd180	208.468	451.596	330.032	1
ENSMUSG00000021759.13	-1.05655	4.32321e-08	Plpp1	24.3975	52.9873	38.6924	1
ENSMUSG00000021263.10	-1.06132	6.08346e-09	Degs2	23.383	50.9523	37.1676	1
ENSMUSG00000027078.14	-1.09701	0.0388142	Ube2l6	18.5127	41.4852	29.9989	1
ENSMUSG00000037266.18	-1.11388	1.65994e-09	Rsrp1	276.664	625.176	450.92	1
ENSMUSG00000069763.3	-1.14642	2.53889e-09	Tmem100	23.0335	53.2535	38.1435	1
ENSMUSG00000026548.4	-1.16604	1.07787e-08	Slamf9	32.757	76.7366	54.7468	1
ENSMUSG00000031134.16	-1.20752	1.26325e-08	Rbmx	29.234	70.4397	49.8369	1
ENSMUSG00000049538.14	-1.24024	1.07967e-13	Adamts16	27.6936	68.3354	48.0145	1
ENSMUSG00000015568.15	-1.27005	2.05027e-11	Lpl	38.1104	96.0972	67.1038	1
ENSMUSG00000021134.17	-1.4358	8.74539e-19	Srsf5	286.929	810.648	548.789	1
ENSMUSG00000038871.5	-1.97099	0.0107031	Bpgm	17.2454	70.891	44.0682	1
ENSMUSG00000073940.3	-2.31933	0.0224394	Hbb-bt	44.8344	234.668	139.751	1
ENSMUSG00000025270.13	-2.39315	0.011989	Alas2	25.6163	141.209	83.4127	1
ENSMUSG00000069045.11	-9.98031	9.55183e-235	Ddx3y	0.0907333	100.361	50.226	1
ENSMUSG00000069049.11	-11.6502	3.30988e-231	Eif2s3y	0.0226833	86.2225	43.1226	1
ENSMUSG00000056673.14	-14.2762	1.40969e-174	Kdm5d	0	52.4837	26.2419	1
ENSMUSG00000026822.14	13.2283	5.51019e-96	Lcn2	24.3004	0	12.1502	0
ENSMUSG00000038357.10	12.7984	1.88652e-74	Camp	18.0403	0	9.02016	0
ENSMUSG00000041670.15	12.4788	5.63124e-60	Rims1	14.4532	0	7.22661	0
ENSMUSG00000040809.10	12.4462	4.5651e-60	Chil3	14.1365	0	7.06824	0
ENSMUSG00000023132.7	12.3699	1.21429e-55	Gzma	13.4105	0	6.70526	0
ENSMUSG00000015957.12	12.052	2.21406e-46	Wnt11	10.7536	0	5.37678	0
ENSMUSG00000090071.4	11.8857	3.7905e-41	Cdk5r2	9.58378	0	4.79189	0
ENSMUSG00000062148.6	11.7202	2.1145e-31	Ear6	8.53653	0	4.26827	0
ENSMUSG00000015437.4	11.606	7.71329e-33	Gzmb	7.89717	0	3.94858	0
ENSMUSG00000062151.13	11.573	1.44616e-32	Unc13c	7.71768	0	3.85884	0
ENSMUSG00000094910.1	11.5652	7.01802e-32	D430019H16Rik	7.67047	0	3.83524	0
ENSMUSG00000040797.16	11.4438	1.39182e-30	Iqsec3	7.05396	0	3.52698	0
ENSMUSG00000037202.5	11.3073	4.88512e-28	Prf1	6.41682	0	3.20841	0
ENSMUSG00000097451.9	11.2631	6.03777e-27	Rian	6.22157	0	3.11079	0
ENSMUSG00000019124.10	11.2161	2.78286e-26	Scrn1	6.02233	0	3.01117	0
ENSMUSG00000032496.7	11.1717	1.18618e-133	Ltf	47.282	0.0174211	23.6497	0
ENSMUSG00000062515.3	11.1113	9.92372e-25	Fabp4	5.60213	0	2.80107	0
ENSMUSG00000048385.8	11.0776	8.54897e-22	Scrt1	5.47678	0	2.73839	0
ENSMUSG00000022055.7	11.0746	7.17916e-23	Nefl	5.46398	0	2.73199	0
ENSMUSG00000034891.13	11.0649	5.33766e-24	Sncb	5.42363	0	2.71182	0
ENSMUSG00000004612.9	11.0527	1.94314e-23	Nkg7	5.37681	0	2.68841	0
ENSMUSG00000052270.7	10.9898	1.4711e-21	Fpr2	5.14556	0	2.57278	0
ENSMUSG00000027674.16	10.8968	3.38528e-21	Pex5l	4.82885	0	2.41443	0
ENSMUSG00000045994.16	10.7802	9.34973e-19	B3gat1	4.44924	0	2.22462	0
ENSMUSG00000040543.16	10.7017	5.39547e-19	Pitpnm3	4.2164	0	2.1082	0
ENSMUSG00000034675.17	10.5673	2.06038e-17	Dbn1	3.8416	0	1.9208	0
ENSMUSG00000029861.17	10.5177	2.33701e-16	Fam131b	3.71334	0	1.85667	0
ENSMUSG00000062524.4	10.4721	2.12829e-16	Ncr1	3.59505	0	1.79752	0
ENSMUSG00000007682.5	10.4511	3.05836e-16	Dio2	3.54375	0	1.77187	0
ENSMUSG00000035226.5	10.4405	4.08011e-16	Rims4	3.5181	0	1.75905	0
ENSMUSG00000016194.14	10.3803	3.58036e-15	Hsd11b1	3.37217	0	1.68609	0
ENSMUSG00000037579.6	10.3382	5.65933e-15	Kcnh3	3.2755	0	1.63775	0
ENSMUSG00000073386.4	10.3284	7.90236e-15	9830107B12Rik	3.25572	0	1.62786	0
ENSMUSG00000027220.2	10.3188	8.30608e-15	Syt13	3.23403	0	1.61701	0
ENSMUSG00000045515.3	10.259	1.90556e-14	Pou3f3	3.10188	0	1.55094	0
ENSMUSG00000041754.5	10.2532	2.18237e-14	Trem3	3.08955	0	1.54478	0
ENSMUSG00000032224.14	10.2397	2.76147e-14	Fam81a	3.05998	0	1.52999	0
ENSMUSG00000022818.12	10.2026	1.90195e-13	Cyp2ab1	2.98062	0	1.49031	0
ENSMUSG00000030149.15	10.1703	1.44994e-13	Klrk1	2.9155	0	1.45775	0
ENSMUSG00000001334.9	10.0801	6.10491e-13	Fndc5	2.73895	0	1.36948	0
ENSMUSG00000042751.14	10.0664	7.01261e-13	Nmnat2	2.7133	0	1.35665	0
ENSMUSG00000019874.11	9.95017	5.39224e-12	Fabp7	2.50321	0	1.25161	0
ENSMUSG00000024109.18	9.91149	3.83294e-10	Nrxn1	2.4405	0	1.22025	0
ENSMUSG00000045589.7	9.89246	1.50956e-11	Frrs1l	2.40556	0	1.20278	0
ENSMUSG00000066392.11	9.89021	4.15507e-11	Nrxn3	2.39969	0	1.19984	0
ENSMUSG00000025892.15	9.88199	2.54657e-11	Gria4	2.38877	0	1.19439	0
ENSMUSG00000095079.6	9.8598	9.65509e-05	Igha	2.34358	0	1.17179	0
ENSMUSG00000061601.15	9.742	2.46407e-10	Pclo	2.16784	0	1.08392	0
ENSMUSG00000050377.7	9.73081	2.20038e-10	Il31ra	2.14915	0	1.07457	0
ENSMUSG00000043857.16	9.69779	1.2467e-09	Mgat5b	2.10322	0	1.05161	0
ENSMUSG00000022584.14	9.66598	1.60256e-09	Ly6c2	2.0535	0	1.02675	0
ENSMUSG00000061576.15	9.66364	1.0599e-09	Dpp6	2.05054	0	1.02527	0
ENSMUSG00000089727.2	9.61184	8.27194e-09	Klra8	1.97708	0	0.98854	0
ENSMUSG00000031444.16	9.58474	1.3821e-09	F10	1.94299	0	0.971494	0
ENSMUSG00000040624.17	9.58062	1.97699e-09	Plekhg1	1.93804	0	0.969021	0
ENSMUSG00000021071.15	9.5684	1.26775e-08	Trim9	1.91839	0	0.959197	0
ENSMUSG00000038248.8	9.55558	2.46281e-09	Sobp	1.90451	0	0.952256	0
ENSMUSG00000026787.3	9.53061	1.17676e-08	Gad2	1.86907	0	0.934535	0
ENSMUSG00000059325.14	9.49655	4.19182e-09	Hopx	1.82759	0	0.913796	0
ENSMUSG00000027401.9	9.48453	5.67665e-09	Tgm3	1.81279	0	0.906394	0
ENSMUSG00000030317.8	9.48334	2.67849e-08	Timp4	1.81276	0	0.906378	0
ENSMUSG00000063239.16	9.47683	5.6704e-09	Grm4	1.80293	0	0.901466	0
ENSMUSG00000031837.13	9.46042	6.37349e-09	Necab2	1.78223	0	0.891113	0
ENSMUSG00000062345.10	9.45977	6.59593e-47	Serpinb2	14.3947	0.0174211	7.20607	0
ENSMUSG00000102051.1	9.45971	1.6129e-08	I830127L07Rik	1.78269	0	0.891343	0
ENSMUSG00000090958.2	9.43975	8.71407e-09	Lrrc32	1.75707	0	0.878535	0
ENSMUSG00000104494.1	9.43343	1.69057e-08	Gm37111	1.74774	0	0.87387	0
ENSMUSG00000004630.18	9.42015	1.1258e-08	Pcp2	1.7334	0	0.866699	0
ENSMUSG00000043460.6	9.41369	2.22745e-08	Elfn2	1.72647	0	0.863237	0
ENSMUSG00000030178.15	9.40308	1.26325e-08	Klra13-ps	1.71269	0	0.856346	0
ENSMUSG00000020734.13	9.37424	1.73135e-08	Grin2c	1.67867	0	0.839334	0
ENSMUSG00000090307.7	9.36806	2.53391e-08	1700071M16Rik	1.67224	0	0.836119	0
ENSMUSG00000075318.12	9.3602	2.35343e-08	Scn2a1	1.66287	0	0.831437	0
ENSMUSG00000028005.13	9.3346	5.28629e-08	Gucy1b3	1.63426	0	0.817128	0
ENSMUSG00000041548.4	9.33221	4.16492e-08	Hspb8	1.62938	0	0.814689	0
ENSMUSG00000056258.8	9.31052	1.15142e-07	Kcnq3	1.60762	0	0.803808	0
ENSMUSG00000021448.6	9.30015	4.29069e-08	Shc3	1.59482	0	0.797412	0
ENSMUSG00000070436.12	9.28955	4.19203e-06	Serpinh1	1.57913	0	0.789567	0
ENSMUSG00000030226.12	9.28838	5.1998e-08	Lmo3	1.582	0	0.791	0
ENSMUSG00000048960.13	9.28383	7.98621e-08	Prex2	1.57755	0	0.788774	0
ENSMUSG00000049608.8	9.27822	1.88719e-07	Gpr55	1.57211	0	0.786054	0
ENSMUSG00000029420.12	9.26277	6.02659e-08	Rimbp2	1.55341	0	0.776707	0
ENSMUSG00000005800.2	9.26172	5.15578e-51	Mmp8	12.5673	0.0174211	6.29236	0
ENSMUSG00000037095.7	9.25765	6.7396e-08	Lrg1	1.54847	0	0.774234	0
ENSMUSG00000030144.4	9.24579	8.88147e-08	Clec4d	1.53469	0	0.767344	0
ENSMUSG00000045094.7	9.24247	2.15513e-07	Arhgef37	1.53027	0	0.765135	0
ENSMUSG00000052584.9	9.21173	1.21424e-07	Serp2	1.50013	0	0.750067	0
ENSMUSG00000085786.1	9.21147	1.1596e-07	Gm15987	1.49868	0	0.749342	0
ENSMUSG00000045967.11	9.20913	2.91465e-07	Gpr158	1.49526	0	0.747628	0
ENSMUSG00000055407.14	9.20806	2.53516e-07	Map6	1.49427	0	0.747134	0
ENSMUSG00000040724.5	9.20699	2.23849e-07	Kcna2	1.49328	0	0.746639	0
ENSMUSG00000031343.13	9.18175	2.14438e-07	Gabra3	1.46763	0	0.733814	0
ENSMUSG00000053025.13	9.17741	1.60915e-07	Sv2b	1.46367	0	0.731835	0
ENSMUSG00000022456.15	9.15639	5.82687e-47	2021-09-04	11.6763	0.0174211	5.84684	0
ENSMUSG00000032854.12	9.12995	2.43602e-07	Ugt8a	1.41633	0	0.708163	0
ENSMUSG00000030350.8	9.1277	2.34171e-07	Prmt8	1.41435	0	0.707174	0
ENSMUSG00000079018.10	9.12349	3.63935e-07	Ly6c1	1.40944	0	0.704718	0
ENSMUSG00000021219.16	9.12207	2.62966e-07	Rgs6	1.4094	0	0.704701	0
ENSMUSG00000054423.13	9.11614	2.6167e-07	Cadps	1.40301	0	0.701503	0
ENSMUSG00000033585.5	9.11246	4.37122e-07	Ndn	1.39859	0	0.699294	0
ENSMUSG00000000247.11	9.10904	3.42222e-07	Lhx2	1.39562	0	0.69781	0
ENSMUSG00000040424.15	9.10219	2.92255e-07	Hipk4	1.38969	0	0.694843	0
ENSMUSG00000000805.18	9.09248	8.38813e-07	Car4	1.37887	0	0.689436	0
ENSMUSG00000057614.6	9.09248	8.38813e-07	Gnai1	1.37887	0	0.689436	0
ENSMUSG00000060882.5	9.08319	3.94128e-07	Kcnd2	1.37096	0	0.685479	0
ENSMUSG00000026620.11	9.08203	3.78586e-07	Mark1	1.36997	0	0.684985	0
ENSMUSG00000050931.7	9.0597	6.7481e-25	Sgms2	6.13568	0.00871057	3.0722	0
ENSMUSG00000056158.14	9.03607	6.89889e-07	Car10	1.32658	0	0.663291	0
ENSMUSG00000024827.9	9.02767	5.71329e-07	Gldc	1.31966	0	0.659829	0
ENSMUSG00000061100.3	9.02677	9.83491e-07	Retnla	1.31771	0	0.658856	0
ENSMUSG00000033024.16	9.00124	1.23202e-06	Klra9	1.29453	0	0.647267	0
ENSMUSG00000015094.16	8.99416	1.06011e-06	Npdc1	1.29005	0	0.645025	0
ENSMUSG00000044912.9	8.99385	8.16961e-07	Syt16	1.2886	0	0.6443	0
ENSMUSG00000006522.15	8.98612	1.16362e-06	Itih3	1.28121	0	0.640607	0
ENSMUSG00000021662.9	8.98115	9.20991e-07	Arhgef28	1.27726	0	0.638629	0
ENSMUSG00000053141.16	8.97493	9.20991e-07	Ptprt	1.27231	0	0.636156	0
ENSMUSG00000022261.5	8.97368	9.56366e-07	Sdc2	1.27132	0	0.635661	0
ENSMUSG00000079157.4	8.96682	2.88581e-06	Fam155a	1.26348	0	0.631739	0
ENSMUSG00000041020.14	8.93791	1.30192e-06	Map7d2	1.23977	0	0.619885	0
ENSMUSG00000042388.14	8.93419	2.75057e-70	Dlgap3	18.7691	0.0348423	9.40197	0
ENSMUSG00000031377.11	8.89465	1.98504e-06	Bmx	1.20327	0	0.601636	0
ENSMUSG00000045733.7	8.88671	2.95945e-06	Sprn	1.19734	0	0.598669	0
ENSMUSG00000028804.18	8.85922	3.6694e-06	Csmd2	1.17465	0	0.587327	0
ENSMUSG00000030167.15	8.85006	3.14063e-06	Klrc1	1.16678	0	0.583388	0
ENSMUSG00000052736.15	8.83671	3.4689e-06	Klrc2	1.15593	0	0.577964	0
ENSMUSG00000090291.2	8.82639	8.65868e-06	Lrrc10b	1.1461	0	0.573052	0
ENSMUSG00000020627.9	8.82285	1.01745e-05	Klhl29	1.14604	0	0.573018	0
ENSMUSG00000026494.12	8.81861	1.87309e-05	Kif26b	1.14307	0	0.571534	0
ENSMUSG00000036766.12	8.81383	4.28336e-06	Dner	1.1372	0	0.568601	0
ENSMUSG00000069670.7	8.81104	4.23926e-06	Nkain2	1.13522	0	0.567612	0
ENSMUSG00000025790.14	8.8093	7.90388e-06	Slco3a1	1.13278	0	0.566392	0
ENSMUSG00000051726.6	8.80685	4.58402e-06	Kcnf1	1.13226	0	0.566128	0
ENSMUSG00000056290.15	8.80296	5.3797e-06	Ms4a4b	1.12833	0	0.564166	0
ENSMUSG00000046182.8	8.80059	1.67001e-05	Gsg1l	1.1254	0	0.5627	0
ENSMUSG00000051177.16	8.79804	4.80172e-06	Plcb1	1.12487	0	0.562435	0
ENSMUSG00000021536.7	8.76702	1.47211e-05	Adcy2	1.09975	0	0.549874	0
ENSMUSG00000097428.1	8.76702	1.47211e-05	AW047730	1.09975	0	0.549874	0
ENSMUSG00000034796.14	8.7623	6.70005e-06	Cpne7	1.09774	0	0.548868	0
ENSMUSG00000072769.6	8.7612	9.34213e-06	Gm10419	1.09579	0	0.547896	0
ENSMUSG00000057716.6	8.75249	7.10986e-06	Tmem178b	1.08986	0	0.544928	0
ENSMUSG00000050321.2	8.74373	8.74844e-06	Neto1	1.08392	0	0.541961	0
ENSMUSG00000031980.9	8.74005	1.1024e-05	Agt	1.08145	0	0.540724	0
ENSMUSG00000078817.4	8.73864	2.41157e-05	Nlrp12	1.07805	0	0.539027	0
ENSMUSG00000020037.15	8.72267	1.46685e-05	Rfx4	1.06862	0	0.534311	0
ENSMUSG00000068373.14	8.71436	3.73806e-05	D430041D05Rik	1.06318	0	0.531591	0
ENSMUSG00000042096.15	8.71122	5.03388e-05	Dao	1.05735	0	0.528675	0
ENSMUSG00000000560.9	8.70046	0.000132442	Gabra2	1.04898	0	0.524488	0
ENSMUSG00000040972.8	8.69903	1.57787e-05	Igsf21	1.04944	0	0.524718	0
ENSMUSG00000041481.16	8.69903	1.57787e-05	Serpina3g	1.04944	0	0.524718	0
ENSMUSG00000078591.1	8.69297	1.24619e-05	Hs3st4	1.04548	0	0.522739	0
ENSMUSG00000039059.11	8.68917	1.19595e-05	Hrh3	1.04301	0	0.521503	0
ENSMUSG00000029673.17	8.65721	2.85793e-05	Auts2	1.02128	0	0.510639	0
ENSMUSG00000026514.13	8.64843	0.000109889	Cnih3	1.01198	0	0.505991	0
ENSMUSG00000030772.5	8.64843	0.000109889	Dkk3	1.01198	0	0.505991	0
ENSMUSG00000049119.14	8.6459	2.2084e-05	Fam110b	1.0129	0	0.506452	0
ENSMUSG00000048814.10	8.63477	6.31416e-05	Lonrf2	1.00598	0	0.50299	0
ENSMUSG00000032446.14	8.62661	6.40317e-05	Eomes	0.997179	0	0.498589	0
ENSMUSG00000001444.2	8.61775	3.11748e-05	Tbx21	0.991738	0	0.495869	0
ENSMUSG00000030077.11	8.60852	3.83544e-05	Chl1	0.987253	0	0.493626	0
ENSMUSG00000021696.8	8.60527	5.18123e-05	Elovl7	0.985275	0	0.492637	0
ENSMUSG00000003279.16	8.60487	3.16286e-31	Dlgap1	7.95494	0.0174211	3.98618	0
ENSMUSG00000054162.15	8.59868	0.000117879	Spock3	0.981318	0	0.490659	0
ENSMUSG00000056812.13	8.59476	2.77969e-05	St8sia3	0.97644	0	0.48822	0
ENSMUSG00000003352.13	8.58708	9.22573e-28	Cacnb3	7.95876	0.0204324	3.98959	0
ENSMUSG00000004360.8	8.58375	4.04238e-05	9330159F19Rik	0.96856	0	0.48428	0
ENSMUSG00000033006.9	8.57773	0.00012204	Sox10	0.963648	0	0.481824	0
ENSMUSG00000022523.9	8.57059	3.02866e-05	Fgf12	0.960647	0	0.480323	0
ENSMUSG00000040055.8	8.5627	3.88873e-05	Gjb6	0.954746	0	0.477373	0
ENSMUSG00000062760.10	8.5464	4.6599e-05	1810041L15Rik	0.943899	0	0.471949	0
ENSMUSG00000073514.3	8.54601	4.24212e-05	Dok6	0.944854	0	0.472427	0
ENSMUSG00000022225.6	8.52821	5.21074e-05	Cma1	0.932062	0	0.466031	0
ENSMUSG00000043587.15	8.51455	4.73968e-05	Pxylp1	0.924149	0	0.462074	0
ENSMUSG00000046470.5	8.51111	5.29859e-05	Sox18	0.922171	0	0.461085	0
ENSMUSG00000048078.16	8.51111	5.29859e-05	Tenm4	0.922171	0	0.461085	0
ENSMUSG00000048939.13	8.49988	0.000106193	Atp13a5	0.913336	0	0.456668	0
ENSMUSG00000030518.17	8.47849	0.00134994	Fam189a1	0.898566	0	0.449283	0
ENSMUSG00000031520.5	8.46647	0.000110455	Vegfc	0.894541	0	0.447271	0
ENSMUSG00000021194.5	8.46385	0.000148459	Chga	0.890652	0	0.445326	0
ENSMUSG00000021379.1	8.45217	8.08754e-05	Id4	0.884223	0	0.442111	0
ENSMUSG00000015222.17	8.4463	1.12577e-112	Map2	32.161	0.090117	16.1256	0
ENSMUSG00000086425.7	8.44589	7.46353e-05	F730016J06Rik	0.880761	0	0.44038	0
ENSMUSG00000029757.16	8.43868	8.41346e-05	Dync1i1	0.876804	0	0.438402	0
ENSMUSG00000048826.6	8.43435	0.000475945	Dact2	0.871926	0	0.435963	0
ENSMUSG00000063232.16	8.41213	0.000100389	Serpina11	0.860056	0	0.430028	0
ENSMUSG00000068227.8	8.40936	6.82572e-27	Il2rb	6.93959	0.0174211	3.47851	0
ENSMUSG00000026117.10	8.40105	0.000105965	Zap70	0.854121	0	0.42706	0
ENSMUSG00000070509.15	8.39919	0.000111971	Rgma	0.853131	0	0.426566	0
ENSMUSG00000046352.7	8.38793	0.000220311	Gjb2	0.847196	0	0.423598	0
ENSMUSG00000032355.16	8.38603	0.000260102	Mlip	0.846207	0	0.423104	0
ENSMUSG00000033510.14	8.38137	0.00017468	Otud7a	0.841329	0	0.420665	0
ENSMUSG00000044103.4	8.37432	0.00165443	Il1f9	0.840272	0	0.420136	0
ENSMUSG00000059108.3	8.36848	2.14601e-26	Ifitm6	6.83307	0.0204324	3.42675	0
ENSMUSG00000025885.18	8.36214	0.0052281	Myo5b	0.828538	0	0.414269	0
ENSMUSG00000038264.7	8.35942	2.37571e-61	Sema7a	18.4381	0.0522634	9.24517	0
ENSMUSG00000026109.14	8.35668	0.000164068	Tmeff2	0.82847	0	0.414235	0
ENSMUSG00000040125.4	8.35397	0.000651476	Gpr26	0.824581	0	0.41229	0
ENSMUSG00000038094.15	8.34611	0.000305261	Atp13a4	0.820624	0	0.410312	0
ENSMUSG00000043498.3	8.3398	0.000163923	9330132A10Rik	0.818612	0	0.409306	0
ENSMUSG00000019906.14	8.33831	0.000198511	Lin7a	0.816667	0	0.408334	0
ENSMUSG00000022112.14	8.33689	0.000182394	Gpc5	0.817128	0	0.408564	0
ENSMUSG00000024810.16	8.33636	0.000184998	Il33	0.815678	0	0.407839	0
ENSMUSG00000052212.6	8.32617	1.59166e-24	Cd177	6.64408	0.0204324	3.33226	0
ENSMUSG00000014776.6	8.31485	0.000222413	Nol3	0.804797	0	0.402399	0
ENSMUSG00000028351.5	8.31088	0.000278022	Brinp1	0.802819	0	0.401409	0
ENSMUSG00000020044.13	8.29793	0.00026657	Timp3	0.793984	0	0.396992	0
ENSMUSG00000027489.15	8.29593	0.00024625	Necab3	0.792995	0	0.396497	0
ENSMUSG00000041658.12	8.29593	0.00024625	Rragb	0.792995	0	0.396497	0
ENSMUSG00000020950.10	8.28943	0.000328046	Foxg1	0.790983	0	0.395491	0
ENSMUSG00000028402.17	8.28792	0.000211289	Mpdz	0.789038	0	0.394519	0
ENSMUSG00000001985.9	8.27786	0.000237085	Grik3	0.784092	0	0.392046	0
ENSMUSG00000050711.7	8.27786	0.000237085	Scg2	0.784092	0	0.392046	0
ENSMUSG00000020407.13	8.2775	0.00644739	Upp1	0.781193	0	0.390596	0
ENSMUSG00000069171.13	8.26613	0.000239079	Nr2f1	0.777202	0	0.388601	0
ENSMUSG00000032564.15	8.26561	0.000450238	Cpne4	0.778157	0	0.389079	0
ENSMUSG00000033569.17	8.25433	0.000331884	Adgrb3	0.770312	0	0.385156	0
ENSMUSG00000052516.17	8.25323	0.0026134	Robo2	0.768367	0	0.384184	0
ENSMUSG00000033722.9	8.22868	0.0018127	BC034090	0.755542	0	0.377771	0
ENSMUSG00000056004.16	8.22004	0.000717236	9330182L06Rik	0.751585	0	0.375792	0
ENSMUSG00000018925.3	8.21257	0.000467261	Heatr9	0.748123	0	0.374061	0
ENSMUSG00000039607.15	8.20725	0.000389514	Rbms3	0.74565	0	0.372825	0
ENSMUSG00000041923.15	8.19874	0.000350198	Nol4	0.741693	0	0.370847	0
ENSMUSG00000027358.6	8.19233	0.000376989	Bmp2	0.738726	0	0.369363	0
ENSMUSG00000019590.16	8.19018	0.000397692	Cyb561	0.737736	0	0.368868	0
ENSMUSG00000020704.13	8.18803	0.000425778	Asic2	0.736747	0	0.368374	0
ENSMUSG00000021587.4	8.18803	0.000425778	Pcsk1	0.736747	0	0.368374	0
ENSMUSG00000026840.14	8.18744	0.000476866	Lamc3	0.735297	0	0.367649	0
ENSMUSG00000037014.4	8.18312	0.000427038	Sstr4	0.733319	0	0.36666	0
ENSMUSG00000026443.3	8.18153	0.000570534	Lrrn2	0.73378	0	0.36689	0
ENSMUSG00000104350.1	8.16297	0.0005149	Gm38244	0.722967	0	0.361483	0
ENSMUSG00000048332.13	8.16027	0.000593099	Lhfp	0.722933	0	0.361466	0
ENSMUSG00000038255.6	8.15199	0.000453364	Neurod2	0.718021	0	0.35901	0
ENSMUSG00000042846.8	8.14758	0.000475406	Lrrtm3	0.716042	0	0.358021	0
ENSMUSG00000074006.3	8.1241	0.000908343	Omp	0.703251	0	0.351625	0
ENSMUSG00000046093.9	8.12075	1.56207e-128	Hpcal4	41.0622	0.157437	20.6098	0
ENSMUSG00000078307.2	8.11956	0.000735534	AI593442	0.701272	0	0.350636	0
ENSMUSG00000064115.13	8.11785	0.00858571	Cadm2	0.703183	0	0.351591	0
ENSMUSG00000097881.7	8.11679	0.000659647	Celrr	0.701238	0	0.350619	0
ENSMUSG00000090081.1	8.11565	0.000690279	Gm16587	0.700744	0	0.350372	0
ENSMUSG00000039349.5	8.10822	0.000583211	C130074G19Rik	0.696326	0	0.348163	0
ENSMUSG00000108616.1	8.09275	0.000759163	RP23-207N5.2	0.688447	0	0.344223	0
ENSMUSG00000047485.6	8.07543	0.000698195	Klhl34	0.681028	0	0.340514	0
ENSMUSG00000026674.9	8.07073	0.00948003	Ddr2	0.6805	0	0.34025	0
ENSMUSG00000004366.3	8.04422	0.000939501	Sst	0.666719	0	0.333359	0
ENSMUSG00000016498.9	8.04356	0.000978721	Pdcd1lg2	0.665269	0	0.332635	0
ENSMUSG00000067599.13	8.02866	0.00170857	Klra7	0.657884	0	0.328942	0
ENSMUSG00000047495.15	8.01408	0.00100631	Dlgap2	0.651949	0	0.325975	0
ENSMUSG00000046807.9	8.00983	0.00164946	Lrrc75b	0.65142	0	0.32571	0
ENSMUSG00000062542.11	8.00679	0.000953645	Syt9	0.648981	0	0.324491	0
ENSMUSG00000040794.5	8.00192	0.000985967	C1qtnf4	0.647003	0	0.323502	0
ENSMUSG00000021730.8	7.99702	0.00107819	Hcn1	0.645025	0	0.322512	0
ENSMUSG00000042401.6	7.99702	0.00107819	Crtac1	0.645025	0	0.322512	0
ENSMUSG00000068696.6	7.99702	0.00107819	Gpr88	0.645025	0	0.322512	0
ENSMUSG00000072601.4	7.99442	3.30783e-30	Ear1	14.1853	0.0522634	7.11878	0
ENSMUSG00000037747.9	7.99313	1.64472e-11	Phyhipl	2.91554	0.00871057	1.46212	0
ENSMUSG00000070695.4	7.98893	0.0122247	Cntnap5a	0.639158	0	0.319579	0
ENSMUSG00000016150.15	7.9877	0.00112284	Tenm1	0.640113	0	0.320056	0
ENSMUSG00000031074.14	7.9877	0.00112284	Fgf3	0.640113	0	0.320056	0
ENSMUSG00000033213.16	7.98646	0.00110622	AA467197	0.639618	0	0.319809	0
ENSMUSG00000036814.12	7.97904	0.00108101	Slc6a20a	0.636651	0	0.318325	0
ENSMUSG00000030142.10	7.97541	2.02638e-52	Clec4e	14.2903	0.058286	7.1743	0
ENSMUSG00000026824.11	7.95327	0.00121513	Kcnj3	0.625309	0	0.312654	0
ENSMUSG00000034145.14	7.95074	0.00123673	Tmem63c	0.62432	0	0.31216	0
ENSMUSG00000030495.12	7.93985	0.00158128	Slc7a10	0.618913	0	0.309457	0
ENSMUSG00000073728.10	7.93543	0.00186532	Tmem51os1	0.618385	0	0.309192	0
ENSMUSG00000024059.9	7.92703	0.00136637	Clip4	0.613967	0	0.306984	0
ENSMUSG00000022534.13	7.92655	2.23862e-11	Mefv	2.78821	0.00871057	1.39846	0
ENSMUSG00000019846.11	7.92649	0.00339211	Lama4	0.612518	0	0.306259	0
ENSMUSG00000039706.11	7.92385	0.00282141	Ldb2	0.611528	0	0.305764	0
ENSMUSG00000044835.15	7.90292	0.00154966	Ankrd45	0.603615	0	0.301807	0
ENSMUSG00000025083.17	7.89769	0.00155639	Afap1l2	0.601636	0	0.300818	0
ENSMUSG00000048988.8	7.89769	0.00155639	Elfn1	0.601636	0	0.300818	0
ENSMUSG00000037263.13	7.89506	0.001589	Aldh3b3	0.600647	0	0.300324	0
ENSMUSG00000010154.6	7.89243	0.00164994	Spire2	0.599658	0	0.299829	0
ENSMUSG00000037060.2	7.89243	0.00164994	Prkcdbp	0.599658	0	0.299829	0
ENSMUSG00000055421.8	7.88979	0.00173735	Pcdh9	0.598669	0	0.299334	0
ENSMUSG00000008136.14	7.88047	0.00240382	Fhl2	0.595207	0	0.297603	0
ENSMUSG00000044216.6	7.87913	0.00254895	Kcnj4	0.594712	0	0.297356	0
ENSMUSG00000063626.5	7.86707	0.00335189	Unc5d	0.587856	0	0.293928	0
ENSMUSG00000051323.16	7.86518	0.0145069	Pcdh19	0.589766	0	0.294883	0
ENSMUSG00000021974.14	7.86434	0.00291274	Fgf9	0.586867	0	0.293433	0
ENSMUSG00000048534.6	7.85967	0.0020575	Amica1	0.586338	0	0.293169	0
ENSMUSG00000001020.8	7.85076	0.0020177	S100a4	0.581921	0	0.29096	0
ENSMUSG00000033998.8	7.84804	0.00196483	Kcnk1	0.580932	0	0.290466	0
ENSMUSG00000000791.8	7.84597	0.00389354	Il12rb1	0.581392	0	0.290696	0
ENSMUSG00000079186.2	7.83988	0.00198166	Gzmc	0.577964	0	0.288982	0
ENSMUSG00000034000.15	7.8289	0.00247535	Neu4	0.574007	0	0.287004	0
ENSMUSG00000061013.5	7.82672	0.00247535	Mkx	0.572063	0	0.286031	0
ENSMUSG00000097754.1	7.82672	0.00247535	Ptgs2os2	0.572063	0	0.286031	0
ENSMUSG00000015224.10	7.8177	0.00418996	Cyp2j9	0.570051	0	0.285025	0
ENSMUSG00000043017.9	7.81232	1.19151e-10	Ptgir	2.57179	0.00871057	1.29025	0
ENSMUSG00000030114.8	7.79947	0.00290973	Klrg1	0.561216	0	0.280608	0
ENSMUSG00000022208.11	7.7988	4.01994e-45	Jph4	12.4746	0.0522634	6.26343	0
ENSMUSG00000027895.9	7.79099	0.00252736	Kcnc4	0.558248	0	0.279124	0
ENSMUSG00000041309.17	7.79099	0.00252736	Nkx6-2	0.558248	0	0.279124	0
ENSMUSG00000027581.12	7.78291	3.12083e-17	Stmn3	4.48273	0.0174211	2.25008	0
ENSMUSG00000001507.16	7.7825	0.0024983	Itga3	0.555281	0	0.27764	0
ENSMUSG00000027270.14	7.7825	0.0024983	Lamp5	0.555281	0	0.27764	0
ENSMUSG00000025964.15	7.77965	0.00254895	Adam23	0.554291	0	0.277146	0
ENSMUSG00000036578.7	7.77965	0.00254895	Fxyd7	0.554291	0	0.277146	0
ENSMUSG00000029661.16	7.77681	0.00264048	Col1a2	0.553302	0	0.276651	0
ENSMUSG00000053101.2	7.77068	3.40693e-17	Gpr141	4.44525	0.0174211	2.23133	0
ENSMUSG00000057058.16	7.76675	0.00345957	Skap1	0.54984	0	0.27492	0
ENSMUSG00000054453.11	7.76304	0.00290973	Sytl5	0.547401	0	0.273701	0
ENSMUSG00000072596.4	7.75664	6.57715e-58	Ear2	23.5437	0.104527	11.8241	0
ENSMUSG00000026678.10	7.7481	1.97136e-16	Rgs5	4.37327	0.0174211	2.19535	0
ENSMUSG00000064329.13	7.73981	0.00346961	Scn1a	0.539488	0	0.269744	0
ENSMUSG00000028637.15	7.73748	0.00360131	Ccdc30	0.537543	0	0.268772	0
ENSMUSG00000030513.14	7.73748	0.00360131	Pcsk6	0.537543	0	0.268772	0
ENSMUSG00000019856.13	7.73686	0.00382925	Fam184a	0.538498	0	0.269249	0
ENSMUSG00000034648.9	7.73454	0.00339547	Lrrn1	0.536554	0	0.268277	0
ENSMUSG00000030310.10	7.72995	5.16105e-17	Slc6a1	4.40182	0.0204324	2.21113	0
ENSMUSG00000039116.5	7.72941	0.00534334	Adgrg6	0.536026	0	0.268013	0
ENSMUSG00000036298.10	7.72864	0.00317458	Slc2a13	0.534576	0	0.267288	0
ENSMUSG00000025936.15	7.72484	0.00767545	Gm4956	0.534542	0	0.267271	0
ENSMUSG00000059146.12	7.72274	0.00314845	Ntrk3	0.532597	0	0.266299	0
ENSMUSG00000061742.11	7.71978	0.00320357	Slc22a12	0.531608	0	0.265804	0
ENSMUSG00000019894.13	7.70482	0.00440873	Slc6a15	0.526662	0	0.263331	0
ENSMUSG00000026077.15	7.70245	0.00380646	Npas2	0.524718	0	0.262359	0
ENSMUSG00000029108.14	7.68917	0.0206455	Pcdh7	0.521716	0	0.260858	0
ENSMUSG00000034755.18	7.68507	0.00666856	Pcdh11x	0.517827	0	0.258914	0
ENSMUSG00000038305.14	7.68507	0.00666856	Spats2l	0.517827	0	0.258914	0
ENSMUSG00000092517.1	7.68433	0.00379624	Art2a-ps	0.518783	0	0.259391	0
ENSMUSG00000020017.14	7.67976	0.00409091	Hal	0.517299	0	0.258649	0
ENSMUSG00000020847.15	7.67888	0.0051403	Rph3al	0.515849	0	0.257925	0
ENSMUSG00000001986.16	7.67579	0.00472427	Gria3	0.51486	0	0.25743	0
ENSMUSG00000048251.15	7.67272	0.00442158	Bcl11b	0.513871	0	0.256935	0
ENSMUSG00000025425.17	7.66656	0.00408232	St8sia5	0.511892	0	0.255946	0
ENSMUSG00000060206.11	7.66656	0.00408232	Zfp462	0.511892	0	0.255946	0
ENSMUSG00000034958.11	7.66495	1.20938e-09	Atcay	2.36115	0.0102162	1.18568	0
ENSMUSG00000066189.9	7.66348	0.00401883	Cacng3	0.510903	0	0.255452	0
ENSMUSG00000029819.6	7.6604	0.00400427	Npy	0.509914	0	0.254957	0
ENSMUSG00000052415.5	7.6604	0.00400427	Tchh	0.509914	0	0.254957	0
ENSMUSG00000054136.5	7.6573	0.00404197	Adm2	0.508925	0	0.254462	0
ENSMUSG00000042671.12	7.65697	6.02956e-16	Rgs8	4.10645	0.0174211	2.06193	0
ENSMUSG00000032878.16	7.6511	0.00429339	Ccdc85a	0.506946	0	0.253473	0
ENSMUSG00000034520.14	7.6511	0.00429339	Gjc1	0.506946	0	0.253473	0
ENSMUSG00000039860.19	7.64798	0.00453195	Srrm3	0.505957	0	0.252979	0
ENSMUSG00000055780.10	7.64798	0.00453195	Usp26	0.505957	0	0.252979	0
ENSMUSG00000074419.11	7.64798	0.00453195	Gm15448	0.505957	0	0.252979	0
ENSMUSG00000009350.13	7.64648	4.07839e-13	Mpo	7.58276	0.0348423	3.8088	0
ENSMUSG00000069372.2	7.64485	0.00487002	Ctxn3	0.504968	0	0.252484	0
ENSMUSG00000019899.15	7.6417	0.00533013	Lama2	0.503979	0	0.251989	0
ENSMUSG00000076615.3	7.62787	0.0250454	Ighg3	0.497123	0	0.248561	0
ENSMUSG00000063063.12	7.62631	8.00347e-16	Ctnna2	4.09903	0.0204324	2.05973	0
ENSMUSG00000050334.12	7.6244	0.0127075	C130071C03Rik	0.496133	0	0.248067	0
ENSMUSG00000029544.16	7.61516	1.48724e-09	Cabp1	2.27836	0.0102162	1.14429	0
ENSMUSG00000031290.14	7.61459	0.00699786	Lrch2	0.493166	0	0.246583	0
ENSMUSG00000078783.1	7.61389	0.00519311	Gm9733	0.494121	0	0.247061	0
ENSMUSG00000034730.16	7.60786	2.15525e-15	Adgrb1	3.96787	0.0174211	1.99265	0
ENSMUSG00000051354.13	7.60491	0.00547797	Samd3	0.490198	0	0.245099	0
ENSMUSG00000050241.8	7.60413	3.4693e-09	Klre1	2.26112	0.0102162	1.13567	0
ENSMUSG00000031283.16	7.60169	0.0052427	Chrdl1	0.489209	0	0.244605	0
ENSMUSG00000059901.12	7.59925	2.59149e-15	Adamts14	3.9442	0.0174211	1.98081	0
ENSMUSG00000001023.10	7.59524	0.00505809	S100a5	0.487231	0	0.243615	0
ENSMUSG00000031872.13	7.59524	0.00505809	Bean1	0.487231	0	0.243615	0
ENSMUSG00000050921.12	7.59051	9.41907e-28	P2ry10	7.43467	0.0378536	3.73626	0
ENSMUSG00000037605.16	7.58876	0.00516153	Adgrl3	0.485252	0	0.242626	0
ENSMUSG00000020431.5	7.58597	2.04645e-79	Adcy1	27.7818	0.139369	13.9606	0
ENSMUSG00000038916.6	7.58551	0.00532473	Soga3	0.484263	0	0.242132	0
ENSMUSG00000031548.7	7.57238	0.00733183	Sfrp1	0.480306	0	0.240153	0
ENSMUSG00000021314.11	7.56784	2.30342e-09	Amph	2.20536	0.0102162	1.10779	0
ENSMUSG00000032087.9	7.56647	0.00590729	Dscaml1	0.477373	0	0.238686	0
ENSMUSG00000022309.8	7.55862	0.026698	Angpt1	0.47635	0	0.238175	0
ENSMUSG00000046699.14	7.55782	0.0287725	Slitrk4	0.47345	0	0.236725	0
ENSMUSG00000087143.9	7.53883	0.00749106	A830082K12Rik	0.46801	0	0.234005	0
ENSMUSG00000039661.14	7.53865	1.51527e-14	Dusp26	3.85841	0.0204324	1.93942	0
ENSMUSG00000043496.7	7.53643	0.00864523	Tril	0.46847	0	0.234235	0
ENSMUSG00000027577.14	7.53472	0.0092891	Chrna4	0.467976	0	0.233988	0
ENSMUSG00000036019.8	7.53376	0.00685307	Tmtc2	0.466526	0	0.233263	0
ENSMUSG00000046215.3	7.53376	0.00685307	Rprml	0.466526	0	0.233263	0
ENSMUSG00000021835.14	7.53207	0.00672626	Bmp4	0.466031	0	0.233016	0
ENSMUSG00000020805.14	7.53038	0.00664002	Slc13a5	0.465537	0	0.232768	0
ENSMUSG00000025597.13	7.53038	0.00664002	Klhl4	0.465537	0	0.232768	0
ENSMUSG00000022342.5	7.52699	0.00651761	Kcnv1	0.464547	0	0.232274	0
ENSMUSG00000050761.3	7.52699	0.00651761	Gp1bb	0.464547	0	0.232274	0
ENSMUSG00000041078.6	7.51957	0.0198116	Grid1	0.461119	0	0.23056	0
ENSMUSG00000097248.8	7.5168	0.00671924	Gm2694	0.46158	0	0.23079	0
ENSMUSG00000087691.1	7.51246	0.0115544	Gm15674	0.459141	0	0.22957	0
ENSMUSG00000064356.3	7.50996	0.00744173	mt-Atp8	0.459601	0	0.229801	0
ENSMUSG00000028950.3	7.49602	0.0121587	Tas1r1	0.455645	0	0.227822	0
ENSMUSG00000039714.8	7.49602	0.0121587	Cplx3	0.455645	0	0.227822	0
ENSMUSG00000100150.1	7.49602	0.0121587	Gm19585	0.455645	0	0.227822	0
ENSMUSG00000076564.2	7.48039	0.0175119	Igkv12-46	0.448788	0	0.224394	0
ENSMUSG00000056427.10	7.47676	0.0137847	Slit3	0.447799	0	0.2239	0
ENSMUSG00000033805.12	7.47317	0.0117994	Ephx4	0.44681	0	0.223405	0
ENSMUSG00000070570.4	7.46409	5.52899e-39	Slc17a7	11.438	0.060974	5.74948	0
ENSMUSG00000024304.14	7.46247	0.00906446	Cdh2	0.443842	0	0.221921	0
ENSMUSG00000029378.5	7.46247	0.00906446	Areg	0.443842	0	0.221921	0
ENSMUSG00000018648.15	7.45892	0.00865953	Dusp14	0.442853	0	0.221427	0
ENSMUSG00000024935.10	7.45892	0.00865953	Slc1a1	0.442853	0	0.221427	0
ENSMUSG00000107655.1	7.45892	0.00865953	Gm44220	0.442853	0	0.221427	0
ENSMUSG00000009654.4	7.45536	0.00844128	Oit3	0.441864	0	0.220932	0
ENSMUSG00000072875.2	7.4518	0.00833932	Gpr27	0.440875	0	0.220437	0
ENSMUSG00000051379.12	7.44465	0.0085195	Flrt3	0.438897	0	0.219448	0
ENSMUSG00000041845.10	7.44107	0.00882062	Rhod	0.437907	0	0.218954	0
ENSMUSG00000001739.14	7.43927	0.00903641	Cldn15	0.437413	0	0.218706	0
ENSMUSG00000032702.16	7.43746	0.00927097	Kank1	0.436918	0	0.218459	0
ENSMUSG00000082402.1	7.43278	0.0122176	Gm15621	0.434479	0	0.21724	0
ENSMUSG00000021478.5	7.4302	0.0109221	Drd1	0.43494	0	0.21747	0
ENSMUSG00000030621.17	7.4302	0.0109221	Me3	0.43494	0	0.21747	0
ENSMUSG00000103755.1	7.4302	0.0109221	Gm37805	0.43494	0	0.21747	0
ENSMUSG00000050840.8	7.42653	0.0122835	Cdh20	0.433951	0	0.216975	0
ENSMUSG00000034570.12	7.42299	1.18089e-21	Inpp5j	6.7064	0.0408649	3.37363	0
ENSMUSG00000069072.9	7.42283	0.0144667	Slc7a14	0.432961	0	0.216481	0
ENSMUSG00000020125.6	7.41508	0.0349905	Elane	0.430983	0	0.215492	0
ENSMUSG00000024743.14	7.41333	1.97889e-23	Syt7	6.65846	0.0408649	3.34966	0
ENSMUSG00000004894.10	7.40901	0.0094516	Hapln2	0.428049	0	0.214025	0
ENSMUSG00000051314.11	7.40718	0.0095356	Ffar2	0.427555	0	0.213777	0
ENSMUSG00000091735.2	7.40663	0.038042	Gpr62	0.426105	0	0.213053	0
ENSMUSG00000042035.11	7.40165	0.01006	Igsf3	0.426071	0	0.213036	0
ENSMUSG00000027419.9	7.3998	0.010324	Pcsk2	0.425576	0	0.212788	0
ENSMUSG00000019789.8	7.39879	0.0165117	Hey2	0.424127	0	0.212063	0
ENSMUSG00000055026.13	7.39501	0.0142541	Gabrg3	0.423137	0	0.211569	0
ENSMUSG00000053519.15	7.38749	0.0119526	Kcnip1	0.421159	0	0.21058	0
ENSMUSG00000076508.3	7.38749	0.0119526	Igkv17-127	0.421159	0	0.21058	0
ENSMUSG00000026497.7	7.37998	0.0109221	Mixl1	0.419181	0	0.20959	0
ENSMUSG00000007653.12	7.37623	0.0107031	Gabrb2	0.418192	0	0.209096	0
ENSMUSG00000015405.15	7.36492	0.0110561	Ace2	0.415224	0	0.207612	0
ENSMUSG00000108090.1	7.36492	0.0110561	Gm6637	0.415224	0	0.207612	0
ENSMUSG00000076490.6	7.3641	0.0268862	Trbc1	0.413774	0	0.206887	0
ENSMUSG00000020173.17	7.36113	0.0115544	Cobl	0.414235	0	0.207117	0
ENSMUSG00000072721.8	7.35622	0.016752	Klra14-ps	0.411796	0	0.205898	0
ENSMUSG00000024076.9	7.35348	0.0133264	Vit	0.412256	0	0.206128	0
ENSMUSG00000041559.7	7.35348	0.0133264	Fmod	0.412256	0	0.206128	0
ENSMUSG00000059921.15	7.35348	0.0133264	Unc5c	0.412256	0	0.206128	0
ENSMUSG00000028876.7	7.34848	0.013747	Epha10	0.409817	0	0.204909	0
ENSMUSG00000033676.13	7.34572	0.0172899	Gabrb3	0.410278	0	0.205139	0
ENSMUSG00000097789.2	7.34572	0.0172899	Gm2115	0.410278	0	0.205139	0
ENSMUSG00000032281.11	7.34538	5.10308e-22	Acsbg1	6.3576	0.0408649	3.19923	0
ENSMUSG00000027796.2	7.33757	0.0398468	Smad9	0.4083	0	0.20415	0
ENSMUSG00000032186.14	7.33722	1.81093e-30	Tmod2	9.28205	0.0612973	4.67167	0
ENSMUSG00000031841.18	7.32464	0.0436207	Cdh13	0.402433	0	0.201216	0
ENSMUSG00000041540.16	7.32041	0.024285	Sox5	0.401443	0	0.200722	0
ENSMUSG00000092572.7	7.31838	0.0216126	Serpinb10	0.400949	0	0.200474	0
ENSMUSG00000060314.12	7.31637	0.0198116	Zfp941	0.400454	0	0.200227	0
ENSMUSG00000028373.16	7.30839	0.0158164	Astn2	0.398476	0	0.199238	0
ENSMUSG00000087651.2	7.30839	0.0158164	1500009L16Rik	0.398476	0	0.199238	0
ENSMUSG00000020279.10	7.30045	0.0141023	Il9r	0.396497	0	0.198249	0
ENSMUSG00000108228.1	7.30045	0.0141023	6430584L05Rik	0.396497	0	0.198249	0
ENSMUSG00000045333.15	7.29648	0.0137605	Zfp423	0.395508	0	0.197754	0
ENSMUSG00000034226.7	7.29251	0.0135895	Rhov	0.394519	0	0.19726	0
ENSMUSG00000040536.15	7.29251	0.0135895	Necab1	0.394519	0	0.19726	0
ENSMUSG00000064036.15	7.28853	0.0136359	Mro	0.39353	0	0.196765	0
ENSMUSG00000094164.2	7.28454	0.0138838	Ighv2-3	0.392541	0	0.19627	0
ENSMUSG00000020374.16	7.28053	0.0143521	Rasgef1c	0.391552	0	0.195776	0
ENSMUSG00000023224.12	7.2765	0.0151453	Serping1	0.390562	0	0.195281	0
ENSMUSG00000027861.13	7.26838	0.0180125	Casq2	0.388584	0	0.194292	0
ENSMUSG00000032452.12	7.26838	0.0180125	Clstn2	0.388584	0	0.194292	0
ENSMUSG00000091311.2	7.26838	0.0180125	Spata31d1b	0.388584	0	0.194292	0
ENSMUSG00000025902.13	7.26007	0.0255356	Sox17	0.386606	0	0.193303	0
ENSMUSG00000041649.13	7.25566	0.0461481	Klf8	0.385616	0	0.192808	0
ENSMUSG00000063442.5	7.25566	0.0461481	Gm7117	0.385616	0	0.192808	0
ENSMUSG00000031722.9	7.25546	3.10756e-28	Hp	8.78288	0.0612973	4.42209	0
ENSMUSG00000051527.11	7.24671	0.0152904	Usp29	0.382188	0	0.191094	0
ENSMUSG00000044447.4	7.22961	2.57523e-39	Dock5	11.2827	0.0787185	5.68069	0
ENSMUSG00000034780.6	7.22895	0.023733	B3galt1	0.376782	0	0.188391	0
ENSMUSG00000106609.1	7.2205	0.0194882	Gm43181	0.374803	0	0.187402	0
ENSMUSG00000048001.7	7.21743	0.0278002	Hes5	0.375264	0	0.187632	0
ENSMUSG00000051062.6	7.21628	0.0183698	Fbll1	0.373814	0	0.186907	0
ENSMUSG00000078532.9	7.21628	0.0183698	Nkain1	0.373814	0	0.186907	0
ENSMUSG00000030500.6	7.20786	0.017335	Slc17a6	0.371836	0	0.185918	0
ENSMUSG00000054169.7	7.20786	0.017335	Ceacam10	0.371836	0	0.185918	0
ENSMUSG00000056306.5	7.20786	0.017335	Sertm1	0.371836	0	0.185918	0
ENSMUSG00000028528.16	7.20218	2.54218e-11	Dnajc6	3.06535	0.0204324	1.54289	0
ENSMUSG00000035189.16	7.1994	0.0174448	Ano4	0.369857	0	0.184929	0
ENSMUSG00000027350.8	7.19533	1.74928e-11	Chgb	2.9737	0.0174211	1.49556	0
ENSMUSG00000105229.1	7.19515	0.0179556	Gm43149	0.368868	0	0.184434	0
ENSMUSG00000007944.8	7.18959	2.84074e-07	Ttc9b	1.66683	0.00871057	0.837771	0
ENSMUSG00000043811.5	7.1866	0.0199853	Rtn4r	0.36689	0	0.183445	0
ENSMUSG00000091028.1	7.1866	0.0199853	Gm10722	0.36689	0	0.183445	0
ENSMUSG00000033726.8	7.18228	0.0217969	Emx1	0.365901	0	0.18295	0
ENSMUSG00000054679.8	7.18228	0.0217969	Srsf12	0.365901	0	0.18295	0
ENSMUSG00000096632.2	7.18228	0.0217969	Igkv9-124	0.365901	0	0.18295	0
ENSMUSG00000106010.1	7.18228	0.0217969	Gm42616	0.365901	0	0.18295	0
ENSMUSG00000074457.10	7.1796	1.29081e-11	S100a16	3.01412	0.0204324	1.51727	0
ENSMUSG00000021010.7	7.17792	0.0247165	Npas3	0.364911	0	0.182456	0
ENSMUSG00000031302.16	7.17792	0.0247165	Nlgn3	0.364911	0	0.182456	0
ENSMUSG00000090122.3	7.17792	0.0247165	Kcne1l	0.364911	0	0.182456	0
ENSMUSG00000100252.6	7.17349	0.0303964	Mir124-2hg	0.363922	0	0.181961	0
ENSMUSG00000027574.15	7.14609	0.0208376	Nkain4	0.356537	0	0.178269	0
ENSMUSG00000050315.13	7.14045	0.0343235	Synpo2	0.354098	0	0.177049	0
ENSMUSG00000001864.13	7.1359	0.0285169	Aif1l	0.353109	0	0.176555	0
ENSMUSG00000037712.15	7.13474	2.48605e-10	Fermt2	2.8465	0.0174211	1.43196	0
ENSMUSG00000020926.16	7.12688	5.54111e-11	Adam11	2.90664	0.0204324	1.46353	0
ENSMUSG00000017737.2	7.12643	8.39137e-58	Mmp9	20.7144	0.157437	10.4359	0
ENSMUSG00000030792.7	7.12583	0.0386163	Dkkl1	0.352086	0	0.176043	0
ENSMUSG00000039913.12	7.12241	0.0225118	Pak7	0.350142	0	0.175071	0
ENSMUSG00000041423.16	7.12241	0.0225118	Paqr6	0.350142	0	0.175071	0
ENSMUSG00000102293.1	7.12241	0.0225118	Gm37541	0.350142	0	0.175071	0
ENSMUSG00000106896.1	7.11343	0.0215933	G630022F23Rik	0.348163	0	0.174082	0
ENSMUSG00000038764.14	7.10892	0.0216411	Ptpn3	0.347174	0	0.173587	0
ENSMUSG00000030307.8	7.10329	6.28808e-10	Slc6a11	2.8618	0.0204324	1.44112	0
ENSMUSG00000060780.2	7.09987	0.0228992	Lrrtm1	0.345196	0	0.172598	0
ENSMUSG00000097182.2	7.09987	0.0228992	A830009L08Rik	0.345196	0	0.172598	0
ENSMUSG00000086040.8	7.09584	1.09455e-10	Wipf3	2.84838	0.0204324	1.4344	0
ENSMUSG00000051985.12	7.09531	0.0241329	Igfn1	0.344207	0	0.172103	0
ENSMUSG00000039278.10	7.09306	9.78535e-43	Pcsk1n	12.5319	0.090117	6.31101	0
ENSMUSG00000030154.10	7.09071	0.0262661	Klrb1f	0.343217	0	0.171609	0
ENSMUSG00000075316.11	7.09071	0.0262661	Scn9a	0.343217	0	0.171609	0
ENSMUSG00000053310.11	7.0889	4.77028e-60	Nrgn	19.7209	0.14238	9.93164	0
ENSMUSG00000022057.7	7.08137	0.0356911	Adamdec1	0.341239	0	0.170619	0
ENSMUSG00000035184.15	7.08137	0.0356911	Fam124a	0.341239	0	0.170619	0
ENSMUSG00000039717.15	7.08003	0.0268862	Ralyl	0.339789	0	0.169895	0
ENSMUSG00000072718.6	7.07539	0.0252943	Klra10	0.3388	0	0.1694	0
ENSMUSG00000078640.9	7.07539	0.0252943	Gm11627	0.3388	0	0.1694	0
ENSMUSG00000053475.5	7.05913	0.0241199	Tnfaip6	0.335338	0	0.167669	0
ENSMUSG00000079852.4	7.0568	0.0243588	Klra4	0.334843	0	0.167422	0
ENSMUSG00000031028.14	7.04987	2.15352e-10	Tub	2.75672	0.0204324	1.38858	0
ENSMUSG00000027797.15	7.04869	2.27856e-25	Dclk1	7.53141	0.058286	3.79485	0
ENSMUSG00000034764.15	7.04128	0.0400715	1700006J14Rik	0.330426	0	0.165213	0
ENSMUSG00000087382.7	7.03787	0.0323264	Ctcflos	0.330886	0	0.165443	0
ENSMUSG00000030898.14	7.03642	0.0341714	Cckbr	0.329437	0	0.164718	0
ENSMUSG00000049565.16	7.03301	0.0385054	Aknad1	0.329897	0	0.164949	0
ENSMUSG00000085897.2	7.03301	0.0385054	Gm11604	0.329897	0	0.164949	0
ENSMUSG00000096515.5	7.0268	0.0287507	Igkv14-100	0.327458	0	0.163729	0
ENSMUSG00000039372.5	7.022	0.0275337	2021-03-05	0.326469	0	0.163235	0
ENSMUSG00000097282.1	7.022	0.0275337	5031415H12Rik	0.326469	0	0.163235	0
ENSMUSG00000105160.1	7.0172	0.0269188	A530030E21Rik	0.32548	0	0.16274	0
ENSMUSG00000020052.7	7.01238	0.0267935	Ascl1	0.324491	0	0.162245	0
ENSMUSG00000026344.9	7.01238	0.0267935	Lypd1	0.324491	0	0.162245	0
ENSMUSG00000038765.13	7.01238	0.0267935	Lmx1b	0.324491	0	0.162245	0
ENSMUSG00000046487.6	7.01238	0.0267935	Mospd4	0.324491	0	0.162245	0
ENSMUSG00000019577.6	7.00756	0.0270844	Pdk4	0.323502	0	0.161751	0
ENSMUSG00000106905.1	7.00756	0.0270844	Gm42741	0.323502	0	0.161751	0
ENSMUSG00000033427.13	7.00271	0.0278612	Upb1	0.322512	0	0.161256	0
ENSMUSG00000037843.6	7.00271	0.0278612	Vstm2l	0.322512	0	0.161256	0
ENSMUSG00000037990.18	6.99785	0.0293158	Sh3rf3	0.321523	0	0.160762	0
ENSMUSG00000049112.9	6.99785	0.0293158	Oxtr	0.321523	0	0.160762	0
ENSMUSG00000052373.14	6.99785	0.0293158	Mpp3	0.321523	0	0.160762	0
ENSMUSG00000096999.1	6.99785	0.0293158	Gm26793	0.321523	0	0.160762	0
ENSMUSG00000098000.1	6.99785	0.0293158	Gm27026	0.321523	0	0.160762	0
ENSMUSG00000048498.7	6.99671	6.1173e-34	Cd300e	11.6103	0.0871057	5.84868	0
ENSMUSG00000091002.2	6.99294	0.0316823	Tcerg1l	0.320534	0	0.160267	0
ENSMUSG00000030401.16	6.99249	1.06632e-13	Rtn2	3.8199	0.0306487	1.92528	0
ENSMUSG00000030218.2	6.98799	0.0351986	Mgp	0.319545	0	0.159772	0
ENSMUSG00000030606.8	6.98297	0.0417894	Hapln3	0.318556	0	0.159278	0
ENSMUSG00000027210.20	6.97129	3.96983e-08	Meis2	2.5406	0.0174211	1.27901	0
ENSMUSG00000044938.8	6.94399	0.0336042	Klhl31	0.309687	0	0.154843	0
ENSMUSG00000028919.11	6.93633	0.0383837	Arhgef19	0.308203	0	0.154102	0
ENSMUSG00000048978.13	6.93496	8.56807e-51	Nrsn1	15.7204	0.130982	7.92569	0
ENSMUSG00000029120.10	6.93221	9.33408e-76	Ppp2r2c	26.3892	0.215076	13.3021	0
ENSMUSG00000031293.13	6.92958	0.0406046	Rs1	0.305764	0	0.152882	0
ENSMUSG00000031596.15	6.92958	0.0406046	Slc7a2	0.305764	0	0.152882	0
ENSMUSG00000058537.4	6.92958	0.0406046	AW822073	0.305764	0	0.152882	0
ENSMUSG00000033377.14	6.9244	0.0372598	Palmd	0.304775	0	0.152387	0
ENSMUSG00000035486.14	6.9244	0.0372598	Plk5	0.304775	0	0.152387	0
ENSMUSG00000075478.2	6.9244	0.0372598	Slitrk1	0.304775	0	0.152387	0
ENSMUSG00000079597.1	6.9244	0.0372598	Gm5483	0.304775	0	0.152387	0
ENSMUSG00000091636.1	6.9244	0.0372598	A330050F15Rik	0.304775	0	0.152387	0
ENSMUSG00000104687.1	6.9244	0.0372598	Gm42899	0.304775	0	0.152387	0
ENSMUSG00000031284.16	6.91924	0.0351986	Pak3	0.303786	0	0.151893	0
ENSMUSG00000094787.2	6.91924	0.0351986	Ighv1-54	0.303786	0	0.151893	0
ENSMUSG00000021301.8	6.91408	0.0341555	Hecw1	0.302797	0	0.151398	0
ENSMUSG00000063632.6	6.91408	0.0341555	Sox11	0.302797	0	0.151398	0
ENSMUSG00000105250.1	6.91408	0.0341555	Gm29736	0.302797	0	0.151398	0
ENSMUSG00000108325.1	6.91408	0.0341555	RP23-154P9.3	0.302797	0	0.151398	0
ENSMUSG00000026835.15	6.90891	0.0337042	Fcnb	0.301807	0	0.150904	0
ENSMUSG00000066607.4	6.90615	2.48532e-14	6030419C18Rik	4.71636	0.0408649	2.37861	0
ENSMUSG00000029403.14	6.90374	0.033768	Cdkl2	0.300818	0	0.150409	0
ENSMUSG00000038077.7	6.90374	0.033768	Kcna6	0.300818	0	0.150409	0
ENSMUSG00000028883.17	6.89854	0.0344491	Sema3a	0.299829	0	0.149915	0
ENSMUSG00000085844.1	6.89854	0.0344491	Gm11690	0.299829	0	0.149915	0
ENSMUSG00000037944.8	6.89621	2.53352e-104	Ccr7	34.7647	0.30584	17.5353	0
ENSMUSG00000041986.15	6.89331	0.0358271	Elmod1	0.29884	0	0.14942	0
ENSMUSG00000045441.5	6.89331	0.0358271	Gprin3	0.29884	0	0.14942	0
ENSMUSG00000035849.14	6.88805	0.0381801	Krt222	0.297851	0	0.148925	0
ENSMUSG00000056366.4	6.88805	0.0381801	Fabp3-ps1	0.297851	0	0.148925	0
ENSMUSG00000032297.11	6.87735	0.0497275	Celf6	0.295872	0	0.147936	0
ENSMUSG00000082143.1	6.8623	0.0388194	Gm12864	0.29195	0	0.145975	0
ENSMUSG00000034584.3	6.85157	0.0375205	Exph5	0.289971	0	0.144986	0
ENSMUSG00000031760.8	6.84762	2.21968e-36	Mt3	12.5002	0.104527	6.30237	0
ENSMUSG00000022623.15	6.84512	5.99861e-35	Shank3	12.4725	0.104527	6.28854	0
ENSMUSG00000067591.12	6.84348	0.0381981	Klra3	0.288487	0	0.144244	0
ENSMUSG00000002341.8	6.84128	4.68679e-09	Ncan	2.32175	0.0174211	1.16958	0
ENSMUSG00000029380.11	6.8353	5.11151e-14	Cxcl1	4.33074	0.0348423	2.18279	0
ENSMUSG00000029608.10	6.83324	1.90292e-55	Rph3a	16.6639	0.148403	8.40615	0
ENSMUSG00000059657.4	6.82431	0.0495649	Stfa2l1	0.285025	0	0.142513	0
ENSMUSG00000049556.4	6.81971	5.6704e-09	Lingo1	2.35524	0.0204324	1.18784	0
ENSMUSG00000020684.14	6.80691	9.71542e-41	Rasl10b	12.4775	0.116572	6.29703	0
ENSMUSG00000051748.2	6.80356	9.47284e-09	Wfdc21	2.26253	0.0174211	1.13998	0
ENSMUSG00000022656.15	6.80302	0.0432311	Pvrl3	0.280113	0	0.140057	0
ENSMUSG00000026043.18	6.80302	0.0432311	Col3a1	0.280113	0	0.140057	0
ENSMUSG00000075270.11	6.80302	0.0432311	Pde11a	0.280113	0	0.140057	0
ENSMUSG00000029211.11	6.79744	0.0421446	Gabra4	0.279124	0	0.139562	0
ENSMUSG00000045174.10	6.79744	0.0421446	Amer3	0.279124	0	0.139562	0
ENSMUSG00000046768.13	6.79744	0.0421446	Rhoj	0.279124	0	0.139562	0
ENSMUSG00000052396.7	6.79744	0.0421446	Mogat2	0.279124	0	0.139562	0
ENSMUSG00000064201.8	6.79465	0.041956	Krt2	0.27863	0	0.139315	0
ENSMUSG00000026841.7	6.79185	0.0419398	Fibcd1	0.278135	0	0.139067	0
ENSMUSG00000087196.1	6.79185	0.0419398	Gm13373	0.278135	0	0.139067	0
ENSMUSG00000047361.15	6.78624	0.0424203	Gm973	0.277146	0	0.138573	0
ENSMUSG00000060257.2	6.78624	0.0424203	Scrt2	0.277146	0	0.138573	0
ENSMUSG00000005148.7	6.78343	0.0430648	Klf5	0.276651	0	0.138326	0
ENSMUSG00000079022.9	6.77777	0.0450788	Col22a1	0.275662	0	0.137831	0
ENSMUSG00000028246.13	6.77493	0.0465638	Faxc	0.275167	0	0.137584	0
ENSMUSG00000050423.10	6.77493	0.0465638	Ppp1r3g	0.275167	0	0.137584	0
ENSMUSG00000057766.13	6.77493	0.0465638	Ankrd29	0.275167	0	0.137584	0
ENSMUSG00000062563.14	6.77493	0.0465638	Cys1	0.275167	0	0.137584	0
ENSMUSG00000027858.13	6.75308	1.79461e-19	Tspan2	6.22401	0.0612973	3.14265	0
ENSMUSG00000061524.8	6.73539	0.0473457	Zic2	0.267288	0	0.133644	0
ENSMUSG00000063628.2	6.72663	0.0476031	Gm7665	0.265804	0	0.132902	0
ENSMUSG00000047085.14	6.72169	5.63457e-08	Lrrc4b	2.1329	0.0174211	1.07516	0
ENSMUSG00000053963.6	6.67816	3.86427e-20	6330403A02Rik	5.76388	0.0552747	2.90958	0
ENSMUSG00000017400.10	6.63316	7.97099e-13	Stac2	3.90371	0.0408649	1.97229	0
ENSMUSG00000037217.15	6.58379	5.20047e-23	Syn1	7.09237	0.0726959	3.58253	0
ENSMUSG00000019256.17	6.56534	4.24395e-34	Ahr	13.5585	0.139369	6.84894	0
ENSMUSG00000019146.2	6.55733	1.48591e-07	Cacng2	1.96617	0.0204324	0.993299	0
ENSMUSG00000030427.17	6.54347	2.44866e-07	Lilra6	1.94889	0.0204324	0.984661	0
ENSMUSG00000027500.10	6.53668	1.04429e-11	Stmn2	3.65229	0.0408649	1.84658	0
ENSMUSG00000020846.6	6.52782	2.88388e-16	Fam101b	5.11688	0.0522634	2.58457	0
ENSMUSG00000005125.12	6.51219	2.2673e-19	Ndrg1	6.08099	0.0700079	3.0755	0
ENSMUSG00000069806.5	6.46338	7.68704e-32	Cacng7	9.70413	0.110549	4.90734	0
ENSMUSG00000055254.14	6.44833	1.16785e-23	Ntrk2	8.21474	0.0991509	4.15694	0
ENSMUSG00000042078.14	6.44249	0.000222413	Svop	0.987781	0.00871057	0.498246	0
ENSMUSG00000025666.16	6.43717	1.29887e-06	Tmem47	1.74774	0.0174211	0.882581	0
ENSMUSG00000022231.9	6.43486	0.000251705	Sema5a	1.01191	0.0102162	0.511065	0
ENSMUSG00000063297.7	6.4334	4.18434e-11	Luzp2	3.40224	0.0408649	1.72155	0
ENSMUSG00000099696.6	6.41653	1.39083e-06	2900052N01Rik	1.72308	0.0174211	0.87025	0
ENSMUSG00000022629.16	6.38685	1.9586e-06	Kif21a	1.74873	0.0204324	0.884581	0
ENSMUSG00000022582.4	6.38426	0.000311165	Ly6g	0.948811	0.00871057	0.478761	0
ENSMUSG00000004296.14	6.37923	5.31887e-12	Il12b	4.05706	0.0510811	2.05407	0
ENSMUSG00000056596.8	6.3623	5.17236e-14	Trnp1	4.55177	0.0522634	2.30202	0
ENSMUSG00000030109.15	6.34314	0.000730152	Slc6a12	0.948845	0.0102162	0.47953	0
ENSMUSG00000020428.13	6.34123	1.70413e-06	Gabra6	1.69446	0.0204324	0.857446	0
ENSMUSG00000020598.15	6.32022	4.91958e-06	Nrcam	1.60966	0.0174211	0.813542	0
ENSMUSG00000022212.15	6.31904	4.44748e-06	Cpne6	1.60867	0.0174211	0.813047	0
ENSMUSG00000033208.7	6.31549	9.95641e-58	S100b	22.7962	0.287772	11.542	0
ENSMUSG00000054901.5	6.31514	0.00107762	Arhgef33	0.903905	0.00871057	0.456308	0
ENSMUSG00000014602.15	6.30053	3.04559e-123	Kif1a	44.1781	0.582214	22.3802	0
ENSMUSG00000021879.12	6.28902	4.08013e-21	Dnah12	8.42005	0.104527	4.26229	0
ENSMUSG00000026424.8	6.28325	8.62726e-10	Gpr37l1	3.07037	0.0408649	1.55562	0
ENSMUSG00000039264.9	6.2659	2.42319e-10	Gimap3	2.9673	0.0378536	1.50258	0
ENSMUSG00000025658.16	6.25862	5.97268e-06	Cnksr2	1.54451	0.0174211	0.780967	0
ENSMUSG00000021373.15	6.24386	1.13442e-05	Cap2	1.52822	0.0174211	0.772823	0
ENSMUSG00000040867.11	6.23993	6.87687e-12	Begain	3.64777	0.0495754	1.84867	0
ENSMUSG00000056553.14	6.23589	0.00082206	Ptprn2	0.85511	0.00871057	0.43191	0
ENSMUSG00000061451.13	6.23495	9.61558e-10	Tmem151a	2.9037	0.0378536	1.47078	0
ENSMUSG00000026163.17	6.22093	6.35783e-06	Sphkap	1.50409	0.0174211	0.760756	0
ENSMUSG00000010086.17	6.21993	6.55288e-06	Rnf112	1.5031	0.0174211	0.760262	0
ENSMUSG00000022044.14	6.20142	7.54119e-06	Stmn4	1.48339	0.0174211	0.750404	0
ENSMUSG00000031654.15	6.20035	7.56826e-06	Cbln1	1.4824	0.0174211	0.749909	0
ENSMUSG00000027525.17	6.19758	2.80625e-15	Phactr3	5.34173	0.0696846	2.70571	0
ENSMUSG00000027375.14	6.19096	5.23976e-16	Mal	5.52136	0.0787185	2.80004	0
ENSMUSG00000021700.9	6.18929	2.71951e-17	Rab3c	6.58345	0.0871057	3.33528	0
ENSMUSG00000037736.18	6.16786	5.82833e-10	Limch1	2.77442	0.0378536	1.40614	0
ENSMUSG00000054892.14	6.16655	1.31976e-05	Txk	1.50314	0.0204324	0.761784	0
ENSMUSG00000054863.8	6.16117	6.00911e-09	Fam19a5	2.69754	0.0348423	1.36619	0
ENSMUSG00000026959.13	6.15651	2.09271e-05	Grin1	1.43509	0.0174211	0.726254	0
ENSMUSG00000037625.7	6.15394	1.14674e-05	Cldn11	1.43505	0.0174211	0.726237	0
ENSMUSG00000045551.7	6.14129	8.99625e-05	Fpr1	1.4853	0.0204324	0.752865	0
ENSMUSG00000041378.1	6.13439	2.22593e-05	Cldn5	1.47059	0.0204324	0.745514	0
ENSMUSG00000028444.17	6.13413	1.9009e-05	Cntfr	1.47251	0.0204324	0.746469	0
ENSMUSG00000023011.7	6.12093	2.54746e-14	Faim2	5.05872	0.0696846	2.5642	0
ENSMUSG00000035805.13	6.11896	1.86427e-16	Mlc1	5.12677	0.0726959	2.59973	0
ENSMUSG00000026259.14	6.11831	7.39074e-09	Ngef	2.6196	0.0348423	1.32722	0
ENSMUSG00000046314.15	6.0991	1.62286e-09	Stxbp6	2.64426	0.0378536	1.34106	0
ENSMUSG00000005089.15	6.06654	9.63586e-93	Slc1a2	36.0974	0.552747	18.3251	0
ENSMUSG00000060429.11	6.05809	0.00240738	Sntb1	0.781125	0.0102162	0.39567	0
ENSMUSG00000052234.2	6.05599	9.01238e-11	Epx	33.3366	0.513924	16.9252	0
ENSMUSG00000051682.15	6.04913	2.48661e-60	Treml4	21.7395	0.343694	11.0416	0
ENSMUSG00000029436.9	6.04604	2.70612e-05	Mmp17	1.38474	0.0204324	0.702586	0
ENSMUSG00000045087.8	6.03185	3.82647e-27	S1pr5	10.5425	0.159802	5.35116	0
ENSMUSG00000033061.15	6.0286	0.00576273	Resp18	0.764905	0.0102162	0.387561	0
ENSMUSG00000069601.13	6.01935	6.24319e-17	Ank3	6.96425	0.104527	3.53439	0
ENSMUSG00000029778.12	5.99879	3.42704e-08	Adcyap1r1	2.52689	0.0408649	1.28388	0
ENSMUSG00000073680.2	5.99498	1.35362e-15	Tmem88b	4.76232	0.0757072	2.41901	0
ENSMUSG00000030519.14	5.98133	1.32386e-06	Apba2	2.36718	0.0348423	1.20101	0
ENSMUSG00000035964.7	5.97921	4.04238e-05	Tmem59l	1.32164	0.0204324	0.671034	0
ENSMUSG00000029838.11	5.96078	2.61302e-14	Ptn	5.60022	0.0871057	2.84366	0
ENSMUSG00000031538.5	5.95784	5.58155e-05	Plat	1.25062	0.0174211	0.63402	0
ENSMUSG00000027254.13	5.94393	1.0664e-66	Map1a	29.766	0.494461	15.1302	0
ENSMUSG00000022416.15	5.94093	2.18501e-12	Cacna1i	4.45804	0.0696846	2.26386	0
ENSMUSG00000046709.16	5.93015	1.13051e-07	Mapk10	2.29511	0.0348423	1.16498	0
ENSMUSG00000037855.15	5.92199	1.63869e-47	Zfp365	19.5058	0.325626	9.91573	0
ENSMUSG00000025189.8	5.91824	0.000169004	Cnnm1	1.21606	0.0174211	0.616743	0
ENSMUSG00000022126.6	5.90912	3.68529e-64	Irg1	27.5371	0.483709	14.0104	0
ENSMUSG00000041889.7	5.90819	4.30169e-06	Shisa4	1.81678	0.0306487	0.923714	0
ENSMUSG00000021298.7	5.90702	5.6935e-35	Gpr132	29.4026	0.496826	14.9497	0
ENSMUSG00000032773.9	5.90676	8.85358e-05	Chrm1	1.20624	0.0174211	0.611831	0
ENSMUSG00000006205.13	5.89491	3.50354e-07	Htra1	2.23596	0.0348423	1.1354	0
ENSMUSG00000020396.8	5.88532	0.000184998	Nefh	1.2398	0.0204324	0.630119	0
ENSMUSG00000025738.7	5.86204	4.7481e-102	Fbxl16	38.8027	0.691257	19.747	0
ENSMUSG00000025272.16	5.85072	0.000239079	Tro	1.15985	0.0174211	0.588636	0
ENSMUSG00000022586.11	5.85068	8.6708e-11	Ly6i	4.44627	0.0817297	2.264	0
ENSMUSG00000026833.18	5.85022	1.36939e-28	Olfm1	11.8419	0.218734	6.03032	0
ENSMUSG00000029309.7	5.84987	1.89272e-63	Sparcl1	39.7753	0.703515	20.2394	0
ENSMUSG00000035042.2	5.84987	4.78292e-69	Ccl5	30.1584	0.553717	15.3561	0
ENSMUSG00000033615.9	5.84171	6.57225e-49	Cplx1	16.7048	0.302829	8.50384	0
ENSMUSG00000031517.7	5.82572	4.10247e-17	Gpm6a	9.00971	0.15679	4.58325	0
ENSMUSG00000024395.7	5.81819	0.000179184	Lims2	1.13374	0.0174211	0.57558	0
ENSMUSG00000030325.16	5.81358	9.94165e-08	Klrb1c	2.16936	0.0378536	1.10361	0
ENSMUSG00000033595.6	5.7875	0.000180868	Lgi3	1.1589	0.0204324	0.589664	0
ENSMUSG00000022340.14	5.78612	0.00018196	Sybu	1.15791	0.0204324	0.589169	0
ENSMUSG00000020591.10	5.77026	1.09415e-08	Ntsr2	3.00034	0.0522634	1.5263	0
ENSMUSG00000039693.11	5.76702	0.000292882	Msantd3	1.09282	0.0174211	0.555123	0
ENSMUSG00000026579.8	5.75818	9.31487e-17	F5	15.0177	0.278738	7.6482	0
ENSMUSG00000027894.14	5.75707	1.39261e-08	Slc6a17	2.97561	0.0522634	1.51394	0
ENSMUSG00000039601.15	5.7475	3.66017e-15	Rcan2	5.0123	0.0961396	2.55422	0
ENSMUSG00000017978.18	5.74327	0.000317892	Cadps2	1.07555	0.0174211	0.546484	0
ENSMUSG00000052572.16	5.74039	1.70993e-25	Dlg2	13.2025	0.246907	6.72471	0
ENSMUSG00000017002.14	5.73641	2.28024e-14	Slpi	4.85895	0.090117	2.47454	0
ENSMUSG00000040147.14	5.70904	0.00550707	Maob	1.04541	0.0174211	0.531416	0
ENSMUSG00000030413.7	5.7026	5.88949e-38	Pglyrp1	13.664	0.269169	6.96658	0
ENSMUSG00000074417.9	5.69321	2.45803e-05	Gm14548	1.56917	0.0306487	0.799911	0
ENSMUSG00000061911.14	5.69225	2.49121e-06	Myt1l	1.94055	0.0348423	0.987696	0
ENSMUSG00000044550.11	5.68516	0.000487163	Tceal3	1.08194	0.0204324	0.551188	0
ENSMUSG00000029379.10	5.68339	0.000534388	Cxcl3	1.08095	0.0204324	0.550693	0
ENSMUSG00000055567.16	5.67767	7.93774e-12	Unc80	5.47186	0.104527	2.7882	0
ENSMUSG00000016349.10	5.67183	1.12329e-41	Eef1a2	15.5657	0.311216	7.93844	0
ENSMUSG00000037979.13	5.66747	2.2005e-06	Ccdc92	2.01499	0.0408649	1.02793	0
ENSMUSG00000034336.3	5.66484	1.98152e-09	Ina	2.84742	0.0552747	1.45135	0
ENSMUSG00000062444.14	5.64793	3.17947e-05	Ap3b2	1.51988	0.0306487	0.775266	0
ENSMUSG00000036815.16	5.64072	0.00132549	Dpp10	1.05234	0.0204324	0.536384	0
ENSMUSG00000102133.1	5.63914	0.0152793	Gm37106	0.561216	0.00871057	0.284963	0
ENSMUSG00000037992.16	5.63328	8.5314e-31	Rara	13.6725	0.277556	6.97504	0
ENSMUSG00000041205.7	5.63258	3.22701e-06	Map6d1	1.96765	0.0408649	1.00426	0
ENSMUSG00000021750.15	5.62823	2.93915e-45	Fam107a	19.1044	0.408002	9.7562	0
ENSMUSG00000022619.5	5.6234	5.65341e-18	Mapk8ip2	7.90423	0.159802	4.03202	0
ENSMUSG00000028782.14	5.61804	2.38124e-18	Adgrb2	6.35375	0.133993	3.24387	0
ENSMUSG00000003657.8	5.607	0.000875044	Calb2	0.97644	0.0174211	0.49693	0
ENSMUSG00000018924.6	5.6069	6.5693e-54	Alox15	22.4744	0.478869	11.4766	0
ENSMUSG00000000416.16	5.60228	0.000691813	Cttnbp2	1.02082	0.0204324	0.520625	0
ENSMUSG00000053046.14	5.59776	7.1906e-08	Brsk2	2.8282	0.0612973	1.44475	0
ENSMUSG00000023092.16	5.59758	0.000704576	Fhl1	1.01785	0.0204324	0.519141	0
ENSMUSG00000032118.15	5.58932	7.23641e-12	Fez1	5.1455	0.104527	2.62501	0
ENSMUSG00000051111.15	5.5849	0.0195538	Sv2c	0.563194	0.0102162	0.286705	0
ENSMUSG00000033981.14	5.57376	7.42386e-06	Gria2	1.78618	0.0348423	0.910513	0
ENSMUSG00000032561.14	5.56602	7.64303e-06	Acpp	1.88133	0.0408649	0.961099	0
ENSMUSG00000039809.10	5.55942	9.69109e-09	Gabbr2	2.69602	0.058286	1.37715	0
ENSMUSG00000037428.14	5.55113	9.12118e-06	Vgf	1.75855	0.0348423	0.896698	0
ENSMUSG00000005540.10	5.54857	4.56099e-14	Fcer2a	5.19076	0.113561	2.65216	0
ENSMUSG00000044117.12	5.54378	2.41352e-07	2900011O08Rik	2.56137	0.0522634	1.30682	0
ENSMUSG00000070304.11	5.52284	4.3505e-06	Scn2b	2.69563	0.0612973	1.37846	0
ENSMUSG00000030854.16	5.50807	2.32189e-09	Ptpn5	3.45209	0.0787185	1.76541	0
ENSMUSG00000061080.11	5.50419	8.77297e-08	Lsamp	2.54271	0.0552747	1.29899	0
ENSMUSG00000032368.14	5.50202	1.03484e-07	Zic1	2.59055	0.058286	1.32442	0
ENSMUSG00000028655.11	5.50096	0.000132457	Mfsd2a	1.37442	0.0306487	0.702535	0
ENSMUSG00000071341.4	5.4945	0.0206955	Egr4	0.507936	0.00871057	0.258323	0
ENSMUSG00000039167.11	5.48767	0.0219096	Adgrl4	0.527651	0.0102162	0.268934	0
ENSMUSG00000026825.17	5.4876	1.0983e-34	Dnm1	12.2863	0.285408	6.28586	0
ENSMUSG00000024681.11	5.48157	0.00179083	Ms4a3	0.894081	0.0174211	0.455751	0
ENSMUSG00000031779.3	5.47657	3.22489e-43	Ccl22	19.8141	0.453596	10.1339	0
ENSMUSG00000051335.5	5.47284	2.45967e-21	Gfod1	14.2337	0.341329	7.28754	0
ENSMUSG00000027273.13	5.47019	1.56154e-19	Snap25	23.741	0.546078	12.1435	0
ENSMUSG00000058297.16	5.46889	1.17995e-15	Spock2	7.53134	0.180881	3.85611	0
ENSMUSG00000084956.7	5.46501	5.97147e-08	Gm16194	3.83972	0.091946	1.96583	0
ENSMUSG00000043932.5	5.45982	0.00339677	Klri2	0.878322	0.0174211	0.447871	0
ENSMUSG00000036570.14	5.45795	4.81632e-07	Fxyd1	2.08107	0.0465642	1.06382	0
ENSMUSG00000036745.15	5.43227	1.18964e-09	Ttll7	3.2271	0.0757072	1.6514	0
ENSMUSG00000040003.18	5.43099	9.02016e-06	Magi2	1.6634	0.0378536	0.850628	0
ENSMUSG00000095753.2	5.42874	0.00204825	Igkv4-53	0.906411	0.0204324	0.463422	0
ENSMUSG00000095788.6	5.42259	2.2615e-09	Sirpb1a	4.5704	0.104527	2.33746	0
ENSMUSG00000020848.7	5.42227	3.68004e-05	Doc2b	1.60472	0.0348423	0.819779	0
ENSMUSG00000020178.5	5.42012	9.24261e-08	Adora2a	3.08853	0.0696846	1.57911	0
ENSMUSG00000035864.14	5.41572	2.128e-13	Syt1	5.41289	0.127971	2.77043	0
ENSMUSG00000034472.13	5.41562	6.80743e-22	Rasd2	9.97013	0.23852	5.10433	0
ENSMUSG00000057880.12	5.40973	8.7799e-20	Abat	6.98595	0.168835	3.57739	0
ENSMUSG00000026204.15	5.40506	1.22119e-13	Ptprn	4.64495	0.110549	2.37775	0
ENSMUSG00000054934.10	5.40154	0.0248315	Kcnmb4	0.496594	0.0102162	0.253405	0
ENSMUSG00000019929.15	5.38698	0.00302884	Dcn	0.836383	0.0174211	0.426902	0
ENSMUSG00000027612.7	5.38658	1.34726e-05	Mmp24	1.61454	0.0378536	0.826197	0
ENSMUSG00000028488.15	5.38571	1.25094e-07	Sh3gl2	2.39079	0.058286	1.22454	0
ENSMUSG00000084320.2	5.38555	0.031936	Gm14125	0.492143	0.0102162	0.251179	0
ENSMUSG00000038146.7	5.38099	0.00258031	Notch3	0.877793	0.0204324	0.449113	0
ENSMUSG00000040314.1	5.37064	0.000126883	Ctsg	1.651	0.0408649	0.845935	0
ENSMUSG00000035934.15	5.36593	0.00424598	Pknox2	0.870869	0.0204324	0.445651	0
ENSMUSG00000071234.2	5.36238	5.34833e-05	Syndig1l	1.63722	0.0408649	0.839044	0
ENSMUSG00000032011.4	5.36124	4.36434e-11	Thy1	3.83573	0.0961396	1.96594	0
ENSMUSG00000074923.10	5.3607	2.9471e-11	Pak6	3.83665	0.0961396	1.9664	0
ENSMUSG00000017390.15	5.36067	2.63377e-39	Aldoc	40.9503	1.02312	20.9867	0
ENSMUSG00000057715.13	5.35023	0.00389262	A830018L16Rik	0.814689	0.0174211	0.416055	0
ENSMUSG00000079657.10	5.34482	0.00305126	Rab26	0.856099	0.0204324	0.438266	0
ENSMUSG00000032181.6	5.34073	5.78986e-10	Scg3	4.4858	0.113561	2.29968	0
ENSMUSG00000026442.14	5.33922	1.79473e-09	Nfasc	4.31402	0.104527	2.20928	0
ENSMUSG00000029086.15	5.33621	0.0139584	Prom1	0.801898	0.0174211	0.409659	0
ENSMUSG00000006345.10	5.32676	0.0322369	Ggt1	0.471932	0.0102162	0.241074	0
ENSMUSG00000020642.12	5.32461	1.56364e-12	Rnf144a	4.39002	0.110549	2.25029	0
ENSMUSG00000025739.13	5.31376	0.00515035	Gng13	0.793489	0.0174211	0.405455	0
ENSMUSG00000034686.7	5.3098	1.77938e-08	Prr7	2.91593	0.0726959	1.49431	0
ENSMUSG00000031962.5	5.30537	0.0392943	Cdh15	0.443842	0.00871057	0.226277	0
ENSMUSG00000107760.1	5.30171	0.00390297	Gm44401	0.831437	0.0204324	0.425935	0
ENSMUSG00000033419.15	5.30088	3.4943e-09	Snap91	4.19767	0.104527	2.1511	0
ENSMUSG00000039232.11	5.30022	2.86976e-17	Stx11	6.57953	0.174858	3.37719	0
ENSMUSG00000062380.3	5.29868	2.07236e-09	Tubb3	3.62947	0.0931283	1.8613	0
ENSMUSG00000020154.9	5.29427	0.00488935	Ptprb	0.784092	0.0174211	0.400757	0
ENSMUSG00000054459.6	5.2893	1.56981e-11	Vsnl1	7.50371	0.191633	3.84767	0
ENSMUSG00000025330.6	5.28766	5.15052e-28	Padi4	10.5504	0.276374	5.41339	0
ENSMUSG00000015981.12	5.28399	0.000301756	Stk32c	1.45187	0.0348423	0.743355	0
ENSMUSG00000024659.14	5.28168	1.79666e-13	Anxa1	11.8613	0.323908	6.09262	0
ENSMUSG00000047261.9	5.27927	1.40035e-09	Gap43	4.79786	0.121948	2.4599	0
ENSMUSG00000036095.10	5.26772	0.000116315	Dgkb	1.44	0.0348423	0.73742	0
ENSMUSG00000055639.16	5.26716	0.0057698	Dach1	0.768333	0.0174211	0.392877	0
ENSMUSG00000028194.15	5.26493	3.8619e-12	Ddah1	4.21343	0.110549	2.16199	0
ENSMUSG00000053825.14	5.26277	0.00548681	Ppfia2	0.766355	0.0174211	0.391888	0
ENSMUSG00000019831.14	5.26213	6.47588e-06	Wasf1	2.10078	0.0522634	1.07652	0
ENSMUSG00000039835.16	5.25263	0.00587555	Nhsl1	0.761409	0.0174211	0.389415	0
ENSMUSG00000078670.3	5.24498	0.00495381	Fam174b	0.799391	0.0204324	0.409912	0
ENSMUSG00000102252.5	5.22964	2.01671e-19	Snrpn	7.14813	0.194967	3.67155	0
ENSMUSG00000021268.17	5.22092	1.03498e-06	Meg3	2.08947	0.0552747	1.07237	0
ENSMUSG00000009633.3	5.21949	2.24761e-38	G0s2	19.9398	0.565439	10.2526	0
ENSMUSG00000005338.13	5.21607	2.78904e-11	Cadm3	4.06949	0.110549	2.09002	0
ENSMUSG00000040412.16	5.21152	0.00672364	5330417C22Rik	0.781159	0.0204324	0.400796	0
ENSMUSG00000002980.14	5.20242	0.0231091	Bcam	0.779214	0.0204324	0.399823	0
ENSMUSG00000038668.14	5.20204	8.60818e-07	Lpar1	2.85435	0.0817297	1.46804	0
ENSMUSG00000020524.16	5.19728	1.11267e-09	Gria1	5.15931	0.139369	2.64934	0
ENSMUSG00000034220.7	5.18821	3.25031e-06	Gpc1	2.04068	0.0552747	1.04798	0
ENSMUSG00000039095.8	5.17954	0.00670672	En2	0.764376	0.0204324	0.392404	0
ENSMUSG00000057455.12	5.17656	0.00841924	Rit2	0.720988	0.0174211	0.369205	0
ENSMUSG00000064262.7	5.17408	4.51915e-09	Gimap8	3.42097	0.0991509	1.76006	0
ENSMUSG00000068099.4	5.17187	6.4755e-08	1500009C09Rik	2.73796	0.0787185	1.40834	0
ENSMUSG00000037185.8	5.17171	8.59548e-24	Krt80	12.7123	0.357457	6.5349	0
ENSMUSG00000037386.15	5.16979	1.90667e-05	Rims2	1.9662	0.0522634	1.00923	0
ENSMUSG00000023033.14	5.16815	4.70615e-06	Scn8a	2.58501	0.0696846	1.32735	0
ENSMUSG00000029126.7	5.16577	5.86063e-05	Nsg1	1.76746	0.0510811	0.909269	0
ENSMUSG00000001025.8	5.15404	2.32302e-21	S100a6	8.32727	0.23852	4.28289	0
ENSMUSG00000045007.9	5.15165	9.2555e-08	Tubg2	2.61119	0.0726959	1.34194	0
ENSMUSG00000042109.7	5.14415	5.36464e-11	Csdc2	6.25098	0.177223	3.2141	0
ENSMUSG00000039960.5	5.13764	0.00033207	Rhou	1.40446	0.0408649	0.72266	0
ENSMUSG00000031661.11	5.13567	0.00819205	Nkd1	0.741693	0.0204324	0.381063	0
ENSMUSG00000074677.11	5.13169	1.87511e-08	Sirpb1c	4.61986	0.130659	2.37526	0
ENSMUSG00000094546.1	5.1308	0.000297863	Ighv1-26	1.39562	0.0408649	0.718243	0
ENSMUSG00000020395.13	5.12945	0.00132549	Itk	1.39813	0.0408649	0.719496	0
ENSMUSG00000029636.10	5.12931	4.60065e-12	Wasf3	5.59036	0.159802	2.87508	0
ENSMUSG00000024065.7	5.12682	0.000710342	Ehd3	1.39753	0.0408649	0.719198	0
ENSMUSG00000037541.20	5.11684	7.74263e-12	Shank2	4.54287	0.137004	2.33994	0
ENSMUSG00000078780.7	5.1112	4.58661e-06	Gm5150	1.93705	0.0552747	0.996164	0
ENSMUSG00000007594.9	5.10394	0.0130235	Hapln4	0.725934	0.0204324	0.373183	0
ENSMUSG00000016346.17	5.10391	2.26576e-12	Kcnq2	4.40875	0.130982	2.26987	0
ENSMUSG00000070498.3	5.08365	0.010309	Tmem132b	0.716042	0.0204324	0.368237	0
ENSMUSG00000066684.10	5.08357	6.00147e-10	Pilrb1	3.82732	0.118078	1.9727	0
ENSMUSG00000037071.2	5.07888	1.61425e-86	Scd1	39.2183	1.21433	20.2163	0
ENSMUSG00000096054.2	5.07484	2.44319e-45	Syne1	26.8361	0.817076	13.8266	0
ENSMUSG00000022096.14	5.06643	5.02645e-05	Hr	1.96818	0.0612973	1.01474	0
ENSMUSG00000031626.16	5.05842	0.000606713	Sorbs2	1.24369	0.0348423	0.639268	0
ENSMUSG00000000204.15	5.05653	5.4416e-17	Slfn4	8.35176	0.255941	4.30385	0
ENSMUSG00000022548.14	5.0549	3.96983e-08	Apod	3.10393	0.0961396	1.60003	0
ENSMUSG00000052981.5	5.04927	1.98171e-07	Ube2ql1	3.51711	0.104527	1.81082	0
ENSMUSG00000044288.6	5.04879	0.000617743	Cnr1	1.23387	0.0348423	0.634356	0
ENSMUSG00000058420.8	5.048	0.012491	Syt17	0.698305	0.0204324	0.359369	0
ENSMUSG00000053024.14	5.03822	1.00693e-05	Cntn2	2.36065	0.0696846	1.21517	0
ENSMUSG00000087248.7	5.03179	7.13351e-05	Gm16120	1.78615	0.0522634	0.919206	0
ENSMUSG00000003410.7	5.01796	2.09713e-09	Elavl3	5.26185	0.17217	2.71701	0
ENSMUSG00000054435.16	5.00707	1.66008e-06	Gimap4	2.86318	0.0871057	1.47514	0
ENSMUSG00000004864.12	5.00388	0.0166182	Mapk13	0.6776	0.0204324	0.349016	0
ENSMUSG00000000157.15	5.00304	1.24448e-07	Itgb2l	3.95304	0.121948	2.03749	0
ENSMUSG00000026981.15	4.9991	1.21872e-34	Il1rn	14.401	0.465642	7.43331	0
ENSMUSG00000070691.10	4.99398	7.50588e-15	Runx3	5.74515	0.183245	2.9642	0
ENSMUSG00000052105.16	4.99251	1.5943e-06	Mtcl1	2.8341	0.0871057	1.4606	0
ENSMUSG00000047013.15	4.99003	2.24916e-06	Fbxo41	3.36235	0.104527	1.73344	0
ENSMUSG00000058589.14	4.98661	4.17221e-10	Anks1b	5.60054	0.177223	2.88888	0
ENSMUSG00000005364.11	4.9814	8.18234e-05	Il5ra	1.72403	0.0522634	0.888149	0
ENSMUSG00000028071.12	4.97166	0.000983629	Sh2d2a	1.85957	0.0612973	0.960434	0
ENSMUSG00000033544.6	4.96758	0.00223008	Angptl1	0.914786	0.0276374	0.471211	0
ENSMUSG00000022454.16	4.96586	2.24434e-05	Nell2	1.75064	0.0552747	0.902957	0
ENSMUSG00000021675.4	4.95906	0.0314728	F2rl2	0.660784	0.0204324	0.340608	0
ENSMUSG00000102837.1	4.94783	0.0180766	Gm37383	0.651949	0.0204324	0.336191	0
ENSMUSG00000031494.7	4.94463	2.88006e-06	Cd209a	2.73895	0.0871057	1.41303	0
ENSMUSG00000061578.8	4.94088	0.0174219	Ksr2	0.648981	0.0204324	0.334707	0
ENSMUSG00000030806.6	4.93725	3.02649e-25	Stx1b	13.0117	0.433164	6.72244	0
ENSMUSG00000064147.6	4.93066	5.66839e-31	Rab44	36.7931	1.27272	19.0329	0
ENSMUSG00000029055.17	4.93039	2.47511e-08	Plch2	3.29271	0.107538	1.70013	0
ENSMUSG00000108524.1	4.92133	0.0210278	RP23-136A14.3	0.602626	0.0174211	0.310023	0
ENSMUSG00000041544.11	4.91133	0.0229917	Ptchd2	0.598669	0.0174211	0.308045	0
ENSMUSG00000067889.4	4.90841	1.30144e-21	Sptbn2	39.1822	1.34541	20.2638	0
ENSMUSG00000076439.12	4.90261	0.000539304	Mog	1.15395	0.0378536	0.595902	0
ENSMUSG00000034825.14	4.90136	0.000433451	Nrip3	2.0297	0.0700079	1.04985	0
ENSMUSG00000041708.12	4.89642	3.74472e-09	Mpped1	4.2352	0.14238	2.18879	0
ENSMUSG00000027316.15	4.89392	0.0213328	Gfra4	0.628277	0.0204324	0.324354	0
ENSMUSG00000028780.13	4.8892	0.0234225	Sema3c	0.589306	0.0174211	0.303363	0
ENSMUSG00000036109.17	4.88806	0.000167298	Mbnl3	1.74181	0.0612973	0.901551	0
ENSMUSG00000002204.9	4.88455	4.76448e-36	Napsa	21.8144	0.779656	11.297	0
ENSMUSG00000069833.12	4.88082	4.83101e-24	Ahnak	24.1158	0.839873	12.4778	0
ENSMUSG00000045103.17	4.87948	0.0276159	Dmd	0.585349	0.0174211	0.301385	0
ENSMUSG00000044229.8	4.87851	5.65001e-16	Nxpe4	6.45177	0.227121	3.33944	0
ENSMUSG00000031442.20	4.87037	8.07404e-06	Mcf2l	3.39489	0.122595	1.75874	0
ENSMUSG00000042532.14	4.86754	2.62595e-06	Golga7b	3.09206	0.104527	1.59829	0
ENSMUSG00000038738.15	4.84454	8.25885e-37	Shank1	18.7316	0.686205	9.70889	0
ENSMUSG00000024558.12	4.82392	0.000901021	Mapk4	1.09183	0.0378536	0.564844	0
ENSMUSG00000032184.4	4.80776	0.0301432	Lysmd2	0.55627	0.0174211	0.286845	0
ENSMUSG00000071719.2	4.80684	0.00389846	Tmem28	1.12236	0.0408649	0.581614	0
ENSMUSG00000096847.1	4.80433	1.31736e-09	Tmem151b	3.6207	0.133993	1.87735	0
ENSMUSG00000060183.6	4.80051	7.76797e-08	Cxcl11	3.48117	0.124959	1.80307	0
ENSMUSG00000026278.14	4.79866	0.00257432	Bok	1.07502	0.0378536	0.556436	0
ENSMUSG00000039542.15	4.78218	0.000146107	Ncam1	1.57613	0.058286	0.817209	0
ENSMUSG00000025938.16	4.78113	0.0379332	Slco5a1	0.583371	0.0204324	0.301901	0
ENSMUSG00000037771.11	4.78011	0.00418637	Slc32a1	1.02177	0.0348423	0.528307	0
ENSMUSG00000021508.10	4.78011	2.22608e-06	Cxcl14	3.13354	0.119583	1.62656	0
ENSMUSG00000032936.13	4.76986	9.27022e-12	Camkv	6.27175	0.232497	3.25212	0
ENSMUSG00000095794.2	4.76736	0.00377088	Igkv6-17	1.0129	0.0348423	0.523873	0
ENSMUSG00000108196.1	4.76173	0.000166562	Gm44025	1.49819	0.0537691	0.77598	0
ENSMUSG00000041460.14	4.7608	0.0376307	Cacna2d4	0.573547	0.0204324	0.29699	0
ENSMUSG00000049670.8	4.75482	9.94764e-06	Morn4	1.97899	0.0726959	1.02584	0
ENSMUSG00000024140.9	4.75301	6.25257e-19	Epas1	7.77986	0.296806	4.03834	0
ENSMUSG00000015484.3	4.75191	0.0362643	Fam163a	0.534576	0.0174211	0.275998	0
ENSMUSG00000000531.4	4.74625	1.03233e-27	Grasp	36.6899	1.44038	19.0651	0
ENSMUSG00000097418.7	4.73729	0.00436668	Mir155hg	0.990254	0.0348423	0.512548	0
ENSMUSG00000029563.16	4.73679	0.0475273	Foxp2	0.527685	0.0174211	0.272553	0
ENSMUSG00000059173.19	4.73164	0.0414598	Pde1a	0.562205	0.0204324	0.291319	0
ENSMUSG00000031391.18	4.73003	9.43779e-39	L1cam	17.7092	0.692763	9.201	0
ENSMUSG00000024907.6	4.72645	1.99678e-13	Gal	5.287	0.205183	2.74609	0
ENSMUSG00000037989.15	4.72015	3.08335e-07	Wnk2	3.14587	0.122271	1.63407	0
ENSMUSG00000058441.7	4.71832	8.2233e-10	Panx2	5.54344	0.212065	2.87775	0
ENSMUSG00000102975.1	4.71642	0.000559536	Gm37347	1.54946	0.0612973	0.805378	0
ENSMUSG00000005716.16	4.70969	3.32744e-05	Pvalb	3.21128	0.121948	1.66661	0
ENSMUSG00000048621.3	4.70895	7.06947e-16	Gm6377	6.39364	0.251748	3.32269	0
ENSMUSG00000007097.14	4.70873	2.82627e-49	Atp1a2	27.2054	1.07334	14.1394	0
ENSMUSG00000025489.4	4.70741	0.0372598	Ifitm5	0.553302	0.0204324	0.286867	0
ENSMUSG00000039838.11	4.70024	0.0152859	Slc45a1	0.794973	0.0306487	0.412811	0
ENSMUSG00000022237.16	4.6999	7.96789e-11	Ankrd33b	8.8928	0.361761	4.62728	0
ENSMUSG00000026587.15	4.69755	0.00404006	Astn1	1.03855	0.0408649	0.53971	0
ENSMUSG00000041329.13	4.68954	2.46296e-16	Atp1b2	7.36556	0.298635	3.8321	0
ENSMUSG00000027360.5	4.68946	5.10038e-24	Hdc	35.6352	1.45511	18.5452	0
ENSMUSG00000058740.14	4.68825	0.00273825	Kcnt1	1.27581	0.0510811	0.663445	0
ENSMUSG00000034839.5	4.68751	0.0430571	Larp6	0.510903	0.0174211	0.264162	0
ENSMUSG00000031488.13	4.68225	7.4396e-14	Rab11fip1	5.66774	0.230133	2.94894	0
ENSMUSG00000033721.16	4.67301	2.2418e-08	Vav3	3.30946	0.133993	1.72173	0
ENSMUSG00000032532.6	4.67025	0.000858729	Cck	1.50066	0.0612973	0.78098	0
ENSMUSG00000097464.1	4.66125	3.89821e-05	Gm26736	1.85179	0.0726959	0.962245	0
ENSMUSG00000069227.4	4.65729	0.000873473	Gprin1	1.48734	0.0612973	0.77432	0
ENSMUSG00000004347.16	4.65462	0.00116014	Pde1c	1.36994	0.0522634	0.7111	0
ENSMUSG00000055333.14	4.65407	0.00666939	Fat2	1.00994	0.0408649	0.525401	0
ENSMUSG00000024112.16	4.65244	0.00796407	Cacna1h	1.00704	0.0408649	0.523951	0
ENSMUSG00000053702.16	4.6498	0.0425491	Nebl	0.531608	0.0204324	0.27602	0
ENSMUSG00000025265.14	4.6409	0.0151564	Fgd1	0.763387	0.0306487	0.397018	0
ENSMUSG00000035390.16	4.63878	5.33954e-29	Brsk1	12.6809	0.531456	6.60616	0
ENSMUSG00000026830.9	4.63685	0.000348816	Ermn	1.39212	0.0552747	0.7237	0
ENSMUSG00000022577.16	4.63578	0.00664002	Ly6h	0.92316	0.0348423	0.479001	0
ENSMUSG00000003534.17	4.63132	0.00767545	Ddr1	0.920192	0.0348423	0.477517	0
ENSMUSG00000026073.13	4.63003	4.85853e-10	Il1r2	5.68587	0.232497	2.95918	0
ENSMUSG00000056486.17	4.62515	9.52415e-07	Chn1	5.12377	0.209054	2.66641	0
ENSMUSG00000030235.17	4.62341	0.00112517	Slco1c1	1.34036	0.0522634	0.696313	0
ENSMUSG00000029359.13	4.62105	0.000769306	Tesc	1.1796	0.0480698	0.613835	0
ENSMUSG00000025777.8	4.61363	0.000373137	Gdap1	1.91239	0.0817297	0.99706	0
ENSMUSG00000053166.14	4.61344	0.00725843	Cdh22	0.979902	0.0408649	0.510383	0
ENSMUSG00000043670.4	4.6097	0.00126705	Diras1	1.32754	0.0522634	0.6899	0
ENSMUSG00000026399.12	4.60754	2.8898e-16	Cd55	9.08917	0.393592	4.74138	0
ENSMUSG00000104348.1	4.60565	3.77991e-05	Gm37691	1.81968	0.0757072	0.947693	0
ENSMUSG00000021728.7	4.60484	1.31065e-11	Emb	5.05074	0.212388	2.63156	0
ENSMUSG00000033389.16	4.60447	9.36994e-05	Arhgap44	2.36217	0.102162	1.23217	0
ENSMUSG00000036256.13	4.59571	0.0013703	Igfbp7	1.16035	0.0480698	0.604208	0
ENSMUSG00000089983.1	4.58905	0.0142867	2010320O07Rik	0.702722	0.0276374	0.36518	0
ENSMUSG00000032482.9	4.58826	1.2477e-08	Cspg5	3.32677	0.142704	1.73474	0
ENSMUSG00000097779.1	4.57639	2.79871e-06	4833407H14Rik	2.70436	0.118078	1.41122	0
ENSMUSG00000021097.14	4.57486	8.6708e-11	Clmn	4.32784	0.186257	2.25705	0
ENSMUSG00000041794.12	4.57163	0.000416459	Myrip	1.70036	0.0696846	0.885023	0
ENSMUSG00000038453.16	4.56934	8.64118e-24	Srcin1	11.5508	0.503495	6.02715	0
ENSMUSG00000021062.15	4.56706	5.82833e-10	Rab15	4.41857	0.19529	2.30693	0
ENSMUSG00000017344.4	4.55311	2.228e-11	Vtn	8.97331	0.389288	4.6813	0
ENSMUSG00000049100.15	4.54591	0.00183344	Pcdh10	1.26934	0.0522634	0.660804	0
ENSMUSG00000018411.17	4.54583	3.339e-18	Mapt	12.2828	0.537691	6.41023	0
ENSMUSG00000047842.6	4.53399	6.35283e-16	Diras2	7.83703	0.346058	4.09155	0
ENSMUSG00000040640.9	4.53091	0.0104765	Erc2	0.857088	0.0348423	0.445965	0
ENSMUSG00000013974.3	4.52602	3.74631e-08	Mcemp1	5.23517	0.229486	2.73233	0
ENSMUSG00000052609.8	4.51759	2.83439e-18	Plekhg3	9.75744	0.448867	5.10315	0
ENSMUSG00000044365.15	4.51426	0.0208339	Cxxc4	0.917292	0.0408649	0.479079	0
ENSMUSG00000049804.9	4.50282	0.0111568	Armcx4	0.90839	0.0408649	0.474627	0
ENSMUSG00000046727.12	4.49393	0.000717236	Cystm1	1.29157	0.058286	0.674927	0
ENSMUSG00000078763.2	4.48749	0.00359054	Slfn1	1.21514	0.0522634	0.633703	0
ENSMUSG00000051457.7	4.48337	1.42207e-54	Spn	32.4758	1.52501	17.0004	0
ENSMUSG00000021182.14	4.4788	1.1305e-15	Ccdc88c	26.6014	1.25713	13.9293	0
ENSMUSG00000030249.15	4.47563	2.87249e-05	Abcc9	1.85423	0.0844177	0.969325	0
ENSMUSG00000024066.8	4.47513	1.88065e-38	Xdh	28.3149	1.34058	14.8277	0
ENSMUSG00000034818.16	4.45729	0.00203057	Celf5	1.38078	0.060974	0.720878	0
ENSMUSG00000060371.12	4.45215	0.000123188	Caln1	3.05348	0.139369	1.59643	0
ENSMUSG00000031748.15	4.43768	5.28187e-17	Gnao1	10.3236	0.488439	5.40604	0
ENSMUSG00000043079.17	4.4344	0.000995045	Synpo	1.68951	0.0817297	0.885622	0
ENSMUSG00000056296.16	4.42738	0.0165186	Synpr	0.796918	0.0348423	0.41588	0
ENSMUSG00000022836.10	4.4252	4.4258e-07	Mylk	2.75178	0.130982	1.44138	0
ENSMUSG00000016024.9	4.41988	0.00360131	Lbp	1.16087	0.0522634	0.606569	0
ENSMUSG00000025867.8	4.41308	6.90258e-22	Cplx2	30.3701	1.50167	15.9359	0
ENSMUSG00000067818.6	4.4117	0.0152305	Myl9	0.854121	0.0408649	0.447493	0
ENSMUSG00000031239.5	4.40584	0.000691139	Itm2a	2.021	0.0991509	1.06007	0
ENSMUSG00000066687.4	4.40143	8.34708e-18	Zbtb16	8.0915	0.398968	4.24523	0
ENSMUSG00000086430.1	4.40028	0.0011899	4930551O13Rik	1.21165	0.058286	0.634967	0
ENSMUSG00000026581.14	4.39848	1.04956e-08	Sell	10.4898	0.525221	5.5075	0
ENSMUSG00000095028.6	4.3936	2.05092e-06	Sirpb1b	2.54367	0.125283	1.33448	0
ENSMUSG00000070802.5	4.39286	2.85749e-09	Pnmal2	4.14044	0.200666	2.17055	0
ENSMUSG00000066682.11	4.39223	1.3821e-09	Pilrb2	4.01073	0.196473	2.1036	0
ENSMUSG00000038128.6	4.38745	7.2976e-06	Camk4	2.35426	0.116572	1.23541	0
ENSMUSG00000042216.13	4.37926	0.000326982	Sgsm1	1.52282	0.0726959	0.797757	0
ENSMUSG00000028785.12	4.37773	3.61399e-12	Hpca	6.6245	0.325626	3.47506	0
ENSMUSG00000060424.14	4.36862	0.0203979	Pantr1	0.764376	0.0348423	0.399609	0
ENSMUSG00000051243.13	4.35989	0.0112465	Islr2	0.791017	0.0378536	0.414435	0
ENSMUSG00000036564.16	4.35667	1.33356e-08	Ndrg4	14.6978	0.737711	7.71774	0
ENSMUSG00000042265.13	4.33359	5.06563e-05	Trem1	2.16593	0.107538	1.13674	0
ENSMUSG00000032875.8	4.33289	2.2615e-09	Arhgef17	4.00533	0.203678	2.1045	0
ENSMUSG00000021253.6	4.32323	0.00599161	Tgfb3	1.18501	0.0612973	0.623152	0
ENSMUSG00000068748.7	4.30996	4.16917e-06	Ptprz1	3.14877	0.159802	1.65428	0
ENSMUSG00000042425.18	4.29778	0.000167236	Frmpd3	1.77728	0.090117	0.933699	0
ENSMUSG00000079598.3	4.29465	0.000150833	Clec2l	1.83841	0.0961396	0.967273	0
ENSMUSG00000002058.13	4.29272	8.7138e-18	Unc119	8.98815	0.480698	4.73442	0
ENSMUSG00000060240.12	4.28104	5.94485e-07	Cend1	3.12654	0.162813	1.64468	0
ENSMUSG00000030214.6	4.27615	1.4781e-16	Plbd1	24.6293	1.31207	12.9707	0
ENSMUSG00000038530.11	4.27346	3.94128e-07	Rgs4	3.43923	0.180234	1.80973	0
ENSMUSG00000101389.1	4.27238	1.96344e-06	Ms4a4a	2.77495	0.145392	1.46017	0
ENSMUSG00000031955.9	4.272	0.00938663	Bcar1	1.04643	0.0522634	0.549349	0
ENSMUSG00000022012.8	4.2717	0.0347158	Enox1	0.778157	0.0408649	0.409511	0
ENSMUSG00000028527.18	4.26326	0.000683363	Ak4	2.23985	0.122595	1.18122	0
ENSMUSG00000007021.4	4.2617	0.00497836	Syngr3	1.31722	0.0715135	0.694366	0
ENSMUSG00000033508.7	4.26128	0.00102581	Asprv1	1.40248	0.0726959	0.737586	0
ENSMUSG00000045608.6	4.26024	0.0028589	Dbx2	1.36601	0.0696846	0.717849	0
ENSMUSG00000024302.15	4.24749	5.59214e-07	Dtna	3.15411	0.171847	1.66298	0
ENSMUSG00000061603.7	4.24611	0.00254895	Akap6	1.67567	0.0871057	0.881386	0
ENSMUSG00000087632.1	4.242	0.00315845	Gm6058	1.05633	0.0552747	0.5558	0
ENSMUSG00000048388.3	4.24009	0.000100221	Fam171b	2.52682	0.140016	1.33342	0
ENSMUSG00000036273.15	4.22881	1.55496e-23	Lrrk2	12.6905	0.698139	6.69434	0
ENSMUSG00000050600.5	4.22642	0.00187525	Zfp831	1.4282	0.0787185	0.753457	0
ENSMUSG00000048644.8	4.22232	2.54365e-20	Ctxn1	9.71596	0.538337	5.12715	0
ENSMUSG00000000440.12	4.20763	0.000202997	Pparg	2.88784	0.15679	1.52232	0
ENSMUSG00000029361.18	4.20242	0.00496382	Nos1	1.02675	0.0552747	0.541014	0
ENSMUSG00000039194.15	4.196	0.0206408	Rlbp1	0.910368	0.0510811	0.480725	0
ENSMUSG00000097125.1	4.1794	0.0224602	Gm26885	0.69781	0.0378536	0.367832	0
ENSMUSG00000032231.14	4.17878	4.86277e-41	Anxa2	21.5466	1.24497	11.3958	0
ENSMUSG00000028519.16	4.17076	0.0052281	Dab1	1.28121	0.0696846	0.67545	0
ENSMUSG00000030187.15	4.15019	1.92513e-19	Klra2	10.3014	0.599311	5.45036	0
ENSMUSG00000051359.14	4.14378	1.55281e-06	Ncald	5.20267	0.299171	2.75092	0
ENSMUSG00000100147.2	4.13424	0.0447077	1700047M11Rik	0.647992	0.0348423	0.341417	0
ENSMUSG00000031610.3	4.13317	0.0148184	Scrg1	0.948811	0.0522634	0.500537	0
ENSMUSG00000030209.14	4.13189	0.0453733	Grin2b	0.647003	0.0348423	0.340923	0
ENSMUSG00000030020.13	4.12677	1.61942e-08	Prickle2	4.09811	0.241531	2.16982	0
ENSMUSG00000042766.17	4.12531	0.000532994	Trim46	1.87006	0.107538	0.988799	0
ENSMUSG00000031825.16	4.1248	9.7657e-05	Crispld2	2.17279	0.124959	1.14887	0
ENSMUSG00000022594.14	4.12063	1.01383e-20	Lynx1	10.3126	0.614045	5.46333	0
ENSMUSG00000055022.14	4.12052	0.000214519	Cntn1	3.30359	0.191633	1.74761	0
ENSMUSG00000022037.14	4.11997	1.91629e-18	Clu	14.3358	0.848907	7.59236	0
ENSMUSG00000067577.8	4.11994	0.000576636	A430093F15Rik	1.46219	0.0859234	0.774055	0
ENSMUSG00000086825.1	4.11822	0.00630341	Gm15675	0.969516	0.0552747	0.512395	0
ENSMUSG00000042750.7	4.1175	1.35168e-05	Bex2	2.49233	0.145392	1.31886	0
ENSMUSG00000033107.5	4.11134	0.0251099	Rnf125	0.845712	0.0495754	0.447644	0
ENSMUSG00000051998.14	4.10324	0.00178678	Lax1	2.00563	0.122595	1.06411	0
ENSMUSG00000060131.11	4.10092	5.95608e-13	Atp8b4	7.58557	0.453596	4.01958	0
ENSMUSG00000022018.7	4.09947	0.000376062	Rgcc	1.60468	0.0961396	0.850411	0
ENSMUSG00000029669.14	4.09545	0.0208979	Tspan12	0.922204	0.0522634	0.487234	0
ENSMUSG00000046160.6	4.09151	0.000162753	Olig1	5.82197	0.348423	3.0852	0
ENSMUSG00000051703.14	4.08328	0.0191989	Tmem198	1.00407	0.0612973	0.532683	0
ENSMUSG00000003411.10	4.0795	0.00849252	Rab3b	0.943865	0.0552747	0.49957	0
ENSMUSG00000040606.13	4.07839	1.46857e-07	Kazn	3.90371	0.235509	2.06961	0
ENSMUSG00000034171.13	4.07483	0.00347058	Faah	1.28616	0.0787185	0.68244	0
ENSMUSG00000024772.9	4.07331	2.07108e-51	Ehd1	33.15	2.05065	17.6003	0
ENSMUSG00000041688.16	4.07316	4.44879e-05	Amot	2.50229	0.154426	1.32836	0
ENSMUSG00000059361.6	4.06924	0.0199862	Nrsn2	0.906411	0.0522634	0.479337	0
ENSMUSG00000104597.1	4.06487	0.0176054	B230334C09Rik	0.992199	0.0612973	0.526748	0
ENSMUSG00000028195.4	4.06383	0.0197748	Cyr61	0.903444	0.0522634	0.477854	0
ENSMUSG00000009394.13	4.05247	0.000174331	Syn2	5.10794	0.313581	2.71076	0
ENSMUSG00000024427.6	4.04092	0.00253141	Spry4	1.20228	0.0726959	0.63749	0
ENSMUSG00000000318.16	4.03818	0.0130417	Clec10a	0.917225	0.0552747	0.48625	0
ENSMUSG00000027072.13	4.03708	5.67665e-09	Prg3	5.53026	0.346058	2.93816	0
ENSMUSG00000037624.15	4.03092	0.0382777	Kcnk2	0.629266	0.0378536	0.33356	0
ENSMUSG00000022861.16	4.03068	0.00132102	Dgkg	1.88734	0.116249	1.00179	0
ENSMUSG00000015533.8	4.01634	0.00286479	Itga2	1.18158	0.0726959	0.627137	0
ENSMUSG00000024210.2	4.01612	1.33938e-05	Ip6k3	2.37892	0.151414	1.26517	0
ENSMUSG00000083899.2	4.0062	5.21076e-11	Gm12346	5.938	0.38757	3.16278	0
ENSMUSG00000003469.9	4.003	5.84557e-07	Phyhip	5.46543	0.35875	2.91209	0
ENSMUSG00000030638.13	4.00095	0.000723172	Sh3gl3	2.76948	0.174211	1.47185	0
ENSMUSG00000034833.9	3.99373	0.0208521	Tespa1	1.09968	0.0715135	0.585597	0
ENSMUSG00000030103.11	3.98567	2.32891e-15	Bhlhe40	26.8833	1.78472	14.334	0
ENSMUSG00000025491.14	3.98491	4.15086e-08	Ifitm1	5.04731	0.335306	2.69131	0
ENSMUSG00000020333.17	3.98358	0.000102407	Acsl6	2.21624	0.145715	1.18098	0
ENSMUSG00000022296.8	3.98138	0.00385171	Baalc	1.15346	0.0726959	0.613075	0
ENSMUSG00000047507.12	3.9795	2.29728e-06	Baiap3	3.87068	0.258093	2.06439	0
ENSMUSG00000064360.1	3.97192	0.000476557	mt-Nd3	1.60323	0.10485	0.854041	0
ENSMUSG00000056966.7	3.96301	0.000812762	Gjc3	2.69652	0.174211	1.43536	0
ENSMUSG00000020297.10	3.96207	3.93532e-05	Nsg2	2.88105	0.192279	1.53667	0
ENSMUSG00000076937.3	3.95726	5.78184e-11	Iglc2	7.13494	0.472523	3.80373	0
ENSMUSG00000029231.15	3.95504	0.030553	Pdgfra	0.836383	0.0522634	0.444323	0
ENSMUSG00000030770.14	3.9512	0.00106792	Parva	2.67479	0.174211	1.4245	0
ENSMUSG00000020932.14	3.95047	6.788e-22	Gfap	11.2487	0.755243	6.00197	0
ENSMUSG00000001865.2	3.94967	0.00112284	Cpa3	4.50528	0.306487	2.40588	0
ENSMUSG00000034842.16	3.94478	7.4229e-12	Art3	21.4712	1.44123	11.4562	0
ENSMUSG00000030747.5	3.92516	6.90767e-07	Dgat2	4.04931	0.273362	2.16134	0
ENSMUSG00000032537.14	3.92364	0.020147	Ephb1	1.07799	0.0696846	0.573835	0
ENSMUSG00000039533.8	3.92166	5.94089e-06	Mmd2	3.46679	0.232497	1.84965	0
ENSMUSG00000044734.15	3.92121	7.16787e-08	Serpinb1a	3.93039	0.266157	2.09827	0
ENSMUSG00000094092.1	3.91793	0.00353498	Gm15921	1.23334	0.0814064	0.657374	0
ENSMUSG00000008540.11	3.91698	5.10088e-07	Mgst1	3.3396	0.230133	1.78487	0
ENSMUSG00000034579.17	3.91428	0.0163127	Pla2g3	1.07014	0.0696846	0.569913	0
ENSMUSG00000056492.5	3.91415	0.0349905	Adgrf5	0.812711	0.0522634	0.432487	0
ENSMUSG00000067235.14	3.90469	0.0145326	H2-Q10	1.01541	0.0700079	0.542709	0
ENSMUSG00000069515.5	3.9038	0.00167626	Lyz1	1.37442	0.0931283	0.733775	0
ENSMUSG00000039323.18	3.90227	0.0165225	Igfbp2	1.06223	0.0696846	0.565956	0
ENSMUSG00000027692.16	3.90047	0.000189368	Tnik	3.11873	0.212065	1.6654	0
ENSMUSG00000043388.8	3.891	0.0214318	Tmem130	1.05141	0.0696846	0.560549	0
ENSMUSG00000029121.15	3.88695	0.00184529	Crmp1	1.58691	0.107538	0.847225	0
ENSMUSG00000052013.14	3.8854	2.50755e-11	Btla	8.5511	0.594471	4.57278	0
ENSMUSG00000032356.12	3.88267	2.88696e-05	Rasgrf1	2.28179	0.158619	1.2202	0
ENSMUSG00000027298.17	3.88156	0.00281225	Tyro3	2.29115	0.163459	1.22731	0
ENSMUSG00000030739.18	3.86855	0.0133264	Myh14	1.28609	0.0871057	0.686599	0
ENSMUSG00000048583.16	3.86411	0.000888061	Igf2	3.98271	0.278738	2.13073	0
ENSMUSG00000010803.13	3.86134	0.0192418	Gabra1	1.03166	0.0696846	0.550674	0
ENSMUSG00000019852.6	3.86026	0.0307907	Arfgef3	1.2762	0.0871057	0.681653	0
ENSMUSG00000041141.7	3.85963	0.00076453	Pnmal1	1.60768	0.113561	0.860622	0
ENSMUSG00000060961.14	3.84783	3.96533e-06	Slc4a4	3.32377	0.235509	1.77964	0
ENSMUSG00000034765.6	3.83982	8.85994e-24	Dusp5	16.0494	1.17712	8.61328	0
ENSMUSG00000029322.12	3.83227	9.77947e-25	Plac8	17.8188	1.31412	9.56648	0
ENSMUSG00000066877.11	3.82568	0.0193728	Nck2	1.11254	0.0817297	0.597135	0
ENSMUSG00000060591.8	3.81873	6.18733e-22	Ifitm2	12.0082	0.888054	6.44813	0
ENSMUSG00000041729.15	3.81616	0.000162531	Coro2b	2.38086	0.171523	1.27619	0
ENSMUSG00000040616.3	3.8042	5.90246e-07	Tmem51	4.20598	0.308205	2.25709	0
ENSMUSG00000029254.16	3.80411	8.1091e-14	Stap1	8.42789	0.622432	4.52516	0
ENSMUSG00000072941.5	3.80084	0.00314845	Sod3	1.4942	0.107538	0.800869	0
ENSMUSG00000015090.13	3.79699	5.24583e-08	Ptgds	8.4092	0.621785	4.51549	0
ENSMUSG00000021493.15	3.78773	4.73797e-10	Pdlim7	9.13358	0.680071	4.90683	0
ENSMUSG00000033960.5	3.78	1.44844e-07	9430020K01Rik	3.74592	0.282396	2.01416	0
ENSMUSG00000027347.18	3.77366	1.88805e-10	Rasgrp1	8.62109	0.64824	4.63467	0
ENSMUSG00000041261.9	3.76739	0.0163127	Car8	1.19833	0.0871057	0.642716	0
ENSMUSG00000082229.1	3.76248	0.0195273	Nap1l2	1.19147	0.0871057	0.639288	0
ENSMUSG00000056399.1	3.75725	0.0110268	Prss34	39.7944	3.0853	21.4399	0
ENSMUSG00000034164.17	3.75628	0.00050946	Emid1	1.7546	0.133993	0.944295	0
ENSMUSG00000022157.7	3.75529	0.00290147	Mcpt8	14.4589	1.12378	7.79135	0
ENSMUSG00000031778.12	3.75157	1.22826e-08	Cx3cl1	4.69964	0.364126	2.53188	0
ENSMUSG00000028347.14	3.74318	0.0124935	Tmeff1	1.40544	0.104527	0.754986	0
ENSMUSG00000028469.15	3.74196	0.0198452	Npr2	0.860056	0.0639853	0.46202	0
ENSMUSG00000022658.10	3.73859	1.03968e-10	Tagln3	5.80932	0.452737	3.13103	0
ENSMUSG00000032216.14	3.73381	6.03546e-10	Nedd4	15.3724	1.21627	8.29433	0
ENSMUSG00000105093.1	3.73012	0.0389253	Gm17815	0.940897	0.0696846	0.505291	0
ENSMUSG00000050751.14	3.72854	0.0341208	Pgbd5	1.16476	0.0871057	0.625934	0
ENSMUSG00000058070.14	3.71949	0.00414005	Eml1	1.31174	0.100333	0.706038	0
ENSMUSG00000072214.6	3.71837	1.01199e-26	2021-09-06	15.798	1.25186	8.52495	0
ENSMUSG00000040035.14	3.70443	0.00189979	Disp2	1.84137	0.14238	0.991877	0
ENSMUSG00000005763.15	3.70305	0.00778729	Cd247	1.20627	0.094634	0.650454	0
ENSMUSG00000105265.4	3.70032	0.0383433	Sox2ot	0.920226	0.0696846	0.494955	0
ENSMUSG00000008845.9	3.70027	3.64887e-06	Cd163	4.10345	0.322614	2.21303	0
ENSMUSG00000089942.9	3.69761	0.0385054	Pira2	1.02128	0.0817297	0.551504	0
ENSMUSG00000021303.13	3.69163	0.0375664	Gng4	1.57108	0.121948	0.846516	0
ENSMUSG00000041046.7	3.68972	0.0349955	Ramp3	0.816667	0.0624797	0.439574	0
ENSMUSG00000023913.17	3.68453	2.10322e-41	Pla2g7	24.7712	2.0086	13.3899	0
ENSMUSG00000017734.15	3.68427	1.15207e-15	Dbndd2	8.90081	0.723735	4.81227	0
ENSMUSG00000040265.16	3.67857	0.000244447	Dnm3	2.06531	0.164319	1.11481	0
ENSMUSG00000040759.8	3.65639	0.0103351	Cmtm5	1.74965	0.139369	0.94451	0
ENSMUSG00000073433.10	3.64867	0.0121778	Arhgdig	1.05629	0.0859234	0.571108	0
ENSMUSG00000024053.10	3.64338	6.04397e-17	Emilin2	23.5771	1.98237	12.7798	0
ENSMUSG00000025427.14	3.64214	0.0393638	Rnf165	1.10074	0.091946	0.596342	0
ENSMUSG00000042428.6	3.64142	0.00028623	Mgat3	2.04948	0.168835	1.10916	0
ENSMUSG00000046480.5	3.64077	0.0166066	Scn4b	1.45971	0.122595	0.791154	0
ENSMUSG00000022840.8	3.63681	6.3158e-08	Adcy5	5.92775	0.49145	3.2096	0
ENSMUSG00000085178.1	3.62991	1.096e-19	Kdm6bos	11.1254	0.934294	6.02985	0
ENSMUSG00000042821.7	3.6181	0.020856	Snai1	0.987287	0.0799008	0.533594	0
ENSMUSG00000026826.13	3.61647	5.30213e-12	Nr4a2	6.97068	0.590924	3.7808	0
ENSMUSG00000055044.12	3.61349	0.0186789	Pdlim1	1.43307	0.122595	0.777834	0
ENSMUSG00000041827.15	3.61207	3.99899e-11	Oasl1	8.03179	0.689216	4.3605	0
ENSMUSG00000034641.2	3.60899	2.84714e-13	Cd300ld	13.2891	1.12528	7.20718	0
ENSMUSG00000009075.2	3.60748	1.54235e-08	Cabp7	4.60993	0.39144	2.50069	0
ENSMUSG00000058975.6	3.60609	0.0143472	Kcnc1	1.68899	0.139369	0.914178	0
ENSMUSG00000049971.17	3.60565	0.0326666	Glt1d1	0.814689	0.0685022	0.441596	0
ENSMUSG00000032101.6	3.60159	0.0233441	Ddx25	0.883728	0.0726959	0.478212	0
ENSMUSG00000033768.16	3.60006	2.24417e-07	Nrxn2	4.4857	0.38757	2.43664	0
ENSMUSG00000044162.11	3.59868	0.0111568	Tnip3	1.08986	0.090117	0.589987	0
ENSMUSG00000103364.1	3.59082	1.77328e-06	Gm38157	3.42196	0.295624	1.85879	0
ENSMUSG00000029602.11	3.58951	0.018578	Rasal1	1.64411	0.143027	0.89357	0
ENSMUSG00000031775.4	3.58925	0.00768625	Pllp	1.11551	0.094634	0.605071	0
ENSMUSG00000101122.1	3.58538	6.18648e-29	Gm17971	17.9041	1.55286	9.72849	0
ENSMUSG00000000632.13	3.56947	0.00863739	Sez6	1.08986	0.0931283	0.591492	0
ENSMUSG00000067279.2	3.5669	0.034318	Ppp1r3c	1.16084	0.102162	0.631501	0
ENSMUSG00000026185.8	3.56632	1.72674e-05	Igfbp5	2.77838	0.241531	1.50996	0
ENSMUSG00000038370.6	3.56389	3.47175e-07	Pcp4l1	4.1049	0.361115	2.233	0
ENSMUSG00000022602.14	3.55044	3.23114e-07	Arc	7.98161	0.7175	4.34955	0
ENSMUSG00000095280.1	3.54805	3.24718e-05	Gm21738	2.73058	0.240026	1.4853	0
ENSMUSG00000031016.8	3.54592	5.43698e-05	Wee1	2.70489	0.237014	1.47095	0
ENSMUSG00000031502.10	3.53895	2.66132e-05	Col4a1	2.9007	0.255941	1.57832	0
ENSMUSG00000023951.16	3.53482	6.99996e-33	Vegfa	39.9026	3.61309	21.7579	0
ENSMUSG00000031146.6	3.53106	2.77203e-09	Plp2	5.39798	0.487903	2.94294	0
ENSMUSG00000032915.6	3.52717	7.49663e-50	Adgre4	35.7744	3.23368	19.5041	0
ENSMUSG00000085295.7	3.52657	0.0283067	4930430E12Rik	0.881255	0.0787185	0.479987	0
ENSMUSG00000024268.15	3.52449	4.63063e-20	Celf4	16.3172	1.48898	8.90312	0
ENSMUSG00000070880.10	3.52256	1.38063e-05	Gad1	4.40182	0.392299	2.39706	0
ENSMUSG00000024680.12	3.5146	0.0113759	Ms4a2	1.16971	0.10485	0.637279	0
ENSMUSG00000064344.1	3.51315	0.0260878	mt-Tm	1.01393	0.0886114	0.551269	0
ENSMUSG00000030616.15	3.51116	0.00400928	Sytl2	1.48187	0.133993	0.807931	0
ENSMUSG00000028132.15	3.49995	0.0386142	Tmem56	1.10759	0.102162	0.604878	0
ENSMUSG00000005087.17	3.49365	2.89114e-28	Cd44	29.4228	2.74181	16.0823	0
ENSMUSG00000032503.17	3.49026	2.2418e-08	Arpp21	4.68932	0.433811	2.56157	0
ENSMUSG00000005824.6	3.48817	7.13351e-05	Tnfsf14	2.46032	0.227121	1.34372	0
ENSMUSG00000066129.14	3.47924	0.0280906	Kndc1	1.35421	0.121948	0.738079	0
ENSMUSG00000018849.6	3.47648	4.41279e-05	Wwc1	2.81986	0.261964	1.54091	0
ENSMUSG00000038576.15	3.47487	0.0265894	Susd4	1.51886	0.143027	0.830944	0
ENSMUSG00000024011.16	3.47133	1.28431e-10	Pi16	7.15159	0.675988	3.91379	0
ENSMUSG00000026452.15	3.46771	0.0155091	Syt2	1.03658	0.0961396	0.566358	0
ENSMUSG00000041556.8	3.46723	0.000725701	Fbxo2	1.98341	0.183245	1.08333	0
ENSMUSG00000020205.8	3.46549	3.20581e-60	Phlda1	43.6996	4.12625	23.9129	0
ENSMUSG00000029168.14	3.45901	0.010388	Dpysl5	1.24073	0.116572	0.678649	0
ENSMUSG00000022054.11	3.45691	0.0141023	Nefm	1.89268	0.174211	1.03344	0
ENSMUSG00000025194.5	3.44767	0.0493421	Abcc2	0.836349	0.0787185	0.457534	0
ENSMUSG00000030134.11	3.44421	4.15157e-10	Rasgef1a	6.46509	0.62039	3.54274	0
ENSMUSG00000033763.14	3.44236	3.73789e-16	Mtss1l	11.2216	1.07065	6.14615	0
ENSMUSG00000041831.15	3.44165	0.00668931	Sytl3	1.66436	0.160448	0.912403	0
ENSMUSG00000024042.6	3.43673	2.08746e-20	Sik1	39.3448	3.81419	21.5795	0
ENSMUSG00000046613.18	3.42699	0.0018246	Vwa5b2	1.98941	0.192279	1.09085	0
ENSMUSG00000008734.9	3.4247	0.000113471	Gprc5b	2.80993	0.274009	1.54197	0
ENSMUSG00000034177.15	3.42447	0.0481499	Rnf43	0.781619	0.0726959	0.427158	0
ENSMUSG00000001281.9	3.41963	1.13204e-23	Itgb7	16.9954	1.66136	9.3284	0
ENSMUSG00000092060.4	3.41421	0.00437501	Bend4	1.36403	0.130982	0.747508	0
ENSMUSG00000039997.16	3.41344	2.79789e-20	Ifi203	13.4322	1.31283	7.37252	0
ENSMUSG00000003484.4	3.41007	2.14461e-37	Cyp4f18	28.6857	2.82343	15.7546	0
ENSMUSG00000045180.13	3.40949	0.0380878	Shroom2	1.24567	0.122595	0.684133	0
ENSMUSG00000082896.1	3.40914	6.71011e-05	Gm5844	2.63437	0.25777	1.44607	0
ENSMUSG00000030411.15	3.40739	0.0151287	Nova2	1.13473	0.107538	0.621133	0
ENSMUSG00000100658.1	3.40441	1.03498e-06	F730311O21Rik	4.73225	0.469299	2.60077	0
ENSMUSG00000031506.11	3.40002	1.26775e-08	Ptpn7	5.41183	0.535973	2.9739	0
ENSMUSG00000021913.7	3.38779	0.00522017	Ogdhl	1.33937	0.130982	0.735177	0
ENSMUSG00000004558.14	3.36913	2.45077e-56	Ndrg2	44.1762	4.46941	24.3228	0
ENSMUSG00000030147.12	3.36169	0.0165186	Clec4b1	1.18699	0.116249	0.651617	0
ENSMUSG00000102599.1	3.35755	0.0476289	Gm38386	1.07258	0.104527	0.588553	0
ENSMUSG00000039347.7	3.3552	1.28188e-06	Atp6v0e2	3.87813	0.392946	2.13554	0
ENSMUSG00000034156.16	3.34392	1.23502e-15	Bzrap1	10.5069	1.08033	5.7936	0
ENSMUSG00000015966.16	3.34391	0.00385171	Il17rb	1.59783	0.163136	0.880481	0
ENSMUSG00000055430.4	3.34214	6.27722e-08	Nap1l5	5.4749	0.556941	3.01592	0
ENSMUSG00000026255.15	3.33853	0.0124617	Efhd1	1.33987	0.13367	0.736769	0
ENSMUSG00000028020.16	3.33436	0.00620242	Glrb	1.44198	0.145392	0.793684	0
ENSMUSG00000008575.17	3.33362	0.00154874	Nfib	2.12841	0.215076	1.17174	0
ENSMUSG00000072825.10	3.31909	2.71888e-09	Cep170b	6.50551	0.675019	3.59026	0
ENSMUSG00000018451.6	3.31354	0.000202382	6330403K07Rik	2.87611	0.299817	1.58796	0
ENSMUSG00000062591.5	3.30582	9.39717e-10	Tubb4a	7.92886	0.828798	4.37883	0
ENSMUSG00000039942.15	3.30489	5.87442e-27	Ptger4	19.0661	2.00979	10.5379	0
ENSMUSG00000042474.6	3.30219	1.83788e-06	Fcmr	5.5139	0.575544	3.04472	0
ENSMUSG00000024500.18	3.30024	0.0055257	Ppp2r2b	1.42912	0.148403	0.78876	0
ENSMUSG00000020723.3	3.2996	0.0250756	Cacng4	1.69446	0.174211	0.934336	0
ENSMUSG00000013921.15	3.29689	1.70949e-10	Clip3	8.25226	0.868157	4.56021	0
ENSMUSG00000062785.14	3.28872	0.000244198	Kcnc3	2.51508	0.267986	1.39154	0
ENSMUSG00000095891.7	3.28573	0.0362248	Gm10717	0.884717	0.0916227	0.48817	0
ENSMUSG00000059974.10	3.28316	0.0163127	Ntm	2.33256	0.243896	1.28823	0
ENSMUSG00000016756.16	3.26242	6.1717e-11	Cmah	8.70391	0.93967	4.82179	0
ENSMUSG00000042156.15	3.26041	1.67993e-05	Dzip1	3.26611	0.352081	1.80909	0
ENSMUSG00000027907.4	3.2559	2.12162e-16	S100a11	11.0444	1.20529	6.12486	0
ENSMUSG00000023800.14	3.25415	4.72583e-08	Tiam2	5.4814	0.596623	3.03901	0
ENSMUSG00000050953.9	3.25327	0.000639413	Gja1	2.0722	0.22411	1.14815	0
ENSMUSG00000074743.4	3.24762	2.25261e-05	Thbd	4.45603	0.492743	2.47438	0
ENSMUSG00000006356.10	3.22861	3.88873e-05	Crip2	3.17488	0.34907	1.76197	0
ENSMUSG00000087795.1	3.22798	0.0496722	Gm25965	0.788049	0.0859234	0.436986	0
ENSMUSG00000043939.14	3.22205	0.0145868	A530064D06Rik	1.22991	0.137004	0.683459	0
ENSMUSG00000027834.15	3.22158	0.0158164	Serpini1	1.6303	0.177223	0.903761	0
ENSMUSG00000038201.9	3.219	1.15517e-08	Kcna7	5.55132	0.620067	3.0857	0
ENSMUSG00000018168.8	3.21875	3.66983e-20	Ikzf3	16.1742	1.82063	8.99743	0
ENSMUSG00000108291.1	3.21492	2.0606e-05	Gm44292	3.32282	0.369502	1.84616	0
ENSMUSG00000024673.9	3.20927	4.16754e-11	Ms4a1	24.3112	2.72631	13.5187	0
ENSMUSG00000032661.9	3.20421	7.64303e-06	Oas3	4.6365	0.527585	2.58204	0
ENSMUSG00000024873.6	3.1912	1.70636e-10	Cnih2	8.90315	1.00935	4.95625	0
ENSMUSG00000107750.1	3.18978	0.00429573	Gm44013	1.61111	0.183569	0.89734	0
ENSMUSG00000053063.11	3.18862	2.25531e-14	Clec12a	12.3091	1.4023	6.8557	0
ENSMUSG00000040812.14	3.18485	0.0324382	Agbl2	0.929095	0.10485	0.516972	0
ENSMUSG00000029603.15	3.18406	0.00260608	Dtx1	2.22508	0.249919	1.2375	0
ENSMUSG00000035273.14	3.18224	0.00636188	Hpse	1.52579	0.174858	0.850322	0
ENSMUSG00000001588.12	3.17661	8.79317e-20	Acap1	19.9679	2.31638	11.1421	0
ENSMUSG00000029223.12	3.17285	5.42127e-06	Uchl1	4.16513	0.483709	2.32442	0
ENSMUSG00000090293.1	3.16239	1.66406e-09	Gm17034	6.30881	0.733628	3.52122	0
ENSMUSG00000017144.8	3.15459	0.0342279	Rnd3	0.987253	0.113561	0.550407	0
ENSMUSG00000039037.5	3.14946	0.0246325	St6galnac5	1.36107	0.160448	0.760758	0
ENSMUSG00000018378.13	3.14908	0.000657319	Cuedc1	2.24921	0.261964	1.25559	0
ENSMUSG00000071658.4	3.14632	0.000317892	Gng3	3.25628	0.377889	1.81709	0
ENSMUSG00000091922.1	3.12713	0.00261853	Gm17409	1.8878	0.222605	1.0552	0
ENSMUSG00000095105.1	3.09932	0.00442775	Edaradd	2.09788	0.256588	1.17723	0
ENSMUSG00000016552.13	3.09728	0.00140963	Foxred2	2.00514	0.241531	1.12333	0
ENSMUSG00000054150.11	3.09274	3.86057e-05	Syne3	4.09253	0.50113	2.29683	0
ENSMUSG00000044453.5	3.08806	0.00736736	Ffar1	1.53864	0.186257	0.862451	0
ENSMUSG00000031762.6	3.08296	3.41403e-29	Mt2	22.5545	2.77557	12.665	0
ENSMUSG00000054855.13	3.08244	0.00245213	Rnd1	1.85816	0.227121	1.04264	0
ENSMUSG00000058966.13	3.08235	0.000617743	Fam57b	2.29115	0.279385	1.28527	0
ENSMUSG00000030313.15	3.07104	0.000735243	Dennd5b	2.6674	0.332295	1.49985	0
ENSMUSG00000053687.14	3.06532	4.59371e-07	Dpep2	5.94252	0.735993	3.33925	0
ENSMUSG00000022114.4	3.0576	0.037019	Spry2	1.36792	0.168835	0.768379	0
ENSMUSG00000004267.16	3.04993	7.04637e-14	Eno2	19.0834	2.39176	10.7376	0
ENSMUSG00000062044.14	3.04851	0.0296927	Lmtk3	1.1796	0.148726	0.664163	0
ENSMUSG00000028354.13	3.04313	0.00228549	Fmn2	2.14219	0.270998	1.20659	0
ENSMUSG00000031428.11	3.03663	0.000103655	Zcchc18	3.09107	0.389934	1.7405	0
ENSMUSG00000106446.1	3.03539	0.0301432	Gm42970	1.6274	0.201849	0.914624	0
ENSMUSG00000044352.6	3.0291	0.0350734	Sowaha	2.85632	0.367784	1.61205	0
ENSMUSG00000075015.3	3.02876	1.10451e-18	Gm10801	20.2786	2.58017	11.4294	0
ENSMUSG00000074497.5	3.02847	0.00254895	A430078G23Rik	2.83156	0.362944	1.59725	0
ENSMUSG00000085609.1	3.02771	0.0271586	1700016P03Rik	1.05089	0.132488	0.591687	0
ENSMUSG00000042453.14	3.02143	0.00115811	Reln	3.53976	0.457901	1.99883	0
ENSMUSG00000090272.7	3.0152	2.91084e-15	Mndal	14.0379	1.80213	7.92	0
ENSMUSG00000001348.14	3.01112	6.55779e-06	Acp5	5.26086	0.685022	2.97294	0
ENSMUSG00000033863.1	3.00895	0.00209488	Klf9	3.45005	0.450696	1.95037	0
ENSMUSG00000027223.15	3.00542	1.12756e-13	Mapk8ip1	13.3174	1.73955	7.52846	0
ENSMUSG00000026832.12	3.00452	1.5372e-31	Cytip	39.0881	5.10228	22.0952	0
ENSMUSG00000026180.8	2.99443	0.00219423	Cxcr2	2.05344	0.267986	1.16071	0
ENSMUSG00000032724.5	2.9931	0.000995726	Abtb2	3.77652	0.498766	2.13764	0
ENSMUSG00000044258.9	2.98797	0.0276346	Ctla2a	1.58896	0.210024	0.89949	0
ENSMUSG00000006651.8	2.98709	1.7988e-17	Aplp1	14.0082	1.83945	7.92384	0
ENSMUSG00000022504.9	2.98332	5.44501e-06	Ciita	7.44581	0.974189	4.21	0
ENSMUSG00000046908.5	2.98017	0.000236854	Ltb4r1	3.05655	0.404991	1.73077	0
ENSMUSG00000053931.11	2.97778	4.68338e-06	Cnn3	4.14242	0.547371	2.34489	0
ENSMUSG00000040289.8	2.97715	0.00639143	Hey1	1.89274	0.250565	1.07165	0
ENSMUSG00000004892.13	2.97271	0.00259155	Bcan	3.58226	0.469189	2.02572	0
ENSMUSG00000023473.11	2.96786	0.0208376	Celsr3	1.60623	0.214217	0.910226	0
ENSMUSG00000041439.15	2.96206	1.03411e-06	Mfsd6	5.3871	0.724058	3.05558	0
ENSMUSG00000040322.10	2.96183	0.000986126	Slc25a24	2.63444	0.34907	1.49175	0
ENSMUSG00000020057.2	2.96045	0.000940357	Dram1	2.60137	0.349716	1.47554	0
ENSMUSG00000103861.1	2.95681	0.00115896	Gm37419	2.29854	0.305517	1.30203	0
ENSMUSG00000040037.13	2.95591	0.013361	Negr1	1.40544	0.186257	0.795851	0
ENSMUSG00000029287.14	2.95581	0.0433814	Tgfbr3	2.24532	0.296159	1.27074	0
ENSMUSG00000031342.17	2.95178	8.51168e-32	Gpm6b	34.9561	4.70201	19.8291	0
ENSMUSG00000003863.17	2.95087	1.28834e-15	Ppfia3	12.6072	1.69674	7.15197	0
ENSMUSG00000039153.16	2.94648	3.13002e-07	Runx2	5.91274	0.800948	3.35684	0
ENSMUSG00000027030.15	2.94437	0.0136212	Stk39	2.00913	0.26734	1.13823	0
ENSMUSG00000030905.5	2.9374	0.0185414	Crym	1.25556	0.168835	0.7122	0
ENSMUSG00000028480.14	2.93444	0.00367975	Glipr2	2.66885	0.365955	1.5174	0
ENSMUSG00000000184.12	2.93257	4.66946e-09	Ccnd2	6.86561	0.939135	3.90237	0
ENSMUSG00000109130.1	2.9281	0.0440882	RP23-16L19.4	0.964604	0.129476	0.54704	0
ENSMUSG00000041757.15	2.90701	9.23363e-05	Plekha6	3.35193	0.46263	1.90728	0
ENSMUSG00000022686.14	2.90438	9.75932e-06	B3gnt5	4.23862	0.591247	2.41494	0
ENSMUSG00000027624.17	2.89471	2.59545e-23	Epb41l1	22.7063	3.17776	12.942	0
ENSMUSG00000051146.2	2.89131	1.53368e-05	Camk2n2	4.30918	0.605657	2.45742	0
ENSMUSG00000026193.15	2.88655	1.78841e-06	Fn1	4.86489	0.687387	2.77614	0
ENSMUSG00000024665.7	2.88031	0.0138503	Fads2	2.39418	0.341329	1.36775	0
ENSMUSG00000046006.5	2.87726	1.33938e-05	Gapt	4.00434	0.567804	2.28607	0
ENSMUSG00000039485.7	2.86941	1.49444e-05	Tspyl4	4.05861	0.576191	2.3174	0
ENSMUSG00000024164.15	2.86022	5.79348e-18	C3	15.5237	2.23336	8.87851	0
ENSMUSG00000105954.1	2.8598	0.00117616	Gm42793	2.64225	0.375201	1.50872	0
ENSMUSG00000068205.14	2.85263	0.0483885	Macrod2	1.08491	0.152597	0.618754	0
ENSMUSG00000050335.16	2.84781	7.68578e-23	Lgals3	20.1109	2.91225	11.5116	0
ENSMUSG00000041801.5	2.84349	0.0273773	Phlda3	1.25952	0.182063	0.720792	0
ENSMUSG00000031078.15	2.843	0.0291948	Cttn	2.21031	0.323908	1.26711	0
ENSMUSG00000027296.7	2.84099	0.00814994	Itpka	1.87692	0.274009	1.07546	0
ENSMUSG00000075254.11	2.83733	2.61409e-05	Heg1	9.75886	1.435	5.59693	0
ENSMUSG00000026669.14	2.83122	0.0169411	Mcm10	1.67474	0.246372	0.960558	0
ENSMUSG00000027863.8	2.82399	0.00685307	Cd2	1.83943	0.270998	1.05521	0
ENSMUSG00000026980.15	2.81948	0.0187328	Ly75	1.79706	0.266804	1.03193	0
ENSMUSG00000050473.4	2.80838	0.0337067	Slc35d3	1.37887	0.205507	0.79219	0
ENSMUSG00000026421.14	2.80657	4.87668e-17	Csrp1	16.4163	2.45694	9.43663	0
ENSMUSG00000025576.17	2.80567	0.00100672	Rbfox3	2.47806	0.36832	1.42319	0
ENSMUSG00000035863.13	2.80453	5.28526e-17	Palm	16.3931	2.45694	9.42504	0
ENSMUSG00000020340.16	2.8011	6.98325e-11	Cyfip2	41.2287	6.20134	23.715	0
ENSMUSG00000020758.15	2.79942	0.0333118	Itgb4	1.45477	0.218734	0.836751	0
ENSMUSG00000032776.9	2.79828	0.000371134	Mctp2	3.35041	0.504142	1.92728	0
ENSMUSG00000025473.16	2.7889	1.7436e-38	Adam8	37.3681	5.64825	21.5082	0
ENSMUSG00000055945.7	2.78767	4.69947e-18	Prr18	19.9153	3.02237	11.4688	0
ENSMUSG00000029406.15	2.77361	4.90815e-07	Pitpnm2	6.05148	0.922896	3.48719	0
ENSMUSG00000046378.11	2.75744	0.0179172	Asphd1	1.41731	0.216905	0.81711	0
ENSMUSG00000029348.11	2.75566	0.00397715	Asphd2	2.04114	0.314551	1.17785	0
ENSMUSG00000039208.15	2.75359	3.50525e-17	Metrnl	17.6852	2.72771	10.2065	0
ENSMUSG00000022636.13	2.73865	4.97616e-06	Alcam	5.93499	0.92042	3.42771	0
ENSMUSG00000025221.15	2.71726	0.0285717	Kcnip2	2.58702	0.403698	1.49536	0
ENSMUSG00000027134.4	2.71392	5.77734e-09	Lpcat4	9.07773	1.44779	5.26276	0
ENSMUSG00000022197.15	2.71276	0.00233466	Pdzd2	3.05942	0.481234	1.77033	0
ENSMUSG00000087312.1	2.70486	0.00254355	Gm13833	4.05363	0.640712	2.34717	0
ENSMUSG00000105322.1	2.70167	0.0303594	Gm43751	1.24666	0.197978	0.72232	0
ENSMUSG00000000409.14	2.69541	0.00319938	Lck	3.06284	0.493926	1.77838	0
ENSMUSG00000025582.4	2.67207	0.00173221	Nptx1	3.27933	0.534144	1.90673	0
ENSMUSG00000037887.11	2.66472	1.42345e-20	Dusp8	20.8089	3.41962	12.1143	0
ENSMUSG00000074785.4	2.65331	4.38226e-06	Plxnc1	6.23472	1.03377	3.63425	0
ENSMUSG00000028399.17	2.65259	0.0051082	Ptprd	2.07467	0.343694	1.20918	0
ENSMUSG00000030340.16	2.65105	7.67399e-06	Scnn1a	5.30375	0.875685	3.08972	0
ENSMUSG00000002265.16	2.6497	0.00603685	Peg3	3.44715	0.577484	2.01232	0
ENSMUSG00000032060.9	2.64606	1.0834e-06	Cryab	6.33591	1.05022	3.69306	0
ENSMUSG00000025813.14	2.64458	0.00482144	Homer2	2.57621	0.424453	1.50033	0
ENSMUSG00000037754.13	2.6365	2.20428e-06	Ppp1r16b	8.67777	1.46317	5.07047	0
ENSMUSG00000030790.14	2.63574	3.73806e-05	Adm	7.77149	1.31359	4.54254	0
ENSMUSG00000024411.9	2.63007	0.00764841	Aqp4	2.18367	0.363479	1.27357	0
ENSMUSG00000055413.12	2.62376	3.14845e-18	H2-Q5	25.1297	4.27251	14.7011	0
ENSMUSG00000052435.6	2.62335	0.0209398	Cebpe	1.84441	0.308205	1.07631	0
ENSMUSG00000023087.15	2.62159	1.50843e-05	Noct	6.28962	1.07259	3.68111	0
ENSMUSG00000032135.14	2.61681	0.0293143	Mcam	1.40446	0.237338	0.820897	0
ENSMUSG00000085558.7	2.61514	0.0116064	4930412C18Rik	1.76004	0.296806	1.02842	0
ENSMUSG00000035692.6	2.61022	6.14834e-14	Isg15	38.538	6.61762	22.5778	0
ENSMUSG00000002944.15	2.60344	1.25075e-19	Cd36	19.7333	3.39359	11.5635	0
ENSMUSG00000076940.3	2.60198	0.0320019	Iglv2	1.33693	0.228627	0.782781	0
ENSMUSG00000021196.13	2.59167	3.38059e-11	Pfkp	13.5373	2.35424	7.94579	0
ENSMUSG00000025492.6	2.59063	2.37808e-26	Ifitm3	29.0641	5.04657	17.0554	0
ENSMUSG00000097136.1	2.58195	0.011039	Gm26772	2.01153	0.346058	1.1788	0
ENSMUSG00000032860.5	2.57721	0.00017251	P2ry2	4.76373	0.836437	2.80009	0
ENSMUSG00000030592.17	2.57666	0.00532466	Ryr1	2.15897	0.375525	1.26725	0
ENSMUSG00000034266.5	2.56965	3.30467e-21	Batf	22.411	3.94731	13.1791	0
ENSMUSG00000006403.12	2.56898	0.00477406	Adamts4	3.3455	0.581244	1.96337	0
ENSMUSG00000036098.15	2.53404	0.0315598	Myrf	1.36799	0.244543	0.806267	0
ENSMUSG00000030088.15	2.53115	0.0494874	Aldh1l1	2.04899	0.371977	1.21048	0
ENSMUSG00000022102.13	2.53095	2.14717e-07	Dok2	6.98489	1.2624	4.12364	0
ENSMUSG00000034394.14	2.51935	1.85483e-10	Lif	16.4601	3.00764	9.73385	0
ENSMUSG00000060550.15	2.51191	6.03414e-17	H2-Q7	32.7601	6.01841	19.3893	0
ENSMUSG00000020435.17	2.50762	0.0381711	Osbp2	1.36799	0.250565	0.809278	0
ENSMUSG00000026875.14	2.49886	1.47351e-05	Traf1	5.42607	0.996451	3.21126	0
ENSMUSG00000034903.18	2.49449	0.0174219	Cobll1	1.7635	0.326272	1.04489	0
ENSMUSG00000049521.1	2.48342	0.0164962	Cdc42ep1	2.17187	0.401333	1.2866	0
ENSMUSG00000030270.11	2.48322	0.0384963	Cpne9	1.32065	0.244543	0.782594	0
ENSMUSG00000004709.14	2.48104	4.26115e-10	Cd244	10.1277	1.89236	6.01001	0
ENSMUSG00000030724.7	2.47974	1.14989e-08	Cd19	36.488	6.86023	21.6741	0
ENSMUSG00000062382.7	2.47912	0.0109599	Gm10116	1.99775	0.371008	1.18438	0
ENSMUSG00000039193.7	2.46435	0.00422794	Nlrc4	4.749	0.889125	2.81906	0
ENSMUSG00000028931.11	2.44791	6.31536e-16	Kcnab2	17.6168	3.36768	10.4922	0
ENSMUSG00000052397.8	2.44654	2.31422e-17	Ezr	22.7177	4.36349	13.5406	0
ENSMUSG00000029648.13	2.4416	2.31331e-05	Flt1	5.30078	1.01936	3.16007	0
ENSMUSG00000063646.14	2.44079	0.0183735	Jakmip1	3.89537	0.754171	2.32477	0
ENSMUSG00000039783.15	2.44048	0.0063822	Kmo	2.37354	0.455749	1.41465	0
ENSMUSG00000026728.9	2.42666	1.25329e-28	Vim	34.7472	6.74438	20.7458	0
ENSMUSG00000040811.15	2.4211	2.22835e-06	Eml2	6.99175	1.36456	4.17815	0
ENSMUSG00000043421.8	2.41799	1.62661e-24	Hilpda	30.0459	5.86171	17.9538	0
ENSMUSG00000030123.15	2.4036	3.10345e-10	Plxnd1	10.9221	2.15798	6.54006	0
ENSMUSG00000087338.2	2.39959	0.0146367	Scpep1os	2.31334	0.452091	1.38272	0
ENSMUSG00000022995.16	2.39538	0.00308939	Enah	3.19664	0.631466	1.91405	0
ENSMUSG00000028874.14	2.38556	1.19378e-26	Fgr	38.5908	7.69868	23.1447	0
ENSMUSG00000024778.12	2.38457	2.30577e-05	Fas	5.53312	1.1013	3.31721	0
ENSMUSG00000029053.16	2.38405	1.61888e-06	Prkcz	7.27589	1.45952	4.3677	0
ENSMUSG00000036062.13	2.37696	5.85173e-05	Phf24	4.85252	0.972148	2.91234	0
ENSMUSG00000037126.15	2.37486	1.38118e-25	Psd	35.1751	7.09432	21.1347	0
ENSMUSG00000079298.9	2.36912	0.0126286	Klrb1b	2.23889	0.447897	1.3434	0
ENSMUSG00000104291.1	2.36678	0.000476557	A130071D04Rik	4.40387	0.887407	2.64564	0
ENSMUSG00000008153.11	2.34331	0.0323264	Clstn3	2.0475	0.415743	1.23162	0
ENSMUSG00000064350.1	2.34256	0.0179021	mt-Ty	2.10626	0.434134	1.2702	0
ENSMUSG00000021676.9	2.33859	0.000245677	Iqgap2	5.05476	1.04764	3.0512	0
ENSMUSG00000040522.5	2.33319	0.0203364	Tlr8	3.05253	0.624797	1.83866	0
ENSMUSG00000040855.15	2.3251	4.28336e-06	Reps2	6.85236	1.42639	4.13937	0
ENSMUSG00000001053.15	2.32176	0.00066914	N4bp3	3.72571	0.777504	2.25161	0
ENSMUSG00000047880.14	2.31733	0.000635927	Cxcr5	5.03003	1.04538	3.03771	0
ENSMUSG00000057337.13	2.31085	2.54743e-05	Chst3	13.8673	2.93334	8.40031	0
ENSMUSG00000085078.1	2.3057	0.00291746	C030013C21Rik	3.40079	0.719541	2.06017	0
ENSMUSG00000048058.17	2.30505	0.000330587	Ldlrad3	4.59364	0.973118	2.78338	0
ENSMUSG00000047798.15	2.30457	3.06556e-15	Cd300lf	18.2662	3.85493	11.0606	0
ENSMUSG00000029591.14	2.29959	0.0350951	Ung	1.71273	0.36262	1.03767	0
ENSMUSG00000020486.18	2.29775	1.28241e-06	2021-09-05	9.88167	2.08657	5.98412	0
ENSMUSG00000108614.1	2.29658	0.000146696	RP23-178C20.6	5.15921	1.09474	3.12698	0
ENSMUSG00000042804.13	2.29481	0.0293617	Gpr153	2.16198	0.462095	1.31203	0
ENSMUSG00000011256.16	2.29345	0.00150992	Adam19	6.5967	1.41123	4.00397	0
ENSMUSG00000030365.11	2.29178	0.00158597	Clec2i	3.53484	0.74922	2.14203	0
ENSMUSG00000028137.9	2.28313	0.0116509	Celf3	2.46965	0.530273	1.49996	0
ENSMUSG00000064354.1	2.27372	0.0100901	mt-Co2	2.34443	0.503495	1.42396	0
ENSMUSG00000031292.14	2.27279	0.000464433	Cdkl5	4.17255	0.899452	2.536	0
ENSMUSG00000017652.16	2.26396	0.0259967	Cd40	1.90105	0.410367	1.15571	0
ENSMUSG00000105906.1	2.26133	0.014845	Iglc1	6.13473	1.32465	3.72969	0
ENSMUSG00000028541.14	2.25587	0.00504573	B4galt2	2.78283	0.605334	1.69408	0
ENSMUSG00000038679.16	2.24738	1.49875e-09	Trps1	11.6431	2.56264	7.10287	0
ENSMUSG00000082436.1	2.23552	0.000270032	Gm11688	4.54679	1.00398	2.77539	0
ENSMUSG00000007872.3	2.23315	9.20747e-05	Id3	5.97499	1.33154	3.65327	0
ENSMUSG00000049422.6	2.23081	0.000449483	Chchd10	4.66367	1.04011	2.85189	0
ENSMUSG00000087700.1	2.22581	0.00266594	Gm15283	3.37016	0.747714	2.05894	0
ENSMUSG00000021365.14	2.2235	2.40629e-11	Nedd9	13.3218	2.97839	8.15011	0
ENSMUSG00000031266.6	2.21972	2.90221e-28	Gla	39.0726	8.76332	23.9179	0
ENSMUSG00000039716.12	2.20824	0.0139584	Dock3	2.34786	0.526616	1.43724	0
ENSMUSG00000026463.17	2.20226	0.00680523	Atp2b4	4.51178	1.02936	2.77057	0
ENSMUSG00000104060.1	2.19874	0.0372598	Gm37954	1.76495	0.400474	1.08271	0
ENSMUSG00000001313.12	2.19868	9.06883e-06	Rnd2	7.18706	1.62792	4.40749	0
ENSMUSG00000053175.17	2.19831	4.98939e-13	Bcl3	17.3986	3.95989	10.6792	0
ENSMUSG00000076609.2	2.19474	7.3389e-23	Igkc	30.7028	7.00463	18.8537	0
ENSMUSG00000058470.10	2.19466	0.00971651	Gm8369	2.79612	0.632648	1.71438	0
ENSMUSG00000029449.11	2.18095	5.43698e-05	Rhof	6.06025	1.39822	3.72923	0
ENSMUSG00000022791.16	2.17619	5.7861e-07	Tnk2	15.6845	3.63901	9.66175	0
ENSMUSG00000027499.12	2.17307	0.0200644	Pkia	2.42428	0.562428	1.49336	0
ENSMUSG00000017754.13	2.17122	2.30577e-05	Pltp	7.04054	1.63222	4.33638	0
ENSMUSG00000000486.13	2.16698	9.33171e-10	2021-09-02	11.655	2.71072	7.18286	0
ENSMUSG00000073491.10	2.15811	3.70816e-10	Pydc4	12.4377	2.91171	7.67469	0
ENSMUSG00000000915.15	2.15657	5.36651e-16	Hip1r	20.7053	4.84848	12.7769	0
ENSMUSG00000020027.18	2.1555	2.39095e-05	Socs2	6.1219	1.43392	3.77791	0
ENSMUSG00000027219.13	2.15486	0.00176145	Slc28a2	3.82389	0.89343	2.35866	0
ENSMUSG00000031144.15	2.15435	0.000704553	Syp	4.39543	1.03259	2.71401	0
ENSMUSG00000089371.1	2.15042	0.0349014	Mir1938	1.8695	0.436499	1.153	0
ENSMUSG00000032690.16	2.1462	2.1367e-16	Oas2	21.9741	5.18895	13.5815	0
ENSMUSG00000014453.3	2.13926	0.00248305	Blk	6.6363	1.5819	4.1091	0
ENSMUSG00000032578.7	2.13827	0.00853523	Cish	3.44404	0.815358	2.1297	0
ENSMUSG00000067786.16	2.13759	1.08761e-06	Nnat	8.15707	1.9329	5.04499	0
ENSMUSG00000027580.17	2.13305	1.46814e-13	Helz2	37.0403	8.84614	22.9432	0
ENSMUSG00000004902.7	2.13139	0.0183638	Slc25a18	2.27539	0.541672	1.40853	0
ENSMUSG00000064357.1	2.12907	0.0195273	mt-Atp6	2.36909	0.561458	1.46528	0
ENSMUSG00000082936.1	2.12467	0.00643717	Gm16166	3.71582	0.882567	2.29919	0
ENSMUSG00000003379.7	2.12061	5.13627e-11	Cd79a	20.6126	4.96592	12.7893	0
ENSMUSG00000039109.15	2.1043	0.00333069	F13a1	5.56758	1.34154	3.45456	0
ENSMUSG00000030162.14	2.09708	0.00186532	Olr1	4.98569	1.20819	3.09694	0
ENSMUSG00000027805.16	2.0865	8.89751e-05	Pfn2	5.69682	1.40058	3.5487	0
ENSMUSG00000036661.13	2.08297	2.48134e-09	Dennd3	16.4603	4.07002	10.2651	0
ENSMUSG00000091191.1	2.07751	7.70612e-06	Gm17334	7.83163	1.9414	4.88651	0
ENSMUSG00000020844.6	2.06771	0.0423686	Nxn	1.90105	0.471664	1.18636	0
ENSMUSG00000099974.1	2.06494	4.7686e-07	Bcl2a1d	8.92993	2.22519	5.57756	0
ENSMUSG00000063193.8	2.06366	1.52254e-08	Cd300lb	11.1145	2.77955	6.94705	0
ENSMUSG00000023903.7	2.06197	0.00240303	Mmp25	4.9306	1.2311	3.08085	0
ENSMUSG00000109119.1	2.052	0.00124884	RP23-49I18.5	4.92018	1.23347	3.07682	0
ENSMUSG00000052727.5	2.0518	4.51956e-06	Map1b	7.85576	1.97677	4.91627	0
ENSMUSG00000033295.13	2.04412	0.0479193	Ptprf	1.78915	0.451232	1.12019	0
ENSMUSG00000040260.7	2.03808	0.0112465	Daam2	4.35837	1.09883	2.7286	0
ENSMUSG00000024654.8	2.03199	1.90243e-08	Asrgl1	13.5045	3.45371	8.4791	0
ENSMUSG00000006575.14	2.03139	1.27071e-10	Rundc3a	16.7064	4.26046	10.4834	0
ENSMUSG00000028278.14	2.02836	5.52023e-05	Rragd	7.71337	1.96645	4.83991	0
ENSMUSG00000017639.13	2.02634	7.81633e-07	Rab11fip4	11.3136	2.90214	7.10786	0
ENSMUSG00000039959.12	2.015	2.96843e-20	Hip1	33.3658	8.63094	20.9984	0
ENSMUSG00000011751.16	2.01494	0.0176041	Sptbn4	3.42192	0.876544	2.14923	0
ENSMUSG00000102323.1	2.00782	5.53732e-07	Gm37790	15.184	3.92622	9.5551	0
ENSMUSG00000014846.12	2.00553	4.10273e-05	Tppp3	7.58126	1.97075	4.776	0
ENSMUSG00000102258.1	2.00529	2.61896e-06	Gm38257	9.36539	2.44253	5.90396	0
ENSMUSG00000104347.1	1.99896	0.0224773	Gm37689	2.88533	0.74922	1.81728	0
ENSMUSG00000030156.5	1.99681	0.0229996	Cd69	3.71931	0.978281	2.3488	0
[truncated: 1,173 more rows]

## Sheet: A2M GF M vs SPF M
DEGs analysis in SPF and GF microglia from RNA-seq data
FDR < 0.05
FC = Fold Change
CPM = count per million
Row.names	logFC	FDR	gene_name	A2M_SPF_Male_CPM	A2M_GF_Male_CPM	CPM	flag (1:DEGS passed cutoff,0:DEGS failed cutoff)	number of DEGS passed cutoff	CPM cutoff	FC cutoff
ENSMUSG00000075014.1	2.48013	7.67174e-07	Gm10800	11.7612	64.111	37.9361	1	26	25	1.5
ENSMUSG00000062310.7	2.20226	1.83983e-23	Glrp1	15.4945	70.1685	42.8315	1
ENSMUSG00000020893.17	2.07138	0.0205824	Per1	77.9056	319.054	198.48	1
ENSMUSG00000032487.8	1.60426	0.0307314	Ptgs2	17.2557	51.4268	34.3412	1
ENSMUSG00000015312.8	1.47596	0.00510058	Gadd45b	55.7558	151.951	103.853	1
ENSMUSG00000037443.13	1.39092	1.58323e-06	Cep85	42.2065	108.357	75.2818	1
ENSMUSG00000021306.10	1.24464	1.09468e-08	Gpr137b	47.2389	110.088	78.6636	1
ENSMUSG00000056501.3	1.04169	0.0307314	Cebpb	20.9196	42.1259	31.5227	1
ENSMUSG00000026594.14	0.957703	8.19219e-06	Ralgps2	54.26	103.339	78.7996	1
ENSMUSG00000015143.14	0.89453	0.000728842	Actn1	36.5997	66.754	51.6769	1
ENSMUSG00000026249.10	0.884379	0.000168771	Serpine2	524.558	950.754	737.656	1
ENSMUSG00000025453.16	0.820201	1.60739e-05	Nnt	58.1029	100.69	79.3965	1
ENSMUSG00000049866.12	0.704465	0.00253577	Arl4c	347.646	555.907	451.777	1
ENSMUSG00000041695.2	-0.639896	0.0307314	Kcnj2	104.309	65.8196	85.0644	1
ENSMUSG00000021423.5	-0.731733	0.00624473	Ly86	895.177	529.848	712.513	1
ENSMUSG00000026207.16	-0.855508	7.03358e-05	Speg	42.2868	22.9671	32.6269	1
ENSMUSG00000030653.16	-1.15173	2.25716e-08	Pde2a	39.9485	17.6805	28.8145	1
ENSMUSG00000072844.6	-1.37065	0.00542485	G530011O06Rik	47.8478	18.2511	33.0494	1
ENSMUSG00000055322.14	-2.12211	3.62246e-18	Tns1	200.662	45.3566	123.009	1
ENSMUSG00000026303.6	-2.16693	2.96253e-14	Mlph	123.425	27.0668	75.246	1
ENSMUSG00000026483.13	-2.85568	2.97216e-59	Fam129a	90.5897	12.2675	51.4286	1
ENSMUSG00000069917.7	-3.08373	0.0147133	Hba-a2	139.866	16.0712	77.9687	1
ENSMUSG00000069919.7	-3.09146	0.0216525	Hba-a1	546.411	62.4125	304.412	1
ENSMUSG00000052305.5	-3.14883	0.0174175	Hbb-bs	1577.84	173.234	875.537	1
ENSMUSG00000073940.3	-3.26434	0.0339348	Hbb-bt	234.668	23.7425	129.205	1
ENSMUSG00000025270.13	-3.43319	0.0152799	Alas2	141.209	12.6987	76.9539	1
ENSMUSG00000089675.1	10.0465	1.12229e-13	Ugt1a8	0	2.6791	1.33955	0
ENSMUSG00000084195.1	7.79359	0.0045787	Gm15372	0	0.562956	0.281478	0
ENSMUSG00000062148.6	7.76766	0.00457614	Ear6	0	0.550924	0.275462	0
ENSMUSG00000094872.1	7.61988	0.0448355	Igkv9-120	0	0.495819	0.24791	0
ENSMUSG00000009350.13	6.33508	2.44123e-07	Mpo	0.0348423	3.13145	1.58314	0
ENSMUSG00000103034.1	6.17313	0.00129773	Gm8797	0.0174211	1.49528	0.756352	0
ENSMUSG00000046634.12	5.22762	0.00864058	Pkd1l1	0.0204324	0.805343	0.412888	0
ENSMUSG00000072596.4	4.73646	0.0104436	Ear2	0.104527	2.84373	1.47413	0
ENSMUSG00000004296.14	4.65196	0.0280992	Il12b	0.0510811	1.26582	0.658449	0
ENSMUSG00000005540.10	3.99943	0.0174175	Fcer2a	0.113561	1.80431	0.958934	0
ENSMUSG00000026981.15	3.04524	0.00436129	Il1rn	0.465642	3.7748	2.12022	0
ENSMUSG00000095280.1	2.97309	0.0188029	Gm21738	0.240026	1.87024	1.05513	0
ENSMUSG00000075015.3	2.32513	0.000978827	Gm10801	2.58017	12.6678	7.624	0
ENSMUSG00000057897.14	2.24006	1.35182e-08	Camk2b	8.20941	37.9721	23.0907	0
ENSMUSG00000044566.15	2.0175	0.00542485	Cage1	1.15088	4.60221	2.87654	0
ENSMUSG00000105703.1	1.99276	1.03716e-09	Gm43305	4.33757	16.9068	10.6222	0
ENSMUSG00000090386.9	0.952728	0.0255475	Mir99ahg	8.34015	15.8848	12.1125	0
ENSMUSG00000030589.15	0.89169	0.00341915	Rasgrp4	16.7756	30.6332	23.7044	0
ENSMUSG00000031210.10	0.581593	0.0361325	Gpr165	123.206	181.023	152.114	0
ENSMUSG00000005667.8	-0.726398	0.0322322	Mthfd2	27.1687	16.1206	21.6446	0
ENSMUSG00000025085.16	-0.860109	0.00807589	Ablim1	26.2782	14.2025	20.2404	0
ENSMUSG00000023045.12	-1.07794	0.00795223	Soat2	16.2296	7.54285	11.8862	0
ENSMUSG00000073609.9	-1.2895	1.44555e-07	D2hgdh	27.3975	10.9976	19.1976	0
ENSMUSG00000057069.6	-1.39297	2.50795e-09	Ero1lb	26.8953	10.0514	18.4734	0
ENSMUSG00000026355.11	-1.74057	0.00205052	Mcm6	17.28	5.10147	11.1908	0
ENSMUSG00000087263.1	-1.81395	0.0147133	Gm15726	7.36091	2.06572	4.71331	0
ENSMUSG00000029752.12	-2.25299	0.00465666	Asns	3.43467	0.705905	2.07029	0
ENSMUSG00000097715.1	-3.613	8.55117e-23	Gpr137b-ps	23.8922	1.92635	12.9093	0
ENSMUSG00000021322.7	-4.40284	0.0448355	Aoah	1.13862	0.0492842	0.593951	0
ENSMUSG00000006574.15	-4.50587	0.0120324	Slc4a1	25.4287	1.08763	13.2582	0
ENSMUSG00000027562.12	-4.99942	0.0011781	Car2	12.1535	0.367855	6.26069	0
ENSMUSG00000068396.9	-5.99602	0.00012776	Rpl34-ps1	9.06114	0.135253	4.5982	0
ENSMUSG00000091694.8	-6.49547	0.00341915	Apol11b	2.87796	0.0281804	1.45307	0
ENSMUSG00000004655.5	-7.97277	1.60739e-05	Aqp1	4.3605	0.0140812	2.18729	0
ENSMUSG00000034059.13	-8.31363	0.000722548	Ypel4	0.823856	0	0.411928	0
ENSMUSG00000020490.16	-8.42211	0.0286611	Btnl10	0.888811	0	0.444405	0
ENSMUSG00000023926.7	-8.57877	0.019035	Rhag	0.990973	0	0.495487	0
ENSMUSG00000025014.12	-8.95805	5.50659e-05	Dntt	1.28961	0	0.644804	0
ENSMUSG00000027556.15	-9.00055	0.00584118	Car1	1.32811	0	0.664054	0
ENSMUSG00000040264.10	-10.3037	0.000247407	Gbp2b	3.27941	0	1.6397	0
ENSMUSG00000029369.17	-10.8204	1.62396e-22	Afm	4.67437	0	2.33719	0
ENSMUSG00000002688.7	-13.2371	3.97252e-06	Prkd1	25.0604	0	12.5302	0

## Sheet: A2M GF F vs SPF F
DEGs analysis in SPF and GF microglia from RNA-seq data
FDR < 0.05
FC = Fold Change
CPM = count per million
Row.names	logFC	FDR	gene_name	A2M_SPF_Female_CPM	A2M_GF_Female_CPM	CPM	flag (1:DEGS passed cutoff,0:DEGS failed cutoff)	number of DEGS passed cutoff	CPM cutoff	FC cutoff
ENSMUSG00000003545.3	3.35525	0	Fosb	138.69	1415.88	777.285	1	433	25	1.5
ENSMUSG00000055148.7	2.95953	5.97643352400518e-315	Klf2	44.5428	345.663	195.103	1
ENSMUSG00000020108.3	2.87742	2.09365e-283	Ddit4	36.8237	269.966	153.395	1
ENSMUSG00000003032.8	2.75759	4.9311e-301	Klf4	69.7579	470.58	270.169	1
ENSMUSG00000038418.7	2.4618	2.84233586072068e-310	Egr1	985.215	5414.12	3199.67	1
ENSMUSG00000014030.15	2.43774	1.92437e-106	Pax5	12.4815	67.5164	39.9989	1
ENSMUSG00000031431.13	2.41649	1.45347e-238	Tsc22d3	81.0932	431.882	256.488	1
ENSMUSG00000062310.7	2.39157	2.44455e-87	Glrp1	10.4159	54.4788	32.4473	1
ENSMUSG00000021250.13	2.36065	2.84575e-282	Fos	696.695	3569.44	2133.07	1
ENSMUSG00000008384.8	2.34818	1.71281e-69	Sertad1	8.23215	41.7955	25.0138	1
ENSMUSG00000035283.4	2.24034	4.97216e-131	Adrb1	23.1595	109.174	66.1668	1
ENSMUSG00000008193.13	2.22891	1.58371e-120	Spib	19.8967	93.0107	56.4537	1
ENSMUSG00000037868.15	2.22596	7.49879e-149	Egr2	31.2531	145.869	88.5608	1
ENSMUSG00000033730.3	2.22028	1.0243e-71	Egr3	10.4773	48.726	29.6017	1
ENSMUSG00000105703.1	2.01435	7.43124e-58	Gm43305	11.1082	44.7604	27.9343	1
ENSMUSG00000046546.3	2.0024	6.74804e-60	Fam43a	11.9036	47.5803	29.7419	1
ENSMUSG00000028654.13	2.00208	5.98168e-102	Mycl	23.6764	94.6373	59.1568	1
ENSMUSG00000022951.15	1.98934	1.14533e-168	Rcan1	101.939	403.736	252.838	1
ENSMUSG00000020423.6	1.95016	6.70226e-194	Btg2	540.817	2084.74	1312.78	1
ENSMUSG00000053560.4	1.91799	3.9971e-162	Ier2	125.903	474.607	300.255	1
ENSMUSG00000052234.2	1.86955	4.40899e-102	Epx	33.3366	121.381	77.3586	1
ENSMUSG00000076609.2	1.86794	3.96395e-98	Igkc	30.7028	111.795	71.2491	1
ENSMUSG00000057337.13	1.83126	3.35482e-53	Chst3	13.8673	49.2533	31.5603	1
ENSMUSG00000040128.9	1.8282	1.9261e-145	Pnrc1	113.846	403.263	258.555	1
ENSMUSG00000053907.10	1.82801	8.15444e-144	Mat2a	108.45	384.139	246.295	1
ENSMUSG00000031770.15	1.8073	1.03348e-145	Herpud1	134.947	471.146	303.047	1
ENSMUSG00000032501.8	1.80274	3.41701e-122	Trib1	61.0859	212.561	136.823	1
ENSMUSG00000024042.6	1.78826	7.87476e-100	Sik1	39.3448	135.579	87.4619	1
ENSMUSG00000021701.7	1.78514	2.34576e-70	Plk2	21.4648	73.8089	47.6368	1
ENSMUSG00000003379.7	1.70378	3.40989e-60	Cd79a	20.6126	66.9706	43.7916	1
ENSMUSG00000024732.7	1.69071	8.93721e-60	Ccdc86	20.9285	67.4114	44.17	1
ENSMUSG00000024190.6	1.65768	1.2591e-141	Dusp1	502.814	1582.51	1042.66	1
ENSMUSG00000048878.6	1.64225	1.40367e-78	Hexim1	35.6684	111.053	73.3607	1
ENSMUSG00000016559.14	1.61607	2.74225e-134	H3f3b	473.681	1448.48	961.082	1
ENSMUSG00000028035.13	1.59834	3.35327e-67	Dnajb4	28.9586	87.4757	58.2172	1
ENSMUSG00000048546.7	1.53556	3.44154e-90	Tob2	67.7035	195.806	131.755	1
ENSMUSG00000072601.4	1.51544	9.71059e-34	Ear1	14.1853	40.3944	27.2898	1
ENSMUSG00000021134.17	1.5033	2.70043e-112	Srsf5	286.929	811.423	549.176	1
ENSMUSG00000036181.2	1.48128	1.42033e-75	Hist1h1c	53.5673	149.196	101.382	1
ENSMUSG00000024222.16	1.46727	1.12769e-101	Fkbp5	193.9	534.84	364.37	1
ENSMUSG00000073940.3	1.44404	1.302e-65	Hbb-bt	44.8344	121.681	83.2576	1
ENSMUSG00000057706.7	1.44393	5.2226e-34	Mex3b	16.8666	45.7818	31.3242	1
ENSMUSG00000052253.5	1.43574	1.82845e-49	Zfp622	27.5496	74.3553	50.9525	1
ENSMUSG00000024673.9	1.42095	1.90298e-43	Ms4a1	24.3112	64.938	44.6246	1
ENSMUSG00000025270.13	1.40292	6.42906e-44	Alas2	25.6163	67.5671	46.5917	1
ENSMUSG00000042406.7	1.36853	1.3747e-89	Atf4	209.811	540.429	375.12	1
ENSMUSG00000014905.3	1.3642	2.29082e-62	Dnajb9	52.6159	135.12	93.8677	1
ENSMUSG00000021356.9	1.36366	3.76085e-36	Irf4	21.9471	56.3498	39.1484	1
ENSMUSG00000043243.15	1.36242	2.79086e-38	Fam129c	23.6454	60.649	42.1472	1
ENSMUSG00000069917.7	1.35418	1.23685e-51	Hba-a2	36.3091	92.5779	64.4435	1
ENSMUSG00000028793.15	1.33526	2.25747e-76	Rnf19b	112.702	283.683	198.193	1
ENSMUSG00000030724.7	1.32332	3.38623e-49	Cd19	36.488	91.0844	63.7862	1
ENSMUSG00000020387.15	1.29533	7.08252e-78	Jade2	166.493	407.636	287.064	1
ENSMUSG00000018168.8	1.27645	1.18653e-24	Ikzf3	16.1742	39.0947	27.6345	1
ENSMUSG00000069919.7	1.26562	6.05284e-72	Hba-a1	140.194	336.267	238.231	1
ENSMUSG00000027073.5	1.26263	4.05043e-71	Prg2	136.151	325.82	230.985	1
ENSMUSG00000034765.6	1.25398	1.55185e-23	Dusp5	16.0494	38.1855	27.1175	1
ENSMUSG00000039910.9	1.23948	8.90677e-45	Cited2	40.6274	95.6913	68.1594	1
ENSMUSG00000035828.10	1.23014	3.68952e-52	Pim3	58.3547	136.558	97.4566	1
ENSMUSG00000034957.10	1.21363	4.70031e-72	Cebpa	242.9	561.912	402.406	1
ENSMUSG00000028459.11	1.20474	2.22099e-28	Cd72	23.5552	54.1567	38.856	1
ENSMUSG00000052040.10	1.20322	1.17312e-52	Klf13	65.8651	151.301	108.583	1
ENSMUSG00000024335.19	1.19944	7.4949e-73	Brd2	316.007	723.909	519.958	1
ENSMUSG00000052305.5	1.18168	1.47597e-72	Hbb-bs	409.322	926.318	667.82	1
ENSMUSG00000025408.15	1.16569	3.01289e-31	Ddit3	29.2616	65.5113	47.3865	1
ENSMUSG00000074794.9	1.16388	1.61992e-40	Arrdc3	44.0231	98.4136	71.2183	1
ENSMUSG00000023067.13	1.14912	2.89672e-41	Cdkn1a	48.6524	107.653	78.1525	1
ENSMUSG00000072235.5	1.14774	6.39645e-39	Tuba1a	43.0773	95.2161	69.1467	1
ENSMUSG00000038894.7	1.14398	4.56442e-41	Irs2	49.1546	108.386	78.7703	1
ENSMUSG00000039810.11	1.12421	8.38011e-19	Zc3h10	16.8073	36.5431	26.6752	1
ENSMUSG00000038871.5	1.11981	4.46912e-19	Bpgm	17.2454	37.3986	27.322	1
ENSMUSG00000027342.14	1.11519	1.25092e-42	Pcna	59.9297	129.485	94.7074	1
ENSMUSG00000034271.15	1.10967	1.44826e-22	Jdp2	22.447	48.3126	35.3798	1
ENSMUSG00000030468.12	1.08578	6.06339e-30	Siglecg	34.0932	72.1956	53.1444	1
ENSMUSG00000059796.16	1.0842	1.87135e-58	Eif4a1	270.296	571.744	421.02	1
ENSMUSG00000068735.14	1.08325	2.44349e-21	Trp53i11	22.4298	47.44	34.9349	1
ENSMUSG00000021282.16	1.07799	1.06922e-56	Eif5	233.688	492.195	362.941	1
ENSMUSG00000028680.14	1.0738	3.18553e-48	Plk3	104.985	220.459	162.722	1
ENSMUSG00000031732.12	1.05517	9.62497e-34	Phlpp2	46.8279	97.0849	71.9564	1
ENSMUSG00000027341.10	1.05085	1.19977e-21	Tmem230	25.0628	51.7969	38.4298	1
ENSMUSG00000034709.8	1.04875	2.94576e-50	Ppp1r21	155.517	320.931	238.224	1
ENSMUSG00000054717.6	1.04533	8.72802e-23	Hmgb2	27.1953	55.9906	41.5929	1
ENSMUSG00000024843.15	1.03968	2.58881e-33	Chka	48.8235	100.114	74.4689	1
ENSMUSG00000031266.6	1.03442	8.59773e-30	Gla	39.0726	79.8286	59.4506	1
ENSMUSG00000032643.12	1.02791	1.4255e-19	Fhl3	23.4664	47.7378	35.6021	1
ENSMUSG00000003882.4	1.01998	2.35873e-29	Il7r	40.4204	81.7599	61.0902	1
ENSMUSG00000025134.2	1.01867	3.2962e-15	Alyref	17.2609	34.8732	26.067	1
ENSMUSG00000074622.4	1.01667	1.20253e-54	Mafb	465.561	939.638	702.6	1
ENSMUSG00000033685.13	1.00633	3.87027e-54	Ucp2	536.1	1074.29	805.193	1
ENSMUSG00000031167.16	1.00316	7.29582e-34	Rbm3	59.7152	119.411	89.5632	1
ENSMUSG00000024121.13	0.999043	1.47877e-41	Atp6v0c	104.167	207.722	155.944	1
ENSMUSG00000020719.14	0.996241	1.03996e-56	Ddx5	1357.54	2701.77	2029.65	1
ENSMUSG00000011179.7	0.993204	2.032e-39	Odc1	87.3439	173.445	130.395	1
ENSMUSG00000026249.10	0.983499	1.30799e-50	Serpine2	398.954	786.948	592.951	1
ENSMUSG00000021306.10	0.969394	1.84243e-28	Gpr137b	47.9772	93.7091	70.8431	1
ENSMUSG00000109498.1	0.96842	1.2509e-19	RP24-344N22.4	28.1019	54.8608	41.4814	1
ENSMUSG00000000078.6	0.964695	1.15401e-48	Klf6	392.804	764.794	578.799	1
ENSMUSG00000024975.12	0.963313	1.70718e-22	Pdcd4	33.7936	65.726	49.7598	1
ENSMUSG00000086841.1	0.930571	3.85776e-18	2410006H16Rik	28.5093	54.2168	41.363	1
ENSMUSG00000035530.13	0.927793	8.52375e-41	Eif1	186.437	353.836	270.136	1
ENSMUSG00000104213.5	0.925039	6.2655e-15	Ighd	22.4087	42.4399	32.4243	1
ENSMUSG00000028211.11	0.922642	1.65814e-24	Trp53inp1	43.4105	82.0972	62.7539	1
ENSMUSG00000047945.6	0.920315	1.28613e-29	Marcksl1	66.4566	125.471	95.9637	1
ENSMUSG00000058761.5	0.916831	1.71404e-34	Rnf169	98.7791	186.058	142.419	1
ENSMUSG00000073409.12	0.913139	1.20603e-29	H2-Q6	68.9942	129.615	99.3048	1
ENSMUSG00000015468.14	0.907578	9.784e-26	Notch4	52.2585	97.7873	75.0229	1
ENSMUSG00000035969.15	0.907347	1.94477e-21	Rusc2	37.6155	70.3626	53.989	1
ENSMUSG00000019960.7	0.903119	2.80569e-41	Dusp6	302.885	565.042	433.964	1
ENSMUSG00000054364.4	0.90153	3.33244e-48	Rhob	2464.28	4592.17	3528.23	1
ENSMUSG00000109005.1	0.896826	7.22679e-16	RP24-344N22.5	26.6879	49.5916	38.1398	1
ENSMUSG00000003038.15	0.896284	2.92114e-16	Hmgn2	27.6197	51.2873	39.4535	1
ENSMUSG00000022807.8	0.89	1.2517e-34	Osbpl11	130.673	241.579	186.126	1
ENSMUSG00000030067.17	0.885649	3.23025e-22	Foxp1	42.2374	77.8584	60.0479	1
ENSMUSG00000032470.16	0.877825	9.9023e-25	Mras	55.907	102.5	79.2034	1
ENSMUSG00000032035.15	0.874739	8.30008e-34	Ets1	137.029	250.61	193.82	1
ENSMUSG00000030577.13	0.866164	5.87051e-16	Cd22	29.7302	54.0579	41.8941	1
ENSMUSG00000025509.15	0.861761	2.62005e-31	Pnpla2	111.561	202.242	156.902	1
ENSMUSG00000019947.9	0.857277	1.03271e-15	Arid5b	30.0117	54.2327	42.1222	1
ENSMUSG00000020063.16	0.854733	4.53798e-11	Sirt1	18.963	34.2158	26.5894	1
ENSMUSG00000020733.3	0.854423	6.23176e-17	Slc9a3r1	33.2869	60.0222	46.6546	1
ENSMUSG00000040592.11	0.851752	4.13549e-21	Cd79b	45.2852	81.5314	63.4083	1
ENSMUSG00000033450.7	0.846868	6.70528e-34	Tagap	186.036	333.818	259.927	1
ENSMUSG00000031668.14	0.845546	3.10494e-19	Eif2ak3	40.0409	71.7866	55.9138	1
ENSMUSG00000109245.1	0.845515	3.17679e-12	RP24-88J19.3	22.3167	40.0066	31.1617	1
ENSMUSG00000026094.14	0.843845	7.86341e-29	Stk17b	93.866	168.077	130.972	1
ENSMUSG00000030711.15	0.842788	6.1968e-22	Sult1a1	51.8298	92.7327	72.2813	1
ENSMUSG00000047777.9	0.840457	1.06015e-10	Phf13	19.0598	34.0402	26.55	1
ENSMUSG00000049866.12	0.83922	1.72495e-36	Arl4c	360.32	643.104	501.712	1
ENSMUSG00000035621.13	0.838594	3.62024e-31	Midn	139.28	248.493	193.886	1
ENSMUSG00000020788.15	0.829334	1.49455e-20	Atp2a3	48.3417	85.7157	67.0287	1
ENSMUSG00000028955.3	0.82918	7.53791e-22	Vamp3	55.4145	98.2209	76.8177	1
ENSMUSG00000026473.15	0.826533	2.4242e-40	Glul	2004.59	3546.29	2775.44	1
ENSMUSG00000076431.4	0.82363	1.71419e-20	Sox4	49.6002	87.5675	68.5839	1
ENSMUSG00000038342.15	0.817551	1.81974e-33	Mlxip	275.278	483.958	379.618	1
ENSMUSG00000045817.8	0.789044	1.26802e-32	Zfp36l2	389.34	671.128	530.234	1
ENSMUSG00000040093.15	0.788093	2.00222e-26	Bmf	116.847	201.286	159.067	1
ENSMUSG00000032220.9	0.787414	1.96246e-10	Myo1e	22.1763	38.1758	30.1761	1
ENSMUSG00000000915.15	0.7754	1.2309e-09	Hip1r	20.7053	35.366	28.0356	1
ENSMUSG00000052684.4	0.768156	1.38433e-35	Jun	3117.31	5296.01	4206.66	1
ENSMUSG00000025453.16	0.767396	1.03267e-18	Nnt	56.2414	95.5086	75.875	1
ENSMUSG00000045980.13	0.766414	5.95576e-26	Tmem104	138.234	234.562	186.398	1
ENSMUSG00000022893.14	0.76492	1.26896e-32	Adamts1	824.162	1397.09	1110.63	1
ENSMUSG00000038068.14	0.762873	2.76304e-17	Rnf144b	48.4256	81.981	65.2033	1
ENSMUSG00000003541.6	0.76072	6.69166e-28	Ier3	205.719	347.71	276.715	1
ENSMUSG00000048490.13	0.75964	2.22099e-28	Nrip1	238.106	402.167	320.137	1
ENSMUSG00000071637.4	0.748479	2.49721e-08	Cebpd	19.2261	32.2362	25.7312	1
ENSMUSG00000026238.14	0.74812	1.06716e-26	Ptma	195.319	327.263	261.291	1
ENSMUSG00000022895.14	0.747712	1.60016e-18	Ets2	61.9402	103.75	82.8452	1
ENSMUSG00000039901.9	0.743583	1.14403e-09	9130011E15Rik	23.7071	39.5946	31.6509	1
ENSMUSG00000042699.11	0.741389	1.97497e-25	Dhx9	170.052	283.626	226.839	1
ENSMUSG00000035356.16	0.736216	1.2616e-29	Nfkbiz	615.842	1023.32	819.583	1
ENSMUSG00000024063.12	0.732995	6.30778e-10	Lbh	25.69	42.5932	34.1416	1
ENSMUSG00000022205.15	0.727992	1.91265e-13	Sub1	38.8039	64.1093	51.4566	1
ENSMUSG00000076617.9	0.726426	2.63515e-28	Ighm	475.679	785.127	630.403	1
ENSMUSG00000047139.8	0.724622	4.51252e-10	Cd24a	27.1106	44.6869	35.8988	1
ENSMUSG00000047419.5	0.723103	6.22162e-08	Cmya5	19.7834	32.5848	26.1841	1
ENSMUSG00000000686.11	0.721077	1.36495e-11	Abhd15	33.0591	54.3658	43.7124	1
ENSMUSG00000025240.8	0.72051	7.32745e-11	Sacm1l	30.4799	50.0922	40.2861	1
ENSMUSG00000035919.16	0.717199	2.15916e-11	Bbs9	32.8124	53.8113	43.3119	1
ENSMUSG00000026360.9	0.716952	1.03439e-27	Rgs2	505.179	828.37	666.774	1
ENSMUSG00000021703.8	0.716334	7.45073e-11	Serinc5	30.9477	50.7408	40.8443	1
ENSMUSG00000042106.5	0.71451	2.43205e-09	Fam212a	25.4598	41.6683	33.564	1
ENSMUSG00000035929.11	0.710646	1.13606e-19	H2-Q4	88.5208	144.503	116.512	1
ENSMUSG00000034998.18	0.707642	2.19537e-08	Foxn2	22.4204	36.5239	29.4721	1
ENSMUSG00000023206.16	0.696645	1.4413e-09	Il15ra	28.3406	45.8417	37.0912	1
ENSMUSG00000043881.8	0.687963	3.48668e-08	Kbtbd7	23.5995	37.9468	30.7732	1
ENSMUSG00000000787.12	0.686943	5.56644e-26	Ddx3x	654.87	1051.76	853.313	1
ENSMUSG00000048661.14	0.685937	2.65931e-13	Lemd3	44.8723	71.9992	58.4358	1
ENSMUSG00000043300.2	0.685631	1.19179e-11	B3galnt1	38.17	61.2526	49.7113	1
ENSMUSG00000018574.14	0.684248	1.39896e-07	Acadvl	21.4284	34.3419	27.8851	1
ENSMUSG00000018143.10	0.681432	1.03154e-18	Mafk	95.7122	153.113	124.412	1
ENSMUSG00000039220.16	0.679261	3.69495e-15	Ppp1r10	61.6678	98.5226	80.0952	1
ENSMUSG00000026864.13	0.679197	2.07596e-26	Hspa5	1124.68	1796.62	1460.65	1
ENSMUSG00000032010.14	0.677827	1.15011e-19	Usp2	120.399	192.143	156.271	1
ENSMUSG00000039756.12	0.66973	4.48826e-09	Dnttip2	29.528	46.8785	38.2032	1
ENSMUSG00000020773.11	0.666903	1.34336e-12	Trim47	45.237	71.6469	58.442	1
ENSMUSG00000052397.8	0.664792	1.97846e-07	Ezr	22.7177	35.9173	29.3175	1
ENSMUSG00000041849.7	0.664139	7.34933e-12	Card6	42.4821	67.1649	54.8235	1
ENSMUSG00000026596.13	0.658981	4.58983e-19	Abl2	134.56	211.932	173.246	1
ENSMUSG00000043415.5	0.658396	2.64528e-18	Otud1	113.127	178.126	145.627	1
ENSMUSG00000032637.15	0.657617	9.96288e-22	Atxn2l	272.314	428.531	350.422	1
ENSMUSG00000031812.16	0.655783	1.0654e-16	Map1lc3b	89.0053	139.888	114.447	1
ENSMUSG00000027399.1	0.654022	4.34753e-21	Il1a	235.882	370.267	303.074	1
ENSMUSG00000028381.8	0.653908	1.13116e-12	Ugcg	49.1097	77.0799	63.0948	1
ENSMUSG00000003752.9	0.652549	1.70459e-06	Itpkc	20.2081	31.6801	25.9441	1
ENSMUSG00000068394.4	0.651537	1.3512e-14	Cep152	68.5395	107.396	87.9677	1
ENSMUSG00000036986.16	0.650621	8.91637e-10	Pml	35.2765	55.2539	45.2652	1
ENSMUSG00000031628.8	0.643497	2.69289e-07	Casp3	24.4396	38.0878	31.2637	1
ENSMUSG00000025066.9	0.642163	1.98477e-08	Sfr1	30.1344	46.8997	38.5171	1
ENSMUSG00000013846.9	0.641657	1.2154e-07	St3gal1	26.3471	41.0132	33.6802	1
ENSMUSG00000041037.8	0.640718	1.34477e-06	Irgq	21.451	33.3637	27.4074	1
ENSMUSG00000036822.6	0.640418	1.07345e-09	Topors	36.4485	56.67	46.5592	1
ENSMUSG00000029313.18	0.638302	4.69484e-18	Aff1	140.067	217.47	178.768	1
ENSMUSG00000028820.13	0.627373	1.18896e-19	Sfpq	257.221	396.397	326.809	1
ENSMUSG00000053113.3	0.625368	2.21514e-22	Socs3	1063.97	1637.2	1350.58	1
ENSMUSG00000037071.2	0.624973	9.28214e-10	Scd1	39.2183	60.3547	49.7865	1
ENSMUSG00000042354.6	0.623093	2.49367e-10	Gnl3	42.4289	65.1945	53.8117	1
ENSMUSG00000037443.13	0.622828	2.99925e-16	Cep85	109.139	167.682	138.411	1
ENSMUSG00000054263.11	0.622272	3.42065e-17	Lifr	141.198	216.8	178.999	1
ENSMUSG00000031609.3	0.620544	1.68604e-06	Sap30	22.9201	35.1635	29.0418	1
ENSMUSG00000092035.8	0.619473	1.80114e-11	Peg10	50.2432	76.9974	63.6203	1
ENSMUSG00000018965.11	0.616249	4.62052e-18	Ywhah	192.659	294.599	243.629	1
ENSMUSG00000038816.14	0.612728	2.48765e-07	Ctnnal1	28.4303	43.3731	35.9017	1
ENSMUSG00000046865.7	0.612567	3.96319e-08	Fbl	32.737	49.9359	41.3364	1
ENSMUSG00000025239.2	0.610942	1.1934e-05	Limd1	20.1795	30.7491	25.4643	1
ENSMUSG00000049516.9	0.609682	3.00859e-13	Spty2d1	74.684	113.672	94.1781	1
ENSMUSG00000053799.6	0.609449	1.5682e-06	Exoc6	24.3975	37.139	30.7683	1
ENSMUSG00000057691.8	0.608362	2.82742e-08	Zfp746	34.1572	51.9462	43.0517	1
ENSMUSG00000092341.2	0.607757	7.67522e-21	Malat1	855.014	1299.77	1077.39	1
ENSMUSG00000034168.6	0.605067	1.55718e-14	Irf2bpl	94.1851	142.897	118.541	1
ENSMUSG00000042622.13	0.603511	1.08557e-11	Maff	59.2225	89.7907	74.5066	1
ENSMUSG00000015837.15	0.601331	7.777e-18	Sqstm1	232.096	351.256	291.676	1
ENSMUSG00000022742.5	0.599302	1.48088e-05	Cpox	20.7023	31.2991	26.0007	1
ENSMUSG00000047123.8	0.599264	3.41183e-07	Ticam1	29.499	44.5854	37.0422	1
ENSMUSG00000039770.5	0.593013	1.82191e-10	Ypel5	49.9653	75.1871	62.5762	1
ENSMUSG00000101970.6	0.592674	2.30435e-11	1810026B05Rik	60.3197	90.7441	75.5319	1
ENSMUSG00000057554.13	0.592662	6.30458e-15	Lgals8	115.764	174.163	144.963	1
ENSMUSG00000035329.7	0.591755	5.33791e-08	Fbxo33	35.2197	52.9524	44.086	1
ENSMUSG00000041773.7	0.590766	1.50993e-14	Enc1	106.22	159.605	132.913	1
ENSMUSG00000035835.14	0.589629	2.74496e-05	Plppr3	20.3096	30.4829	25.3962	1
ENSMUSG00000031939.15	0.589528	1.37424e-05	Taf1d	21.627	32.4558	27.0414	1
ENSMUSG00000058672.6	0.589214	2.50429e-05	Tubb2a	20.5168	30.7981	25.6575	1
ENSMUSG00000020409.10	0.588603	3.54084e-08	Slu7	36.7852	55.1616	45.9734	1
ENSMUSG00000033933.13	0.588426	4.22095e-09	Vhl	42.1692	63.2709	52.72	1
ENSMUSG00000027339.15	0.586809	1.13189e-18	Rassf2	485.973	728.103	607.038	1
ENSMUSG00000043336.14	0.586071	8.24989e-13	Filip1l	82.6917	123.837	103.264	1
ENSMUSG00000024608.10	-0.585336	3.29102e-17	Rps14	311.656	207.193	259.425	1
ENSMUSG00000031584.16	-0.585354	7.74635e-06	Gsr	35.2433	23.4316	29.3375	1
ENSMUSG00000060938.14	-0.589629	1.33789e-15	Rpl26	187.007	123.964	155.486	1
ENSMUSG00000037405.7	-0.590624	4.09053e-20	Icam1	878.347	581.837	730.092	1
ENSMUSG00000001248.14	-0.590872	5.257e-20	Gramd1a	807.742	535.021	671.381	1
ENSMUSG00000057841.5	-0.591774	2.96518e-16	Rpl32	218.229	144.44	181.334	1
ENSMUSG00000015312.8	-0.592884	1.39132e-19	Gadd45b	633.724	419.107	526.415	1
ENSMUSG00000006476.19	-0.593256	1.30309e-11	Nsmf	90.4998	59.8462	75.173	1
ENSMUSG00000059326.6	-0.59356	7.04631e-17	Csf2ra	251.787	166.449	209.118	1
ENSMUSG00000026819.15	-0.593888	5.02795e-11	Slc25a25	80.0065	52.8837	66.4451	1
ENSMUSG00000025508.13	-0.594627	1.79928e-16	Rplp2	222.085	146.722	184.404	1
ENSMUSG00000072770.9	-0.596351	2.585e-05	Acrbp	30.6673	20.2224	25.4449	1
ENSMUSG00000034832.15	-0.597262	9.54953e-17	Tet3	230.173	151.773	190.973	1
ENSMUSG00000050708.15	-0.598776	1.20606e-21	Ftl1	1669.95	1099.93	1384.94	1
ENSMUSG00000097042.1	-0.598844	1.24999e-05	Gm17491	32.4831	21.3895	26.9363	1
ENSMUSG00000031838.7	-0.600181	5.99666e-18	Ifi30	302.458	199.008	250.733	1
ENSMUSG00000050022.16	-0.600343	4.4054e-13	Amz1	112.704	74.1465	93.4254	1
ENSMUSG00000024248.13	-0.602561	8.65973e-12	Cox7a2l	87.681	57.6047	72.6429	1
ENSMUSG00000026484.13	-0.602657	5.73968e-12	Rnf2	90.7004	59.5726	75.1365	1
ENSMUSG00000060636.13	-0.603648	2.24575e-15	Rpl35a	156.461	102.748	129.604	1
ENSMUSG00000021069.16	-0.604515	1.55848e-05	Pygl	31.3157	20.5523	25.934	1
ENSMUSG00000003429.10	-0.604565	7.71723e-19	Rps11	354.646	232.714	293.68	1
ENSMUSG00000034640.9	-0.608585	4.92088e-09	Tiparp	58.6746	38.3909	48.5327	1
ENSMUSG00000026271.15	-0.609421	2.25199e-06	Gpr35	36.0273	23.5595	29.7934	1
ENSMUSG00000000740.11	-0.609454	8.56406e-15	Rpl13	138.576	90.5877	114.582	1
ENSMUSG00000028248.15	-0.611976	2.05432e-19	Pnisr	366.228	239.058	302.643	1
ENSMUSG00000020205.8	-0.616994	1.88495e-07	Phlda1	43.6996	28.4169	36.0582	1
ENSMUSG00000049517.7	-0.619382	1.09859e-15	Rps23	147.268	95.6163	121.442	1
ENSMUSG00000052146.15	-0.619864	1.64014e-16	Rps10	163.806	106.33	135.068	1
ENSMUSG00000045128.8	-0.622801	5.69571e-19	Rpl18a	280.927	182.003	231.465	1
ENSMUSG00000050721.8	-0.625145	1.06084e-17	Plekho2	198.594	128.448	163.521	1
ENSMUSG00000036594.14	-0.632792	2.87905e-16	H2-Aa	146.194	94.0536	120.124	1
ENSMUSG00000040952.16	-0.633066	3.92892e-16	Rps19	143.313	92.1661	117.739	1
ENSMUSG00000030276.19	-0.635259	3.94805e-13	Ttll3	89.5239	57.4727	73.4983	1
ENSMUSG00000068267.5	-0.642025	6.50034e-10	Cenpb	58.5138	37.3995	47.9567	1
ENSMUSG00000074129.12	-0.647346	2.10693e-22	Rpl13a	470.27	299.492	384.881	1
ENSMUSG00000060600.15	-0.648566	1.38118e-09	Eno3	54.7245	34.8277	44.7761	1
ENSMUSG00000025290.16	-0.650586	2.24958e-19	Rps24	210.837	133.995	172.416	1
ENSMUSG00000025340.14	-0.651593	4.44781e-12	Rabgef1	72.499	46.0518	59.2754	1
ENSMUSG00000021423.5	-0.65614	9.32089e-24	Ly86	604.495	382.664	493.58	1
ENSMUSG00000073702.11	-0.658372	3.75526e-14	Rpl31	91.1792	57.6217	74.4004	1
ENSMUSG00000026064.15	-0.664998	3.76827e-16	Ptp4a1	117.59	73.9806	95.7853	1
ENSMUSG00000021666.16	-0.675435	3.25275e-24	Gfm2	450.354	281.317	365.836	1
ENSMUSG00000030789.9	-0.675713	6.65512e-10	Itgax	51.8656	32.3797	42.1227	1
ENSMUSG00000046329.14	-0.676769	7.52942e-10	Slc25a23	51.3041	32.0292	41.6667	1
ENSMUSG00000029570.5	-0.67718	9.50404e-17	Lfng	118.146	73.7068	95.9265	1
ENSMUSG00000022508.5	-0.678108	7.10651e-14	Bcl6	78.7503	49.0991	63.9247	1
ENSMUSG00000079641.3	-0.680631	5.55898e-14	Rpl39	78.8528	49.0845	63.9686	1
ENSMUSG00000023150.14	-0.681667	6.4795e-29	Ivns1abp	2704.87	1682.43	2193.65	1
ENSMUSG00000075014.1	-0.686448	9.32276e-16	Gm10800	97.4181	60.3894	78.9038	1
ENSMUSG00000000982.5	-0.689632	4.48889e-29	Ccl3	2090.14	1292.87	1691.5	1
ENSMUSG00000024772.9	-0.69092	2.73415e-07	Ehd1	33.15	20.4836	26.8168	1
ENSMUSG00000043991.3	-0.691223	4.87028e-17	Pura	112.708	69.6297	91.1687	1
ENSMUSG00000067288.12	-0.691244	1.38806e-11	Rps28	60.3401	37.2657	48.8029	1
ENSMUSG00000004665.10	-0.692511	4.61304e-09	Cnn2	43.1619	26.6268	34.8943	1
ENSMUSG00000057863.5	-0.692682	4.65161e-16	Rpl36	97.8902	60.4226	79.1564	1
ENSMUSG00000037820.15	-0.693125	2.8132e-22	Tgm2	227.122	140.12	183.621	1
ENSMUSG00000057322.12	-0.694467	2.20324e-09	Rpl38	45.0553	27.7656	36.4104	1
ENSMUSG00000008348.9	-0.694473	1.74554e-26	Ubc	590.705	364.101	477.403	1
ENSMUSG00000063457.14	-0.696742	2.94831e-24	Rps15	319.355	196.511	257.933	1
ENSMUSG00000048758.13	-0.699584	3.06409e-17	Rpl29	110.066	67.6004	88.8332	1
ENSMUSG00000038274.11	-0.699985	2.21865e-24	Fau	313.581	192.542	253.061	1
ENSMUSG00000022346.14	-0.700244	1.43165e-25	Myc	397.585	244.112	320.848	1
ENSMUSG00000020806.15	-0.70156	1.26853e-13	Rhbdf2	71.5495	43.9024	57.7259	1
ENSMUSG00000053716.9	-0.704084	2.00543e-17	Dusp7	109.715	67.1796	88.4475	1
ENSMUSG00000026991.20	-0.706231	6.13833e-13	Pkp4	66.1532	40.4516	53.3024	1
ENSMUSG00000043467.19	-0.707246	1.64014e-16	Zbtb37	95.4451	58.328	76.8865	1
ENSMUSG00000041841.7	-0.708859	2.64976e-19	Rpl37	133.591	81.5136	107.552	1
ENSMUSG00000046876.15	-0.71265	2.9858e-10	Atxn1	47.803	29.0827	38.4428	1
ENSMUSG00000007379.15	-0.714448	2.20978e-09	Dennd2c	41.8897	25.4786	33.6842	1
ENSMUSG00000001289.12	-0.714823	1.85661e-17	Pfdn5	103.44	62.8642	83.1519	1
ENSMUSG00000098188.1	-0.720623	1.60069e-26	Sowahc	356.07	215.553	285.811	1
ENSMUSG00000039001.12	-0.736154	6.58263e-25	Rps21	222.161	133.011	177.586	1
ENSMUSG00000046330.9	-0.740949	3.73292e-21	Rpl37a	136.051	81.1894	108.62	1
ENSMUSG00000037857.16	-0.741474	4.93131e-21	Nufip2	133.976	79.9385	106.957	1
ENSMUSG00000028833.13	-0.743032	1.54621e-12	Ncdn	56.6651	33.7724	45.2188	1
ENSMUSG00000020300.14	-0.744142	3.02626e-23	Cpeb4	163.467	97.3698	130.419	1
ENSMUSG00000007659.18	-0.744638	2.66726e-20	Bcl2l1	121.974	72.6132	97.2938	1
ENSMUSG00000020437.12	-0.755794	7.87015e-27	Myo1g	246.49	145.592	196.041	1
ENSMUSG00000020886.16	-0.757883	1.03784e-14	Dlg4	66.3851	39.1561	52.7706	1
ENSMUSG00000090939.1	-0.764946	1.6153e-11	Gm17147	47.1634	27.6907	37.4271	1
ENSMUSG00000000628.10	-0.772442	6.92439e-33	Hk2	623.858	364.319	494.089	1
ENSMUSG00000015839.6	-0.780457	7.62411e-32	Nfe2l2	416.383	241.843	329.113	1
ENSMUSG00000069516.7	-0.780918	5.47417e-31	Lyz2	354.642	205.933	280.288	1
ENSMUSG00000015806.12	-0.794454	2.37134e-09	Qdpr	33.6061	19.3321	26.4691	1
ENSMUSG00000067203.7	-0.796861	8.25358e-26	H2-K2	155.52	89.3048	122.412	1
ENSMUSG00000034892.8	-0.799581	1.53922e-25	Rps29	149.991	85.9679	117.979	1
ENSMUSG00000056399.1	-0.800434	4.25797e-11	Prss34	39.7944	22.7543	31.2744	1
ENSMUSG00000026028.12	-0.804839	1.21955e-18	Trak2	77.9174	44.4734	61.1954	1
ENSMUSG00000060586.10	-0.808976	1.40472e-26	H2-Eb1	155.906	88.7717	122.339	1
ENSMUSG00000024661.6	-0.812033	6.12993e-41	Fth1	2699.26	1533.78	2116.52	1
ENSMUSG00000056529.7	-0.812307	1.26309e-31	Ptafr	274.854	156.125	215.489	1
ENSMUSG00000016528.10	-0.816129	4.69615e-32	Mapkapk2	280.264	158.761	219.513	1
ENSMUSG00000038352.15	-0.842812	1.03144e-22	Arl5c	93.4934	52.011	72.7522	1
ENSMUSG00000022555.11	-0.846279	2.16509e-18	Dgat1	68.7867	38.1667	53.4767	1
ENSMUSG00000048895.13	-0.84898	1.37873e-28	Cdk5r1	150.276	83.2333	116.755	1
ENSMUSG00000007892.7	-0.852618	2.06853e-40	Rplp1	682.485	377.026	529.755	1
ENSMUSG00000097415.2	-0.857141	1.09794e-35	AU020206	296.518	163.31	229.914	1
ENSMUSG00000034412.13	-0.857305	1.6223e-32	Tbc1d10a	195.343	107.551	151.447	1
ENSMUSG00000044712.15	-0.861723	1.04693e-13	Slc38a6	44.7519	24.5602	34.6561	1
ENSMUSG00000026701.15	-0.864023	1.19795e-15	Prdx6	53.369	29.2497	41.3094	1
ENSMUSG00000001156.9	-0.881317	1.33334e-22	Mxd1	81.0794	43.9156	62.4975	1
ENSMUSG00000028874.14	-0.884907	8.1458e-13	Fgr	38.5908	20.846	29.7184	1
ENSMUSG00000000531.4	-0.886833	2.97812e-12	Grasp	36.6899	19.7985	28.2442	1
ENSMUSG00000018920.11	-0.896038	1.49727e-35	Cxcl16	198.764	106.562	152.663	1
ENSMUSG00000021822.2	-0.900525	8.23297e-42	Plau	393.387	210.223	301.805	1
ENSMUSG00000017009.3	-0.910258	3.58174e-34	Sdc4	166.433	88.3686	127.401	1
ENSMUSG00000042688.16	-0.911027	1.2869e-42	Mapk6	387.087	205.358	296.223	1
ENSMUSG00000039959.12	-0.925495	4.97546e-12	Hip1	33.3658	17.5235	25.4447	1
ENSMUSG00000062593.15	-0.937149	2.00612e-17	Lilrb4a	50.8591	26.4939	38.6765	1
ENSMUSG00000025422.8	-0.951543	1.7558e-21	Agap2	64.5619	33.2712	48.9166	1
ENSMUSG00000045502.6	-0.98577	2.0082e-19	Hcar2	52.2475	26.2963	39.2719	1
ENSMUSG00000029333.14	-0.986162	7.05544e-48	Rasgef1b	326.24	164.292	245.266	1
ENSMUSG00000020863.15	-0.997783	1.49727e-35	Luc7l3	125.669	62.7895	94.229	1
ENSMUSG00000043953.12	-1.00061	2.08854e-58	Ccrl2	1154.96	575.827	865.392	1
ENSMUSG00000015340.10	-1.0106	6.69166e-28	Cybb	78.3092	38.7933	58.5513	1
ENSMUSG00000021025.7	-1.01238	1.30086e-64	Nfkbia	3494.87	1728.37	2611.62	1
ENSMUSG00000009687.14	-1.01851	2.58231e-18	Fxyd5	44.3687	21.8684	33.1185	1
ENSMUSG00000104443.1	-1.02377	2.5396e-18	4932442E05Rik	43.8074	21.4928	32.6501	1
ENSMUSG00000032915.6	-1.02886	2.35696e-15	Adgre4	35.7744	17.4888	26.6316	1
ENSMUSG00000051451.6	-1.03792	2.50541e-21	Crebzf	52.448	25.4776	38.9628	1
ENSMUSG00000106933.1	-1.0397	4.45968e-19	Gm43621	44.6731	21.6846	33.1789	1
ENSMUSG00000109279.1	-1.05146	3.35443e-33	RP23-264H19.2	88.8309	42.775	65.803	1
ENSMUSG00000047648.13	-1.05459	1.90691e-18	Fbxo30	41.4489	19.908	30.6785	1
ENSMUSG00000017418.13	-1.06179	3.67058e-35	Arl5b	94.9146	45.3527	70.1336	1
ENSMUSG00000030653.16	-1.06929	1.01511e-36	Pde2a	101.611	48.2989	74.9549	1
ENSMUSG00000028709.3	-1.07579	3.66187e-50	Mob3c	193.767	91.7034	142.735	1
ENSMUSG00000026207.16	-1.08527	3.56357e-17	Speg	36.6472	17.232	26.9396	1
ENSMUSG00000019564.12	-1.08944	3.15721e-43	Arid3a	134.769	63.1881	98.9785	1
ENSMUSG00000025980.14	-1.09236	3.19794e-54	Hspd1	235.55	110.238	172.894	1
ENSMUSG00000006154.13	-1.09445	5.9868e-44	Eps8l1	137.138	64.0504	100.594	1
ENSMUSG00000041571.9	-1.09734	3.91998e-18	Sepw1	38.0369	17.7435	27.8902	1
ENSMUSG00000001627.11	-1.10267	6.87164e-64	Ifrd1	472.269	219.352	345.81	1
ENSMUSG00000020681.14	-1.11284	7.03472e-38	Ace	92.5049	42.6647	67.5848	1
ENSMUSG00000057894.10	-1.11745	7.98413e-19	Zfp329	38.3293	17.6154	27.9723	1
ENSMUSG00000038375.15	-1.12054	5.5715e-30	Trp53inp2	68.6601	31.4945	50.0773	1
ENSMUSG00000031824.14	-1.12835	1.16866e-17	6430548M08Rik	35.2629	16.0891	25.676	1
ENSMUSG00000025612.5	-1.15045	6.76055e-65	Bach1	335.998	150.974	243.486	1
ENSMUSG00000025981.13	-1.1582	2.30104e-37	Coq10b	83.8368	37.4677	60.6522	1
ENSMUSG00000018930.3	-1.16342	1.86458e-83	Ccl4	2620.89	1167.32	1894.1	1
ENSMUSG00000041695.2	-1.16665	1.79104e-51	Kcnj2	149.345	66.363	107.854	1
ENSMUSG00000015396.3	-1.17137	7.74046e-86	Cd83	3249.52	1439.31	2344.42	1
ENSMUSG00000090582.1	-1.18367	7.40224e-32	Gm17024	65.7743	28.8902	47.3322	1
ENSMUSG00000051212.7	-1.19262	1.2897e-71	Gpr183	383.429	167.351	275.39	1
ENSMUSG00000064341.1	-1.19293	4.04207e-86	mt-Nd1	2024.53	883.549	1454.04	1
ENSMUSG00000058756.13	-1.22768	1.24646e-23	Thra	41.2784	17.5812	29.4298	1
ENSMUSG00000004187.10	-1.22913	3.2338e-24	Kifc2	42.2435	17.9776	30.1106	1
ENSMUSG00000004951.10	-1.25306	4.23402e-67	Hspb1	198.062	82.899	140.48	1
ENSMUSG00000024401.14	-1.25413	8.36492e-91	Tnf	1081.71	452.398	767.053	1
ENSMUSG00000024423.5	-1.26712	6.17863e-68	Impact	194.856	80.7609	137.809	1
ENSMUSG00000064345.1	-1.27185	2.88975e-97	mt-Nd2	1900.28	785.199	1342.74	1
ENSMUSG00000028341.9	-1.31805	1.5217e-35	Nr4a3	59.7031	23.8984	41.8008	1
ENSMUSG00000064351.1	-1.31902	6.686e-113	mt-Co1	7133.22	2852.47	4992.84	1
ENSMUSG00000097971.3	-1.33532	8.43175e-96	Gm26917	600.654	237.416	419.035	1
ENSMUSG00000005413.7	-1.36919	1.60613e-104	Hmox1	810.48	312.963	561.721	1
ENSMUSG00000046447.3	-1.37783	2.05926e-61	Camk2n1	113.04	43.3732	78.2068	1
ENSMUSG00000064370.1	-1.37919	2.02985e-120	mt-Cytb	4157.65	1594.71	2876.18	1
ENSMUSG00000064147.6	-1.4291	4.46482e-27	Rab44	36.7931	13.6244	25.2087	1
ENSMUSG00000040907.15	-1.43429	2.64701e-37	Atp1a3	52.3758	19.3351	35.8554	1
ENSMUSG00000025473.16	-1.46263	1.58089e-28	Adam8	37.3681	13.5227	25.4454	1
ENSMUSG00000035678.7	-1.47034	1.22713e-75	Tnfsf9	137.933	49.6551	93.7943	1
ENSMUSG00000064363.1	-1.48005	6.71978e-129	mt-Nd4	1521.21	544.095	1032.65	1
ENSMUSG00000073676.4	-1.48431	9.57941e-100	Hspe1	261.67	93.3003	177.485	1
ENSMUSG00000089774.2	-1.5439	2.32832e-36	Slc5a3	43.88	14.9963	29.4382	1
ENSMUSG00000037242.8	-1.56435	1.34752e-87	Clic4	148.894	50.2097	99.5517	1
ENSMUSG00000030830.18	-1.57165	1.89599e-84	Itgal	135.016	45.3113	90.1639	1
ENSMUSG00000072612.2	-1.65323	3.7992e-103	Gm10382	171.147	54.2722	112.709	1
ENSMUSG00000085156.7	-1.67833	5.99613e-92	Gm11974	125.862	39.2367	82.5492	1
ENSMUSG00000032487.8	-1.67992	2.58737e-125	Ptgs2	256.362	79.8181	168.09	1
ENSMUSG00000087006.3	-1.68057	3.03387e-128	Gm13889	282.449	87.9019	185.175	1
ENSMUSG00000029657.15	-1.77946	1.68264e-167	Hsph1	627.872	182.436	405.154	1
ENSMUSG00000089672.4	-1.89931	2.41043e-67	Lilr4b	61.7515	16.5143	39.1329	1
ENSMUSG00000091971.3	-1.91577	1.08917e-221	Hspa1a	2720.02	719.125	1719.57	1
ENSMUSG00000058427.10	-1.91988	1.13712e-148	Cxcl2	211.843	55.8523	133.848	1
ENSMUSG00000065037.1	-1.92273	4.35123e-77	Rn7sk	71.952	18.9567	45.4544	1
ENSMUSG00000026303.6	-2.0429	5.93249e-116	Mlph	105.554	25.5666	65.5601	1
ENSMUSG00000022899.8	-2.07662	2.76877e-94	Slc15a2	79.4077	18.7786	49.0932	1
ENSMUSG00000026483.13	-2.14457	2.87549e-90	Fam129a	70.2775	15.8602	43.0689	1
ENSMUSG00000090877.3	-2.18509	3.31996e-300	Hspa1b	6128.35	1344.3	3736.32	1
ENSMUSG00000064339.1	-2.18634	7.91604e-272	mt-Rnr2	1416.35	310.472	863.411	1
ENSMUSG00000072844.6	-2.27496	4.51271e-97	G530011O06Rik	68.3127	14.0864	41.1995	1
ENSMUSG00000031530.6	-2.32384	2.83776e-116	Dusp4	82.6941	16.4731	49.5836	1
ENSMUSG00000055322.14	-2.36804	2.11216e-199	Tns1	184.045	35.572	109.808	1
ENSMUSG00000022651.5	-2.5328	5.56724e-99	Retnlg	56.2047	9.69825	32.9515	1
ENSMUSG00000040152.8	-2.57086	1.30262e-306	Thbs1	428.115	71.8291	249.972	1
ENSMUSG00000021270.13	-2.64159	0	Hsp90aa1	3106.88	496.72	1801.8	1
ENSMUSG00000064337.1	-2.74384	0	mt-Rnr1	648.585	96.5987	372.592	1
ENSMUSG00000034855.13	-2.92875	0	Cxcl10	699.606	91.6352	395.621	1
ENSMUSG00000032484.8	-3.01986	3.64913e-142	Ngp	63.2375	7.78563	35.5116	1
ENSMUSG00000096768.7	-3.10388	1.26465e-157	Erdr1	69.0027	8.00095	38.5018	1
ENSMUSG00000038508.7	-3.19807	0	Gdf15	617.925	67.1448	342.535	1
ENSMUSG00000045932.12	-3.30007	3.70536e-241	Ifit2	106.313	10.7585	58.5359	1
ENSMUSG00000024617.16	-4.19616	0	Camk2a	140.264	7.63984	73.952	1
ENSMUSG00000031425.15	-4.22715	5.88431e-268	Plp1	79.1574	4.20654	41.682	1
ENSMUSG00000041607.16	-5.14402	0	Mbp	1334.18	37.6495	685.916	1
ENSMUSG00000034459.8	-5.2412	8.03475e-266	Ifit1	58.7825	1.53178	30.1571	1
ENSMUSG00000049044.16	-5.37458	7.14357e-243	Rapgef4	52.2113	1.25935	26.7353	1
ENSMUSG00000048806.4	-5.5243	0	Ifnb1	112.449	2.44725	57.4483	1
ENSMUSG00000037852.7	-5.99989	1.34688e-303	Cpe	59.0721	0.928645	30.0004	1
ENSMUSG00000059213.6	-6.29102	1.38089e-280	Ddn	52.1372	0.651202	26.3942	1
ENSMUSG00000030701.17	-6.42813	0	Plekhb1	74.3312	0.862138	37.5967	1
ENSMUSG00000056071.12	-6.50788	0	S100a9	116.747	1.29595	59.0213	1
ENSMUSG00000026764.15	-7.18039	6.54690915843113e-310	Kif5c	52.3997	0.361297	26.3805	1
ENSMUSG00000013523.13	-7.20686	0	Bcas1	56.2806	0.368986	28.3248	1
ENSMUSG00000074657.4	-7.77982	0	Kif5a	386.128	1.74995	193.939	1
ENSMUSG00000032517.15	-8.00429	0	Mobp	441.71	1.71061	221.711	1
ENSMUSG00000056054.9	-11.629	0	S100a8	54.0844	0.0133436	27.0489	1
ENSMUSG00000089675.1	9.13273	4.39859e-09	Ugt1a8	0	1.54556	0.772781	0
ENSMUSG00000076677.1	8.427	9.49245e-06	Ighv6-3	0	0.947757	0.473878	0
ENSMUSG00000033825.9	8.17245	7.71354e-05	Tpsb2	0	0.796321	0.39816	0
ENSMUSG00000096326.2	8.00898	0.000224997	Ighv1-78	0	0.709226	0.354613	0
ENSMUSG00000038180.11	7.93768	0.000363311	Spag4	0	0.675157	0.337578	0
ENSMUSG00000095583.1	7.84544	0.000554274	Ighv14-2	0	0.630411	0.315205	0
ENSMUSG00000010122.14	7.84342	0.000591064	Slc47a1	0	0.632185	0.316092	0
ENSMUSG00000094257.1	7.81914	0.000703679	Ap3s1-ps2	0	0.621197	0.310599	0
ENSMUSG00000094951.1	7.81873	0.00066613	Ighv5-6	0	0.619875	0.309938	0
ENSMUSG00000095130.1	7.77444	0.000853987	Ighv1-39	0	0.60132	0.30066	0
ENSMUSG00000096499.2	7.71762	0.00116366	Ighv1-5	0	0.578945	0.289472	0
ENSMUSG00000076549.2	7.69978	0.00116683	Igkv4-68	0	0.569016	0.284508	0
ENSMUSG00000095210.2	7.6657	0.0015033	Ighv5-9-1	0	0.558868	0.279434	0
ENSMUSG00000104947.1	7.63605	0.00170117	Gm43721	0	0.546455	0.273227	0
ENSMUSG00000096805.2	7.53777	0.00253607	Ighv9-1	0	0.509543	0.254771	0
ENSMUSG00000094094.2	7.47734	0.00332286	Igkv5-45	0	0.488786	0.244393	0
ENSMUSG00000043931.10	7.47433	0.00317781	Gimap7	0	0.486701	0.24335	0
ENSMUSG00000076652.4	7.4704	0.00329515	Ighv7-3	0	0.485887	0.242943	0
ENSMUSG00000072980.3	7.462	0.00327598	Oip5	0	0.481661	0.240831	0
ENSMUSG00000068699.12	7.4478	0.00349191	Flnc	0	0.477799	0.2389	0
ENSMUSG00000109438.1	7.3866	0.00484497	RP23-328F4.2	0	0.459752	0.229876	0
ENSMUSG00000094282.1	7.38514	0.00460158	Cfap73	0	0.458381	0.22919	0
ENSMUSG00000099624.1	7.35168	0.00527368	Gm7889	0	0.447371	0.223685	0
ENSMUSG00000076671.5	7.34237	0.00538857	Ighv13-2	0	0.444408	0.222204	0
ENSMUSG00000094322.2	7.31723	0.00583761	Ighv9-4	0	0.436948	0.218474	0
ENSMUSG00000094117.1	7.31434	0.00571523	Igkv3-12	0	0.43491	0.217455	0
ENSMUSG00000076688.2	7.30348	0.00638745	Ighv15-2	0	0.43383	0.216915	0
ENSMUSG00000107497.1	7.27676	0.00698736	Gm32944	0	0.425704	0.212852	0
ENSMUSG00000101555.1	7.22783	0.00829269	Gm28731	0	0.411603	0.205802	0
ENSMUSG00000093838.1	7.19011	0.00929278	Ighv3-1	0	0.400552	0.200276	0
ENSMUSG00000055653.13	7.16814	0.0103647	Gpc3	0	0.395253	0.197626	0
ENSMUSG00000076532.3	7.16681	0.0100514	Igkv4-91	0	0.393923	0.196961	0
ENSMUSG00000105140.1	7.14879	0.0111294	Gm43127	0	0.389436	0.194718	0
ENSMUSG00000034881.7	7.14243	0.0109245	Tbxa2r	0	0.38664	0.19332	0
ENSMUSG00000095565.2	7.13545	0.0110748	Ighv2-9-1	0	0.385089	0.192544	0
ENSMUSG00000086860.1	7.08546	0.0130464	Gm1720	0	0.371782	0.185891	0
ENSMUSG00000021714.14	7.07009	0.0138871	Cenpk	0	0.368671	0.184336	0
ENSMUSG00000076538.1	7.06731	0.0139463	Igkv13-84	0	0.367309	0.183655	0
ENSMUSG00000095442.1	7.05753	0.0146278	Ighv1-4	0	0.365683	0.182841	0
ENSMUSG00000030787.3	7.0516	0.0147766	Lyve1	0	0.364192	0.182096	0
ENSMUSG00000050957.4	7.05041	0.0148058	Insl6	0	0.364143	0.182072	0
ENSMUSG00000005553.14	7.03578	0.015219	Atp4a	0	0.359807	0.179903	0
ENSMUSG00000018698.15	6.99493	0.0169242	Lhx1	0	0.348847	0.174423	0
ENSMUSG00000097786.3	6.98272	0.0184846	4933429H19Rik	0	0.34717	0.173585	0
ENSMUSG00000098206.1	6.96113	0.0185723	A430106G13Rik	0	0.340697	0.170348	0
ENSMUSG00000096150.1	6.95322	0.0188284	Ighv1-85	0	0.339145	0.169573	0
ENSMUSG00000108522.1	6.93565	0.0207209	RP23-385F8.2	0	0.33541	0.167705	0
ENSMUSG00000103904.1	6.92664	0.0196913	Gm37497	0	0.331901	0.16595	0
ENSMUSG00000076518.6	6.90295	0.0218046	Igkv2-112	0	0.327329	0.163664	0
ENSMUSG00000096638.2	6.85768	0.0250507	Ighv2-9	0	0.317626	0.158813	0
ENSMUSG00000076676.2	6.84951	0.0253612	Ighv12-3	0	0.315463	0.157732	0
ENSMUSG00000084012.1	6.82214	0.0282501	Gm11956	0	0.310806	0.155403	0
ENSMUSG00000087326.1	6.81813	0.0266246	Gm12503	0	0.308121	0.154061	0
ENSMUSG00000103075.1	6.81586	0.0284939	Gm38109	0	0.308717	0.154358	0
ENSMUSG00000070823.5	6.79567	0.0275168	Gm1043	0	0.302355	0.151178	0
ENSMUSG00000022991.4	6.77699	0.0312298	Lalba	0	0.300548	0.150274	0
ENSMUSG00000079242.2	6.76897	0.0305352	C730034F03Rik	0	0.297758	0.148879	0
ENSMUSG00000104819.1	6.76608	0.0306815	4930515G16Rik	0	0.297038	0.148519	0
ENSMUSG00000084145.3	6.76319	0.0308248	Gm12263	0	0.296317	0.148158	0
ENSMUSG00000105503.1	6.7621	0.0308552	Gm42982	0	0.29628	0.14814	0
ENSMUSG00000076543.2	6.75993	0.0309212	Igkv4-74	0	0.296207	0.148103	0
ENSMUSG00000097129.1	6.75593	0.0311286	4930507D05Rik	0	0.294826	0.147413	0
ENSMUSG00000057402.5	6.7363	0.0343971	Cldn34b2	0	0.291732	0.145866	0
ENSMUSG00000042195.8	6.73112	0.0346146	Slc35f2	0	0.290315	0.145158	0
ENSMUSG00000095497.2	6.70193	0.0359773	Igkv1-122	0	0.284378	0.142189	0
ENSMUSG00000030351.5	6.65836	0.04058	Tspan11	0	0.276813	0.138407	0
ENSMUSG00000038630.8	6.6332	0.0419789	Zkscan16	0	0.271047	0.135523	0
ENSMUSG00000021904.5	6.56644	0.0484291	Sema3g	0	0.25912	0.12956	0
ENSMUSG00000039684.8	6.55519	0.0490663	Gm5422	0	0.256298	0.128149	0
ENSMUSG00000084878.1	6.55498	0.0490663	Lrrc8dos	0	0.256915	0.128458	0
ENSMUSG00000050799.3	6.54807	0.0494938	Hist1h2ba	0	0.254845	0.127422	0
ENSMUSG00000076633.7	6.19786	3.34522e-05	Ighv5-2	0.0113417	1.04613	0.528734	0
ENSMUSG00000025754.11	5.79617	0.000709929	Agbl1	0.0113417	0.790043	0.400692	0
ENSMUSG00000030110.13	5.20712	0.000350955	Ret	0.0226833	0.947734	0.485209	0
ENSMUSG00000079681.2	5.06162	0.0228171	Zglp1	0.0113417	0.471821	0.241581	0
ENSMUSG00000046634.12	5.05888	0.0229476	Pkd1l1	0.0113417	0.471051	0.241196	0
ENSMUSG00000099871.1	4.97384	7.02108e-12	Gm21742	0.09469	3.01383	1.55426	0
ENSMUSG00000060727.4	4.90445	0.0367241	Gm12571	0.0113417	0.422895	0.217118	0
ENSMUSG00000076563.2	4.78379	0.00518426	Igkv5-48	0.0226833	0.704901	0.363792	0
ENSMUSG00000104413.1	4.71056	0.00733526	Gm37065	0.0226833	0.669394	0.346039	0
ENSMUSG00000095351.2	4.68901	7.97898e-05	Igkv3-2	0.047345	1.27353	0.660436	0
ENSMUSG00000104693.1	4.63151	0.0105855	Gm42941	0.0226833	0.633152	0.327917	0
ENSMUSG00000076655.2	4.51024	0.017804	Ighv4-1	0.0226833	0.582007	0.302345	0
ENSMUSG00000026837.15	4.50674	0.0171057	Col5a1	0.0236725	0.590945	0.307309	0
ENSMUSG00000057606.14	4.39776	0.0268539	Colq	0.0226833	0.537633	0.280158	0
ENSMUSG00000065444.1	4.39037	3.92524e-06	Mir27a	0.0823592	1.76343	0.922894	0
ENSMUSG00000031196.13	4.37187	0.000959591	F8	0.0453666	0.999965	0.522666	0
ENSMUSG00000014782.15	4.32132	0.031978	Plekhg4	0.0236725	0.518525	0.271099	0
ENSMUSG00000028460.6	4.18393	0.0496129	Sit1	0.0236725	0.472444	0.248058	0
ENSMUSG00000094075.1	4.15858	0.00353297	Ighv1-80	0.047345	0.882579	0.464962	0
ENSMUSG00000026167.14	4.07521	0.00620816	Wnt10a	0.0453666	0.814509	0.429938	0
ENSMUSG00000076586.2	4.07505	0.000449806	Igkv8-21	0.0710175	1.22377	0.647394	0
ENSMUSG00000024936.7	4.06858	0.0063974	Kcnk7	0.0453666	0.81016	0.427763	0
ENSMUSG00000095134.2	4.01176	2.18696e-22	Gm21857	0.410312	6.60259	3.50645	0
ENSMUSG00000076577.2	3.93392	0.00131293	Igkv8-30	0.0710175	1.1136	0.592307	0
ENSMUSG00000052271.7	3.90305	1.55756e-06	Bhlha15	0.142035	2.13868	1.14036	0
ENSMUSG00000035095.11	3.88876	0.000253664	Fam167a	0.0907333	1.39076	0.740747	0
ENSMUSG00000094356.2	3.82539	0.0200944	Igkv8-28	0.0453666	0.681592	0.363479	0
ENSMUSG00000094433.2	3.78733	0.0251553	Igkv5-43	0.0453666	0.667636	0.356501	0
ENSMUSG00000095127.2	3.76737	0.000631119	Ighv1-82	0.0927116	1.29183	0.692272	0
ENSMUSG00000104187.1	3.75902	0.0108713	Gm37820	0.0567083	0.807165	0.431937	0
ENSMUSG00000108382.1	3.69826	0.0345806	RP23-421P23.4	0.0453666	0.625702	0.335535	0
ENSMUSG00000096459.1	3.67556	4.7889e-06	Ighv9-3	0.165708	2.13137	1.14854	0
ENSMUSG00000105606.1	3.59807	0.00933502	Igkv2-109	0.0710175	0.881347	0.476182	0
ENSMUSG00000020241.13	3.48082	0.0170828	Col6a2	0.0710175	0.815666	0.443342	0
ENSMUSG00000094872.1	3.47585	1.6422e-05	Igkv9-120	0.181467	2.05595	1.11871	0
ENSMUSG00000096594.2	3.41892	0.0223802	Igkv8-19	0.0710175	0.78033	0.425674	0
ENSMUSG00000029275.17	3.37717	5.61724e-28	Gfi1	0.90885	9.47563	5.19224	0
ENSMUSG00000046591.10	3.37481	3.99791e-06	Ticrr	0.228812	2.40764	1.31823	0
ENSMUSG00000030708.14	3.36963	2.96811e-64	Dnajb13	2.13679	22.0918	12.1143	0
ENSMUSG00000027776.12	3.32042	1.61834e-11	Il12a	0.437413	4.39689	2.41715	0
ENSMUSG00000076695.7	3.29584	0.0126696	Ighv1-18	0.0907333	0.918411	0.504572	0
ENSMUSG00000000402.2	3.29252	0.0117186	Egfl6	0.09469	0.94347	0.51908	0
ENSMUSG00000089844.7	3.29193	0.00424814	A530032D15Rik	0.117373	1.16637	0.64187	0
ENSMUSG00000091017.1	3.28631	3.77401e-87	Fam71a	3.3059	32.3874	17.8466	0
ENSMUSG00000022996.14	3.25728	0.0153574	Wnt10b	0.0917225	0.902546	0.497134	0
ENSMUSG00000004328.15	3.25176	7.97574e-61	Hif3a	2.29755	21.8942	12.0958	0
ENSMUSG00000076583.1	3.22251	0.000305294	Igkv8-24	0.181467	1.72401	0.952737	0
ENSMUSG00000093599.1	3.22044	0.0488923	Mir5620	0.0700283	0.671802	0.370915	0
ENSMUSG00000097819.1	3.18504	1.12379e-12	Gm26813	0.557259	5.07301	2.81513	0
ENSMUSG00000094689.1	3.1203	0.0268919	Ighv1-81	0.09469	0.838224	0.466457	0
ENSMUSG00000092604.1	3.10017	0.0182454	Gm20508	0.106526	0.927095	0.516811	0
ENSMUSG00000102380.1	3.09359	0.000841549	Gm38140	0.187402	1.61014	0.898772	0
ENSMUSG00000029314.14	3.03129	0.00151528	Agpat9	0.185423	1.5315	0.858463	0
ENSMUSG00000097021.7	2.9954	2.81248e-08	4933433G15Rik	0.46158	3.69597	2.07878	0
ENSMUSG00000104117.5	2.94033	0.0389027	Gm20743	0.104053	0.816011	0.460032	0
ENSMUSG00000030156.5	2.93268	6.24166e-66	Cd69	3.71931	28.3539	16.0366	0
ENSMUSG00000046108.3	2.8932	0.048277	Il17c	0.10257	0.781254	0.441912	0
ENSMUSG00000103593.1	2.88077	7.40207e-48	Gm37352	2.73941	20.1609	11.4501	0
ENSMUSG00000026572.11	2.85117	0.0148144	Tbx19	0.151893	1.10789	0.629893	0
ENSMUSG00000046295.13	2.8158	0.017365	Ankle1	0.152882	1.0864	0.619641	0
ENSMUSG00000094335.2	2.80303	3.41616e-07	Igkv1-117	0.500022	3.51467	2.00734	0
ENSMUSG00000087120.1	2.79496	0.00167539	Gm12279	0.239659	1.68115	0.960404	0
ENSMUSG00000105547.1	2.78299	3.04077e-20	Iglc3	1.29697	8.92941	5.11319	0
ENSMUSG00000097296.1	2.74537	2.72185e-33	Gm26532	2.2566	15.1408	8.69868	0
ENSMUSG00000089999.1	2.73764	0.00864184	Gm6485	0.196765	1.32742	0.762092	0
ENSMUSG00000027314.6	2.70669	0.00460637	Dll4	0.227822	1.50603	0.866926	0
ENSMUSG00000057729.12	2.68566	0.0257801	Prtn3	0.158783	1.03383	0.596306	0
ENSMUSG00000087159.7	2.62889	0.0207641	Gm15246	0.184434	1.15376	0.669095	0
ENSMUSG00000045690.8	2.62518	0.032953	Wdr89	0.16274	1.01589	0.589317	0
ENSMUSG00000037474.13	2.57591	0.00076976	Dtl	0.346185	2.07111	1.20865	0
ENSMUSG00000032053.7	2.56358	9.65947e-78	Pou2af1	6.97411	41.1303	24.0522	0
ENSMUSG00000064493.1	2.55962	2.39474e-25	Snora28	2.15749	12.7139	7.43567	0
ENSMUSG00000094411.1	2.55546	0.023752	Snord16a	0.195281	1.16048	0.677882	0
ENSMUSG00000025216.9	2.53435	0.00685913	Lbx1	0.262837	1.53598	0.899408	0
ENSMUSG00000020937.14	2.52576	2.29725e-05	Plcd3	0.525178	3.03989	1.78253	0
ENSMUSG00000022041.10	2.52169	0.00178738	Chrna2	0.329403	1.90765	1.11853	0
ENSMUSG00000044231.2	2.49398	3.7041e-09	Nhlrc1	0.906411	5.10181	3.00411	0
ENSMUSG00000027654.2	2.47656	0.0290054	Fam83d	0.20415	1.15143	0.677789	0
ENSMUSG00000022468.11	2.45265	0.00154133	Endou	0.367879	2.02331	1.19559	0
ENSMUSG00000049649.8	2.43893	0.00216224	Gpr3	0.356043	1.9391	1.14757	0
ENSMUSG00000029093.14	2.40557	0.00118386	Sorcs2	0.409323	2.1726	1.29096	0
ENSMUSG00000091996.8	2.39898	5.24248e-21	BC049352	2.19158	11.5304	6.861	0
ENSMUSG00000076939.2	2.38612	5.698e-10	Iglv3	1.12243	5.85335	3.48789	0
ENSMUSG00000020601.7	2.37917	2.47383e-18	Trib2	1.93712	10.0484	5.99275	0
ENSMUSG00000074071.10	2.3664	1.51616e-10	Fam169b	1.20624	6.21661	3.71143	0
ENSMUSG00000047671.8	2.3611	0.0371718	Tctex1d4	0.2239	1.15591	0.689904	0
ENSMUSG00000085636.1	2.35414	3.37605e-07	Gm11769	0.850692	4.34995	2.60032	0
ENSMUSG00000038037.4	2.33998	3.15217e-12	Socs1	1.41735	7.15157	4.28446	0
ENSMUSG00000028195.4	2.30278	3.72259e-07	Cyr61	0.903444	4.46264	2.68304	0
ENSMUSG00000050075.8	2.30264	1.45523e-09	Gpr171	1.19589	5.89204	3.54397	0
ENSMUSG00000038132.5	2.30075	0.0317882	Rbm24	0.252484	1.25375	0.753116	0
ENSMUSG00000065611.1	2.2837	0.022916	Mir23a	0.28407	1.38557	0.834819	0
ENSMUSG00000029321.1	2.25807	5.97358e-06	Slc10a6	0.80183	3.84685	2.32434	0
ENSMUSG00000076604.1	2.24107	0.0168446	Igkj1	0.321523	1.53048	0.926001	0
ENSMUSG00000094420.2	2.23456	0.0171544	Igkv10-96	0.322512	1.52556	0.924035	0
ENSMUSG00000026616.14	2.21094	5.57739e-09	Cr2	1.26888	5.8619	3.56539	0
ENSMUSG00000037573.5	2.20917	1.78124e-36	Tob1	5.01777	23.1521	14.0849	0
ENSMUSG00000089726.2	2.20831	7.21348e-16	Mir17hg	2.09541	9.66096	5.87818	0
ENSMUSG00000104351.1	2.17377	0.0407275	Gm37125	0.281102	1.2736	0.777353	0
ENSMUSG00000095589.2	2.15777	0.0198583	Ighv1-55	0.347174	1.55647	0.951821	0
ENSMUSG00000076934.2	2.15176	1.60248e-15	Iglv1	2.22515	9.85479	6.03997	0
ENSMUSG00000108368.1	2.14875	0.037368	RP23-335C3.10	0.297851	1.33061	0.814229	0
ENSMUSG00000085823.7	2.13718	0.0166905	Gm13012	0.371836	1.64291	1.00737	0
ENSMUSG00000085148.1	2.12108	1.32317e-27	Mir22hg	4.18492	18.1505	11.1677	0
ENSMUSG00000020183.11	2.11844	1.01778e-11	Cpm	1.79113	7.76106	4.7761	0
ENSMUSG00000062148.6	2.1171	1.34619e-52	Ear6	8.53653	36.8918	22.7142	0
ENSMUSG00000004098.7	2.11488	2.00298e-23	Col5a3	3.58159	15.5214	9.5515	0
ENSMUSG00000042514.11	2.11248	1.38263e-06	Klhl14	1.0706	4.63217	2.85138	0
ENSMUSG00000075273.4	2.11116	0.00279724	Ttc30b	0.535565	2.31756	1.42656	0
ENSMUSG00000028862.6	2.09983	3.14501e-11	Map3k6	1.76594	7.57062	4.66828	0
ENSMUSG00000049892.7	2.09876	1.49645e-06	Rasd1	1.0859	4.64687	2.86638	0
ENSMUSG00000026435.15	2.09858	0.0133106	Slc45a3	0.4083	1.75949	1.0839	0
ENSMUSG00000021367.7	2.08355	9.83464e-35	Edn1	5.7412	24.2799	15.0106	0
ENSMUSG00000108268.1	2.08333	0.00521822	Gm44187	0.499033	2.12538	1.3122	0
ENSMUSG00000044026.2	2.0735	0.000214751	Slc35g1	0.767344	3.23397	2.00066	0
ENSMUSG00000057098.14	2.05641	3.9834e-29	Ebf1	4.8551	20.1365	12.4958	0
ENSMUSG00000044471.11	2.04957	0.0152808	Lncpint	0.425082	1.7662	1.09564	0
ENSMUSG00000034903.18	2.0319	4.3584e-10	Cobll1	1.7635	7.20561	4.48456	0
ENSMUSG00000043168.12	2.02515	3.80578e-09	4930426D05Rik	1.63775	6.658	4.14788	0
ENSMUSG00000074256.3	2.019	0.00356455	Gm10655	0.586867	2.37709	1.48198	0
ENSMUSG00000020701.12	1.97278	0.0157026	Tmem132e	0.470943	1.8556	1.16327	0
ENSMUSG00000098814.2	1.97237	0.00739283	Igkv19-93	0.551324	2.16965	1.36048	0
ENSMUSG00000094797.1	1.96736	0.01404	Igkv6-15	0.48822	1.91466	1.20144	0
ENSMUSG00000031821.11	1.94541	0.0189387	Gins2	0.470449	1.81868	1.14456	0
ENSMUSG00000033855.15	1.94106	4.80942e-27	Ston1	5.35703	20.5366	12.9468	0
ENSMUSG00000107023.2	1.93758	0.0359773	Gm42715	0.405861	1.55625	0.981055	0
ENSMUSG00000044566.15	1.93474	8.94501e-06	Cage1	1.20274	4.60327	2.90301	0
ENSMUSG00000034634.7	1.93219	7.59713e-40	Ly6d	8.41058	32.0301	20.2204	0
ENSMUSG00000104452.1	1.9286	0.0340326	Ighv8-8	0.418192	1.5939	1.00605	0
ENSMUSG00000055188.12	1.92126	0.00248943	Rbm3os	0.707634	2.68741	1.69752	0
ENSMUSG00000047534.16	1.92061	0.0140499	Mis18bp1	0.523729	1.98657	1.25515	0
ENSMUSG00000068105.10	1.91798	5.257e-20	Tnfrsf13c	4.07532	15.3773	9.72633	0
ENSMUSG00000040899.13	1.9093	0.019571	Ccr6	0.49465	1.85859	1.17662	0
ENSMUSG00000042451.12	1.90864	0.00559348	Mybph	0.635661	2.38579	1.51073	0
ENSMUSG00000042757.15	1.90244	0.0323415	Tmem108	0.439886	1.64779	1.04384	0
ENSMUSG00000089542.1	1.89941	3.67067e-22	Gm25835	4.62668	17.2361	10.9314	0
ENSMUSG00000022686.14	1.88812	7.01835e-20	B3gnt5	4.23862	15.6595	9.94906	0
ENSMUSG00000037138.16	1.88788	3.59658e-19	Aff3	4.09366	15.1114	9.60254	0
ENSMUSG00000029084.5	1.88656	6.38617e-08	Cd38	1.73534	6.42476	4.08005	0
ENSMUSG00000020381.10	1.85941	0.0315868	3010026O09Rik	0.469459	1.70724	1.08835	0
ENSMUSG00000102929.1	1.83977	0.0191211	Gm37154	0.553336	1.98269	1.26801	0
ENSMUSG00000021226.7	1.82653	4.20083e-14	Acot2	3.28975	11.6534	7.47157	0
ENSMUSG00000027306.15	1.81198	0.00093757	Nusap1	0.940965	3.29951	2.12024	0
ENSMUSG00000052013.14	1.8117	8.23906e-34	Btla	8.5511	29.9727	19.2619	0
ENSMUSG00000001027.7	1.79666	0.0140499	Scn4a	0.630221	2.1935	1.41186	0
ENSMUSG00000020592.14	1.79536	0.0283408	Sdc1	0.531608	1.84578	1.1887	0
ENSMUSG00000076940.3	1.79476	3.23371e-05	Iglv2	1.33693	4.63537	2.98615	0
ENSMUSG00000027072.13	1.78236	3.67067e-22	Prg3	5.53026	18.9441	12.2372	0
ENSMUSG00000053541.3	1.77444	0.000186704	Gm4759	1.1673	3.98302	2.57516	0
ENSMUSG00000093327.1	1.75559	0.000120139	Mir5107	1.25507	4.23488	2.74497	0
ENSMUSG00000038421.13	1.74518	7.54678e-24	Fcrla	6.46509	21.6433	14.0542	0
ENSMUSG00000038677.13	1.72965	0.0460247	Scube3	0.517827	1.7166	1.11722	0
ENSMUSG00000009246.14	1.72552	0.0362099	Trpm5	0.555775	1.8402	1.19799	0
ENSMUSG00000061311.6	1.72294	1.33311e-23	Rag1	6.64758	21.9158	14.2817	0
ENSMUSG00000026475.7	1.7187	0.00153331	Rgs16	1.01195	3.32857	2.17026	0
ENSMUSG00000105646.1	1.70798	1.4622e-06	Gm43291	1.89472	6.16933	4.03203	0
ENSMUSG00000014453.3	1.70595	5.95069e-23	Blk	6.6363	21.6077	14.122	0
ENSMUSG00000042474.6	1.68123	8.53211e-19	Fcmr	5.5139	17.6331	11.5735	0
ENSMUSG00000038587.8	1.67534	1.3395e-25	Akap12	7.96048	25.3717	16.6661	0
ENSMUSG00000017386.10	1.67453	1.5666e-05	Traf4	1.7004	5.4152	3.5578	0
ENSMUSG00000031842.13	1.66763	0.000245833	Pde4c	1.33542	4.24186	2.78864	0
ENSMUSG00000022661.14	1.65289	0.0354538	Cd200	0.633222	1.99116	1.31219	0
ENSMUSG00000061086.12	1.65281	0.000669038	Myl4	1.22648	3.84874	2.53761	0
ENSMUSG00000029070.9	1.6524	0.0117186	Mxra8	0.819601	2.57715	1.69837	0
ENSMUSG00000076937.3	1.6494	2.39515e-22	Iglc2	7.13494	22.3209	14.7279	0
ENSMUSG00000079445.3	1.6339	2.22119e-05	B3gnt7	1.75905	5.45136	3.6052	0
ENSMUSG00000073555.1	1.63249	0.0049774	Gm4951	0.97789	3.03522	2.00656	0
ENSMUSG00000086695.1	1.63209	0.0214592	Gm15247	0.744661	2.30689	1.52578	0
ENSMUSG00000085037.1	1.61963	7.97163e-15	4933421O10Rik	4.8279	14.7979	9.81288	0
ENSMUSG00000095105.1	1.61868	2.37244e-06	Edaradd	2.09788	6.43052	4.2642	0
ENSMUSG00000047604.2	1.60134	5.47744e-06	Frat2	2.03913	6.18019	4.10966	0
ENSMUSG00000087475.3	1.59973	0.0486916	4933406I18Rik	0.624814	1.8944	1.25961	0
ENSMUSG00000059970.6	1.59903	3.56942e-15	Hspa2	5.11147	15.4528	10.2821	0
ENSMUSG00000066170.6	1.59794	0.0435616	E230001N04Rik	0.65096	1.97256	1.31176	0
ENSMUSG00000034164.17	1.58811	5.46091e-05	Emid1	1.7546	5.27051	3.51255	0
ENSMUSG00000086773.1	1.5627	0.0425896	Gm16192	0.694843	2.05154	1.37319	0
ENSMUSG00000077457.1	1.55498	0.0192681	Snord65	0.862	2.53152	1.69676	0
ENSMUSG00000005540.10	1.5531	2.84828e-14	Fcer2a	5.19076	15.2211	10.206	0
ENSMUSG00000027863.8	1.55084	6.29476e-05	Cd2	1.83943	5.38817	3.6138	0
ENSMUSG00000106815.1	1.55025	0.00553728	Gm43658	1.09183	3.19209	2.14196	0
ENSMUSG00000034614.14	1.54752	6.01037e-19	Pik3ip1	7.09728	20.7136	13.9055	0
ENSMUSG00000057897.14	1.54751	2.08423e-29	Camk2b	11.544	33.687	22.6155	0
ENSMUSG00000043091.8	1.54548	5.84549e-15	Tuba1c	5.50988	16.0515	10.7807	0
ENSMUSG00000019982.14	1.54246	4.27379e-20	Myb	7.70549	22.3873	15.0464	0
ENSMUSG00000000903.3	1.53889	6.50034e-10	Vpreb3	3.66752	10.6398	7.15367	0
ENSMUSG00000026202.13	1.53569	1.84003e-28	Tuba4a	11.4095	32.9786	22.194	0
ENSMUSG00000109244.1	1.53293	0.000153578	RP24-330M21.1	1.74873	5.05102	3.39988	0
ENSMUSG00000036432.8	1.52692	1.92214e-31	Siah2	12.8237	36.8705	24.8471	0
ENSMUSG00000026388.15	1.51563	0.00467695	3110009E18Rik	1.18257	3.37697	2.27977	0
ENSMUSG00000105906.1	1.50534	1.45834e-15	Iglc1	6.13473	17.3861	11.7604	0
ENSMUSG00000001300.16	1.50477	6.0164e-17	Efnb2	6.73735	19.0762	12.9068	0
ENSMUSG00000053137.6	1.48519	0.00567116	Mapk11	1.20726	3.37253	2.2899	0
ENSMUSG00000026770.5	1.48135	0.0120665	Il2ra	1.07014	2.98188	2.02601	0
ENSMUSG00000027435.8	1.47571	1.41504e-13	Cd93	5.65244	15.6911	10.6718	0
ENSMUSG00000028889.17	1.465	2.45869e-18	Yrdc	8.05411	22.1813	15.1177	0
ENSMUSG00000096336.2	1.45868	0.000769691	Igkv1-135	1.65892	4.55585	3.10738	0
ENSMUSG00000095123.1	1.45674	2.14089e-05	Gm21781	2.32518	6.38301	4.35409	0
ENSMUSG00000060860.8	1.43534	9.03176e-18	Ube2s	8.23749	22.234	15.2357	0
ENSMUSG00000017652.16	1.43088	0.000354715	Cd40	1.90105	5.12216	3.5116	0
ENSMUSG00000022357.2	1.42944	0.0226369	Klhl38	1.02425	2.75853	1.89139	0
ENSMUSG00000044694.2	1.42287	0.0188031	2010007H06Rik	1.07799	2.89231	1.98515	0
ENSMUSG00000020653.11	1.42254	1.83854e-27	Klf11	13.5083	36.1184	24.8134	0
ENSMUSG00000004110.14	1.39511	5.87728e-11	Cacna1e	5.27906	13.8584	9.56872	0
ENSMUSG00000105128.1	1.39319	0.0209075	Gm42870	1.10858	2.909	2.00879	0
ENSMUSG00000050600.5	1.3788	0.00585299	Zfp831	1.4282	3.70637	2.56729	0
ENSMUSG00000038085.13	1.36302	0.00132936	Cnbd2	1.83603	4.71065	3.27334	0
ENSMUSG00000097365.7	1.36271	0.036375	C030034L19Rik	1.02774	2.63869	1.83322	0
ENSMUSG00000071226.11	1.34967	8.86837e-19	Cecr2	10.4405	26.5405	18.4905	0
ENSMUSG00000089827.1	1.34957	0.00286259	1700023H06Rik	1.68806	4.29505	2.99156	0
ENSMUSG00000028678.13	1.34698	0.0314067	Kif2c	1.0948	2.78085	1.93783	0
ENSMUSG00000105895.1	1.34572	0.0267696	Gm42829	1.13918	2.88923	2.01421	0
ENSMUSG00000032218.6	1.33685	0.0272921	Ccnb2	1.15201	2.90588	2.02894	0
ENSMUSG00000084821.1	1.32946	4.84667e-05	Gm15880	2.68709	6.74713	4.71711	0
ENSMUSG00000063646.14	1.32822	2.84617e-07	Jakmip1	3.89537	9.7577	6.82654	0
ENSMUSG00000049999.4	1.32717	7.73862e-18	Ppp1r3d	10.3284	25.8543	18.0914	0
ENSMUSG00000065420.2	1.31865	0.00185776	Mir142b	1.90059	4.73221	3.3164	0
ENSMUSG00000103103.1	1.31821	0.00316732	4833445I07Rik	1.76004	4.38907	3.07455	0
ENSMUSG00000022947.7	1.31676	1.8137e-05	Cbr3	2.95688	7.35178	5.15433	0
ENSMUSG00000030643.14	1.31557	0.0250661	Rab30	1.21705	3.03073	2.12389	0
ENSMUSG00000045377.5	1.3134	0.0236659	Tmem88	1.23878	3.08008	2.15943	0
ENSMUSG00000015850.11	1.31306	0.0080609	Adamtsl4	1.51794	3.75959	2.63876	0
ENSMUSG00000090105.1	1.31286	0.0225876	Gm15890	1.2521	3.10538	2.17874	0
ENSMUSG00000026576.12	1.30859	1.30849e-12	Atp1b1	7.13491	17.6446	12.3897	0
ENSMUSG00000072673.2	1.29873	0.000197679	Gm10392	2.52247	6.19185	4.35716	0
ENSMUSG00000105326.1	1.29805	0.0472536	6030400A10Rik	1.0706	2.63183	1.85122	0
ENSMUSG00000065734.1	1.29515	0.01768	Snord49a	1.36015	3.32893	2.34454	0
ENSMUSG00000040282.13	1.28078	0.00160537	BC052040	2.07813	5.04345	3.56079	0
ENSMUSG00000045826.8	1.27385	3.14074e-07	Ptprcap	4.33282	10.4475	7.39017	0
ENSMUSG00000051590.9	1.26416	0.000502173	Map3k19	2.44951	5.87092	4.16021	0
ENSMUSG00000011256.16	1.25233	1.93611e-10	Adam19	6.5967	15.6848	11.1408	0
ENSMUSG00000057246.14	1.24619	0.00547841	BC051142	1.84734	4.36974	3.10854	0
ENSMUSG00000028121.8	1.24311	0.00065109	Bcar3	2.46965	5.83843	4.15404	0
ENSMUSG00000037337.11	1.23346	9.00543e-18	Map4k1	12.5116	29.3511	20.9314	0
ENSMUSG00000084797.1	1.23251	0.0402343	Gm14321	1.26048	2.95726	2.10887	0
ENSMUSG00000050473.4	1.22287	0.0301356	Slc35d3	1.37887	3.21113	2.295	0
ENSMUSG00000047446.18	1.22078	0.000465309	Arl4a	2.66097	6.1933	4.42714	0
ENSMUSG00000090698.2	1.20988	0.0293549	Apold1	1.42028	3.27864	2.34946	0
ENSMUSG00000108234.1	1.20751	0.0499298	Gm44428	1.24917	2.88194	2.06555	0
ENSMUSG00000064262.7	1.19618	4.44001e-05	Gimap8	3.42097	7.82771	5.62434	0
ENSMUSG00000047669.7	1.19553	0.00141037	Msl3l2	2.46668	5.64416	4.05542	0
ENSMUSG00000097855.7	1.19111	0.0286237	A930007I19Rik	1.48049	3.37369	2.42709	0
ENSMUSG00000030313.15	1.18175	0.000892397	Dennd5b	2.6674	6.04213	4.35477	0
ENSMUSG00000069208.8	1.18073	0.00698425	Zfp825	2.01549	4.56379	3.28964	0
ENSMUSG00000091562.3	1.1795	5.06377e-11	Gm9581	8.16096	18.4369	13.2989	0
ENSMUSG00000109559.1	1.17157	9.76453e-05	RP23-152P5.3	3.35532	7.54634	5.45083	0
ENSMUSG00000100954.4	1.15948	0.0325238	Gm10138	1.52282	3.40223	2.46253	0
ENSMUSG00000045757.6	1.15928	1.99479e-05	Zfp764	3.99656	8.90321	6.44989	0
ENSMUSG00000058470.10	1.14337	0.00111125	Gm8369	2.79612	6.1691	4.48261	0
ENSMUSG00000101903.1	1.13767	0.00524649	Gm29291	2.30101	5.0569	3.67896	0
ENSMUSG00000090394.8	1.12537	0.000379975	4930523C07Rik	3.23449	7.04698	5.14074	0
ENSMUSG00000103041.1	1.10859	0.000211125	Gm37305	3.53491	7.60334	5.56913	0
ENSMUSG00000010067.13	1.10334	3.43961e-15	Rassf1	14.1253	30.2637	22.1945	0
ENSMUSG00000075592.9	1.09624	0.013456	Nynrin	2.12106	4.52277	3.32191	0
ENSMUSG00000073418.4	1.09032	4.04307e-05	C4b	4.38313	9.30937	6.84625	0
ENSMUSG00000052565.6	1.08518	0.00402786	Hist1h1d	2.65511	5.62022	4.13766	0
ENSMUSG00000001700.9	1.08345	4.26865e-05	Gramd3	4.42543	9.35683	6.89113	0
ENSMUSG00000074497.5	1.0761	0.00285598	A430078G23Rik	2.83156	5.96372	4.39764	0
ENSMUSG00000097195.8	1.07598	2.09142e-13	Snhg5	13.1813	27.7365	20.4589	0
ENSMUSG00000082454.3	1.07001	0.0308552	Gm12183	1.84635	3.86805	2.8572	0
ENSMUSG00000056749.7	1.0666	5.28505e-15	Nfil3	15.1785	31.7147	23.4466	0
ENSMUSG00000001228.14	1.06379	0.000280925	Uhrf1	3.75631	7.83719	5.79675	0
ENSMUSG00000020424.3	1.05299	8.56271e-14	Gatsl3	14.351	29.7093	22.0302	0
ENSMUSG00000108414.1	1.05282	1.44907e-15	Snhg1	16.2871	33.7079	24.9975	0
ENSMUSG00000035373.2	1.05047	0.0116901	Ccl7	2.39817	4.95613	3.67715	0
ENSMUSG00000027330.16	1.05019	3.23371e-05	Cdc25b	4.93689	10.199	7.56797	0
ENSMUSG00000040016.16	1.0485	0.0022154	Ptger3	3.09305	6.38331	4.73818	0
ENSMUSG00000054931.6	1.04281	0.00653468	Zkscan4	2.69012	5.53128	4.1107	0
ENSMUSG00000039783.15	1.03898	0.0140193	Kmo	2.37354	4.86478	3.61916	0
ENSMUSG00000023832.13	1.03816	0.00559269	Acat2	2.78089	5.69445	4.23767	0
ENSMUSG00000018239.9	1.0335	0.00302415	Zcchc10	3.06146	6.2513	4.65638	0
ENSMUSG00000025001.11	1.03305	0.0347754	Hells	1.94147	3.9653	2.95339	0
ENSMUSG00000037001.10	1.03226	0.00093757	Zfp39	3.53336	7.21449	5.37393	0
ENSMUSG00000026185.8	1.03222	0.00609002	Igfbp5	2.77838	5.70051	4.23944	0
ENSMUSG00000034110.8	1.02838	0.0108381	Kctd7	2.54508	5.18515	3.86512	0
ENSMUSG00000051627.2	1.02533	0.00496965	Hist1h1e	2.90459	5.91143	4.40801	0
ENSMUSG00000024792.8	1.02452	4.61304e-09	Zfpl1	9.58382	19.45	14.5169	0
ENSMUSG00000032298.13	1.02437	1.40694e-12	Neil1	13.9502	28.3022	21.1262	0
ENSMUSG00000047205.12	1.01709	0.0018567	Dusp18	3.37019	6.80625	5.08822	0
ENSMUSG00000062510.12	1.01288	0.0300082	Nsl1	2.11661	4.26257	3.18959	0
ENSMUSG00000016833.14	1.00969	0.0141038	Mrps18c	2.52194	5.0651	3.79352	0
ENSMUSG00000074277.4	1.00262	5.89615e-05	Phldb3	5.21987	10.4377	7.8288	0
ENSMUSG00000029276.13	1.00017	0.0488858	Glmn	1.89667	3.78572	2.84119	0
ENSMUSG00000031125.2	0.995552	0.0209075	3830403N18Rik	2.39919	4.76829	3.58374	0
ENSMUSG00000032551.6	0.995024	1.31254e-06	1110059G10Rik	7.24582	14.4081	10.827	0
ENSMUSG00000059824.11	0.993048	1.39331e-05	Dbp	6.10816	12.1228	9.11548	0
ENSMUSG00000006585.2	0.987516	2.49811e-08	Cdt1	9.56368	18.9129	14.2383	0
ENSMUSG00000103400.1	0.987278	0.0119078	Gm15853	2.73354	5.39885	4.0662	0
ENSMUSG00000020914.17	0.98055	1.69855e-07	Top2a	8.527	16.7906	12.6588	0
ENSMUSG00000078580.3	0.977931	0.0202451	E430018J23Rik	2.51212	4.93795	3.72503	0
ENSMUSG00000007476.18	0.967864	1.43201e-08	Lrrc8a	10.4739	20.4462	15.46	0
ENSMUSG00000055809.7	0.964342	3.75859e-07	Dnaaf3	8.4486	16.4405	12.4445	0
ENSMUSG00000029096.15	0.9598	1.89403e-08	Htra3	10.5351	20.4356	15.4854	0
ENSMUSG00000020782.18	0.952903	0.00839468	Llgl2	3.12068	6.02595	4.57331	0
ENSMUSG00000042265.13	0.952241	0.0459626	Trem1	2.16593	4.17664	3.17128	0
ENSMUSG00000031669.9	0.951285	0.0248838	Gins3	2.54664	4.91292	3.72978	0
ENSMUSG00000036850.4	0.940308	2.21697e-05	Mrpl41	6.67877	12.7694	9.7241	0
ENSMUSG00000102151.1	0.936248	0.000167277	Gm37472	5.53754	10.5807	8.0591	0
ENSMUSG00000051316.8	0.926767	2.01216e-08	Taf7	11.5213	21.8532	16.6873	0
ENSMUSG00000055818.2	0.922156	5.91995e-07	A230083G16Rik	9.18429	17.37	13.2771	0
ENSMUSG00000097099.2	0.919829	0.0396897	Gm9917	2.43661	4.60178	3.5192	0
ENSMUSG00000035000.8	0.91817	0.000301226	Dpp4	5.43013	10.237	7.83357	0
ENSMUSG00000089797.1	0.915106	0.0014661	Gm16118	4.37865	8.23863	6.30864	0
ENSMUSG00000049091.6	0.910309	2.11567e-08	Sephs2	12.0382	22.5762	17.3072	0
ENSMUSG00000102644.5	0.908676	0.00131045	Thap6	4.54742	8.50796	6.52769	0
ENSMUSG00000020877.11	0.906492	0.0174057	Scrn2	3.03482	5.67524	4.35503	0
ENSMUSG00000026049.11	0.905402	0.0068221	Tex30	3.57583	6.68003	5.12793	0
ENSMUSG00000028456.18	0.903359	1.36963e-10	Unc13b	15.8441	29.5645	22.7043	0
ENSMUSG00000028636.14	0.89853	0.0147604	Ppcs	3.19222	5.93615	4.56419	0
ENSMUSG00000001348.14	0.895684	0.00061704	Acp5	5.26086	9.76728	7.51407	0
ENSMUSG00000028063.15	0.895274	3.35266e-05	Lmna	7.21225	13.3803	10.2963	0
ENSMUSG00000084796.1	0.895147	1.46491e-07	Mir142hg	11.1073	20.6094	15.8584	0
ENSMUSG00000104835.4	0.893375	0.00322317	Gm5547	4.08712	7.57617	5.83165	0
ENSMUSG00000032776.9	0.875029	0.0150389	Mctp2	3.35041	6.136	4.7432	0
ENSMUSG00000055200.7	0.870269	0.00678878	Sertad3	3.87619	7.0673	5.47174	0
ENSMUSG00000039384.8	0.869055	0.00209344	Dusp10	4.72091	8.60566	6.66329	0
[truncated: 3,613 more rows]

## Sheet: A2M GF F vs GF M
DEGs analysis in SPF and GF microglia from RNA-seq data
FDR < 0.05
[truncated: 2,413 more rows]

[truncated: 2 more sheets: A2M GF vs SPF, Signaling pathways analysis]
