# Supplementary material for: Microbiome Influences Prenatal and Adult Microglia in a Sex-Specific Manner
Source: Cell. 2018 Jan 25;172(3):500–516.e16. doi: 10.1016/j.cell.2017.11.042 (PMC5786503; doi:10.1016/j.cell.2017.11.042)
Supplement: Table S3. List of Primers Used for Real-Time qPCR, Related to Figures S2 and S3 [file mmc3.xlsx]

## Sheet: Sheet1
	Primer Name	Sequence
LC450 quantitative PCR Primers	Fwd_Aoah	CAGCTACCTGCCTGAAAAGC
	Rev_Aoah	TCCAGAGCATAGCACACCAC
	Fwd_Ly86	CAGCTACCTGCCTGAAAAGC
	Rev_Ly86	CCCTGTGGAACATCAAGTCC
	Fwd_Cd28	TGACACTCAGGCTGCTGTTC
	Rev_Cd28	AGGCTGACCTCGTTGCTATC
	Fwd_Fos	CCTACTACCATTCCCCAGCC
	Rev_Fos	CTGTCACCGTGGGGATAAAG
	Fwd_Tscd22d3	TGAGGTGTCAGAAAGTGGAAAG
	Rev_Tscd22d3	CTGTGGTAGACCAGAGGAGTAA
	Fwd_Egr1	GAGCGAACAACCCTATGAGC
	Rev_Egr1	GGCCAGTATAGGTGATGGGA
	Fwd_Ccrl2	ATAACTACACAGTGGCCCCG
	Rev_Ccrl2	CAGCAGAACTGCAGCACCT
	Fwd_Ifnb	CCACCACAGCCCTCTCCATGAACTAT
	Rev_Ifnb	CAAGTGGAGAGCAGTTGAGGACATC
	Fwd_Cxcl10	CGTCATTTTCTGCCTCATCC
	Rev_Cxcl10	CCTATGGCCCTCATTCTCAC
	Fwd_Thbs1	AAAGGTGTCCTGTCCCATCA
	Rev_Thbs1	GTCCACTCAGACCAGGGAGA
	Fwd_Gadd45	CGGCCAAACTGATGAATGT
	Rev_Gadd45	CGACTGGATCAGGGTGAAGT
	Fwd_Srsf5	TGCATCCGCAAAGGTTACT
	Rev_Srsf5	CGAAATGCTCCACCTGTAAGA
	Fwd_Ppia	GAGCTGTTTGCAGACAAAGTTC
	Rev_Ppia	CCCTGGCACATGAATCCTGG
	Fwd_18srna	CCAGAGCGAAAGCATTTGCCAAGA
	Rev_18srna	TGGGCATCGTTTATGGTCGGAACT
