# Supplementary material for: Microbiome Influences Prenatal and Adult Microglia in a Sex-Specific Manner
Source: Cell. 2018 Jan 25;172(3):500–516.e16. doi: 10.1016/j.cell.2017.11.042 (PMC5786503; doi:10.1016/j.cell.2017.11.042)
Supplement: Table S4. All Sex, Microbiome, and Sex- and Microbiome-Specific DARs from ATAC-Seq Data, Related to Figures 5 and S7 [file mmc4.xlsx]

## Sheet: All peaks
All peaks from ATAC-seq analysis in SPF and GF microglia filtered for blacklisted regions and inhomogeneous peaks
ud = undetermined sex identity
rep = replicate
peakID	Chr	Start	End	Strand	Annotation	Distance.to.TSS	Gene.Name	Gene.Description	Gene.Type	f01_E14.5_GF_UD_rep1	f02_E14.5_GF_UD_rep2	f03_E14.5_GF_UD_rep3	f04_E14.5_SPF_UD_rep1	f05_E14.5_SPF_UD_rep2	f06_E14.5_SPF_UD_rep3	f07_E18.5_GF_M_rep1	f08_E18.5_GF_F_rep2	f09_E18.5_GF_M_rep3	f10_E18.5_GF_F_rep1	f11_E18.5_GF_F_rep2	f12_E18.5_GF_M_rep3	f13_E18.5_SPF_M_rep1	f14_E18.5_SPF_M_rep2	f15_E18.5_SPF_M_rep3	f16_E18.5_SPF_F_rep1	f17_E18.5_SPF_F_rep2	f18_E18.5_SPF_F_rep3	f19_Adult_GF_M_rep1	f20_Adult_GF_M_rep2	f21_Adult_GF_M_rep3	f22_Adult_GF_F_rep1	f23_Adult_GF_F_rep2	f24_Adult_GF_F_rep3	f25_Adult_SPF_M_rep1	f26_Adult_SPF_M_rep2	f27_Adult_SPF_M_rep3	f28_Adult_SPF_F_rep1	f29_Adult_SPF_F_rep2	f30_Adult_SPF_F_rep3
chr1_10007315_10007527	chr1	10007316	10007527	+	intron (NR_110971, intron 1 of 6)	1715	Ppp1r42	protein phosphatase 1, regulatory subunit 42	protein-coding	7.5459	9.17101	10.1466	9.23712	10.0927	7.63534	5.26829	8.13474	8.81764	7.23765	10.3717	11.8783	12.7107	8.92207	12.6646	9.05983	8.60207	9.52216	3.10701	3.43731	4.69393	3.9819	1.95646	2.76032	1.79007	1.3478	1.43144	4.36938	3.02693	3.61537
chr1_100079977_100080045	chr1	100079978	100080045	+	intron (NM_172851, intron 6 of 23)	307246	Cntnap5b	contactin associated protein-like 5B	protein-coding	0.50306	0.833728	0.50733	1.75945	0	0.80372	0	0	0	0.48251	0.576203	0.565631	0	0.55763	2.04268	1.20798	0	0.529009	0	0	0	0	0	0	0	0	0	0	0.504488	0
chr1_10008914_10009274	chr1	10008915	10009274	+	promoter-TSS (NM_145692)	42	Ppp1r42	protein phosphatase 1, regulatory subunit 42	protein-coding	7.5459	10.4216	6.59529	10.9966	7.20908	10.4484	7.90243	7.48396	6.7182	11.5802	6.33823	6.22194	9.88613	8.92207	11.8475	8.45584	11.1321	8.46414	5.43726	3.78105	5.31979	3.9819	5.21722	2.41528	3.58014	6.06512	4.29431	4.7666	6.55835	3.97691
chr1_100180158_100180232	chr1	100180159	100180232	+	intron (NM_172851, intron 10 of 23)	407430	Cntnap5b	contactin associated protein-like 5B	protein-coding	1.00612	0.416864	1.01466	0	0	0	0.658536	0.325389	0.419888	0.48251	1.15241	0	0.470768	0.55763	0.408535	1.20798	0	0.529009	0.388376	0.343731	0	0.331825	0.326077	0.34504	1.79007	0	0.477146	0.794434	1.00898	0
chr1_10037799_10038237	chr1	10037800	10038237	+	promoter-TSS (NM_026493)	141	Cops5	COP9 signalosome subunit 5	protein-coding	23.1408	22.9275	27.3958	27.7114	23.5497	20.4949	24.6951	21.8011	26.4529	28.4681	18.4385	28.2816	22.1261	24.5357	23.6951	22.9516	27.8302	28.5665	19.4188	23.03	22.5309	23.2278	25.76	24.4978	25.419	25.9452	24.8116	27.8052	28.2514	24.946
chr1_10039450_10039525	chr1	10039451	10039525	+	intron (NM_026493, intron 1 of 29)	1270	Cspp1	centrosome and spindle pole associated protein 1	protein-coding	6.03672	2.08432	2.53665	2.63918	2.40303	2.0093	2.96341	1.62695	0.839775	1.44753	0.576203	0.565631	1.4123	1.11526	0.817071	1.81197	4.04803	0	1.5535	1.37493	1.87757	2.98643	1.95646	0.690079	1.07404	1.01085	1.90858	0.794434	2.01795	2.53076
chr1_10039585_10040253	chr1	10039586	10040253	+	intron (NM_026493, intron 1 of 29)	1701	Cspp1	centrosome and spindle pole associated protein 1	protein-coding	26.6622	26.2624	25.8738	24.1925	24.5109	26.9246	19.7561	25.055	26.8728	31.3631	23.0481	20.3627	28.2461	23.4204	26.1463	29.5954	22.7702	27.5085	31.4585	27.8422	25.9731	28.2052	26.7383	25.1879	26.135	23.5866	25.7659	27.8052	31.2783	23.4999
chr1_10050252_10050373	chr1	10050253	10050373	+	intron (NM_026493, intron 3 of 29)	12095	Cspp1	centrosome and spindle pole associated protein 1	protein-coding	1.00612	0.416864	4.05864	0.439863	0.480605	0.40186	0.658536	0	0.419888	0	1.15241	0	0.470768	0.55763	0.408535	0	0	0.529009	0	0	0	0	0	0.34504	0.358014	0.673902	0.477146	0	0	0
chr1_10089637_10089841	chr1	10089638	10089841	+	intron (NM_026493, intron 14 of 29)	51521	Cspp1	centrosome and spindle pole associated protein 1	protein-coding	6.03672	6.25296	4.05864	3.95877	6.72847	4.0186	6.25609	2.92851	5.87843	4.34259	5.18583	4.52505	3.76614	4.46104	4.49389	3.62393	3.54203	3.17405	2.71863	2.40612	4.381	3.65008	5.86938	5.1756	3.22213	4.38036	7.63433	3.57495	5.04488	3.61537
chr1_10105072_10105141	chr1	10105073	10105141	+	intron (NM_026493, intron 17 of 29)	66889	Cspp1	centrosome and spindle pole associated protein 1	protein-coding	1.50918	1.25059	1.01466	1.31959	1.44182	1.60744	0.329268	1.95234	2.09944	1.44753	1.72861	0.565631	0	1.11526	0.408535	1.20798	0.506004	2.11603	0.776752	0	0.625857	0	0	0	0	0	0	0	1.00898	0.723074
chr1_10114834_10114990	chr1	10114835	10114990	+	intron (NM_026493, intron 21 of 29)	76694	Cspp1	centrosome and spindle pole associated protein 1	protein-coding	4.02448	3.33491	1.52199	1.31959	0.96121	2.0093	0.987804	1.62695	2.09944	0.96502	1.72861	1.69689	1.88307	1.11526	2.04268	1.81197	4.04803	1.05802	0	0	1.56464	0.995476	0.652153	0.34504	0.716029	0	0.477146	0	1.00898	1.08461
chr1_10150360_10150431	chr1	10150361	10150431	+	intron (NM_001102430, intron 32 of 37)	82274	Arfgef1	ADP-ribosylation factor guanine nucleotide-exchange factor 1(brefeldin A-inhibited)	protein-coding	1.00612	0.416864	0.50733	1.31959	0.480605	1.20558	0.987804	0.650779	1.25966	1.44753	0.576203	0.565631	1.88307	2.23052	0	1.20798	0	0.529009	0.388376	0	0	0.331825	0.326077	0	0	0.336951	0	0	1.00898	0
chr1_10175765_10175885	chr1	10175766	10175885	+	intron (NM_001102430, intron 18 of 37)	56845	Arfgef1	ADP-ribosylation factor guanine nucleotide-exchange factor 1(brefeldin A-inhibited)	protein-coding	0	0	2.53665	0.439863	3.84484	0.80372	0.329268	0.976168	1.25966	0.96502	0	0	0	0	0	1.20798	0	0.529009	0.388376	0	0	0.663651	0	0.34504	0	0.336951	0	0.397217	0	0.361537
chr1_101902596_101902687	chr1	101902597	101902687	+	Intergenic	746874	Gm20268	predicted gene, 20268	ncRNA	0.50306	0.416864	1.01466	0	0.480605	1.60744	0.658536	0.976168	0.419888	0.96502	0	1.69689	0.470768	0	1.22561	0.603988	0	0	0	0.687463	0.625857	0	2.28254	1.7252	0.358014	0	0	0	0	0.723074
chr1_10197097_10197166	chr1	10197098	10197166	+	intron (NM_001102430, intron 9 of 37)	35538	Arfgef1	ADP-ribosylation factor guanine nucleotide-exchange factor 1(brefeldin A-inhibited)	protein-coding	0	0.833728	0.50733	0.439863	0.96121	0	0.329268	0	0.839775	2.41255	0.576203	0.565631	0.470768	0.55763	0.408535	0.603988	1.01201	0	0.388376	0.687463	0.625857	0	0	0	0.358014	0.336951	0.477146	0.397217	0	0.723074
chr1_10232677_10233371	chr1	10232678	10233371	+	promoter-TSS (NM_001102430)	-354	Arfgef1	ADP-ribosylation factor guanine nucleotide-exchange factor 1(brefeldin A-inhibited)	protein-coding	32.6989	28.7636	30.9471	31.6701	27.8751	23.7097	31.6097	29.2851	31.0717	23.643	28.8101	21.494	35.7784	37.9188	22.4694	30.8034	27.3242	26.9794	24.4677	25.0924	30.0411	31.1916	33.5859	28.2933	24.703	24.9344	31.9688	31.3801	31.2783	36.1537
chr1_102628197_102628317	chr1	102628198	102628317	+	Intergenic	1472489	Gm20268	predicted gene, 20268	ncRNA	9.55814	7.50355	10.1466	7.03781	10.0927	8.0372	5.92682	6.50779	7.97787	8.20267	10.3717	10.1814	9.88613	12.8255	8.98778	9.05983	7.59006	8.99315	10.0978	7.90582	6.25857	6.96833	7.49976	7.59087	8.59234	7.74987	10.0201	8.73877	8.5763	7.23074
chr1_10280196_10280506	chr1	10280197	10280506	+	Intergenic	-47681	Arfgef1	ADP-ribosylation factor guanine nucleotide-exchange factor 1(brefeldin A-inhibited)	protein-coding	7.5459	7.08669	6.08796	4.83849	8.65089	8.84092	6.25609	4.88084	3.3591	3.37757	5.76203	2.82816	4.70768	4.46104	4.08535	4.22792	5.56604	2.64504	0.388376	0.687463	1.25171	0.331825	0.326077	1.03512	1.07404	0.673902	0.477146	0.397217	0.504488	1.08461
chr1_10280537_10280605	chr1	10280538	10280605	+	Intergenic	-47901	Arfgef1	ADP-ribosylation factor guanine nucleotide-exchange factor 1(brefeldin A-inhibited)	protein-coding	1.00612	0.416864	0.50733	2.19932	0.96121	1.60744	0.658536	0.650779	0	0.48251	0.576203	0.565631	0	0	0	1.20798	1.01201	0.529009	0	0	0	0	0.326077	0.34504	0	0	0	0	0.504488	0
chr1_10325880_10325948	chr1	10325881	10325948	+	intron (NM_177834, intron 10 of 10)	-93244	Arfgef1	ADP-ribosylation factor guanine nucleotide-exchange factor 1(brefeldin A-inhibited)	protein-coding	2.5153	0	0.50733	0.439863	0	0	0.658536	0.976168	1.25966	0	0.576203	0.565631	0.470768	0.55763	0.817071	0	0.506004	0	0.776752	0.687463	0	0	0	0	0	0.336951	0.477146	0	0	0
chr1_105092648_105092770	chr1	105092649	105092770	+	Intergenic	264001	Rnf152	ring finger protein 152	protein-coding	2.5153	0.416864	0	2.63918	0.480605	0.80372	0.658536	0.650779	1.25966	0.96502	1.15241	1.13126	1.4123	0	0.817071	0	0.506004	0.529009	0	0	0	0.663651	0.326077	0	0.358014	0.673902	0	0.794434	0	0
chr1_105170180_105170430	chr1	105170181	105170430	+	Intergenic	186405	Rnf152	ring finger protein 152	protein-coding	4.02448	5.00237	6.08796	3.5189	5.76726	5.62604	2.63414	4.23006	4.19888	3.37757	4.03342	5.65631	5.64922	5.01867	5.31096	3.62393	8.60207	8.46414	0.388376	1.03119	1.25171	1.99095	1.95646	2.07024	2.5061	0	1.43144	3.17773	2.52244	1.80768
chr1_105356283_105356476	chr1	105356284	105356476	+	5' UTR (NM_001160368, exon 1 of 2)	330	Rnf152	ring finger protein 152	protein-coding	0.50306	2.50118	2.53665	1.75945	3.84484	3.21488	1.97561	3.25389	3.77899	0.96502	2.30481	2.82816	2.35384	1.11526	1.22561	1.81197	2.53002	2.11603	0.388376	0	0.312929	0.331825	0.97823	0.34504	0	0.673902	0.477146	1.19165	0.504488	0.723074
chr1_105356518_105356664	chr1	105356519	105356664	+	5' UTR (NM_001160368, exon 1 of 2)	119	Rnf152	ring finger protein 152	protein-coding	3.52142	3.33491	3.04398	1.75945	1.92242	1.60744	2.96341	0.650779	1.67955	2.41255	0	1.13126	0.470768	3.90341	1.63414	1.20798	2.02402	1.05802	0.388376	0.343731	0.938786	0	0	0.34504	0	0.336951	0.477146	0.397217	0	0
chr1_105507288_105507384	chr1	105507289	105507384	+	Intergenic	-150626	Rnf152	ring finger protein 152	protein-coding	1.00612	1.66746	1.52199	1.75945	1.92242	0.80372	1.31707	0.976168	1.67955	1.93004	0.576203	1.69689	1.88307	1.67289	2.04268	0.603988	2.02402	1.58703	1.16513	1.71866	0.312929	0.331825	0.652153	0	0.358014	0.673902	1.43144	1.19165	0	0.361537
chr1_105553222_105553371	chr1	105553223	105553371	+	intron (NM_013784, intron 27 of 30)	110379	Pign	phosphatidylinositol glycan anchor biosynthesis, class N	protein-coding	0.50306	0.416864	3.04398	0	0.96121	0.80372	0.987804	1.30156	1.67955	1.44753	1.15241	1.69689	1.88307	3.90341	2.45121	1.20798	2.53002	2.11603	0.776752	1.37493	0.625857	0.331825	0	0.690079	0.358014	1.68476	1.43144	1.19165	0	0.723074
chr1_105663149_105664175	chr1	105663150	105664175	+	promoter-TSS (NM_013784)	14	Pign	phosphatidylinositol glycan anchor biosynthesis, class N	protein-coding	49.2999	48.3562	51.2403	56.3025	51.9054	47.8213	55.6463	49.7846	55.4252	46.321	69.1443	54.8662	52.2553	62.4545	56.7864	51.339	54.6484	59.778	64.4704	60.4967	56.0142	64.7059	65.8675	58.3117	67.3067	57.2817	65.369	70.3074	62.0521	62.9074
chr1_105668661_105668730	chr1	105668662	105668730	+	intron (NM_173187, intron 1 of 28)	4835	2310035C23Rik	RIKEN cDNA 2310035C23 gene	protein-coding	0.50306	2.50118	1.01466	2.63918	3.36424	2.41116	1.31707	1.95234	1.25966	4.34259	1.72861	1.13126	0.470768	1.11526	2.85975	1.20798	1.01201	2.11603	1.16513	1.71866	0.312929	1.65913	0.652153	0.690079	0	0.336951	0.477146	0.794434	0.504488	0.361537
chr1_105671850_105671921	chr1	105671851	105671921	+	intron (NM_173187, intron 1 of 28)	8025	2310035C23Rik	RIKEN cDNA 2310035C23 gene	protein-coding	0.50306	0	0	0	0	0.80372	1.64634	0.325389	0.419888	0.48251	0.576203	0.565631	0	0.55763	0.408535	0	0	0.529009	0.776752	1.03119	1.25171	0.663651	0.97823	0.34504	0.716029	0.336951	0	0.397217	0.504488	0.723074
chr1_105680587_105680659	chr1	105680588	105680659	+	intron (NM_029349, intron 2 of 27)	16762	2310035C23Rik	RIKEN cDNA 2310035C23 gene	protein-coding	1.00612	1.25059	0	0.439863	1.92242	1.20558	0.658536	1.62695	0.419888	0.48251	0.576203	0.565631	0.470768	0	1.22561	1.20798	1.51801	0	0.388376	0.343731	0	0.995476	1.63038	0	0.358014	0.336951	0.477146	0	0	1.08461
chr1_105686790_105686907	chr1	105686791	105686907	+	intron (NM_029349, intron 2 of 27)	22988	2310035C23Rik	RIKEN cDNA 2310035C23 gene	protein-coding	1.50918	0.833728	0.50733	3.95877	2.40303	0.80372	1.97561	0.325389	1.25966	0.96502	2.30481	0.565631	0.941536	0.55763	1.22561	1.20798	2.02402	1.05802	0	0	0.625857	0.331825	0.326077	0	0	0	0.477146	0	0	0.723074
chr1_105711356_105711465	chr1	105711357	105711465	+	intron (NM_173187, intron 11 of 28)	47550	2310035C23Rik	RIKEN cDNA 2310035C23 gene	protein-coding	3.01836	1.66746	2.53665	3.07904	1.44182	0.80372	2.30488	1.30156	0.839775	2.41255	1.72861	0.565631	0.941536	1.11526	0	0.603988	1.51801	0	0	1.03119	0.625857	0.331825	0.652153	1.03512	0.716029	0.673902	0.477146	1.58887	0	1.44615
chr1_105735360_105735593	chr1	105735361	105735593	+	intron (NM_173187, intron 21 of 28)	-45246	Tnfrsf11a	tumor necrosis factor receptor superfamily, member 11a, NFKB activator	protein-coding	5.0306	7.50355	7.10262	7.91753	9.6121	5.22418	5.92682	5.85701	7.55798	2.89506	9.79545	5.65631	7.06152	6.69156	6.53657	9.05983	6.57805	7.40612	6.99077	4.46851	5.00686	3.65008	6.52153	4.48552	5.37022	3.36951	5.2486	3.97217	2.52244	5.42305
chr1_105742555_105742748	chr1	105742556	105742748	+	intron (NM_173187, intron 24 of 28)	-38071	Tnfrsf11a	tumor necrosis factor receptor superfamily, member 11a, NFKB activator	protein-coding	8.55202	7.92042	6.08796	7.91753	7.20908	6.83162	7.57316	7.15857	9.23753	4.8251	8.06684	7.3532	8.47383	6.13393	8.57924	6.64387	8.60207	4.76108	4.66051	4.12478	5.00686	3.9819	4.89115	4.48552	2.86411	3.03256	3.81717	5.16382	2.52244	6.14613
chr1_105747246_105747502	chr1	105747247	105747502	+	intron (NM_173187, intron 26 of 28)	-33349	Tnfrsf11a	tumor necrosis factor receptor superfamily, member 11a, NFKB activator	protein-coding	9.55814	11.2553	9.63927	8.3574	8.65089	13.6632	9.87804	11.0632	11.7569	11.0977	10.9479	5.09068	10.3569	6.13393	8.17071	7.24786	9.10807	5.8191	5.43726	7.21836	7.19736	8.29563	8.15191	7.24583	6.44426	4.71731	4.77146	10.3276	7.56733	12.6538
chr1_105778538_105778616	chr1	105778539	105778616	+	Intergenic	-2146	Tnfrsf11a	tumor necrosis factor receptor superfamily, member 11a, NFKB activator	protein-coding	4.52754	1.25059	3.55131	3.07904	2.40303	3.21488	1.64634	2.27773	3.77899	3.37757	3.45722	1.69689	3.29538	0	2.04268	2.41595	2.53002	1.58703	2.33026	0.343731	2.1905	1.65913	2.28254	2.07024	1.07404	1.01085	0.477146	1.98608	0.504488	1.44615
chr1_105779940_105780012	chr1	105779941	105780012	+	promoter-TSS (NM_009399)	-747	Tnfrsf11a	tumor necrosis factor receptor superfamily, member 11a, NFKB activator	protein-coding	1.50918	2.91805	0	1.31959	1.92242	0.40186	1.31707	2.92851	2.51933	1.44753	1.15241	1.13126	2.35384	1.11526	2.45121	1.20798	2.53002	3.17405	1.5535	0.687463	2.1905	2.32278	1.95646	2.76032	0.358014	0.336951	0.954291	0.397217	2.01795	3.25383
chr1_105780217_105780310	chr1	105780218	105780310	+	promoter-TSS (NM_009399)	-459	Tnfrsf11a	tumor necrosis factor receptor superfamily, member 11a, NFKB activator	protein-coding	2.01224	2.91805	2.53665	1.31959	1.92242	1.60744	2.30488	1.95234	2.09944	1.44753	1.15241	1.69689	1.88307	1.67289	2.04268	0.603988	1.01201	1.05802	2.33026	2.40612	2.81636	2.6546	4.23899	0.690079	2.86411	2.35866	1.43144	1.98608	2.52244	2.53076
chr1_105780354_105780798	chr1	105780355	105780798	+	promoter-TSS (NM_009399)	-147	Tnfrsf11a	tumor necrosis factor receptor superfamily, member 11a, NFKB activator	protein-coding	13.5826	13.7565	14.7126	17.1547	18.263	12.8595	15.4756	15.2933	19.7347	17.8529	13.8289	14.7064	18.8307	13.9407	19.2012	19.9316	18.2161	13.2252	15.535	16.4991	19.4016	14.6003	16.6299	13.8016	13.2465	14.1519	15.7458	11.1221	16.1436	13.3769
chr1_105781162_105781240	chr1	105781163	105781240	+	intron (NM_009399, intron 1 of 9)	478	Tnfrsf11a	tumor necrosis factor receptor superfamily, member 11a, NFKB activator	protein-coding	1.50918	0.416864	2.02932	2.19932	1.44182	2.0093	2.63414	1.62695	0.839775	1.44753	2.30481	1.13126	2.82461	0	1.63414	1.20798	2.02402	0	0.388376	1.03119	4.06807	0.995476	2.93469	1.38016	1.07404	2.69561	1.43144	2.3833	2.01795	2.16922
chr1_105787031_105787447	chr1	105787032	105787447	+	intron (NM_009399, intron 1 of 9)	6516	Tnfrsf11a	tumor necrosis factor receptor superfamily, member 11a, NFKB activator	protein-coding	23.6438	22.0938	22.3225	22.433	20.1854	20.4949	22.7195	21.1503	24.3535	20.2654	21.8957	14.1408	23.0676	21.7476	24.1036	21.1396	31.3722	21.6894	12.8164	16.8428	16.8981	17.2549	16.3038	18.6321	16.4687	15.4997	9.54291	24.6274	18.1616	18.0768
chr1_105790630_105790734	chr1	105790631	105790734	+	intron (NM_009399, intron 1 of 9)	9959	Tnfrsf11a	tumor necrosis factor receptor superfamily, member 11a, NFKB activator	protein-coding	2.5153	2.08432	0.50733	1.31959	1.92242	1.20558	2.30488	2.60312	2.93921	0.48251	1.72861	1.69689	1.88307	2.23052	1.63414	1.20798	2.02402	2.11603	1.94188	1.71866	1.56464	0.995476	1.63038	1.38016	3.93816	2.69561	2.38573	0	1.00898	1.80768
chr1_105801174_105801646	chr1	105801175	105801646	+	intron (NM_009399, intron 1 of 9)	20687	Tnfrsf11a	tumor necrosis factor receptor superfamily, member 11a, NFKB activator	protein-coding	18.6132	21.2601	15.7272	17.5945	15.86	16.8781	19.7561	16.9203	18.0552	18.8179	16.7099	18.6658	20.243	16.7289	14.2987	13.2877	13.6621	23.2764	13.5932	12.7181	11.8913	12.9412	13.0431	9.31607	10.3824	11.7933	8.11148	9.5332	14.1257	15.9076
chr1_105806771_105806843	chr1	105806772	105806843	+	intron (NM_009399, intron 1 of 9)	26084	Tnfrsf11a	tumor necrosis factor receptor superfamily, member 11a, NFKB activator	protein-coding	0	0	1.01466	0	1.44182	0.40186	0.658536	0.976168	1.25966	0.48251	0	0.565631	1.4123	1.11526	1.22561	2.41595	0	0	1.16513	0.687463	2.50343	0.995476	0.652153	0.690079	1.07404	1.01085	0	0.397217	1.00898	0.361537
chr1_105813418_105813570	chr1	105813419	105813570	+	intron (NM_009399, intron 3 of 9)	32771	Tnfrsf11a	tumor necrosis factor receptor superfamily, member 11a, NFKB activator	protein-coding	0.50306	2.08432	1.52199	0.879726	1.44182	4.0186	0.987804	1.95234	1.67955	1.44753	0.576203	1.69689	1.4123	3.90341	0	1.20798	2.02402	1.58703	1.16513	0.687463	0.625857	1.3273	0.97823	1.38016	1.07404	0.673902	0.954291	0.397217	0.504488	0.361537
chr1_105814623_105814703	chr1	105814624	105814703	+	intron (NM_009399, intron 4 of 9)	33940	Tnfrsf11a	tumor necrosis factor receptor superfamily, member 11a, NFKB activator	protein-coding	0.50306	2.50118	0.50733	0.439863	0.96121	1.20558	0.658536	1.30156	0.419888	0.96502	0.576203	0	0.470768	1.67289	0.408535	0	1.51801	0	1.94188	1.03119	0.938786	1.3273	1.30431	1.7252	1.07404	0.673902	1.43144	0	1.00898	0.723074
chr1_105865045_105865113	chr1	105865046	105865113	+	Intergenic	84356	Tnfrsf11a	tumor necrosis factor receptor superfamily, member 11a, NFKB activator	protein-coding	1.50918	0.833728	0.50733	0.879726	0.480605	0.40186	0.987804	1.95234	0.419888	0	0	0.565631	0	0	2.04268	1.20798	1.01201	0	0	0	0	0	0.97823	0.34504	0.358014	0	0	0	0	0.361537
chr1_105865264_105865333	chr1	105865265	105865333	+	Intergenic	84576	Tnfrsf11a	tumor necrosis factor receptor superfamily, member 11a, NFKB activator	protein-coding	0	0.833728	0	0	0.480605	0.40186	0.658536	0.325389	2.09944	0	0.576203	0.565631	0	0	0.408535	0	0	0.529009	0	0	0.938786	0.663651	0	0	0	0	0	0	0.504488	0.723074
chr1_105865570_105865813	chr1	105865571	105865813	+	Intergenic	84969	Tnfrsf11a	tumor necrosis factor receptor superfamily, member 11a, NFKB activator	protein-coding	2.5153	3.75178	1.01466	2.19932	3.36424	4.82232	2.63414	3.57928	3.3591	2.41255	5.18583	1.69689	3.29538	1.67289	2.04268	2.41595	3.54203	1.58703	0.388376	0.687463	0.938786	1.99095	0.652153	0.34504	0	1.68476	0.477146	0.397217	1.00898	1.80768
chr1_105866868_105866942	chr1	105866869	105866942	+	Intergenic	86182	Tnfrsf11a	tumor necrosis factor receptor superfamily, member 11a, NFKB activator	protein-coding	0	0.833728	0.50733	0	1.44182	1.20558	0.658536	2.27773	0.419888	0	0	0	0	1.11526	1.22561	0.603988	0.506004	0.529009	0	0.687463	0.312929	0.663651	0.652153	0.690079	1.43206	1.3478	0.477146	0.397217	1.51347	0.361537
chr1_105880615_105880734	chr1	105880616	105880734	+	Intergenic	99952	Tnfrsf11a	tumor necrosis factor receptor superfamily, member 11a, NFKB activator	protein-coding	1.00612	0	0	0.879726	0.480605	1.20558	0.987804	0.325389	0.419888	0	1.15241	0	0.470768	0	0.817071	0.603988	0.506004	1.05802	0.388376	0.687463	0	0	0.652153	0.34504	1.07404	0	2.86287	0.397217	1.00898	0
chr1_105891136_105891480	chr1	105891137	105891480	+	Intergenic	-99098	Zcchc2	zinc finger, CCHC domain containing 2	protein-coding	10.5643	10.8385	12.1759	15.3952	12.0151	10.4484	9.2195	11.3886	11.7569	14.9578	11.5241	13.5751	12.24	14.4984	13.0731	14.4957	16.1921	6.3481	8.1559	7.90582	12.8301	7.30016	8.47799	8.62599	10.3824	7.41292	10.9744	9.13599	11.6032	11.9307
chr1_105906619_105906691	chr1	105906620	105906691	+	Intergenic	-83751	Zcchc2	zinc finger, CCHC domain containing 2	protein-coding	0	0.416864	0.50733	0.879726	1.44182	0.40186	0.987804	1.62695	0	0	1.15241	0	0.470768	1.11526	0.408535	0.603988	0	0.529009	0.388376	0.343731	0.938786	0.663651	1.63038	1.38016	0.358014	0.336951	0.954291	0.794434	1.51347	0.723074
chr1_105922020_105922138	chr1	105922021	105922138	+	Intergenic	-68327	Zcchc2	zinc finger, CCHC domain containing 2	protein-coding	0.50306	0.416864	1.01466	0.439863	1.92242	1.60744	1.97561	1.62695	2.09944	0.96502	0	2.26252	0.941536	0	1.63414	1.81197	3.54203	0.529009	0.776752	1.03119	0.625857	0.331825	0.652153	0	0	0.673902	0.477146	0	0	1.08461
chr1_105925483_105925988	chr1	105925484	105925988	+	Intergenic	-64670	Zcchc2	zinc finger, CCHC domain containing 2	protein-coding	9.05508	5.8361	9.63927	5.27836	7.68968	6.42976	6.91463	7.80935	7.55798	6.27263	8.64304	6.78757	5.17845	10.0373	4.90243	4.83191	7.08406	4.76108	1.94188	1.71866	0	1.3273	1.30431	1.03512	1.07404	0.673902	0.477146	0	2.01795	0.723074
chr1_105964649_105964733	chr1	105964650	105964733	+	Intergenic	-25715	Zcchc2	zinc finger, CCHC domain containing 2	protein-coding	1.00612	1.66746	1.52199	0.879726	1.44182	1.60744	1.31707	1.30156	4.19888	2.41255	2.88101	1.69689	1.4123	1.67289	2.45121	1.20798	1.01201	2.64504	0	0	0.312929	0	0	0.690079	0	0	1.90858	1.19165	0.504488	0.361537
chr1_105965105_105965669	chr1	105965106	105965669	+	Intergenic	-25019	Zcchc2	zinc finger, CCHC domain containing 2	protein-coding	14.5887	17.0914	19.2785	21.1134	15.86	11.6539	20.7439	25.055	19.3148	19.7829	31.115	16.9689	21.1846	25.0933	19.6097	25.9715	24.2882	25.9214	5.04889	5.4997	3.44221	1.99095	2.93469	4.48552	2.14809	1.68476	4.29431	2.78052	3.02693	4.33844
chr1_105971581_105972234	chr1	105971582	105972234	+	Intergenic	-18498	Zcchc2	zinc finger, CCHC domain containing 2	protein-coding	15.0918	12.0891	16.2346	15.8351	16.8212	13.6632	26.3414	17.8964	19.7347	22.678	20.1671	18.1002	16.9477	14.4984	13.8902	14.4957	21.2522	10.5802	6.99077	10.9994	15.3335	13.273	15.9777	11.7314	8.23433	11.1194	14.3144	13.1082	15.6391	18.0768
chr1_105977541_105977655	chr1	105977542	105977655	+	Intergenic	-12808	Zcchc2	zinc finger, CCHC domain containing 2	protein-coding	0.50306	1.25059	1.52199	0.439863	1.44182	2.41116	0.658536	4.23006	0.839775	1.93004	2.88101	1.69689	0.941536	1.11526	0.817071	1.20798	0.506004	2.64504	0	0	0	0	0.326077	0.34504	0.358014	0	0	0	0	0
chr1_105980752_105981560	chr1	105980753	105981560	+	Intergenic	-9250	Zcchc2	zinc finger, CCHC domain containing 2	protein-coding	23.1408	29.1805	27.9032	20.2337	25.9527	23.7097	27.6585	27.3327	29.812	27.0206	23.6243	24.3221	26.8338	21.7476	20.4268	21.1396	26.8182	24.3344	27.5747	21.9988	28.1636	27.8733	29.0208	19.6673	17.1847	23.2496	18.6087	20.6553	23.711	30.0076
chr1_105988287_105988372	chr1	105988288	105988372	+	Intergenic	-2076	Zcchc2	zinc finger, CCHC domain containing 2	protein-coding	3.01836	4.16864	4.05864	3.07904	1.92242	3.61674	6.25609	1.62695	7.13809	8.68518	4.03342	5.09068	4.23691	3.90341	3.26828	6.64387	3.03602	2.64504	0.776752	0.687463	0.938786	0.663651	0	0.690079	0	0	0.477146	0	0	0.361537
chr1_105990100_105990798	chr1	105990101	105990798	+	promoter-TSS (NM_001122675)	43	Zcchc2	zinc finger, CCHC domain containing 2	protein-coding	49.2999	49.6068	47.689	46.6255	40.8514	37.7748	49.3902	47.5069	67.182	65.6214	56.4679	48.6443	50.3722	63.0121	59.2376	68.8547	50.0944	73.0032	94.3754	80.4332	56.953	69.0197	64.2371	65.5575	75.183	68.738	81.5919	75.8684	78.7002	68.692
chr1_105991020_105991090	chr1	105991021	105991090	+	exon (NM_001122675, exon 1 of 13)	649	Zcchc2	zinc finger, CCHC domain containing 2	protein-coding	3.52142	3.33491	4.05864	4.39863	3.36424	7.23348	1.97561	2.27773	4.19888	1.44753	4.03342	3.39379	2.35384	3.90341	3.67682	3.01994	4.04803	1.58703	3.49538	3.78105	4.381	4.31373	5.5433	2.76032	2.5061	3.70646	1.90858	4.36938	2.52244	5.06152
chr1_105993880_105994137	chr1	105993881	105994137	+	intron (NM_001122676, intron 1 of 13)	3603	Zcchc2	zinc finger, CCHC domain containing 2	protein-coding	14.5887	15.0071	12.6833	12.3162	13.9376	15.2707	13.8293	16.5949	16.7955	16.4053	17.8623	11.8783	13.6523	19.517	20.4268	21.7436	19.2282	17.9863	16.3118	16.4991	12.8301	19.5777	14.3474	20.3573	17.9007	14.1519	16.7001	15.4915	20.1795	16.9922
chr1_105997377_105997543	chr1	105997378	105997543	+	intron (NM_001122676, intron 1 of 13)	7054	Zcchc2	zinc finger, CCHC domain containing 2	protein-coding	4.52754	2.91805	5.0733	2.63918	2.88363	2.0093	3.95121	2.92851	4.61877	3.86008	2.88101	1.69689	2.35384	2.78815	2.04268	4.22792	2.02402	3.17405	3.10701	4.12478	2.81636	4.31373	3.58684	4.14048	4.29617	4.71731	2.86287	3.57495	3.02693	4.69998
chr1_106021816_106021978	chr1	106021817	106021978	+	intron (NM_001122676, intron 9 of 13)	31491	Zcchc2	zinc finger, CCHC domain containing 2	protein-coding	1.50918	0.416864	1.01466	3.07904	2.40303	4.0186	2.30488	3.25389	3.77899	2.41255	1.72861	2.82816	2.82461	2.78815	1.63414	0	3.03602	3.17405	0	0	0.312929	0.663651	0.326077	1.03512	0	0	0.477146	0	0	0
chr1_106030371_106030805	chr1	106030372	106030805	+	exon (NM_001122675, exon 13 of 13)	40182	Zcchc2	zinc finger, CCHC domain containing 2	protein-coding	10.0612	12.0891	9.13194	11.4364	12.4957	11.2521	10.2073	11.714	15.116	15.4403	16.7099	10.747	11.7692	13.9407	8.57924	11.4758	13.6621	11.1092	6.21402	5.4997	4.69393	6.96833	6.84761	6.55575	5.37022	6.06512	8.58862	7.94434	3.53142	9.03842
chr1_106030950_106031020	chr1	106030951	106031020	+	exon (NM_001122675, exon 13 of 13)	40579	Zcchc2	zinc finger, CCHC domain containing 2	protein-coding	1.50918	3.33491	1.01466	2.63918	1.92242	0.80372	2.30488	2.27773	1.25966	2.89506	3.45722	1.69689	0.941536	1.11526	1.22561	1.20798	1.01201	0.529009	0.388376	0.687463	0.938786	0.995476	1.30431	1.7252	1.43206	0.673902	0.477146	1.19165	0	1.08461
chr1_106036872_106037340	chr1	106036873	106037340	+	Intergenic	46700	Zcchc2	zinc finger, CCHC domain containing 2	protein-coding	5.0306	9.17101	8.62461	6.59795	9.1315	11.6539	8.2317	10.0871	6.29832	8.68518	6.33823	4.52505	9.41536	6.13393	7.76217	7.24786	9.61408	8.46414	6.21402	5.84343	8.762	8.29563	8.47799	9.31607	3.93816	5.39122	7.15719	7.1499	10.5943	6.14613
chr1_106071315_106071519	chr1	106071316	106071519	+	Intergenic	81011	Zcchc2	zinc finger, CCHC domain containing 2	protein-coding	5.53366	7.50355	6.08796	6.15808	5.28666	3.21488	7.24389	2.92851	5.45854	4.34259	6.91443	6.78757	3.76614	3.90341	5.31096	4.22792	5.56604	4.23207	2.71863	2.74985	3.12929	3.31825	2.93469	2.76032	4.65419	3.70646	3.81717	3.57495	3.53142	5.06152
chr1_106171254_106172006	chr1	106171255	106172006	+	promoter-TSS (NM_133821)	-106	Gm20753	predicted gene, 20753	ncRNA	43.7662	50.0237	55.299	47.0653	42.2933	47.0176	48.7316	47.5069	53.3257	61.2788	71.4492	51.4724	52.2553	73.0495	63.7315	62.2108	55.1544	83.0544	82.7241	67.7151	55.0754	58.7331	59.0198	73.4935	70.5288	69.4119	69.1861	63.9519	75.1688	60.7382
chr1_106220602_106220692	chr1	106220603	106220692	+	intron (NM_133821, intron 1 of 16)	48778	Phlpp1	PH domain and leucine rich repeat protein phosphatase 1	protein-coding	0.50306	0.416864	0	0	0.96121	1.20558	0.329268	0.976168	0.419888	2.41255	1.15241	0	1.4123	1.11526	0	0.603988	2.53002	1.58703	0	0.687463	0.312929	0	0.326077	0	0.716029	0.673902	0.954291	0.794434	0	0.723074
chr1_106231295_106231686	chr1	106231296	106231686	+	intron (NM_133821, intron 1 of 16)	59622	Phlpp1	PH domain and leucine rich repeat protein phosphatase 1	protein-coding	12.5765	10.4216	14.7126	18.9141	14.4182	15.2707	16.4634	16.9203	16.7955	13.9928	10.9479	18.1002	12.7107	16.7289	15.9329	15.0997	20.7462	16.3993	11.6513	11.3431	5.31979	6.30468	8.47799	10.3512	13.9626	8.76073	10.0201	9.5332	5.54937	10.8461
chr1_106241524_106241596	chr1	106241525	106241596	+	intron (NM_133821, intron 1 of 16)	69691	Phlpp1	PH domain and leucine rich repeat protein phosphatase 1	protein-coding	0.50306	0.833728	0.50733	0.439863	0	0	0.987804	0.976168	0.839775	1.44753	1.72861	1.13126	0.470768	0	1.22561	0.603988	0.506004	0.529009	0.388376	0.687463	0.312929	1.65913	0.652153	1.03512	0	0.336951	0.477146	0.397217	0	0
chr1_106242272_106242347	chr1	106242273	106242347	+	intron (NM_133821, intron 1 of 16)	70441	Phlpp1	PH domain and leucine rich repeat protein phosphatase 1	protein-coding	0	0	0	1.75945	0.480605	0.40186	0	0.976168	1.67955	1.44753	1.15241	3.39379	1.88307	1.11526	0.408535	0.603988	1.01201	0	0.388376	0.687463	0.312929	0.331825	0	0	0.716029	1.3478	0.954291	0	0.504488	0.361537
chr1_106274918_106274990	chr1	106274919	106274990	+	intron (NM_133821, intron 1 of 16)	103085	Phlpp1	PH domain and leucine rich repeat protein phosphatase 1	protein-coding	0.50306	0	0.50733	0.439863	0	1.20558	0.329268	0.650779	0.419888	0	0	0	0.470768	0	0	0	0	0	0	0.687463	0	0.331825	0.326077	1.38016	0	0	0	0	0	0
chr1_106316517_106316586	chr1	106316518	106316586	+	intron (NM_133821, intron 3 of 16)	144683	Phlpp1	PH domain and leucine rich repeat protein phosphatase 1	protein-coding	1.00612	0	0	0.879726	1.44182	0	0.329268	0.325389	2.09944	0	0	0	0	0	0	0	0.506004	0.529009	0.388376	0.343731	0	0.663651	0	0	0	0.336951	0.477146	0	0	0
chr1_106389729_106390099	chr1	106389730	106390099	+	intron (NM_133821, intron 16 of 16)	156717	Mir3473f	microRNA 3473f	ncRNA	8.55202	5.00237	8.11728	8.79726	7.68968	11.6539	7.90243	8.46013	10.0773	7.23765	9.79545	8.48447	7.53229	7.80681	7.76217	9.66381	5.56604	6.87711	6.21402	5.15597	4.06807	4.97738	6.19545	6.90079	7.16029	8.76073	5.2486	5.95825	5.54937	10.8461
chr1_106395500_106395808	chr1	106395501	106395808	+	Intergenic	150977	Mir3473f	microRNA 3473f	ncRNA	10.5643	10.8385	10.1466	13.1959	11.0539	10.4484	8.89023	8.13474	7.13809	9.16769	8.06684	7.91883	7.53229	8.92207	9.39632	10.2678	6.57805	7.40612	10.8745	7.56209	10.0137	11.2821	12.0648	9.66111	8.23433	13.1411	13.8372	14.697	8.5763	10.123
chr1_106407746_106407818	chr1	106407747	106407818	+	Intergenic	138849	Mir3473f	microRNA 3473f	ncRNA	0.50306	0.416864	0	0	0.480605	0.40186	0.329268	0	0	0.48251	0	0	0.941536	0.55763	0	0.603988	0	0	0.776752	1.03119	0.625857	2.6546	1.30431	0.34504	0	0.673902	0.954291	0.794434	1.00898	1.80768
chr1_106407978_106408485	chr1	106407979	106408485	+	Intergenic	138399	Mir3473f	microRNA 3473f	ncRNA	11.0673	8.33728	7.10262	14.0756	14.4182	10.4484	18.439	12.6902	9.65742	11.5802	17.2861	15.8377	12.7107	15.056	16.3414	16.9117	16.1921	12.6962	23.6909	25.7799	25.0343	22.8959	25.434	26.5681	18.9748	22.2388	21.9487	22.2441	20.684	31.0922
chr1_106511610_106512083	chr1	106511611	106512083	+	Intergenic	34784	Mir3473f	microRNA 3473f	ncRNA	22.6377	20.4263	16.2346	21.9932	21.1466	20.8967	21.4024	24.0788	21.8342	25.0905	25.9291	22.0596	19.3015	17.2865	20.4268	21.7436	21.7582	21.6894	24.4677	24.4049	22.5309	22.2323	24.1297	22.4276	15.0366	24.5974	22.903	30.1885	26.2334	24.946
chr1_106525145_106525247	chr1	106525146	106525247	+	Intergenic	21435	Mir3473f	microRNA 3473f	ncRNA	1.00612	0.416864	0.50733	0.879726	1.44182	0.40186	0.329268	0.976168	0.419888	0	0	0	0	0	0	0	0	0	0	0	0.312929	1.99095	0.652153	0.690079	0	0.336951	0.477146	0.397217	0	0.361537
chr1_106526924_106526996	chr1	106526925	106526996	+	Intergenic	19671	Mir3473f	microRNA 3473f	ncRNA	0.50306	0	0.50733	0.439863	0.480605	0.40186	0.658536	0.976168	0.419888	0.48251	0	0	0	0.55763	0.408535	0	0.506004	1.05802	0	0.343731	0	1.65913	0	0	0	0	0	0.397217	0	0
chr1_106542716_106542784	chr1	106542717	106542784	+	3' UTR (NM_009741, exon 2 of 2)	3881	Mir3473f	microRNA 3473f	ncRNA	0.50306	0.416864	1.52199	2.19932	0.480605	0	0.329268	0.325389	0	0.48251	0	0	0	0	0	0.603988	0	0.529009	0	0	0.312929	0.331825	0	0.690079	0	0	0	0	0	0
chr1_106548301_106548430	chr1	106548302	106548430	+	intron (NM_009741, intron 1 of 1)	-1735	Mir3473f	microRNA 3473f	ncRNA	1.50918	0.833728	3.55131	2.63918	0.96121	2.41116	2.30488	1.62695	2.93921	1.44753	1.72861	0.565631	1.4123	1.11526	1.22561	1.20798	2.02402	1.58703	2.71863	1.37493	1.87757	1.3273	2.28254	3.10536	0.716029	3.70646	2.86287	0.397217	2.52244	1.44615
chr1_106548898_106548970	chr1	106548899	106548970	+	intron (NM_009741, intron 1 of 1)	-2303	Mir3473f	microRNA 3473f	ncRNA	1.00612	0	0.50733	0.879726	0.96121	1.20558	0.329268	1.62695	1.67955	0.48251	0	0	0.470768	0.55763	0.408535	0	0.506004	0	0.388376	0.343731	0.938786	2.32278	0.326077	0.34504	0.358014	0	0.477146	0.397217	1.00898	0.723074
chr1_106549121_106549495	chr1	106549122	106549495	+	intron (NM_009741, intron 1 of 1)	-2677	Mir3473f	microRNA 3473f	ncRNA	6.03672	6.25296	4.56597	10.1168	9.6121	8.84092	9.54877	7.80935	7.55798	4.8251	9.21925	6.22194	8.47383	6.13393	7.76217	9.66381	7.59006	9.52216	5.04889	9.62448	10.6396	8.29563	9.45622	10.6962	9.30837	13.478	11.4515	8.34155	10.0898	6.50767
chr1_106552949_106553128	chr1	106552950	106553128	+	intron (NM_009741, intron 1 of 1)	-6408	Mir3473f	microRNA 3473f	ncRNA	4.52754	3.75178	8.62461	9.67699	7.68968	9.24278	7.57316	8.46013	10.0773	6.27263	8.06684	7.91883	7.53229	9.4797	8.98778	7.24786	7.08406	6.3481	0	0	0.312929	0.331825	0.97823	1.38016	0	0	0	0.794434	0.504488	0.723074
chr1_106561160_106561339	chr1	106561161	106561339	+	intron (NM_009741, intron 1 of 1)	-14619	Mir3473f	microRNA 3473f	ncRNA	1.50918	1.25059	2.02932	2.63918	0.480605	1.20558	2.63414	1.95234	3.77899	1.44753	0.576203	0.565631	3.76614	3.34578	1.22561	0.603988	1.51801	0.529009	1.5535	2.40612	0.625857	0.995476	0	0	1.43206	0.673902	0	0	0	0.361537
chr1_106567652_106567721	chr1	106567653	106567721	+	intron (NM_009741, intron 1 of 1)	-21056	Mir3473f	microRNA 3473f	ncRNA	0.50306	1.25059	0.50733	0.439863	0.480605	0.80372	0.987804	0.650779	2.09944	0	1.72861	0.565631	0.941536	0	1.63414	0.603988	0.506004	0.529009	0	0.343731	0	0.995476	0	0.34504	1.07404	0.673902	0	0.397217	0.504488	0
chr1_106569030_106569171	chr1	106569031	106569171	+	intron (NM_009741, intron 1 of 1)	-22470	Mir3473f	microRNA 3473f	ncRNA	1.00612	0.833728	3.04398	1.31959	0.96121	1.20558	0.658536	2.92851	1.25966	0.48251	1.15241	0.565631	0.470768	1.67289	1.22561	0.603988	1.01201	2.64504	0.388376	0	0.938786	0.995476	0.97823	0.690079	0.716029	0.336951	0	1.19165	0.504488	0.361537
chr1_106570697_106570770	chr1	106570698	106570770	+	intron (NM_009741, intron 1 of 1)	-24103	Mir3473f	microRNA 3473f	ncRNA	0	0.416864	0.50733	1.31959	0.96121	0	0.329268	0.976168	0	1.44753	1.15241	0	0.470768	0	0.408535	0.603988	0.506004	0	0.388376	0.687463	0.312929	0.331825	0.326077	0.690079	0	1.68476	0	0	0	0.361537
chr1_106581808_106582150	chr1	106581809	106582150	+	intron (NM_009741, intron 1 of 1)	-35348	Mir3473f	microRNA 3473f	ncRNA	9.05508	10.4216	11.6686	8.79726	13.9376	8.84092	9.54877	8.46013	9.65742	9.16769	9.21925	10.747	9.88613	17.2865	16.3414	13.8917	11.1321	14.2832	10.0978	9.28075	7.51029	4.64555	9.45622	10.0062	9.30837	9.77158	5.2486	3.57495	6.55835	3.61537
chr1_106582182_106582252	chr1	106582183	106582252	+	intron (NM_009741, intron 1 of 1)	-35586	Mir3473f	microRNA 3473f	ncRNA	0.50306	1.66746	0	0	0	0.80372	0.658536	0.976168	0.419888	1.44753	0.576203	0	0	0	0	0	0	0	0.388376	0.343731	0	0	0.97823	1.03512	0.358014	0.336951	0	0	0.504488	0.361537
chr1_106613943_106614115	chr1	106613944	106614115	+	intron (NM_009741, intron 1 of 1)	-67398	Mir3473f	microRNA 3473f	ncRNA	0	2.91805	0	0.879726	0	0.40186	0	1.30156	1.25966	0.48251	0.576203	1.13126	1.88307	0.55763	1.22561	0	0.506004	1.05802	0	0	0.625857	0.995476	0.652153	0.34504	0	0	0.477146	0	0.504488	0
chr1_106627094_106627653	chr1	106627095	106627653	+	intron (NM_009741, intron 1 of 1)	-80743	Mir3473f	microRNA 3473f	ncRNA	17.6071	15.0071	15.2199	20.6736	12.9763	15.6725	16.4634	15.2933	15.9557	17.8529	16.1337	21.494	16.0061	28.4391	15.9329	13.8917	13.6621	16.9283	17.0885	15.1242	10.3266	11.6139	10.7605	13.4565	7.87632	14.1519	16.223	7.94434	13.1167	9.7615
chr1_106628389_106628502	chr1	106628390	106628502	+	intron (NM_009741, intron 1 of 1)	-81815	Mir3473f	microRNA 3473f	ncRNA	1.00612	2.08432	2.02932	1.75945	1.44182	1.20558	1.97561	0.976168	2.93921	2.41255	3.45722	1.69689	0.941536	1.11526	2.85975	3.01994	0.506004	2.64504	1.16513	1.37493	0.312929	0.331825	0.652153	1.03512	0.358014	1.3478	0.954291	1.19165	0.504488	0.723074
chr1_106644709_106644820	chr1	106644710	106644820	+	intron (NM_009741, intron 1 of 1)	69525	Bcl2	B cell leukemia/lymphoma 2	protein-coding	1.00612	0.416864	1.01466	1.31959	1.92242	1.20558	1.64634	0.325389	0.839775	0.48251	0.576203	2.26252	1.88307	0.55763	1.22561	0	2.02402	1.58703	1.5535	0.687463	0.312929	0.331825	1.30431	0.690079	1.07404	2.02171	0.954291	0	1.00898	0.361537
chr1_106668108_106668190	chr1	106668109	106668190	+	intron (NM_009741, intron 1 of 1)	46141	Bcl2	B cell leukemia/lymphoma 2	protein-coding	0	1.25059	2.53665	0.879726	0.96121	0.80372	1.31707	1.30156	1.25966	0	0	0	0.470768	1.67289	1.22561	0.603988	0.506004	1.05802	2.33026	0.687463	1.56464	0.663651	0.652153	2.41528	1.07404	0.673902	0.477146	0.397217	0.504488	1.08461
chr1_106684705_106684777	chr1	106684706	106684777	+	intron (NM_009741, intron 1 of 1)	29549	Bcl2	B cell leukemia/lymphoma 2	protein-coding	1.00612	1.66746	0.50733	1.31959	1.92242	0.80372	0.987804	0.976168	1.25966	0.48251	1.15241	1.69689	1.4123	0	0	0	0	0.529009	0.776752	1.37493	0.938786	0.331825	1.63038	0.34504	0.358014	0	0	0.794434	0	0.361537
chr1_106695657_106696091	chr1	106695658	106696091	+	intron (NM_009741, intron 1 of 1)	18416	Bcl2	B cell leukemia/lymphoma 2	protein-coding	12.5765	10.0047	7.10262	7.47767	7.68968	6.42976	6.91463	7.48396	9.23753	7.23765	6.91443	9.0501	8.94459	6.13393	5.31096	4.22792	6.07205	6.3481	8.1559	6.87463	8.13614	4.64555	7.82584	7.59087	2.86411	4.71731	3.34002	6.75269	3.02693	5.78459
chr1_106713657_106714863	chr1	106713658	106714863	+	promoter-TSS (NM_177410)	30	Bcl2	B cell leukemia/lymphoma 2	protein-coding	34.2081	34.1828	28.4105	43.1066	40.8514	36.1674	33.5853	37.4198	36.9501	33.7757	30.5387	28.2816	35.3076	34.0154	28.5975	35.6353	33.3963	32.2695	31.8468	37.8105	38.8031	43.1373	38.8031	32.0887	38.6656	34.369	34.8316	41.3105	37.3321	49.169
chr1_106738139_106738207	chr1	106738140	106738207	+	intron (NM_001316750, intron 7 of 8)	21569	Kdsr	3-ketodihydrosphingosine reductase	protein-coding	0	0.416864	0	0	0	0	0	0.325389	0	0	0	0.565631	0	0	1.22561	0.603988	0	0	0	0	0	0	0	0	0.358014	0	0	0	0	0
chr1_106759301_106760090	chr1	106759302	106760090	+	promoter-TSS (NM_027534)	46	Kdsr	3-ketodihydrosphingosine reductase	protein-coding	48.7968	50.8574	49.211	54.1032	42.2933	45.4102	45.439	46.5307	54.1655	53.5586	54.7393	50.9068	58.846	65.8003	62.9145	60.3988	58.6965	66.1261	62.1402	58.0906	52.8849	63.7105	57.7155	61.072	64.0846	66.7163	67.7547	64.7463	65.079	53.869
chr1_106760180_106760281	chr1	106760181	106760281	+	promoter-TSS (NM_027534)	-489	Kdsr	3-ketodihydrosphingosine reductase	protein-coding	1.50918	0.416864	2.02932	2.63918	1.44182	2.0093	6.25609	1.62695	2.93921	2.89506	2.30481	1.13126	4.23691	1.11526	2.04268	3.62393	2.53002	2.64504	1.5535	0.687463	2.1905	1.65913	3.91292	2.07024	1.79007	1.01085	1.43144	1.58887	1.00898	2.16922
chr1_106792518_106792590	chr1	106792519	106792590	+	intron (NM_009190, intron 1 of 10)	4171	Vps4b	vacuolar protein sorting 4B	protein-coding	3.52142	1.25059	2.53665	2.19932	1.92242	2.41116	2.30488	3.90467	1.67955	3.37757	2.30481	2.82816	1.88307	2.23052	0.817071	0	1.01201	2.64504	1.16513	1.37493	3.12929	2.32278	3.26077	4.14048	2.14809	1.68476	1.90858	2.3833	1.00898	3.61537
chr1_106796171_106796882	chr1	106796172	106796882	+	5' UTR (NM_009190, exon 1 of 11)	198	Vps4b	vacuolar protein sorting 4B	protein-coding	31.1897	35.0166	35.5131	34.3093	38.929	35.3637	39.5121	31.5628	43.2484	41.0133	41.4866	32.8066	39.5445	35.1307	44.5304	46.5071	37.9503	42.3207	44.2749	39.1854	45.6876	41.1463	40.4335	47.6155	44.7518	45.1514	39.6031	50.8437	43.8905	41.9383
chr1_106814923_106815143	chr1	106814924	106815143	+	Intergenic	-18308	Vps4b	vacuolar protein sorting 4B	protein-coding	3.01836	2.91805	2.53665	0.879726	3.36424	2.41116	5.92682	2.27773	1.25966	4.8251	2.30481	1.69689	0.941536	3.34578	0.408535	1.20798	2.53002	0.529009	2.33026	3.43731	3.44221	2.98643	6.19545	4.83056	2.14809	3.03256	1.90858	1.98608	2.01795	2.8923
chr1_106815287_106815702	chr1	106815288	106815702	+	Intergenic	-18770	Vps4b	vacuolar protein sorting 4B	protein-coding	17.104	16.2577	18.7712	15.3952	12.4957	16.0744	20.4146	19.198	18.4751	12.0627	16.7099	17.5346	18.8307	17.2865	22.4694	17.5157	19.7342	17.4573	20.9723	23.7175	21.5921	22.5641	23.1514	24.4978	20.7648	25.2713	18.1315	19.8608	22.1975	21.6922
chr1_106883820_106884149	chr1	106883821	106884149	+	TTS (NM_009257)	22805	Serpinb5	serine (or cysteine) peptidase inhibitor, clade B, member 5	protein-coding	8.04896	7.50355	6.59529	5.71822	6.24787	4.82232	6.58536	5.20623	8.81764	10.1327	5.76203	6.78757	4.70768	5.01867	6.53657	6.03988	3.03602	5.29009	6.99077	4.46851	6.25857	6.30468	7.17368	5.52064	6.44426	5.72817	7.15719	4.36938	2.52244	5.06152
chr1_106901434_106901905	chr1	106901435	106901905	+	Intergenic	-32779	Serpinb12	serine (or cysteine) peptidase inhibitor, clade B (ovalbumin), member 12	protein-coding	14.5887	12.5059	13.1906	10.9966	12.9763	11.2521	9.87804	10.7379	10.0773	12.0627	9.79545	13.5751	9.88613	12.2679	8.57924	10.8718	10.6261	10.0512	8.1559	9.96821	13.7689	11.6139	11.7388	11.3863	9.66639	9.77158	12.4058	9.93042	7.56733	10.123
chr1_106932058_106932478	chr1	106932059	106932478	+	Intergenic	-2181	Serpinb12	serine (or cysteine) peptidase inhibitor, clade B (ovalbumin), member 12	protein-coding	20.6255	13.3396	16.2346	10.1168	9.1315	14.0651	13.5	13.341	12.1767	10.1327	12.1003	16.4033	9.41536	14.4984	15.1158	13.2877	12.6501	13.2252	10.8745	11.3431	12.2042	13.6048	13.3691	15.1817	9.66639	12.8041	10.9744	15.8887	12.1077	10.123
chr1_106932564_106932666	chr1	106932565	106932666	+	Intergenic	-1834	Serpinb12	serine (or cysteine) peptidase inhibitor, clade B (ovalbumin), member 12	protein-coding	1.00612	3.75178	2.53665	1.31959	2.40303	2.41116	1.64634	1.30156	1.25966	0.48251	1.15241	1.13126	1.4123	0.55763	0.408535	0	0	1.05802	0.388376	0.343731	0.312929	0.995476	0.326077	0.34504	0	0.673902	0.477146	0	1.00898	1.80768
chr1_106942169_106942309	chr1	106942170	106942309	+	intron (NM_001199213, intron 1 of 7)	3282	Serpinb12	serine (or cysteine) peptidase inhibitor, clade B (ovalbumin), member 12	protein-coding	1.00612	2.50118	1.52199	0.879726	0.96121	0.40186	1.64634	0.325389	1.67955	0.48251	1.72861	1.69689	1.88307	1.67289	0.817071	1.20798	2.02402	1.05802	1.16513	0.687463	0.312929	2.6546	0.652153	0.34504	0.358014	0.673902	0.477146	0	0.504488	0.723074
chr1_106957804_106957876	chr1	106957805	106957876	+	TTS (NM_001199213)	18883	Serpinb12	serine (or cysteine) peptidase inhibitor, clade B (ovalbumin), member 12	protein-coding	0	1.66746	1.52199	0.879726	0	1.20558	0.658536	0.325389	0.419888	0.96502	0.576203	1.13126	0.470768	1.11526	1.22561	1.81197	2.02402	1.05802	0	0.687463	0.938786	0.331825	0.326077	1.7252	0.358014	0	0	0	0	0
chr1_106961058_106961313	chr1	106961059	106961313	+	Intergenic	-19798	Serpinb13	serine (or cysteine) peptidase inhibitor, clade B (ovalbumin), member 13	protein-coding	5.0306	5.00237	4.05864	3.07904	4.32545	4.42046	2.96341	4.23006	3.77899	4.34259	5.18583	5.65631	1.88307	5.01867	4.08535	3.62393	3.03602	3.17405	3.10701	3.78105	6.88443	4.97738	4.56507	4.48552	5.0122	4.38036	7.15719	6.75269	1.51347	3.97691
chr1_106983216_106983357	chr1	106983217	106983357	+	intron (NM_172852, intron 3 of 7)	2303	Serpinb13	serine (or cysteine) peptidase inhibitor, clade B (ovalbumin), member 13	protein-coding	0	1.66746	0	0.879726	0.96121	1.20558	1.64634	0	0.419888	0.96502	1.15241	0.565631	0.941536	1.67289	0.817071	1.20798	1.51801	1.58703	0.388376	0.687463	1.25171	1.65913	0.652153	1.38016	2.14809	1.3478	0	1.19165	0.504488	1.44615
chr1_106983939_106984042	chr1	106983940	106984042	+	intron (NM_172852, intron 3 of 7)	3007	Serpinb13	serine (or cysteine) peptidase inhibitor, clade B (ovalbumin), member 13	protein-coding	1.00612	0.416864	1.01466	0	0	0	0.658536	0	0.419888	0.96502	0.576203	0	0.941536	1.11526	0	0	0.506004	0	0.388376	1.03119	0	0.663651	0	1.38016	0	0.673902	0	0.794434	0.504488	0
chr1_106984055_106984203	chr1	106984056	106984203	+	intron (NM_172852, intron 3 of 7)	3145	Serpinb13	serine (or cysteine) peptidase inhibitor, clade B (ovalbumin), member 13	protein-coding	0	0.416864	0.50733	1.31959	0.480605	0.40186	0.329268	0.650779	0.419888	0.96502	0	0	0.470768	0.55763	0.817071	1.20798	0	0.529009	0.388376	1.37493	0.938786	1.65913	0.652153	1.7252	1.43206	2.02171	0.477146	1.19165	0.504488	0.361537
chr1_107015301_107015568	chr1	107015302	107015568	+	Intergenic	34451	Serpinb13	serine (or cysteine) peptidase inhibitor, clade B (ovalbumin), member 13	protein-coding	1.50918	0.416864	2.02932	2.63918	1.92242	0	2.63414	2.27773	2.51933	2.41255	0.576203	0.565631	1.4123	1.67289	1.63414	0.603988	1.51801	2.64504	4.66051	4.12478	3.12929	2.98643	3.58684	2.41528	2.86411	2.35866	3.81717	1.98608	1.51347	3.97691
chr1_107399605_107399727	chr1	107399606	107399727	+	Intergenic	-23023	Serpinb7	serine (or cysteine) peptidase inhibitor, clade B, member 7	protein-coding	1.50918	0.833728	1.52199	2.19932	2.88363	0.80372	1.64634	1.95234	0.839775	2.89506	1.15241	0.565631	0	0.55763	0.408535	1.20798	0.506004	1.05802	0	0	0	0.663651	0	0	0	0	0	0.397217	0	0
chr1_107402250_107402318	chr1	107402251	107402318	+	Intergenic	-20405	Serpinb7	serine (or cysteine) peptidase inhibitor, clade B, member 7	protein-coding	0	0	1.52199	0.439863	2.88363	1.20558	1.31707	0.325389	1.67955	1.93004	1.15241	1.13126	1.4123	1.67289	0.408535	0.603988	0.506004	1.58703	0	0.343731	0	0	0	1.03512	0	0	0	0.397217	1.00898	0
chr1_107481545_107481755	chr1	107481546	107481755	+	Intergenic	-29773	Serpinb2	serine (or cysteine) peptidase inhibitor, clade B, member 2	protein-coding	7.04284	7.92042	7.60995	8.79726	9.1315	6.42976	7.57316	8.78552	7.55798	9.16769	10.9479	8.48447	9.88613	8.36444	11.439	6.64387	4.04803	5.29009	2.71863	1.71866	2.50343	3.31825	2.28254	2.07024	3.93816	2.35866	3.34002	3.57495	3.02693	3.61537
chr1_107496841_107497305	chr1	107496842	107497305	+	Intergenic	-14350	Serpinb2	serine (or cysteine) peptidase inhibitor, clade B, member 2	protein-coding	11.5704	6.66982	12.6833	11.4364	10.0927	13.6632	15.1463	15.9441	15.9557	16.8878	21.8957	13.0095	8.47383	13.9407	11.8475	15.7037	14.6741	10.5802	0	1.37493	0.312929	0.995476	0.97823	1.7252	0.716029	0	0.954291	1.58887	1.00898	0.361537
chr1_107502244_107502404	chr1	107502245	107502404	+	Intergenic	-9099	Serpinb2	serine (or cysteine) peptidase inhibitor, clade B, member 2	protein-coding	2.5153	0.416864	2.53665	1.31959	1.44182	0.80372	1.64634	3.25389	2.09944	3.37757	2.30481	2.26252	0.470768	1.67289	1.22561	1.20798	1.01201	2.11603	0	0	0	0	0.326077	0	0	0	0.477146	0	1.00898	0
chr1_107513554_107513893	chr1	107513555	107513893	+	intron (NM_011111, intron 1 of 7)	2214	Serpinb2	serine (or cysteine) peptidase inhibitor, clade B, member 2	protein-coding	1.50918	5.00237	6.08796	7.03781	5.76726	3.21488	6.91463	6.83318	7.55798	7.72016	5.18583	4.52505	4.23691	2.23052	2.85975	3.62393	5.56604	4.23207	0	0	0.312929	1.3273	0.326077	0.34504	0	0	0	0.397217	0.504488	0.723074
chr1_107515986_107516119	chr1	107515987	107516119	+	intron (NM_011111, intron 2 of 7)	4543	Serpinb2	serine (or cysteine) peptidase inhibitor, clade B, member 2	protein-coding	3.52142	1.66746	0	0.879726	2.88363	4.0186	0.329268	1.62695	0.419888	0.96502	2.30481	0.565631	1.4123	0.55763	1.22561	0.603988	1.01201	0.529009	0.388376	0	0	0	0	0	0	0	0	0	0.504488	0
chr1_107525732_107525883	chr1	107525733	107525883	+	TTS (NM_001174170)	-3195	Serpinb10	serine (or cysteine) peptidase inhibitor, clade B (ovalbumin), member 10	protein-coding	0.50306	3.33491	3.04398	3.5189	1.92242	2.81302	1.31707	1.95234	1.25966	0.48251	0.576203	0.565631	2.82461	2.78815	2.45121	1.20798	2.02402	2.64504	0.388376	0	0	0	0	0	0	0	0.954291	0.397217	0.504488	0.361537
chr1_107562181_107562429	chr1	107562182	107562429	+	Intergenic	-27701	Serpinb8	serine (or cysteine) peptidase inhibitor, clade B, member 8	protein-coding	3.52142	4.5855	3.04398	4.39863	3.84484	7.23348	2.30488	2.27773	2.93921	2.89506	5.18583	2.26252	1.4123	2.78815	0.817071	3.01994	1.01201	0.529009	0	0	0	0	0.326077	0	0	0.336951	0	0	0	0
chr1_107582911_107583195	chr1	107582912	107583195	+	Intergenic	-6953	Serpinb8	serine (or cysteine) peptidase inhibitor, clade B, member 8	protein-coding	8.55202	6.25296	7.60995	10.1168	12.0151	11.2521	9.2195	5.85701	3.77899	5.30761	4.60962	6.22194	11.2984	10.0373	12.6646	12.0798	15.6861	8.99315	0	0	0.625857	0	0	1.03512	1.07404	0.336951	2.86287	0.397217	2.01795	0.723074
chr1_107583311_107583437	chr1	107583312	107583437	+	Intergenic	-6632	Serpinb8	serine (or cysteine) peptidase inhibitor, clade B, member 8	protein-coding	1.50918	2.50118	1.52199	4.39863	0.480605	2.41116	0.329268	1.30156	0.419888	0.48251	2.30481	0	1.88307	2.78815	0	1.20798	2.53002	1.05802	0	0.343731	0	0	0	0	0.358014	0.336951	0	0	0.504488	0.361537
chr1_107583875_107584389	chr1	107583876	107584389	+	Intergenic	-5874	Serpinb8	serine (or cysteine) peptidase inhibitor, clade B, member 8	protein-coding	18.1102	21.6769	17.7566	18.0344	19.2242	18.8874	13.5	20.1741	14.6961	18.8179	16.1337	19.7971	17.4184	18.9594	16.3414	21.7436	19.7342	17.4573	0	0	1.25171	0.663651	1.63038	1.7252	0.716029	3.70646	2.86287	6.35547	1.00898	1.44615
chr1_107589893_107590304	chr1	107589894	107590304	+	promoter-TSS (NM_001159748)	93	Serpinb8	serine (or cysteine) peptidase inhibitor, clade B, member 8	protein-coding	10.0612	10.4216	5.0733	11.4364	10.0927	10.4484	9.87804	13.341	9.65742	6.75514	10.3717	11.3126	10.8277	8.92207	9.39632	11.4758	5.56604	10.5802	0.388376	0	0.625857	0.663651	0.326077	0	0.358014	1.01085	0	0.794434	0	0
chr1_107590360_107590462	chr1	107590361	107590462	+	intron (NM_011459, intron 1 of 6)	405	Serpinb8	serine (or cysteine) peptidase inhibitor, clade B, member 8	protein-coding	2.5153	1.25059	1.52199	2.63918	3.36424	2.41116	1.31707	2.27773	2.09944	2.41255	1.15241	3.95942	2.35384	1.11526	0.817071	4.83191	3.54203	1.05802	0	0	0	0.331825	0	0.34504	0.358014	0	0.477146	0.397217	0	0.361537
chr1_107593663_107593731	chr1	107593664	107593731	+	intron (NM_011459, intron 1 of 6)	3691	Serpinb8	serine (or cysteine) peptidase inhibitor, clade B, member 8	protein-coding	0.50306	1.66746	3.55131	2.19932	1.44182	1.60744	1.31707	2.60312	1.67955	1.93004	1.72861	1.13126	1.4123	2.23052	0.817071	0.603988	0.506004	0.529009	0	0	0	0	0.652153	0	0	0	0.477146	0.397217	0	0
chr1_108259473_108259635	chr1	108259474	108259635	+	Intergenic	342295	D830032E09Rik	RIKEN cDNA D830032E09 gene	ncRNA	2.5153	2.91805	3.55131	1.75945	1.44182	2.81302	2.30488	1.95234	0.839775	1.44753	1.72861	1.69689	1.88307	1.11526	2.45121	1.20798	2.02402	1.58703	0.388376	0	0	0	0.326077	0.34504	0	0	0	0.397217	0.504488	0
chr1_10993436_10993505	chr1	10993437	10993505	+	promoter-TSS (NM_029525)	6	Prex2	phosphatidylinositol-3,4,5-trisphosphate-dependent Rac exchange factor 2	protein-coding	0.50306	0.833728	0.50733	0	0.96121	0.40186	0.658536	0.325389	0	0.48251	0	0.565631	2.35384	0	0	1.20798	1.01201	0.529009	0	0	0	0	0.326077	0	0	0	0	0	0	0
chr1_10993697_10993864	chr1	10993698	10993864	+	5' UTR (NM_029525, exon 1 of 40)	316	Prex2	phosphatidylinositol-3,4,5-trisphosphate-dependent Rac exchange factor 2	protein-coding	0.50306	2.91805	2.02932	0.879726	0.480605	1.20558	0.987804	0.976168	0.839775	0.48251	0	0.565631	0	0	1.63414	0	0	0.529009	0	0	0	0	0.652153	0	0	0	0.477146	0	1.00898	0
chr1_111634287_111634355	chr1	111634288	111634355	+	Intergenic	230597	Dsel	dermatan sulfate epimerase-like	protein-coding	0	0	0	0.439863	0.96121	1.20558	0	0.325389	0.419888	0	0	0	0	0	2.04268	0.603988	0	0.529009	0	0	0	0	0.326077	0	0.358014	0	0	0	0	0
chr1_111864329_111865209	chr1	111864330	111865209	+	5' UTR (NM_001081316, exon 1 of 2)	149	Dsel	dermatan sulfate epimerase-like	protein-coding	32.1958	35.4334	21.8152	35.189	30.2781	29.7376	35.5609	34.8167	27.7126	29.4331	36.877	25.4534	37.6614	45.7256	36.3597	40.4672	32.3843	50.2558	26.7979	27.4985	25.0343	31.8552	30.6512	27.6032	22.1969	29.3147	26.243	27.0107	32.2873	32.1768
chr1_11229403_11229542	chr1	11229404	11229542	+	intron (NM_029525, intron 34 of 39)	-34490	Prex2	phosphatidylinositol-3,4,5-trisphosphate-dependent Rac exchange factor 2	protein-coding	0.50306	2.50118	1.01466	1.75945	0.96121	2.0093	1.64634	0	0.839775	0.48251	1.72861	0.565631	0.470768	1.67289	1.63414	0.603988	3.03602	1.58703	0	0.687463	0	0.331825	0.652153	0.690079	0	0	0.477146	0	0.504488	0
chr1_112378863_112378933	chr1	112378864	112378933	+	Intergenic	-513980	Dsel	dermatan sulfate epimerase-like	protein-coding	0	2.08432	0	0	0	1.20558	0.987804	0.325389	0.839775	0.48251	0.576203	0	0.470768	0	0.408535	0	0.506004	0	0.388376	0	0.625857	0.663651	0	0	0.358014	0	0	0.397217	0	0
chr1_113904189_113904274	chr1	113904190	113904274	+	Intergenic	-1780905	Cntnap5a	contactin associated protein-like 5A	protein-coding	0.50306	1.25059	0.50733	2.19932	0.96121	1.20558	0.329268	0.650779	1.25966	0.96502	0.576203	0.565631	1.4123	0.55763	2.04268	1.20798	1.01201	0.529009	1.16513	1.37493	1.25171	1.3273	0.97823	0.690079	2.14809	2.35866	2.38573	1.19165	2.01795	1.44615
chr1_11414226_11414334	chr1	11414227	11414334	+	5' UTR (NM_001160369, exon 1 of 14)	175	A830018L16Rik	RIKEN cDNA A830018L16 gene	protein-coding	0.50306	0.416864	1.01466	0.439863	0	0.40186	0.658536	2.60312	0.419888	0	0.576203	0	0.470768	0	0.408535	0.603988	0.506004	1.05802	0	0.343731	0.312929	0	0.326077	0.690079	0	0	0	0	1.51347	0
chr1_116330264_116330451	chr1	116330265	116330451	+	intron (NM_001077425, intron 13 of 23)	645221	Cntnap5a	contactin associated protein-like 5A	protein-coding	1.50918	2.91805	5.0733	0.879726	0.480605	1.20558	0.658536	0	0.419888	0.48251	0.576203	0.565631	1.4123	2.78815	2.45121	2.41595	1.01201	1.05802	0	0.343731	0	0.331825	0	0	0	0.336951	0	0	0	0.361537
chr1_11657837_11657939	chr1	11657838	11657939	+	intron (NM_001310451, intron 7 of 12)	243783	A830018L16Rik	RIKEN cDNA A830018L16 gene	protein-coding	1.00612	0.833728	1.01466	1.31959	2.40303	1.60744	0.329268	0.650779	2.51933	2.41255	3.45722	1.13126	0.941536	0	0.817071	0.603988	2.02402	1.05802	0	0.343731	0	0	0	0	0.358014	0.673902	0.477146	0.397217	0.504488	0
chr1_118275322_118275392	chr1	118275323	118275392	+	Intergenic	35775	Tsn	translin	protein-coding	0	0.833728	2.02932	2.63918	0.96121	0.40186	0	0	0.839775	0.48251	0	0.565631	1.4123	1.67289	1.22561	0.603988	0.506004	1.05802	0	0	0.312929	0	0.326077	0.34504	0	0.336951	0.477146	0.397217	0	0.361537
chr1_118310846_118311660	chr1	118310847	118311660	+	promoter-TSS (NM_011650)	-121	Tsn	translin	protein-coding	37.2264	31.2648	39.0644	36.9485	34.123	38.1767	32.9268	36.4436	38.6297	37.1533	43.2152	35.6348	42.3691	40.707	39.2194	47.7151	29.8542	47.0818	33.4003	39.8728	37.2385	38.1599	39.7813	37.2643	39.0236	31.6734	41.5117	42.8994	42.8815	33.9845
chr1_118320861_118320941	chr1	118320862	118320941	+	promoter-TSS (NM_026472)	-942	Nifk	nucleolar protein interacting with the FHA domain of MKI67	protein-coding	3.01836	4.16864	2.02932	2.63918	1.92242	2.0093	3.62195	1.30156	2.93921	1.44753	2.30481	1.69689	3.29538	2.78815	4.08535	2.41595	2.02402	1.58703	1.16513	2.40612	1.56464	2.32278	2.28254	2.76032	2.14809	1.3478	1.43144	1.98608	2.01795	2.16922
chr1_118321526_118322210	chr1	118321527	118322210	+	promoter-TSS (NM_026472)	25	Nifk	nucleolar protein interacting with the FHA domain of MKI67	protein-coding	26.1591	25.4287	25.3665	33.4296	30.2781	32.1488	24.6951	23.7534	31.0717	22.678	23.6243	24.8878	25.8922	29.5544	29.006	31.4074	29.8542	26.9794	22.5258	24.0612	28.7894	25.5505	25.1079	25.5329	25.061	26.6191	33.8773	36.9412	33.8007	28.5614
chr1_118368100_118368211	chr1	118368101	118368211	+	Intergenic	-20902	Clasp1	CLIP associating protein 1	protein-coding	1.50918	1.66746	2.53665	1.75945	1.44182	1.20558	0.329268	0.976168	2.09944	1.44753	0	1.13126	0	0.55763	1.22561	2.41595	1.51801	1.58703	1.5535	0.343731	2.1905	0.331825	0.97823	1.03512	0.358014	1.01085	1.43144	1.19165	0.504488	0.723074
chr1_118368414_118368486	chr1	118368415	118368486	+	Intergenic	-20608	Clasp1	CLIP associating protein 1	protein-coding	1.00612	0	0.50733	0.439863	0.96121	0.40186	0	0.325389	0.419888	0.48251	0	0	0	0.55763	0	0	0	0.529009	0	0	1.56464	0	0	0	0.358014	0.336951	0	0	0	0
chr1_118388178_118388347	chr1	118388179	118388347	+	promoter-TSS (NM_029709)	-795	Clasp1	CLIP associating protein 1	protein-coding	6.03672	5.00237	3.55131	6.15808	4.80605	10.8502	3.95121	4.23006	6.29832	4.8251	5.18583	6.22194	9.41536	6.69156	7.35364	9.05983	6.07205	8.46414	3.88376	4.81224	6.25857	6.96833	4.89115	6.21072	8.23433	10.7824	14.3144	9.5332	10.0898	7.95381
chr1_118388679_118389687	chr1	118388680	118389687	+	5' UTR (NM_029709, exon 1 of 37)	125	Clasp1	CLIP associating protein 1	protein-coding	43.7662	44.6044	39.5718	37.8282	38.929	48.625	43.4634	40.9991	41.149	41.0133	53.0107	35.6348	50.3722	43.4951	44.1218	55.5669	48.0704	42.8497	42.7214	41.5915	51.3203	44.4646	48.9115	48.9956	46.5419	45.4884	52.0089	55.6103	47.9264	56.3998
chr1_118389764_118389899	chr1	118389765	118389899	+	intron (NM_001293300, intron 1 of 40)	774	Clasp1	CLIP associating protein 1	protein-coding	4.02448	2.08432	3.55131	3.5189	3.36424	3.21488	3.62195	5.53162	3.3591	4.8251	4.60962	4.52505	4.23691	2.23052	2.85975	3.01994	0.506004	1.58703	2.33026	2.74985	4.06807	2.98643	3.26077	1.03512	0.716029	2.02171	0.477146	2.78052	4.03591	3.25383
chr1_118389950_118390106	chr1	118389951	118390106	+	intron (NM_001293300, intron 1 of 40)	970	Clasp1	CLIP associating protein 1	protein-coding	3.52142	5.41923	1.52199	2.19932	3.36424	4.82232	6.58536	1.62695	2.93921	3.37757	3.45722	1.69689	1.4123	3.90341	2.45121	3.62393	4.04803	1.05802	1.16513	2.06239	2.50343	3.9819	3.91292	3.4504	1.79007	0.673902	1.43144	1.98608	2.01795	3.61537
chr1_118390144_118390216	chr1	118390145	118390216	+	intron (NM_001293300, intron 1 of 40)	1122	Clasp1	CLIP associating protein 1	protein-coding	2.01224	2.50118	2.02932	1.31959	2.40303	2.81302	2.63414	4.23006	0.839775	1.44753	1.72861	1.69689	1.4123	0	2.04268	3.01994	1.01201	0.529009	0.776752	0.687463	0.625857	1.3273	1.30431	1.7252	0	1.68476	0.477146	1.19165	0.504488	1.08461
chr1_118410774_118410842	chr1	118410775	118410842	+	intron (NM_001293300, intron 1 of 40)	21750	Clasp1	CLIP associating protein 1	protein-coding	0	0.416864	0	2.19932	0	0	0.658536	0.325389	0.419888	0	0.576203	0	0	0	0	0	0	0	0	0	0	0	0	0	0	0	0	0	0	0
chr1_118410894_118411125	chr1	118410895	118411125	+	intron (NM_001293300, intron 1 of 40)	21952	Clasp1	CLIP associating protein 1	protein-coding	5.53366	5.8361	4.05864	3.95877	5.76726	4.42046	2.96341	3.57928	6.29832	5.79012	2.88101	5.09068	3.29538	4.46104	2.85975	3.62393	1.51801	5.29009	0.388376	0.343731	0.938786	0.995476	0.652153	0	0.358014	0.336951	0	0.397217	0	0
chr1_118428539_118428625	chr1	118428540	118428625	+	intron (NM_001293300, intron 2 of 40)	30683	2900060B14Rik	RIKEN cDNA 2900060B14 gene	ncRNA	0	1.25059	0.50733	0.439863	0.480605	1.20558	0.329268	0.650779	0.839775	1.44753	0.576203	1.13126	2.82461	1.67289	0	0.603988	1.01201	1.05802	0.388376	0	0	0	0.326077	0	0.716029	0	0.477146	0	0	0.361537
chr1_118428740_118428812	chr1	118428741	118428812	+	intron (NM_001293300, intron 2 of 40)	30489	2900060B14Rik	RIKEN cDNA 2900060B14 gene	ncRNA	0	1.25059	0	0.439863	0	0	0.329268	0	0	0	1.15241	1.13126	0	0	0.408535	0	1.01201	0	0	0.343731	1.56464	0	0	0	0	0.336951	0	0.397217	0	0
chr1_118448094_118448167	chr1	118448095	118448167	+	intron (NM_001293300, intron 2 of 40)	11134	2900060B14Rik	RIKEN cDNA 2900060B14 gene	ncRNA	1.00612	0.416864	0.50733	0.439863	0.96121	0.80372	0.658536	0.976168	0	0.48251	1.15241	0	0.470768	0	0.817071	0.603988	0.506004	0	1.16513	0	0.312929	0	0.326077	0	0	1.68476	0.477146	0.397217	0	1.08461
chr1_118458823_118459821	chr1	118458824	118459821	+	promoter-TSS (NR_027901)	-57	2900060B14Rik	RIKEN cDNA 2900060B14 gene	ncRNA	37.7295	45.0213	37.0351	42.6667	41.8127	44.6064	36.2195	40.3483	45.7678	46.321	42.639	43.5536	42.8399	45.168	49.4328	47.1111	43.5163	44.9657	37.6725	44.3414	43.81	45.4601	31.9555	44.8552	43.6778	48.8579	46.2831	42.8994	38.8456	44.1075
chr1_118476970_118477185	chr1	118476971	118477185	+	intron (NM_001293300, intron 8 of 40)	-17813	2900060B14Rik	RIKEN cDNA 2900060B14 gene	ncRNA	3.52142	4.16864	3.55131	4.39863	4.32545	2.41116	2.30488	3.25389	4.61877	7.23765	5.18583	5.09068	6.59075	3.34578	4.90243	6.64387	3.54203	4.76108	6.60239	3.43731	2.1905	4.64555	3.58684	3.79544	4.29617	3.36951	3.34002	4.7666	2.01795	4.33844
chr1_118498320_118498666	chr1	118498321	118498666	+	intron (NM_001293300, intron 9 of 40)	-39228	2900060B14Rik	RIKEN cDNA 2900060B14 gene	ncRNA	9.05508	7.08669	7.60995	6.59795	11.5345	7.23348	6.91463	8.13474	11.337	4.8251	9.79545	7.91883	7.53229	11.7102	8.57924	11.4758	6.57805	7.40612	7.37915	10.6557	9.38786	6.30468	2.93469	5.1756	7.5183	7.07597	7.63433	7.54712	5.04488	7.23074
chr1_118569651_118569723	chr1	118569652	118569723	+	intron (NM_001293300, intron 34 of 40)	-58258	Tfcp2l1	transcription factor CP2-like 1	protein-coding	0.50306	0.833728	0.50733	0.439863	0.480605	0.80372	1.64634	0.976168	1.25966	0.96502	0.576203	0	1.88307	1.11526	1.22561	1.20798	0.506004	0.529009	0	1.37493	1.56464	0.331825	0.652153	1.03512	0.358014	0.336951	1.43144	0	0	0.361537
chr1_118627790_118627860	chr1	118627791	118627860	+	promoter-TSS (NM_023755)	-120	Tfcp2l1	transcription factor CP2-like 1	protein-coding	0	2.08432	1.01466	0.439863	0.480605	0.40186	0.987804	1.62695	0.839775	0	0	1.13126	0.470768	1.11526	0.817071	1.20798	0	1.05802	0	0.343731	0	0	0.326077	0	0	0	0	0	0	0
chr1_118768993_118769071	chr1	118768994	118769071	+	Intergenic	141087	Tfcp2l1	transcription factor CP2-like 1	protein-coding	2.01224	2.08432	1.52199	1.31959	2.40303	2.41116	1.64634	0.976168	1.25966	0.96502	2.88101	0	0.941536	1.11526	1.22561	1.81197	1.01201	1.05802	0.388376	0	0.312929	0	0	0	0	0	0	0	0	0.361537
chr1_118968772_118969075	chr1	118968773	118969075	+	intron (NM_001081125, intron 2 of 13)	14704	Mir6346	microRNA 6346	ncRNA	5.0306	5.8361	8.62461	5.71822	5.76726	4.82232	4.93902	6.1824	5.87843	5.30761	2.30481	5.09068	4.70768	5.5763	6.9451	7.85185	5.56604	8.99315	0	0	0.938786	1.3273	0	0	1.07404	0.336951	0.477146	0	0.504488	0.361537
chr1_118969196_118969346	chr1	118969197	118969346	+	intron (NM_001081125, intron 2 of 13)	15051	Mir6346	microRNA 6346	ncRNA	1.50918	2.91805	1.01466	2.19932	0.96121	2.0093	2.96341	0.976168	0.419888	1.93004	0	1.69689	0.941536	1.67289	1.22561	0.603988	1.01201	3.70306	0	0.343731	0	0	0.326077	0.34504	0.358014	0	0.477146	0	0.504488	0.361537
chr1_119033780_119034241	chr1	119033781	119034241	+	intron (NM_001081125, intron 1 of 13)	19608	Gli2	GLI-Kruppel family member GLI2	protein-coding	13.5826	7.92042	15.7272	9.67699	12.9763	14.467	13.8293	12.3648	13.0165	14.9578	12.6765	10.1814	8.94459	12.2679	7.76217	14.4957	12.6501	11.1092	1.5535	2.40612	1.56464	1.65913	1.95646	1.03512	0	0.673902	1.43144	1.58887	1.51347	1.08461
chr1_119047952_119048256	chr1	119047953	119048256	+	intron (NM_001081125, intron 1 of 13)	5515	Gli2	GLI-Kruppel family member GLI2	protein-coding	6.03672	5.00237	1.52199	1.75945	3.36424	3.61674	3.62195	1.30156	1.25966	1.44753	4.60962	1.69689	4.23691	1.67289	0.408535	2.41595	3.03602	2.11603	0	0.343731	0.312929	0.331825	0.326077	0.690079	0.358014	0.336951	0	0	1.00898	1.08461
chr1_119052771_119052839	chr1	119052772	119052839	+	intron (NM_001081125, intron 1 of 13)	814	Gli2	GLI-Kruppel family member GLI2	protein-coding	1.50918	0.416864	1.01466	2.19932	0	2.81302	0.329268	0.325389	1.67955	2.41255	0.576203	1.69689	2.35384	1.11526	2.85975	0	0	1.05802	0	0.343731	0.312929	0.663651	0	0.34504	0	0	0	0	0	0
chr1_119053527_119053877	chr1	119053528	119053877	+	promoter-TSS (NM_001081125)	-83	Gli2	GLI-Kruppel family member GLI2	protein-coding	9.55814	7.50355	7.60995	10.9966	6.72847	10.8502	7.57316	10.4125	8.81764	9.16769	8.06684	6.78757	6.59075	12.2679	11.8475	6.64387	9.61408	11.1092	1.5535	0.687463	2.50343	0.995476	0.652153	1.03512	1.07404	2.69561	1.90858	2.3833	1.00898	1.44615
chr1_119082685_119082855	chr1	119082686	119082855	+	Intergenic	-29151	Gli2	GLI-Kruppel family member GLI2	protein-coding	1.50918	0.416864	2.02932	3.5189	6.24787	6.0279	0.658536	1.30156	0.839775	1.44753	0	0.565631	4.70768	1.67289	3.26828	5.4359	5.06004	2.11603	0	0.343731	0.312929	0.995476	0.97823	0.690079	2.5061	0.673902	1.90858	0	1.00898	1.44615
chr1_119087612_119087893	chr1	119087613	119087893	+	Intergenic	-34134	Gli2	GLI-Kruppel family member GLI2	protein-coding	6.03672	10.0047	9.13194	5.27836	10.0927	6.42976	4.28048	7.80935	5.87843	6.27263	2.88101	9.0501	5.17845	7.80681	7.35364	9.05983	4.55404	6.87711	4.27214	4.46851	4.69393	5.3092	7.82584	5.52064	3.93816	6.73902	3.34002	5.16382	6.05386	5.78459
chr1_119093802_119093972	chr1	119093803	119093972	+	Intergenic	-40268	Gli2	GLI-Kruppel family member GLI2	protein-coding	3.52142	5.00237	6.08796	3.07904	1.92242	0.80372	1.97561	1.62695	2.09944	0.96502	4.03342	0.565631	1.88307	1.11526	2.04268	2.41595	2.53002	3.70306	0	0.687463	0.312929	1.3273	0.97823	1.03512	0.358014	1.3478	0.954291	1.58887	1.00898	0.361537
chr1_119416317_119416410	chr1	119416318	119416410	+	3' UTR (NM_008381, exon 2 of 2)	5884	Inhbb	inhibin beta-B	protein-coding	1.00612	0.416864	0.50733	0	0.96121	1.20558	0.658536	0.325389	1.25966	0	0	0.565631	2.82461	1.11526	0	0.603988	0.506004	1.05802	0	0.687463	0.312929	0.331825	0	0.34504	0	0.673902	0.477146	0.397217	0	0
chr1_119421666_119421760	chr1	119421667	119421760	+	5' UTR (NM_008381, exon 1 of 2)	535	Inhbb	inhibin beta-B	protein-coding	2.5153	0	1.01466	0.879726	0.480605	3.21488	0.987804	0.976168	1.25966	0.96502	0.576203	1.69689	0.941536	0	0.408535	0.603988	0	0.529009	0	0	0.312929	0	0.652153	0	0.358014	0	0.477146	0.397217	0.504488	0.361537
chr1_119421912_119421983	chr1	119421913	119421983	+	5' UTR (NM_008381, exon 1 of 2)	300	Inhbb	inhibin beta-B	protein-coding	2.01224	1.25059	0.50733	1.31959	1.92242	1.60744	2.30488	1.95234	0.419888	0.96502	0	0.565631	0.941536	0	0.408535	1.81197	2.02402	1.58703	0	0	1.25171	0	0	0.690079	0.358014	0.336951	0	0.794434	0.504488	0.723074
chr1_119422085_119422155	chr1	119422086	119422155	+	5' UTR (NM_008381, exon 1 of 2)	128	Inhbb	inhibin beta-B	protein-coding	1.00612	0.833728	0.50733	2.19932	0.480605	1.60744	1.31707	0.650779	1.67955	0.96502	0.576203	1.13126	1.88307	0.55763	0.408535	3.01994	0.506004	0	0	0.687463	0	0	0	0.34504	0.358014	0.336951	0.477146	0.397217	0	0.723074
chr1_119423707_119423779	chr1	119423708	119423779	+	Intergenic	-1495	Inhbb	inhibin beta-B	protein-coding	0.50306	0.416864	2.02932	0	0.480605	1.60744	0.329268	1.30156	1.25966	0	0.576203	1.13126	0.470768	0.55763	0.817071	0.603988	0.506004	0.529009	0	0	0	1.65913	0.326077	0.690079	0.358014	0	0.477146	0.397217	1.00898	0.723074
chr1_119438298_119438440	chr1	119438299	119438440	+	Intergenic	-16121	Inhbb	inhibin beta-B	protein-coding	1.00612	0.833728	0	0.879726	0.96121	1.20558	0	0.650779	0.419888	0.48251	0.576203	0.565631	3.29538	0	0.408535	0	0	0.529009	0	0	0.312929	0.331825	0.652153	0.34504	0	0	0.954291	1.19165	0.504488	0.361537
chr1_119446943_119447013	chr1	119446944	119447013	+	Intergenic	-24730	Inhbb	inhibin beta-B	protein-coding	1.50918	2.08432	2.02932	0.879726	1.44182	0.40186	0.658536	0.650779	1.67955	1.44753	0	1.13126	0.470768	0	1.22561	1.20798	0.506004	0	0.388376	0	0.312929	0.331825	0.326077	0	0	0	0.477146	0.397217	0	0.361537
chr1_119458274_119458488	chr1	119458275	119458488	+	Intergenic	-36133	Inhbb	inhibin beta-B	protein-coding	4.02448	5.41923	4.05864	7.03781	4.32545	7.23348	5.92682	5.85701	7.97787	5.30761	4.60962	6.78757	3.76614	6.13393	5.7195	7.85185	2.02402	1.05802	4.66051	5.15597	6.88443	3.9819	8.15191	5.1756	3.58014	5.39122	7.63433	5.16382	5.04488	7.23074
chr1_119466789_119466858	chr1	119466790	119466858	+	Intergenic	37958	Ralb	v-ral simian leukemia viral oncogene B	protein-coding	1.00612	0.416864	0	0.439863	0.480605	1.20558	0.329268	0	2.09944	0	0	0.565631	0	0	0	1.81197	1.01201	0	0	0	0	0	0	0	0	0	0	0.397217	0	0
chr1_119492242_119492643	chr1	119492243	119492643	+	intron (NM_022327, intron 1 of 4)	12339	Ralb	v-ral simian leukemia viral oncogene B	protein-coding	7.5459	13.7565	13.6979	16.7148	15.3794	12.8595	16.7927	15.6187	12.1767	11.0977	12.6765	15.8377	12.7107	12.2679	12.6646	13.8917	12.6501	13.2252	8.1559	11.3431	15.3335	15.264	17.9342	13.4565	10.7404	10.1085	10.9744	11.9165	14.6302	18.0768
chr1_119498533_119499135	chr1	119498534	119499135	+	intron (NM_022327, intron 1 of 4)	5948	Ralb	v-ral simian leukemia viral oncogene B	protein-coding	13.0796	16.6746	14.2052	14.5155	10.5733	18.4856	13.1707	14.9679	12.1767	11.0977	13.2527	15.8377	12.7107	12.2679	13.0731	13.2877	11.1321	12.6962	15.535	15.1242	16.5852	12.2775	14.0213	12.4214	12.8885	17.1845	13.3601	7.94434	10.0898	14.4615
chr1_119504186_119505152	chr1	119504187	119505152	+	5' UTR (NM_022327, exon 1 of 5)	113	Ralb	v-ral simian leukemia viral oncogene B	protein-coding	57.3489	54.1923	55.8063	62.0207	52.386	55.4567	52.3536	51.7369	66.7621	60.3137	62.2299	67.3101	57.9045	77.5105	69.8596	68.2507	60.2145	68.7711	61.3634	70.8087	59.7694	65.0378	64.5631	64.1774	72.3189	67.7272	72.5261	71.499	70.6284	67.6074
chr1_119525877_119526679	chr1	119525878	119526679	+	5' UTR (NM_146103, exon 1 of 1)	124	Tmem185b	transmembrane protein 185B	protein-coding	54.8336	43.3539	41.0937	45.3059	33.6424	38.9804	44.1219	51.7369	39.4694	48.7335	36.877	50.9068	38.603	46.8409	48.2072	44.0912	45.5404	45.4948	47.7703	45.0288	52.8849	49.442	42.716	45.8903	50.838	49.5318	46.7603	53.227	54.4848	54.9536
chr1_119534471_119534780	chr1	119534472	119534780	+	intron (NR_126486, intron 3 of 3)	1539	3830432H09Rik	RIKEN cDNA 3830432H09 gene	ncRNA	5.53366	6.25296	5.58063	6.59795	7.20908	6.0279	5.59755	4.88084	4.19888	2.89506	5.76203	5.65631	3.29538	5.01867	4.49389	3.62393	8.09606	5.29009	3.88376	1.37493	3.75514	3.9819	3.26077	2.41528	1.43206	2.35866	1.90858	4.7666	4.5404	5.06152
chr1_119548747_119549002	chr1	119548748	119549002	+	3' UTR (NM_145506, exon 25 of 25)	-12710	3830432H09Rik	RIKEN cDNA 3830432H09 gene	ncRNA	6.03672	6.66982	4.05864	7.47767	6.24787	6.83162	4.60975	7.15857	3.77899	6.27263	4.03342	5.65631	7.06152	6.13393	6.12803	5.4359	4.55404	4.23207	3.49538	3.43731	4.06807	2.6546	3.58684	5.1756	4.29617	3.36951	2.86287	4.36938	6.55835	3.61537
chr1_119607866_119607965	chr1	119607867	119607965	+	intron (NM_145506, intron 13 of 24)	41084	Epb41l5	erythrocyte membrane protein band 4.1 like 5	protein-coding	0	0.416864	0	2.19932	0.96121	0.80372	0.658536	0.650779	2.51933	1.44753	0.576203	0	0.470768	0.55763	0.817071	0.603988	1.01201	0.529009	0.388376	0	0	0	0.326077	0.34504	0	0	0.477146	0	0	0
chr1_119642548_119642656	chr1	119642549	119642656	+	exon (NM_001113416, exon 2 of 17)	6398	Epb41l5	erythrocyte membrane protein band 4.1 like 5	protein-coding	1.00612	0.833728	0	3.07904	1.92242	0.80372	1.31707	1.30156	1.25966	0	1.15241	0.565631	0.941536	0.55763	1.63414	1.20798	2.02402	0	0	0	0	0	0.326077	0	0	0.336951	0.477146	0	0.504488	0
chr1_119648256_119649097	chr1	119648257	119649097	+	intron (NM_145506, intron 1 of 24)	323	Epb41l5	erythrocyte membrane protein band 4.1 like 5	protein-coding	14.5887	15.424	17.7566	13.1959	9.6121	20.093	21.4024	16.9203	14.2762	11.0977	10.3717	14.1408	13.6523	17.2865	19.2012	17.5157	17.7101	15.3413	11.6513	7.90582	16.8981	20.5732	19.2385	12.7665	13.6045	14.1519	13.8372	12.7109	14.1257	15.9076
chr1_119657134_119657224	chr1	119657135	119657224	+	TTS (NM_019933)	-8179	Epb41l5	erythrocyte membrane protein band 4.1 like 5	protein-coding	1.00612	1.25059	2.02932	2.19932	0.96121	1.20558	2.30488	2.92851	1.25966	0	1.72861	1.13126	0.941536	1.11526	2.04268	0.603988	1.01201	1.05802	0	0	0	0	0	0	0	0.336951	0	0	0	0
chr1_119836993_119837889	chr1	119836994	119837889	+	promoter-TSS (NM_019933)	-370	Ptpn4	protein tyrosine phosphatase, non-receptor type 4	protein-coding	32.6989	35.4334	35.5131	29.9107	32.6812	35.3637	29.6341	33.1897	35.2706	35.7057	29.3863	29.9784	32.9538	32.9001	43.3048	38.0513	32.8903	34.9146	28.7398	35.0606	36.9256	34.8417	36.5206	30.7085	31.8633	35.0429	31.9688	35.7495	34.3052	35.7922
chr1_119859712_119859782	chr1	119859713	119859782	+	Intergenic	-22676	Ptpn4	protein tyrosine phosphatase, non-receptor type 4	protein-coding	1.00612	2.08432	0.50733	1.31959	0.480605	1.20558	0.658536	0.325389	0.839775	0.96502	1.15241	0	0.941536	0.55763	1.63414	1.81197	1.01201	0	0	0	0.938786	0.331825	0.652153	0.690079	1.43206	0	0	0	0	1.08461
chr1_119892979_119893296	chr1	119892980	119893296	+	Intergenic	20030	Tmem177	transmembrane protein 177	protein-coding	7.04284	9.17101	6.59529	10.5567	10.5733	10.8502	8.56096	10.0871	12.1767	12.5453	10.9479	8.48447	12.24	11.7102	12.2561	9.66381	12.1441	13.7542	1.16513	1.37493	0.625857	0.663651	0.97823	0.690079	1.07404	2.35866	3.81717	0.794434	0.504488	2.16922
chr1_119894967_119895284	chr1	119894968	119895284	+	Intergenic	18042	Tmem177	transmembrane protein 177	protein-coding	7.04284	7.08669	7.60995	7.91753	9.1315	6.83162	7.24389	7.48396	5.87843	9.16769	8.64304	7.91883	6.59075	5.5763	5.7195	8.45584	6.57805	5.29009	6.99077	5.15597	5.00686	4.31373	6.52153	5.86568	6.80227	5.39122	5.72575	8.73877	6.05386	4.69998
chr1_119902967_119903036	chr1	119902968	119903036	+	Intergenic	10166	Tmem177	transmembrane protein 177	protein-coding	0	1.66746	0.50733	0.439863	0.480605	0	0.658536	0.325389	0.419888	2.41255	0	0	0.470768	0	0	0	1.01201	0.529009	0	0	0	0.663651	0	0	0	0.336951	0	0	0	0
chr1_119903200_119903370	chr1	119903201	119903370	+	Intergenic	9883	Tmem177	transmembrane protein 177	protein-coding	1.50918	1.66746	1.01466	2.63918	1.44182	4.42046	0.658536	0.976168	0.419888	1.93004	0.576203	1.13126	1.4123	1.67289	0.817071	3.01994	0	2.11603	0.388376	0.343731	0	0	0.652153	1.03512	0.716029	0.673902	0.477146	1.19165	1.51347	0.723074
chr1_119912971_119913543	chr1	119912972	119913543	+	promoter-TSS (NM_175106)	-89	Tmem177	transmembrane protein 177	protein-coding	20.6255	22.5107	15.7272	18.9141	19.7048	18.8874	18.439	17.8964	24.7734	14.9578	14.4051	26.019	17.8892	20.6323	21.2438	23.5555	23.2762	20.1023	15.535	20.6239	21.5921	20.2413	22.8254	22.0825	20.4068	19.2062	19.0858	21.0525	16.6481	19.1615
chr1_119917153_119917334	chr1	119917154	119917334	+	Intergenic	-4076	Tmem177	transmembrane protein 177	protein-coding	5.0306	3.75178	4.05864	1.75945	5.28666	5.62604	5.26829	1.62695	2.09944	2.41255	1.15241	3.95942	3.29538	3.34578	1.63414	4.22792	4.55404	5.29009	2.33026	1.71866	2.1905	3.31825	1.95646	2.76032	0.716029	1.68476	2.38573	3.17773	2.01795	0.723074
chr1_119925528_119925601	chr1	119925529	119925601	+	exon (NM_001115074, exon 22 of 23)	-12397	Tmem177	transmembrane protein 177	protein-coding	0	0.833728	0.50733	0	0.480605	0.80372	0.658536	0.650779	0	0	0	0	1.4123	1.11526	2.04268	1.81197	1.01201	1.05802	0	0.343731	0.312929	0	0	0	0.358014	1.68476	0	0	1.00898	0.361537
chr1_119997124_119997497	chr1	119997125	119997497	+	Intergenic	-2101	Cfap221	cilia and flagella associated protein 221	protein-coding	9.55814	10.0047	10.1466	6.59795	6.72847	11.2521	9.2195	9.11091	8.39775	7.72016	7.49064	7.3532	9.88613	6.13393	10.2134	10.2678	11.1321	8.99315	2.71863	4.46851	5.00686	3.9819	5.21722	4.48552	4.65419	5.39122	5.72575	3.97217	5.04488	7.23074
chr1_120007225_120007324	chr1	120007226	120007324	+	exon (NM_001012322, exon 1 of 14)	295	Sctr	secretin receptor	protein-coding	1.50918	0.416864	0.50733	0.879726	0.480605	0.80372	1.31707	1.30156	0.419888	0.48251	1.15241	1.13126	0.941536	1.11526	2.04268	0.603988	1.01201	0	0	0.343731	0.938786	1.65913	0.652153	0.34504	0.716029	0.336951	0	0	0.504488	1.08461
chr1_120007389_120007509	chr1	120007390	120007509	+	intron (NM_001311077, intron 1 of 12)	469	Sctr	secretin receptor	protein-coding	4.02448	1.25059	1.01466	0	0	0.40186	0.658536	0.325389	0.839775	1.44753	1.15241	0.565631	1.88307	0.55763	1.22561	1.81197	0.506004	0	0.388376	0	0.625857	1.3273	1.63038	0.34504	0.716029	1.01085	0.477146	1.19165	0.504488	1.08461
chr1_120007674_120007749	chr1	120007675	120007749	+	intron (NM_001311077, intron 1 of 12)	732	Sctr	secretin receptor	protein-coding	1.50918	0.416864	0	1.75945	0.96121	0.80372	0.658536	0.325389	0.839775	0.96502	0.576203	0.565631	1.88307	0.55763	1.22561	0.603988	0	1.05802	0.388376	0	0.938786	0.331825	0.97823	0.34504	0.358014	0.336951	0.477146	0.397217	2.52244	0.361537
chr1_120013222_120013444	chr1	120013223	120013444	+	intron (NM_001311077, intron 1 of 12)	6353	Sctr	secretin receptor	protein-coding	3.01836	5.41923	6.08796	6.15808	4.80605	7.23348	3.95121	2.27773	4.61877	6.27263	5.18583	4.52505	4.70768	8.36444	6.12803	4.83191	3.54203	3.70306	3.10701	2.74985	4.381	4.97738	2.93469	3.10536	5.37022	1.68476	1.90858	1.58887	2.01795	3.25383
chr1_120020331_120020898	chr1	120020332	120020898	+	intron (NM_001311077, intron 1 of 12)	13635	Sctr	secretin receptor	protein-coding	11.0673	15.0071	10.1466	13.1959	13.9376	13.6632	12.5122	14.6425	11.337	15.4403	10.9479	13.0095	13.1815	13.3831	15.5243	13.8917	16.1921	16.9283	12.428	14.4367	14.7076	16.5913	17.6081	11.7314	15.3946	17.1845	15.7458	13.1082	11.6032	14.823
chr1_120031785_120031905	chr1	120031786	120031905	+	intron (NM_001311077, intron 3 of 12)	24865	Sctr	secretin receptor	protein-coding	2.01224	2.50118	1.52199	2.63918	5.28666	5.22418	2.30488	3.57928	2.51933	2.41255	2.88101	1.13126	3.76614	2.78815	3.67682	1.20798	2.53002	3.17405	0.388376	0.687463	0.625857	0.995476	0.326077	0	1.07404	1.3478	0.477146	1.19165	1.00898	2.8923
chr1_120033000_120033642	chr1	120033001	120033642	+	intron (NM_001311077, intron 3 of 12)	26341	Sctr	secretin receptor	protein-coding	15.5949	14.5902	17.2492	31.2303	20.666	25.3172	18.439	17.8964	18.4751	15.9228	14.9813	14.7064	25.4215	25.0933	25.7377	25.3675	19.2282	24.3344	13.9815	17.1866	13.4559	17.9186	16.956	15.8718	17.5427	21.9018	25.7659	26.6135	22.1975	30.3691
chr1_120034911_120034985	chr1	120034912	120034985	+	intron (NM_001311077, intron 3 of 12)	27968	Sctr	secretin receptor	protein-coding	0	0	0.50733	1.31959	0.480605	1.60744	0.987804	0.325389	0.839775	0	0.576203	0	0.941536	0.55763	0.817071	0	0.506004	0.529009	0.388376	0.343731	0	0.331825	0	0.34504	2.5061	1.3478	0.477146	0.794434	2.52244	1.08461
chr1_120038663_120039105	chr1	120038664	120039105	+	intron (NM_001311077, intron 4 of 12)	31904	Sctr	secretin receptor	protein-coding	5.0306	4.5855	4.56597	6.59795	6.72847	8.43906	7.24389	8.13474	8.39775	7.23765	6.91443	3.95942	6.11999	3.90341	3.26828	6.64387	5.56604	3.70306	5.82564	5.4997	6.88443	4.97738	8.15191	3.10536	4.65419	6.73902	6.68004	5.56103	6.05386	6.8692
chr1_120039148_120039219	chr1	120039149	120039219	+	intron (NM_001311077, intron 4 of 12)	32204	Sctr	secretin receptor	protein-coding	1.00612	0.833728	1.01466	0.879726	0.96121	1.20558	1.97561	0.976168	0.419888	0.96502	2.30481	0.565631	1.4123	1.11526	0	1.20798	0.506004	1.05802	0.388376	0	0.312929	0.995476	1.63038	0	0.358014	0	0.477146	0	0	0.723074
chr1_120073607_120074083	chr1	120073608	120074083	+	promoter-TSS (NM_019432)	-65	Tmem37	transmembrane protein 37	protein-coding	17.6071	17.9252	13.6979	16.7148	20.666	17.28	17.1219	21.1503	16.3756	11.5802	14.9813	17.5346	17.8892	15.6136	19.6097	19.3276	19.7342	15.8703	12.0397	11.3431	15.9594	16.5913	14.3474	9.31607	16.8267	19.5432	22.903	15.4915	18.1616	23.1384
chr1_120075489_120075924	chr1	120075490	120075924	+	Intergenic	-1927	Tmem37	transmembrane protein 37	protein-coding	16.601	21.2601	19.7859	19.7938	24.0303	20.8967	18.1097	23.1027	23.9336	22.678	20.7433	24.3221	22.5969	22.3052	22.878	22.3476	21.7582	28.0375	21.3607	19.249	18.4628	27.5415	25.76	24.4978	17.1847	18.8693	21.4716	21.0525	27.2424	24.946
chr1_120080959_120081027	chr1	120080960	120081027	+	Intergenic	-7213	Tmem37	transmembrane protein 37	protein-coding	2.01224	0.416864	0.50733	0.439863	0	1.20558	0.658536	0.650779	0.419888	0	1.72861	1.13126	1.4123	0.55763	0	1.20798	1.51801	0.529009	0	0	0	0	0	0.34504	0.716029	0	0.477146	0	0	0
chr1_120093570_120093841	chr1	120093571	120093841	+	Intergenic	-19926	Tmem37	transmembrane protein 37	protein-coding	11.5704	11.6722	9.13194	13.1959	13.9376	12.4577	11.1951	10.0871	8.81764	12.5453	15.5575	10.747	12.7107	12.8255	13.8902	12.0798	12.1441	11.1092	8.54427	8.93702	12.2042	9.62293	12.0648	10.6962	13.2465	11.7933	16.223	16.6831	17.1526	14.823
chr1_120099452_120099870	chr1	120099453	120099870	+	Intergenic	21258	Dbi	diazepam binding inhibitor	protein-coding	4.52754	5.00237	1.01466	16.7148	18.263	13.2614	5.59755	6.1824	7.13809	8.68518	5.18583	2.82816	26.8338	30.6696	27.7804	25.9715	23.7822	34.3856	7.37915	8.24955	2.81636	6.96833	5.21722	5.86568	27.9251	32.3473	31.9688	25.8191	27.7469	29.2845
chr1_120112901_120113060	chr1	120112902	120113060	+	TTS (NM_007830)	7938	Dbi	diazepam binding inhibitor	protein-coding	1.00612	0.416864	1.01466	0.879726	0.480605	1.20558	0.658536	2.60312	0.419888	1.93004	1.15241	1.13126	1.88307	2.23052	0.817071	0.603988	1.01201	3.17405	0	0	0.312929	0.663651	0	0.34504	0	1.01085	0.954291	0.397217	0	0.361537
chr1_120120558_120120701	chr1	120120559	120120701	+	promoter-TSS (NM_001172074)	289	Dbi	diazepam binding inhibitor	protein-coding	4.02448	3.33491	4.05864	2.19932	5.28666	4.0186	5.92682	2.60312	2.51933	4.8251	3.45722	3.95942	0.941536	2.23052	2.45121	2.41595	0.506004	0.529009	1.5535	1.71866	1.25171	1.99095	2.93469	2.41528	1.07404	1.01085	2.86287	1.58887	3.02693	3.61537
chr1_120120772_120121487	chr1	120120773	120121487	+	promoter-TSS (NM_001172074)	-34	Dbi	diazepam binding inhibitor	protein-coding	25.153	31.6817	33.4838	32.11	33.6424	32.5506	26.6707	29.2851	28.1325	30.3981	29.3863	28.2816	36.2491	39.5917	34.317	35.0313	33.9023	38.0886	34.9538	35.4043	31.2929	34.8417	34.8902	33.1238	43.3197	41.445	47.7146	37.7356	38.8456	39.046
chr1_120122332_120122462	chr1	120122333	120122462	+	intron (NM_001172074, intron 1 of 4)	1210	3110009E18Rik	RIKEN cDNA 3110009E18 gene	protein-coding	1.00612	3.33491	4.56597	6.15808	5.76726	6.42976	3.95121	4.55545	3.3591	2.89506	2.88101	4.52505	7.06152	3.34578	1.63414	6.03988	2.53002	1.05802	1.94188	3.78105	4.69393	4.31373	3.58684	3.79544	2.86411	5.39122	4.77146	4.7666	2.52244	6.50767
chr1_120147067_120147327	chr1	120147068	120147327	+	intron (NM_001172074, intron 1 of 4)	26010	3110009E18Rik	RIKEN cDNA 3110009E18 gene	protein-coding	1.50918	1.25059	1.01466	3.07904	2.88363	2.41116	2.30488	1.62695	0.839775	1.93004	1.15241	0.565631	3.76614	3.90341	2.04268	2.41595	1.51801	2.64504	0	0.687463	1.56464	0.995476	1.63038	1.38016	3.58014	4.38036	3.81717	0.794434	1.51347	3.61537
chr1_120154314_120154510	chr1	120154315	120154510	+	intron (NM_028439, intron 2 of 5)	33225	3110009E18Rik	RIKEN cDNA 3110009E18 gene	protein-coding	5.0306	2.91805	4.56597	3.95877	2.88363	5.62604	4.28048	4.88084	2.51933	4.34259	4.60962	3.95942	1.88307	3.90341	4.49389	3.62393	2.53002	5.29009	2.71863	3.78105	3.12929	3.31825	3.26077	3.79544	2.5061	3.70646	2.38573	3.17773	2.52244	4.33844
chr1_120170121_120170191	chr1	120170122	120170191	+	intron (NM_001172074, intron 4 of 4)	48969	3110009E18Rik	RIKEN cDNA 3110009E18 gene	protein-coding	1.00612	1.25059	0	0.879726	1.44182	0	0	1.30156	0.419888	0	1.15241	0.565631	0	0	0.817071	0	0	0	0	0	0	0.663651	0	0.690079	0.358014	0	1.43144	0.397217	0	1.44615
chr1_120170272_120170735	chr1	120170273	120170735	+	intron (NM_001172074, intron 4 of 4)	49317	3110009E18Rik	RIKEN cDNA 3110009E18 gene	protein-coding	11.5704	9.58787	9.63927	10.9966	12.0151	14.467	13.8293	9.76168	10.0773	13.9928	8.06684	9.61573	9.41536	10.595	11.0305	8.45584	15.6861	10.0512	15.535	15.1242	8.13614	6.96833	9.45622	10.6962	13.2465	17.1845	12.8829	9.5332	8.07181	12.6538
chr1_120197092_120197553	chr1	120197093	120197553	+	Intergenic	67957	Steap3	STEAP family member 3	protein-coding	10.5643	8.33728	7.10262	7.03781	10.0927	9.24278	8.56096	6.83318	6.7182	6.27263	9.21925	4.52505	8.94459	6.69156	7.35364	7.85185	8.60207	7.40612	3.88376	2.74985	7.51029	4.97738	5.21722	5.86568	8.95036	8.08683	4.29431	4.7666	7.06284	7.59228
chr1_120247101_120247190	chr1	120247102	120247190	+	intron (NM_001085409, intron 2 of 5)	18134	Steap3	STEAP family member 3	protein-coding	3.52142	0.833728	1.01466	0.879726	0	1.20558	1.31707	0.976168	0.419888	0.48251	0	1.13126	0.470768	2.23052	0.817071	2.41595	2.02402	2.11603	0.388376	0	0.312929	0	0	0.690079	0.358014	0	0	0	0.504488	0
chr1_120247311_120247498	chr1	120247312	120247498	+	intron (NM_001085409, intron 2 of 5)	17875	Steap3	STEAP family member 3	protein-coding	1.00612	1.66746	2.02932	1.31959	3.36424	4.0186	2.30488	1.95234	2.51933	0.96502	1.72861	3.95942	1.4123	2.78815	1.63414	2.41595	2.02402	2.11603	0.388376	0.343731	0	0	0.652153	0.34504	0.358014	0.336951	0.477146	0	0.504488	0.361537
chr1_120251276_120251357	chr1	120251277	120251357	+	intron (NM_001085409, intron 2 of 5)	13963	Steap3	STEAP family member 3	protein-coding	1.00612	0.833728	0.50733	0	0.480605	0	1.64634	0.976168	2.09944	1.44753	3.45722	1.13126	0.941536	1.11526	0	1.81197	0.506004	0.529009	0	0	0	0.331825	0.326077	0.34504	0	0.336951	0	1.58887	0	0.361537
chr1_120256000_120256122	chr1	120256001	120256122	+	intron (NM_001085409, intron 2 of 5)	9219	Steap3	STEAP family member 3	protein-coding	1.50918	3.33491	2.53665	2.19932	3.84484	2.41116	2.30488	0.976168	2.51933	1.44753	1.15241	2.26252	1.88307	1.11526	1.63414	1.81197	2.02402	1.58703	0	0	0	0.663651	0.652153	0.34504	0	0.336951	0.954291	0.397217	0.504488	0.361537
chr1_120258915_120259046	chr1	120258916	120259046	+	intron (NM_001085409, intron 2 of 5)	6299	Steap3	STEAP family member 3	protein-coding	4.02448	2.50118	3.55131	2.19932	1.92242	1.60744	4.28048	1.30156	0.419888	2.41255	2.88101	2.26252	0	0.55763	2.04268	1.81197	0	1.05802	0.776752	0.343731	0.938786	0.663651	0.326077	0.690079	0	0.336951	0	0.397217	0	0
chr1_120264835_120265747	chr1	120264836	120265747	+	promoter-TSS (NM_133186)	-11	Steap3	STEAP family member 3	protein-coding	34.2081	37.9346	29.4251	36.9485	35.5648	42.1953	33.2561	39.0467	47.4473	38.6008	43.2152	44.6849	46.1353	57.9935	42.8962	51.339	39.9743	56.0749	27.5747	29.2172	21.5921	29.2006	28.6947	24.8429	28.2831	33.6951	27.6744	31.3801	28.7558	25.3076
chr1_120293830_120294215	chr1	120293831	120294215	+	Intergenic	-22941	Steap3	STEAP family member 3	protein-coding	4.52754	4.16864	3.55131	8.3574	6.24787	6.83162	5.26829	6.1824	5.03865	5.30761	5.76203	3.39379	6.11999	3.90341	6.53657	3.62393	6.07205	7.93513	3.10701	3.78105	4.69393	2.98643	5.21722	3.4504	4.65419	6.73902	4.29431	5.16382	6.05386	6.14613
chr1_120403461_120403542	chr1	120403462	120403542	+	Intergenic	62920	C1ql2	complement component 1, q subcomponent-like 2	protein-coding	0.50306	0	0.50733	0	0	0	0	0	0	0.48251	1.15241	0	0	0	0	0	0	0	1.16513	0.343731	0.625857	0.995476	0.97823	0.690079	1.07404	0	2.86287	0.397217	1.51347	0.723074
chr1_120430183_120430402	chr1	120430184	120430402	+	Intergenic	74791	Marco	macrophage receptor with collagenous structure	protein-coding	2.01224	0.416864	1.52199	1.31959	0.96121	0.40186	0.987804	0.976168	0.419888	0.96502	0.576203	0.565631	0.941536	1.11526	0.817071	0.603988	1.51801	1.58703	2.33026	2.06239	1.56464	0.331825	1.30431	1.03512	4.29617	2.35866	1.90858	1.58887	2.01795	1.08461
chr1_120441664_120441848	chr1	120441665	120441848	+	Intergenic	63328	Marco	macrophage receptor with collagenous structure	protein-coding	0	0.833728	1.01466	0	0	0	1.31707	1.30156	0.839775	1.93004	0	0	1.4123	0	0.408535	0.603988	0.506004	1.58703	0	1.71866	1.56464	2.32278	1.30431	2.76032	0	1.3478	0	2.3833	1.51347	1.80768
chr1_120445253_120445329	chr1	120445254	120445329	+	Intergenic	59793	Marco	macrophage receptor with collagenous structure	protein-coding	1.00612	1.25059	1.01466	0	0.96121	1.20558	0	0.650779	0.419888	0.48251	1.15241	0	0.941536	1.11526	0.817071	0.603988	0	0.529009	1.94188	1.71866	0.625857	0.331825	0	0.34504	1.43206	1.3478	0	0.794434	1.00898	2.16922
chr1_120449616_120449988	chr1	120449617	120449988	+	Intergenic	55282	Marco	macrophage receptor with collagenous structure	protein-coding	4.52754	5.8361	8.62461	5.27836	7.68968	4.82232	5.26829	5.20623	5.45854	6.27263	6.91443	9.0501	8.00306	5.5763	6.9451	4.22792	7.08406	7.93513	9.32103	10.3119	6.88443	8.62746	3.58684	8.62599	10.0244	13.1411	6.68004	7.94434	11.0987	9.7615
chr1_120450095_120450168	chr1	120450096	120450168	+	Intergenic	54952	Marco	macrophage receptor with collagenous structure	protein-coding	0.50306	0.416864	0.50733	0.879726	0	0.40186	0	0	0	0.96502	0.576203	0	0	0	0.408535	0	2.53002	0	0.388376	0.343731	0.312929	0.995476	0.326077	0	0.358014	0.336951	0	0.397217	0	0.361537
chr1_120467355_120467641	chr1	120467356	120467641	+	Intergenic	37586	Marco	macrophage receptor with collagenous structure	protein-coding	4.52754	6.25296	3.55131	5.71822	5.28666	6.42976	3.62195	4.88084	1.67955	3.37757	6.91443	5.09068	5.17845	3.90341	5.31096	5.4359	4.55404	6.3481	6.60239	6.87463	6.5715	5.3092	6.19545	6.21072	5.0122	9.77158	4.29431	2.78052	6.55835	7.59228
chr1_120468982_120469227	chr1	120468983	120469227	+	Intergenic	35979	Marco	macrophage receptor with collagenous structure	protein-coding	2.5153	7.08669	8.62461	3.95877	7.68968	4.82232	4.60975	2.92851	4.19888	3.37757	4.60962	5.65631	5.17845	3.90341	5.7195	4.22792	3.03602	3.70306	5.43726	3.78105	6.5715	7.96381	7.17368	8.97103	5.72823	10.1085	7.63433	7.94434	8.5763	9.39996
chr1_120481093_120481182	chr1	120481094	120481182	+	intron (NM_010766, intron 12 of 16)	23946	Marco	macrophage receptor with collagenous structure	protein-coding	0.50306	0.416864	2.53665	1.31959	1.92242	2.81302	0	0.976168	0.839775	0.96502	0	0.565631	0.470768	0	0.408535	0	2.53002	0.529009	0.776752	0	0	0.331825	0.326077	0	0.358014	0	0.477146	0.397217	0	0
chr1_120517597_120518089	chr1	120517598	120518089	+	Intergenic	-12759	Marco	macrophage receptor with collagenous structure	protein-coding	9.05508	11.6722	14.2052	10.1168	12.0151	10.4484	7.90243	9.11091	8.81764	6.75514	8.06684	7.3532	10.3569	9.4797	7.76217	4.83191	10.1201	8.99315	10.8745	17.1866	13.143	13.9367	18.5864	18.9772	18.9748	22.2388	13.3601	15.8887	15.6391	22.7768
chr1_120531958_120532028	chr1	120531959	120532028	+	Intergenic	-26909	Marco	macrophage receptor with collagenous structure	protein-coding	0.50306	2.08432	1.01466	0	0	1.60744	0.658536	0.325389	0.839775	0.48251	0	1.13126	0.941536	0.55763	1.22561	0.603988	0	0.529009	0	0	0	0	0.326077	0.34504	0	0	0	0	0.504488	0
chr1_120535064_120535132	chr1	120535065	120535132	+	Intergenic	-30014	Marco	macrophage receptor with collagenous structure	protein-coding	0	0	1.52199	2.19932	0.96121	0	0.329268	0	0	0.48251	0.576203	0	0.941536	0	0	0	0.506004	0.529009	0	0.343731	0.312929	0	0	0	0.358014	0.336951	0.477146	0	0	0.723074
chr1_120549819_120549888	chr1	120549820	120549888	+	Intergenic	-44770	Marco	macrophage receptor with collagenous structure	protein-coding	1.00612	0	0	0.439863	1.44182	0	0	0	0	0	1.15241	0	1.88307	0	0	0	0	0	0	0.343731	0	0.331825	0	0	0	0.336951	0	0	0	0.361537
chr1_120550353_120550430	chr1	120550354	120550430	+	Intergenic	-45308	Marco	macrophage receptor with collagenous structure	protein-coding	1.00612	0.416864	1.52199	2.63918	0.480605	2.0093	1.31707	1.62695	0.419888	1.44753	2.30481	1.69689	1.88307	1.11526	1.22561	0.603988	1.01201	1.05802	0	0.687463	0.625857	0.331825	0.326077	1.38016	0	1.3478	2.38573	1.58887	0	2.16922
chr1_120596387_120596619	chr1	120596388	120596619	+	Intergenic	-5984	En1	engrailed 1	protein-coding	4.52754	1.25059	2.02932	3.07904	1.92242	2.0093	0.987804	1.62695	1.67955	3.37757	0.576203	0.565631	2.82461	0.55763	1.63414	1.81197	1.01201	0.529009	0	0.343731	0	0.995476	0.652153	2.76032	0	0.673902	0.477146	1.19165	0.504488	1.08461
chr1_120596869_120596970	chr1	120596870	120596970	+	Intergenic	-5567	En1	engrailed 1	protein-coding	1.00612	1.66746	1.01466	0	0	0.80372	0.329268	0.325389	0.419888	0	0	1.69689	0.470768	0.55763	0.408535	0.603988	0	0	0.388376	0	0.625857	0.331825	0.97823	1.03512	1.43206	1.3478	0.954291	2.3833	1.00898	1.80768
chr1_120602866_120603049	chr1	120602867	120603049	+	5' UTR (NM_010133, exon 1 of 2)	471	En1	engrailed 1	protein-coding	2.01224	4.16864	1.52199	3.5189	1.44182	1.60744	2.63414	0.325389	2.51933	0	1.72861	0	1.88307	1.11526	1.22561	0	1.51801	1.58703	0.388376	0.687463	0.938786	1.3273	0.97823	0.690079	0.716029	1.01085	1.43144	3.17773	3.53142	1.80768
chr1_120607084_120607198	chr1	120607085	120607198	+	exon (NM_010133, exon 2 of 2)	4654	En1	engrailed 1	protein-coding	1.50918	2.50118	1.52199	2.63918	1.44182	1.60744	0.329268	2.60312	1.25966	1.44753	0.576203	1.69689	0	0	0.817071	1.20798	1.51801	1.05802	0	0.687463	0.312929	0.331825	0	1.38016	1.07404	0.336951	0	0	0	1.44615
chr1_120614650_120614744	chr1	120614651	120614744	+	Intergenic	12210	En1	engrailed 1	protein-coding	0	0.833728	2.02932	1.75945	0.96121	0.80372	1.31707	1.30156	1.25966	0.48251	0.576203	1.13126	0.470768	2.78815	0.817071	0	0.506004	2.11603	0	0	0.312929	0.663651	0.326077	0.690079	0	0.336951	0	0.397217	0	1.08461
chr1_120969609_120969773	chr1	120969610	120969773	+	Intergenic	-117714	Celrr	cerebellum expressed regulatory RNA	ncRNA	1.00612	1.25059	2.02932	3.07904	1.92242	2.81302	2.96341	2.60312	2.93921	4.8251	5.76203	3.39379	2.82461	4.46104	2.04268	3.01994	1.51801	1.58703	0	0.343731	0	0.331825	0.326077	0	0	0	0	0	1.00898	0
chr1_121135766_121135876	chr1	121135767	121135876	+	Intergenic	48416	Celrr	cerebellum expressed regulatory RNA	ncRNA	2.5153	3.33491	2.53665	1.31959	2.40303	1.20558	2.63414	1.30156	0.839775	1.93004	1.72861	1.13126	1.4123	1.11526	0.408535	1.20798	2.53002	1.05802	0	0	0.625857	0	0.326077	0	0.358014	0.336951	0	0	0	0.361537
chr1_121149641_121149717	chr1	121149642	121149717	+	Intergenic	62274	Celrr	cerebellum expressed regulatory RNA	ncRNA	1.00612	1.25059	0	0.879726	2.88363	0.80372	0.658536	0.976168	0.419888	0.48251	2.30481	1.13126	0.941536	1.67289	0.817071	0	1.51801	0.529009	0	0.343731	0	0	0.326077	0.34504	0	0	0	0	0	0
chr1_121155403_121155516	chr1	121155404	121155516	+	Intergenic	68055	Celrr	cerebellum expressed regulatory RNA	ncRNA	1.00612	1.25059	0.50733	3.07904	1.44182	0.80372	0.329268	0.650779	0.839775	0	1.15241	2.26252	0.941536	0.55763	0	0	0.506004	0	0	0	0	0	0	0	0	0	0	0	0	0
chr1_121155613_121155691	chr1	121155614	121155691	+	Intergenic	68247	Celrr	cerebellum expressed regulatory RNA	ncRNA	0.50306	0.833728	1.52199	1.75945	0	0.80372	0.987804	0.325389	1.67955	1.44753	0	0.565631	1.4123	0.55763	0.408535	0.603988	0.506004	0.529009	0	0	0	0.331825	0	0	0	0	0	0.397217	0	0.361537
chr1_121216032_121216101	chr1	121216033	121216101	+	Intergenic	111611	Insig2	insulin induced gene 2	protein-coding	2.01224	1.25059	0.50733	0	0.96121	0	0.329268	0.325389	0	1.93004	0	0	1.88307	0	0	0.603988	0	0.529009	0.388376	0.343731	0.312929	0	0	0	0.358014	0	0.954291	0	0.504488	0.361537
chr1_121307082_121307467	chr1	121307083	121307467	+	exon (NM_001271531, exon 4 of 6)	20403	Insig2	insulin induced gene 2	protein-coding	8.55202	6.25296	5.0733	7.91753	6.24787	10.4484	5.59755	7.80935	8.81764	7.23765	8.06684	6.22194	7.06152	7.24919	9.39632	7.85185	9.61408	13.2252	5.04889	6.18717	6.88443	6.30468	6.84761	7.59087	3.58014	8.76073	6.68004	7.54712	5.04488	4.69998
chr1_121320529_121320601	chr1	121320530	121320601	+	intron (NM_178082, intron 1 of 5)	7113	Insig2	insulin induced gene 2	protein-coding	0	0.416864	0.50733	0	0.480605	0.40186	0.329268	0	0	0.48251	0	0	0	0.55763	0.408535	0.603988	0	0.529009	0	0	0.312929	0.331825	1.30431	0.34504	0	0.336951	0	0	0.504488	0
chr1_121320614_121320728	chr1	121320615	121320728	+	intron (NM_178082, intron 1 of 5)	7007	Insig2	insulin induced gene 2	protein-coding	1.50918	1.66746	1.01466	1.31959	0.96121	0.40186	1.31707	0.650779	1.25966	1.93004	0.576203	0.565631	0.941536	1.11526	1.22561	1.20798	1.01201	2.64504	0.776752	0.343731	0.625857	0.331825	0	0.34504	0.358014	0.673902	0.954291	0.794434	1.00898	0.361537
chr1_121327374_121327498	chr1	121327375	121327498	+	intron (NM_178082, intron 1 of 5)	242	Insig2	insulin induced gene 2	protein-coding	3.52142	4.16864	4.05864	3.5189	2.88363	4.82232	3.95121	1.95234	2.93921	2.41255	1.72861	4.52505	2.82461	2.78815	3.26828	4.83191	1.51801	3.17405	3.10701	2.06239	3.12929	1.99095	3.91292	3.10536	1.79007	4.04341	3.34002	2.3833	3.53142	3.61537
chr1_121327523_121328310	chr1	121327524	121328310	+	promoter-TSS (NM_001271531)	107	Insig2	insulin induced gene 2	protein-coding	25.153	23.7612	31.9618	42.6667	37.4872	41.3916	28.317	26.0312	32.7512	24.1255	21.3195	33.9379	45.1937	54.0901	47.3901	54.359	46.5524	52.9009	21.7491	32.3108	31.2929	32.5189	29.3469	30.3635	40.8136	50.8796	40.0802	50.0493	47.4219	43.746
chr1_121328346_121328469	chr1	121328347	121328469	+	promoter-TSS (NM_001271531)	-384	Insig2	insulin induced gene 2	protein-coding	3.52142	4.5855	3.04398	0.879726	1.92242	2.81302	1.97561	1.95234	1.25966	4.8251	1.72861	2.82816	1.88307	0.55763	2.45121	2.41595	1.01201	1.58703	0	1.71866	2.1905	3.31825	1.95646	2.07024	1.79007	1.01085	1.90858	0.397217	2.01795	3.25383
chr1_121380659_121380801	chr1	121380660	121380801	+	Intergenic	-48141	Insig2	insulin induced gene 2	protein-coding	0.50306	0.416864	3.04398	1.75945	0	3.21488	0.987804	1.30156	0	0.96502	0.576203	1.69689	1.88307	2.23052	1.22561	4.22792	0.506004	1.05802	0	0	1.25171	0.663651	0.326077	0.34504	0.358014	0.673902	0.954291	0.397217	0	0
chr1_121395021_121395089	chr1	121395022	121395089	+	Intergenic	-36012	Ccdc93	coiled-coil domain containing 93	protein-coding	0	0.833728	0.50733	0.879726	0.480605	1.60744	0.658536	2.27773	0	0.96502	2.30481	1.69689	1.4123	1.11526	1.63414	0	1.01201	0.529009	0	0	0	0	0.326077	0	0	0	0	0	0	0
chr1_121427012_121427162	chr1	121427013	121427162	+	Intergenic	-3980	Ccdc93	coiled-coil domain containing 93	protein-coding	1.00612	3.75178	4.56597	6.59795	4.32545	6.0279	4.93902	3.57928	6.7182	6.27263	4.60962	6.22194	6.11999	6.13393	6.53657	6.03988	4.55404	3.70306	1.5535	1.71866	4.381	2.6546	2.93469	1.7252	1.79007	1.68476	0.954291	0	1.00898	3.25383
chr1_121430730_121431396	chr1	121430731	121431396	+	promoter-TSS (NM_029955)	-4	Ccdc93	coiled-coil domain containing 93	protein-coding	27.6683	28.3468	25.3665	26.8316	27.3945	29.7376	29.6341	27.9835	30.2319	31.3631	28.2339	26.5847	29.1876	23.9781	25.3292	25.3675	26.8182	24.8634	34.1771	35.0606	35.9868	37.1644	37.4988	35.1941	39.3816	41.108	42.9431	41.7078	38.8456	40.4921
chr1_121440543_121441356	chr1	121440544	121441356	+	intron (NM_001025156, intron 3 of 23)	9883	Ccdc93	coiled-coil domain containing 93	protein-coding	25.153	26.2624	29.4251	25.5121	29.3169	25.3172	30.6219	26.0312	33.591	28.9506	29.9625	26.019	24.9507	31.7849	29.006	28.9914	34.4083	29.6245	26.4096	36.0918	30.667	36.169	35.8684	34.849	26.8511	29.3147	22.903	25.8191	29.7648	32.5383
chr1_121446845_121446958	chr1	121446846	121446958	+	intron (NM_001025156, intron 5 of 23)	15835	Ccdc93	coiled-coil domain containing 93	protein-coding	0.50306	0.833728	0	0.439863	0.480605	0.80372	0.987804	0.325389	0	0.96502	0.576203	0	1.4123	1.11526	0.408535	0.603988	0	0.529009	1.94188	1.37493	0.625857	1.3273	1.30431	1.03512	1.79007	3.36951	0.954291	1.58887	0.504488	1.44615
chr1_121453818_121453891	chr1	121453819	121453891	+	intron (NM_001025156, intron 6 of 23)	22788	Ccdc93	coiled-coil domain containing 93	protein-coding	1.00612	0.833728	1.01466	1.75945	0.96121	0	1.31707	0	0	0.96502	0	0	0.941536	0	0.817071	2.41595	1.01201	1.58703	0	0.687463	0.312929	0.995476	0.652153	0.34504	0.358014	1.3478	0.477146	0.794434	0.504488	0.723074
chr1_121461903_121462311	chr1	121461904	121462311	+	intron (NM_029955, intron 9 of 23)	31040	Ccdc93	coiled-coil domain containing 93	protein-coding	14.0857	16.6746	13.1906	9.67699	4.80605	6.42976	12.5122	11.714	8.39775	11.0977	10.3717	9.0501	6.11999	3.90341	4.49389	5.4359	6.07205	5.29009	20.9723	22.6863	16.5852	12.6094	21.521	19.3222	11.8145	13.478	9.54291	10.3276	8.07181	10.123
chr1_121462677_121463145	chr1	121462678	121463145	+	intron (NM_001025156, intron 10 of 23)	31844	Ccdc93	coiled-coil domain containing 93	protein-coding	12.5765	7.08669	8.62461	10.1168	7.68968	9.24278	13.8293	11.714	11.337	8.68518	14.9813	13.5751	15.5353	8.36444	13.4817	8.45584	11.6381	14.8122	25.6328	27.4985	25.9731	29.2006	26.0861	29.3284	30.4312	34.706	24.3344	21.0525	19.675	24.946
chr1_121464518_121464836	chr1	121464519	121464836	+	intron (NM_001025156, intron 11 of 23)	33610	Ccdc93	coiled-coil domain containing 93	protein-coding	10.5643	12.0891	9.13194	10.1168	11.0539	12.0558	12.1829	11.3886	11.337	11.5802	12.6765	10.747	10.3569	11.1526	11.0305	10.8718	16.1921	10.5802	14.3699	10.3119	12.5171	14.6003	13.6952	9.66111	14.3206	12.8041	12.4058	10.3276	14.6302	15.9076
chr1_121478277_121478947	chr1	121478278	121478947	+	intron (NM_001025156, intron 13 of 23)	47545	Ccdc93	coiled-coil domain containing 93	protein-coding	9.05508	10.4216	10.6539	7.91753	9.6121	7.23348	8.89023	8.46013	10.0773	7.23765	8.64304	7.91883	7.53229	8.92207	7.76217	5.4359	9.10807	13.7542	39.6144	43.6539	32.5446	33.5144	26.0861	31.0536	41.5297	45.1514	29.1059	18.6692	14.6302	31.8153
chr1_121490269_121490571	chr1	121490270	121490571	+	intron (NM_001025156, intron 18 of 23)	38045	Htr5b	5-hydroxytryptamine (serotonin) receptor 5B	protein-coding	7.04284	7.08669	5.58063	8.79726	7.20908	7.23348	8.2317	4.55545	5.03865	8.20267	4.03342	3.39379	7.53229	6.69156	4.49389	6.03988	3.03602	3.17405	12.0397	12.7181	6.5715	7.96381	6.19545	7.24583	7.5183	9.09768	5.72575	7.54712	10.5943	8.67689
chr1_121499303_121499412	chr1	121499304	121499412	+	intron (NM_001025156, intron 23 of 23)	29107	Htr5b	5-hydroxytryptamine (serotonin) receptor 5B	protein-coding	0.50306	0	0.50733	0.879726	0.480605	0	0.658536	0	0	0	0	0	0.941536	0	2.45121	0	1.01201	0	0.388376	0	0	0	0.97823	0	0	0	0	0.397217	0	0
chr1_121508718_121508787	chr1	121508719	121508787	+	Intergenic	19712	Htr5b	5-hydroxytryptamine (serotonin) receptor 5B	protein-coding	0	0	0	0.879726	0.480605	0.40186	0.329268	0.650779	0.419888	0	0	0	1.88307	0	0	0.603988	1.01201	0	0	0	0	0	0	0	0	0.673902	0	1.19165	1.00898	0
chr1_121508790_121509428	chr1	121508791	121509428	+	TTS (NM_010483)	19356	Htr5b	5-hydroxytryptamine (serotonin) receptor 5B	protein-coding	13.5826	8.75414	14.2052	8.79726	8.17029	13.2614	17.7805	10.0871	9.23753	12.5453	14.9813	8.48447	11.7692	10.595	12.6646	11.4758	18.7221	17.9863	8.1559	12.0306	7.51029	9.95476	9.45622	11.7314	15.7526	14.1519	8.58862	12.3137	13.6212	9.7615
chr1_121558056_121558213	chr1	121558057	121558213	+	intron (NM_025860, intron 9 of 12)	9845	Ddx18	DEAD (Asp-Glu-Ala-Asp) box polypeptide 18	protein-coding	0.50306	2.91805	2.53665	0.879726	1.92242	1.60744	1.97561	1.95234	1.25966	0.96502	0.576203	1.13126	1.4123	0.55763	0.817071	0.603988	1.51801	1.05802	1.5535	3.43731	1.25171	0.995476	2.93469	1.38016	0.716029	1.01085	2.38573	1.58887	1.00898	1.80768
chr1_121567543_121568322	chr1	121567544	121568322	+	promoter-TSS (NM_025860)	47	Ddx18	DEAD (Asp-Glu-Ala-Asp) box polypeptide 18	protein-coding	36.7234	26.6793	33.9911	38.7079	37.4872	33.3544	35.5609	28.3089	32.7512	32.3282	37.4532	35.0691	31.0707	36.8036	31.8658	33.8233	36.9383	34.3856	26.7979	24.7487	31.6058	36.169	30.6512	32.4337	25.419	27.9669	27.6744	35.3523	38.8456	35.0691
chr1_122193820_122193918	chr1	122193821	122193918	+	Intergenic	-625889	Ddx18	DEAD (Asp-Glu-Ala-Asp) box polypeptide 18	protein-coding	0	1.66746	0.50733	0.879726	0.480605	0.40186	0.987804	0.976168	0.839775	0.96502	1.72861	2.26252	0.941536	1.67289	0.408535	0	0	0.529009	1.94188	1.03119	1.56464	0.663651	0.652153	0.34504	0.716029	0.673902	0.954291	1.98608	1.51347	1.08461
chr1_122357145_122357268	chr1	122357146	122357268	+	Intergenic	-789227	Ddx18	DEAD (Asp-Glu-Ala-Asp) box polypeptide 18	protein-coding	15.5949	13.7565	14.2052	14.9553	14.8988	13.6632	10.5366	10.4125	11.7569	15.4403	16.7099	16.4033	15.5353	16.1713	10.2134	15.0997	12.6501	15.3413	11.6513	10.9994	10.6396	10.9502	11.4127	12.0764	12.1725	11.1194	13.8372	11.1221	16.1436	10.8461
chr1_12303911_12304129	chr1	12303912	12304129	+	Intergenic	-121966	Mir6341	microRNA 6341	ncRNA	3.52142	2.91805	2.02932	3.07904	2.40303	2.0093	1.64634	1.30156	1.25966	2.89506	0	1.13126	0	0.55763	0.817071	0	1.51801	1.05802	0	0.343731	0	0	0.326077	0	0	0	0	0	0	0
chr1_123905943_123906051	chr1	123905944	123906051	+	intron (NM_199021, intron 1 of 25)	139562	Dpp10	dipeptidylpeptidase 10	protein-coding	0	0.416864	0	1.31959	0.96121	1.20558	0.329268	0	0	0.48251	0.576203	0.565631	0	0	2.85975	1.81197	1.01201	1.58703	0	0	0	0	0	0	0	0	0	0.397217	0	0.361537
chr1_123934022_123934750	chr1	123934023	123934750	+	intron (NM_199021, intron 1 of 25)	111173	Dpp10	dipeptidylpeptidase 10	protein-coding	22.1346	21.2601	26.3812	27.2715	25.4721	23.3079	21.7317	23.1027	26.8728	23.643	26.5053	22.6252	18.8307	13.9407	18.7926	22.3476	21.2522	22.2184	5.82564	9.28075	10.3266	8.29563	8.47799	3.79544	7.5183	7.41292	9.54291	7.54712	9.08079	9.39996
chr1_124073261_124073341	chr1	124073262	124073341	+	Intergenic	-27742	Dpp10	dipeptidylpeptidase 10	protein-coding	1.00612	0	0	0.439863	0.480605	0.40186	0	0.976168	0	0	1.15241	3.95942	0.470768	0.55763	1.22561	0	1.01201	0.529009	0	0	0	0	0.326077	0	0	0	0	0	0	0
chr1_125241786_125242002	chr1	125241787	125242002	+	Intergenic	193833	Actr3	ARP3 actin-related protein 3	protein-coding	8.04896	6.25296	7.60995	1.75945	2.88363	4.42046	6.58536	7.48396	5.87843	5.79012	5.18583	5.65631	1.88307	1.11526	0.817071	3.01994	1.01201	4.23207	0.388376	0.687463	0.312929	0.663651	0.652153	0.690079	0	0.673902	0	0	0	0
chr1_125256074_125256150	chr1	125256075	125256150	+	Intergenic	179615	Actr3	ARP3 actin-related protein 3	protein-coding	1.50918	0	0.50733	0.439863	0.480605	0.40186	0.658536	0	0	0.48251	0	0.565631	0.470768	0.55763	0	0	0	2.11603	0.776752	0	0	0	0.326077	0.34504	0	0	0	0	0	0
chr1_125370875_125371107	chr1	125370876	125371107	+	Intergenic	64736	Actr3	ARP3 actin-related protein 3	protein-coding	4.02448	7.08669	8.62461	6.59795	5.76726	7.23348	7.57316	7.80935	5.03865	6.75514	6.33823	6.78757	8.47383	2.23052	8.17071	5.4359	4.55404	3.17405	3.49538	4.12478	5.31979	3.65008	5.21722	5.1756	5.72823	7.07597	7.15719	3.17773	5.04488	4.33844
chr1_125382593_125382661	chr1	125382594	125382661	+	Intergenic	53100	Actr3	ARP3 actin-related protein 3	protein-coding	0	0.833728	0	2.19932	0	0.80372	0.329268	0	0	0.48251	0	0	0.470768	1.67289	0.408535	0	0	0.529009	0	0	0.312929	0.331825	0.326077	0.34504	0.716029	0	0	0	0	0.361537
chr1_125420043_125420145	chr1	125420044	125420145	+	intron (NM_001205385, intron 2 of 12)	15633	Actr3	ARP3 actin-related protein 3	protein-coding	1.00612	0.833728	0	0.879726	0.480605	0.40186	1.97561	0.650779	0	1.44753	0	4.52505	0.470768	1.67289	0.408535	1.20798	1.51801	0.529009	1.16513	0.343731	0.625857	0	0.97823	0.690079	0	0.336951	0.954291	0.397217	0	0.361537
chr1_125426563_125426631	chr1	125426564	125426631	+	intron (NM_001205385, intron 2 of 12)	9130	Actr3	ARP3 actin-related protein 3	protein-coding	1.00612	1.25059	2.02932	3.07904	1.44182	2.0093	1.31707	1.30156	0.839775	0.96502	0	1.13126	1.4123	0	0.408535	0	0.506004	0.529009	0	0.687463	0.312929	0.331825	1.30431	0	0	0	0.477146	1.58887	1.51347	0.361537
chr1_125434585_125434990	chr1	125434586	125434990	+	intron (NM_001205385, intron 2 of 12)	939	Actr3	ARP3 actin-related protein 3	protein-coding	17.104	17.9252	27.3958	15.3952	14.4182	18.8874	20.4146	14.9679	17.2154	19.3004	18.4385	11.8783	18.8307	19.517	17.9756	22.9516	23.2762	22.7474	27.1863	20.6239	20.9662	21.5686	21.8471	27.6032	31.5053	27.293	24.3344	34.5579	25.7289	23.4999
chr1_125435312_125436049	chr1	125435313	125436049	+	promoter-TSS (NM_023735)	46	Actr3	ARP3 actin-related protein 3	protein-coding	59.3611	59.6115	61.3869	51.464	56.2308	43.4009	55.9755	56.6178	62.5633	79.1316	59.9251	63.3507	68.7321	80.2987	72.7193	69.4587	67.2985	79.3513	88.9381	71.1524	63.8374	62.715	68.15	74.1835	78.4051	72.1075	86.3634	74.2795	82.7361	65.4382
chr1_125441389_125441480	chr1	125441390	125441480	+	Intergenic	-5708	Actr3	ARP3 actin-related protein 3	protein-coding	1.50918	1.66746	2.02932	2.63918	1.92242	1.60744	1.31707	1.62695	1.25966	0	2.30481	2.82816	0	1.67289	0.408535	0.603988	0.506004	1.05802	1.5535	1.37493	0.625857	1.99095	3.26077	0	0.358014	0.673902	0	0.397217	1.00898	0.723074
chr1_125441572_125441640	chr1	125441573	125441640	+	Intergenic	-5879	Actr3	ARP3 actin-related protein 3	protein-coding	2.01224	2.50118	3.04398	3.95877	1.92242	1.60744	1.64634	1.95234	1.25966	0.96502	0.576203	1.69689	2.35384	0.55763	1.22561	0.603988	1.51801	2.11603	0.776752	0.687463	1.25171	0.995476	1.63038	1.7252	0.716029	0.336951	0.954291	1.19165	1.51347	1.08461
chr1_125441673_125442060	chr1	125441674	125442060	+	Intergenic	-6140	Actr3	ARP3 actin-related protein 3	protein-coding	18.6132	15.424	15.2199	13.1959	10.5733	16.8781	12.1829	14.3171	13.4364	14.9578	14.4051	12.4439	11.2984	14.4984	15.1158	15.0997	13.6621	14.8122	6.21402	8.93702	8.13614	12.9412	12.3909	11.3863	9.66639	8.08683	9.06577	9.93042	10.5943	13.0153
chr1_125454599_125454715	chr1	125454600	125454715	+	Intergenic	-18930	Actr3	ARP3 actin-related protein 3	protein-coding	1.50918	0.416864	0.50733	1.75945	2.88363	0.40186	2.30488	3.57928	2.93921	2.89506	1.15241	3.39379	0.941536	2.78815	0.817071	1.81197	2.02402	3.70306	0.388376	0.687463	0.625857	0.995476	0	0	0.358014	0.673902	0.954291	1.58887	0	0
chr1_125458571_125458836	chr1	125458572	125458836	+	Intergenic	-22977	Actr3	ARP3 actin-related protein 3	protein-coding	6.53978	9.17101	11.6686	9.67699	5.76726	9.64464	9.54877	13.6664	14.6961	13.5103	9.79545	11.8783	11.7692	16.1713	12.2561	10.8718	15.1801	11.1092	6.21402	5.84343	4.69393	2.98643	3.91292	5.86568	4.65419	3.36951	4.29431	5.56103	3.53142	3.97691
chr1_125466636_125467073	chr1	125466637	125467073	+	Intergenic	-31128	Actr3	ARP3 actin-related protein 3	protein-coding	14.0857	11.2553	17.2492	13.1959	12.4957	15.2707	16.4634	14.6425	15.116	13.5103	13.8289	20.3627	13.1815	16.1713	14.2987	15.7037	16.1921	16.9283	13.5932	14.4367	19.4016	20.5732	19.5646	21.3925	16.8267	20.2171	17.1772	23.0386	24.7199	23.1384
chr1_125470942_125471089	chr1	125470943	125471089	+	Intergenic	-35289	Actr3	ARP3 actin-related protein 3	protein-coding	3.52142	5.00237	4.05864	4.83849	2.88363	4.42046	5.59755	4.88084	6.29832	6.27263	4.03342	6.22194	2.82461	2.23052	6.12803	4.22792	4.04803	3.70306	0.388376	0.343731	0.312929	0.995476	0.326077	0.690079	0	0.673902	1.90858	2.3833	0.504488	1.08461
chr1_125471396_125471466	chr1	125471397	125471466	+	Intergenic	-35704	Actr3	ARP3 actin-related protein 3	protein-coding	2.01224	3.75178	3.04398	3.07904	2.40303	3.61674	1.31707	3.25389	2.51933	1.44753	4.03342	3.95942	3.29538	2.23052	1.63414	4.22792	3.03602	2.11603	0.388376	0.343731	0.625857	0	0.97823	0.34504	0	0	0.954291	0.397217	1.00898	0
chr1_125474304_125474376	chr1	125474305	125474376	+	Intergenic	-38613	Actr3	ARP3 actin-related protein 3	protein-coding	0.50306	0	1.01466	1.75945	1.44182	0.80372	0.987804	0.976168	0.839775	0.48251	0	3.39379	1.4123	1.11526	1.63414	0	0.506004	2.11603	0.388376	0.687463	0.625857	1.65913	0	1.38016	0.716029	0	0.954291	1.19165	0.504488	1.08461
chr1_125476407_125476476	chr1	125476408	125476476	+	Intergenic	-40715	Actr3	ARP3 actin-related protein 3	protein-coding	1.00612	0.416864	0.50733	0.879726	0.96121	0	0.987804	0.650779	0.839775	0	0.576203	0.565631	2.35384	0	0.408535	0.603988	0.506004	0	0	0	0	0.663651	0.326077	1.03512	0	0	0.477146	0.397217	0.504488	0
chr1_125491923_125491993	chr1	125491924	125491993	+	Intergenic	-56231	Actr3	ARP3 actin-related protein 3	protein-coding	0	2.08432	0.50733	0.439863	0	0.40186	0.329268	0.976168	0	0	0.576203	0.565631	0.470768	0.55763	0	0	0.506004	0.529009	0.388376	0	0	0	0	0.690079	0.358014	0.673902	0	0	0.504488	0
chr1_125508656_125508791	chr1	125508657	125508791	+	Intergenic	-52292	Slc35f5	solute carrier family 35, member F5	protein-coding	1.50918	1.25059	1.52199	2.63918	1.44182	0.80372	1.64634	1.30156	0	0.96502	0.576203	1.13126	0.941536	2.78815	2.85975	1.81197	1.51801	0	0.388376	0.343731	0.938786	0	0	0.34504	0	0.336951	0.477146	0	0	0
chr1_125519028_125519498	chr1	125519029	125519498	+	Intergenic	-41753	Slc35f5	solute carrier family 35, member F5	protein-coding	5.53366	8.33728	7.60995	6.59795	8.65089	5.22418	6.58536	5.20623	6.7182	4.34259	10.9479	5.65631	6.59075	8.36444	5.7195	4.83191	6.07205	4.23207	3.49538	6.5309	4.69393	4.64555	2.60861	2.76032	5.72823	5.39122	8.11148	3.97217	6.05386	6.8692
chr1_125537851_125537971	chr1	125537852	125537971	+	Intergenic	-23105	Slc35f5	solute carrier family 35, member F5	protein-coding	0.50306	0.833728	1.01466	0.879726	2.40303	1.60744	2.63414	0.325389	2.09944	1.93004	0.576203	0.565631	1.4123	0.55763	0.408535	1.81197	1.51801	0	0.388376	0	0.312929	0	0.326077	0	0.358014	0	0	0.397217	0.504488	0.361537
chr1_125560194_125561242	chr1	125560195	125561242	+	promoter-TSS (NM_028787)	-298	Slc35f5	solute carrier family 35, member F5	protein-coding	69.4223	65.8645	65.4456	63.3403	61.9981	61.4846	72.7682	74.1888	74.3201	84.4392	72.6016	73.532	89.4459	97.0276	93.9632	91.8062	83.9967	111.092	113.794	101.745	86.6812	84.9473	85.7581	89.7103	97.3799	101.422	101.632	102.085	104.934	83.1535
chr1_125577182_125577254	chr1	125577183	125577254	+	intron (NM_028787, intron 9 of 15)	16202	Slc35f5	solute carrier family 35, member F5	protein-coding	1.50918	1.25059	0	0.439863	0	0	0.329268	0	0	0	0	0.565631	0	0	0	0	1.01201	0	0.388376	0	1.56464	0	0.326077	0	0.358014	0	0	0.397217	0	0
chr1_125607564_125607675	chr1	125607565	125607675	+	Intergenic	46604	Slc35f5	solute carrier family 35, member F5	protein-coding	7.5459	4.5855	3.04398	2.63918	3.84484	4.42046	2.63414	3.90467	5.45854	3.86008	3.45722	3.39379	3.76614	3.34578	4.90243	4.83191	3.54203	4.23207	3.49538	2.06239	1.87757	2.6546	3.91292	2.41528	1.79007	2.02171	1.90858	1.58887	1.00898	1.80768
chr1_125789908_125790023	chr1	125789909	125790023	+	intron (NM_027677, intron 1 of 1)	112970	Gpr39	G protein-coupled receptor 39	protein-coding	3.01836	2.08432	3.04398	3.07904	0.96121	0.80372	0.658536	1.62695	0.839775	0.96502	0	0	0.941536	1.67289	1.63414	0	1.51801	0	0.388376	0	0	0.331825	0	0	0	0	0	0.397217	0	0
chr1_125805795_125805863	chr1	125805796	125805863	+	intron (NM_027677, intron 1 of 1)	105558	Lypd1	Ly6/Plaur domain containing 1	protein-coding	0	0	0	2.19932	0.480605	0.40186	0	0.325389	0	0.96502	0	0	0	0	0.408535	0	0	0	0	0	0.312929	0	0	0	0.358014	0	0	0	0.504488	0
chr1_125839704_125839776	chr1	125839705	125839776	+	intron (NM_027677, intron 1 of 1)	71647	Lypd1	Ly6/Plaur domain containing 1	protein-coding	0	0.833728	1.01466	0.879726	0	0.80372	0.658536	0.325389	0	0.48251	0	0	0.470768	0.55763	1.22561	0	0.506004	1.05802	0	0.343731	0	0	1.63038	0	0	0	0	0	0	0
chr1_125856931_125857112	chr1	125856932	125857112	+	intron (NM_027677, intron 1 of 1)	54365	Lypd1	Ly6/Plaur domain containing 1	protein-coding	0	0.416864	0	4.39863	5.76726	2.0093	0.329268	0	0.419888	0	0.576203	0	1.88307	1.11526	0.817071	0.603988	2.02402	1.58703	0	0.343731	0	0	0.326077	0	0	0	0	0	0	0
chr1_126413755_126413824	chr1	126413756	126413824	+	intron (NM_001081756, intron 4 of 16)	79137	Nckap5	NCK-associated protein 5	protein-coding	1.00612	0.833728	2.53665	1.31959	0.96121	0.40186	0.987804	0.325389	0.839775	1.44753	3.45722	2.82816	0.941536	1.67289	0.817071	1.20798	0.506004	1.58703	0	0.343731	0.625857	0.331825	0.652153	0	0	0.336951	0.477146	0	0	0
chr1_126431807_126431920	chr1	126431808	126431920	+	intron (NM_001081756, intron 4 of 16)	61063	Nckap5	NCK-associated protein 5	protein-coding	2.01224	2.08432	2.53665	1.75945	1.44182	0	0.329268	1.62695	2.09944	0	0	2.26252	0.941536	0	0.408535	0.603988	1.51801	1.05802	0	1.37493	0	0.663651	0.326077	0.34504	0	0	0.477146	0	0.504488	0
chr1_126817793_126817947	chr1	126817794	126817947	+	intron (NM_001081756, intron 1 of 16)	12762	Nckap5	NCK-associated protein 5	protein-coding	2.01224	3.75178	2.53665	3.5189	1.44182	2.81302	0.658536	1.62695	1.25966	1.44753	1.15241	0.565631	3.29538	2.78815	4.08535	4.22792	3.03602	2.64504	0	0.687463	0.312929	0.995476	0	0	0	0.336951	0.477146	1.58887	0.504488	0.361537
chr1_126929797_126929939	chr1	126929798	126929939	+	Intergenic	-99236	Nckap5	NCK-associated protein 5	protein-coding	0.50306	1.25059	0	3.95877	0.96121	1.20558	0	0.650779	0.419888	0	0.576203	0.565631	2.35384	0.55763	0.817071	2.41595	1.51801	0	0.388376	0	0	0	0	0	1.43206	0	0	0.397217	1.00898	0.361537
chr1_126931818_126931994	chr1	126931819	126931994	+	Intergenic	-101274	Nckap5	NCK-associated protein 5	protein-coding	4.02448	3.75178	3.04398	3.95877	4.32545	3.61674	3.29268	2.92851	4.61877	1.44753	3.45722	4.52505	3.76614	2.78815	3.26828	5.4359	2.53002	3.70306	0.776752	1.03119	1.25171	1.3273	0.326077	0.34504	0.716029	1.3478	1.90858	0.397217	1.00898	1.44615
chr1_126993286_126993410	chr1	126993287	126993410	+	Intergenic	-162716	Nckap5	NCK-associated protein 5	protein-coding	0.50306	0	0	0.439863	2.88363	0	0.329268	0.976168	0	0	0.576203	0.565631	0	0.55763	0.817071	1.20798	0.506004	0	0.388376	0	0.312929	0.995476	0	0.34504	0	0.336951	0	0	0	0
chr1_127012008_127012104	chr1	127012009	127012104	+	Intergenic	-181424	Nckap5	NCK-associated protein 5	protein-coding	0.50306	1.25059	0.50733	0.439863	0.480605	0.80372	0.658536	0.325389	0.419888	0.48251	0	2.26252	0	0	0.817071	0.603988	0.506004	0	0	0.687463	1.25171	1.3273	1.63038	0.690079	0.358014	1.01085	0.477146	1.19165	0.504488	1.80768
chr1_127194464_127194536	chr1	127194465	127194536	+	Intergenic	-10486	Mgat5	mannoside acetylglucosaminyltransferase 5	protein-coding	2.01224	0	1.01466	0.439863	0.96121	0	0.658536	0.325389	1.25966	0.48251	0	0	0.941536	0	0	0	0	0	0	0.343731	0.625857	1.65913	0.326077	0.690079	0.358014	0.673902	0.954291	0	0	0.361537
chr1_127203388_127203461	chr1	127203389	127203461	+	Intergenic	-1561	Mgat5	mannoside acetylglucosaminyltransferase 5	protein-coding	3.01836	5.00237	4.56597	3.95877	2.88363	2.0093	3.95121	2.60312	3.77899	1.93004	4.03342	2.82816	4.70768	2.23052	2.04268	3.62393	2.53002	2.64504	0.388376	2.40612	1.56464	0.995476	1.95646	0	1.79007	1.3478	2.38573	2.3833	1.00898	1.80768
chr1_127204787_127205440	chr1	127204788	127205440	+	5' UTR (NM_145128, exon 1 of 18)	128	Mgat5	mannoside acetylglucosaminyltransferase 5	protein-coding	34.7111	30.0142	39.5718	33.8695	35.0842	37.373	37.8658	29.9358	33.1711	31.3631	40.3342	28.8472	30.1292	28.4391	33.4999	30.1994	33.9023	34.3856	26.0212	33.6857	42.2454	38.8236	36.1945	34.849	32.9373	37.7385	32.9231	30.1885	38.3411	40.8537
chr1_127207225_127207455	chr1	127207226	127207455	+	intron (NM_145128, intron 1 of 17)	2354	Mgat5	mannoside acetylglucosaminyltransferase 5	protein-coding	7.5459	7.50355	5.58063	11.8763	10.0927	13.2614	9.54877	9.4363	10.0773	6.27263	2.88101	6.22194	11.7692	8.36444	9.39632	4.22792	12.6501	6.87711	7.37915	9.96821	13.143	10.9502	12.3909	7.59087	8.95036	14.8258	14.3144	14.697	9.08079	12.2923
chr1_127213612_127213698	chr1	127213613	127213698	+	intron (NM_145128, intron 1 of 17)	8669	Mgat5	mannoside acetylglucosaminyltransferase 5	protein-coding	0.50306	0.416864	0	0.439863	0.480605	0.80372	0.329268	0.650779	0.419888	0	0.576203	0	0.941536	1.11526	1.22561	0	0	0.529009	1.5535	0.687463	0.938786	2.6546	0.97823	0.690079	0.358014	1.01085	0.477146	0.397217	0.504488	2.16922
chr1_127219174_127219242	chr1	127219175	127219242	+	intron (NM_145128, intron 1 of 17)	14222	Mgat5	mannoside acetylglucosaminyltransferase 5	protein-coding	0	0	0.50733	0	0.480605	2.0093	0.658536	0.325389	0.419888	0.48251	0	0.565631	0	0	0	0.603988	0.506004	1.05802	0	0	0	0	0.652153	0	0.358014	0	0.477146	0.794434	0.504488	0.723074
chr1_127219256_127219448	chr1	127219257	127219448	+	intron (NM_145128, intron 1 of 17)	14366	Mgat5	mannoside acetylglucosaminyltransferase 5	protein-coding	4.52754	1.25059	1.52199	0.879726	3.84484	2.81302	1.64634	1.62695	1.25966	1.44753	1.15241	1.69689	4.23691	5.01867	4.08535	2.41595	2.53002	4.23207	0.388376	0.687463	0.312929	0.663651	0.97823	0.690079	1.07404	1.01085	1.90858	1.19165	0.504488	3.25383
chr1_127219575_127219652	chr1	127219576	127219652	+	intron (NM_145128, intron 1 of 17)	14628	Mgat5	mannoside acetylglucosaminyltransferase 5	protein-coding	0.50306	0	0.50733	0.879726	0.480605	1.20558	0.329268	0.650779	0.419888	0	0.576203	0.565631	0.470768	0.55763	0	1.20798	4.04803	0.529009	1.16513	0	0.312929	0.331825	0	0.34504	0.716029	0	0.477146	0.397217	0.504488	0.723074
chr1_127222242_127222523	chr1	127222243	127222523	+	intron (NM_145128, intron 1 of 17)	17397	Mgat5	mannoside acetylglucosaminyltransferase 5	protein-coding	2.01224	2.50118	3.04398	3.07904	3.36424	4.0186	3.29268	3.57928	2.93921	1.44753	2.88101	1.69689	1.88307	1.67289	2.85975	3.62393	4.04803	3.70306	3.49538	5.15597	4.69393	4.64555	3.58684	4.83056	1.79007	5.05427	5.2486	1.58887	5.04488	9.03842
chr1_127225049_127225463	chr1	127225050	127225463	+	intron (NM_145128, intron 1 of 17)	20270	Mgat5	mannoside acetylglucosaminyltransferase 5	protein-coding	10.0612	9.17101	11.6686	10.1168	11.0539	5.62604	10.5366	14.3171	13.0165	12.0627	10.3717	11.3126	11.2984	7.80681	11.8475	13.8917	9.10807	5.8191	10.0978	9.62448	11.2654	11.2821	8.80407	8.28095	9.30837	10.1085	11.9286	7.54712	7.06284	9.39996
chr1_127225801_127225904	chr1	127225802	127225904	+	intron (NM_145128, intron 1 of 17)	20867	Mgat5	mannoside acetylglucosaminyltransferase 5	protein-coding	2.01224	0.416864	1.01466	2.63918	1.92242	1.60744	3.62195	1.95234	1.25966	0.96502	1.15241	2.82816	1.4123	1.67289	2.04268	2.41595	0.506004	2.11603	2.33026	1.37493	1.87757	2.32278	1.95646	2.41528	1.79007	2.02171	1.90858	1.19165	0.504488	4.33844
chr1_127239885_127240331	chr1	127239886	127240331	+	intron (NM_145128, intron 1 of 17)	35122	Mgat5	mannoside acetylglucosaminyltransferase 5	protein-coding	9.55814	14.1734	12.6833	15.3952	8.65089	12.8595	13.5	13.9917	13.8563	13.9928	11.5241	9.61573	10.3569	12.8255	11.439	13.2877	16.6981	9.52216	22.5258	18.9052	23.4696	20.2413	21.521	15.8718	13.2465	13.478	23.3801	21.4497	24.2154	21.6922
chr1_127242706_127243111	chr1	127242707	127243111	+	intron (NM_145128, intron 1 of 17)	37923	Mgat5	mannoside acetylglucosaminyltransferase 5	protein-coding	10.5643	9.17101	12.6833	10.5567	12.0151	11.6539	12.5122	12.6902	10.0773	12.5453	10.9479	10.747	13.1815	16.7289	12.6646	10.8718	15.1801	14.2832	14.3699	15.8116	17.524	15.5958	19.2385	10.0062	13.9626	12.8041	17.6544	13.9026	12.6122	20.2461
chr1_127248536_127248629	chr1	127248537	127248629	+	intron (NM_145128, intron 1 of 17)	43597	Mgat5	mannoside acetylglucosaminyltransferase 5	protein-coding	1.50918	0	0	0.439863	0.96121	0	0.987804	1.62695	0	0.96502	1.15241	0	0.470768	0	0	2.41595	1.01201	1.05802	0.776752	0.687463	0.312929	0	0.326077	0	0	0	0.954291	0	0	1.44615
chr1_127260939_127261061	chr1	127260940	127261061	+	intron (NM_145128, intron 2 of 17)	56014	Mgat5	mannoside acetylglucosaminyltransferase 5	protein-coding	2.01224	1.25059	0	0.879726	1.44182	4.0186	0.329268	2.27773	0	1.44753	1.72861	1.13126	1.4123	0	1.22561	0.603988	1.51801	1.05802	1.16513	0	0.625857	0.995476	0.97823	0	0.358014	0.673902	0.954291	0.794434	1.00898	0.723074
chr1_127261415_127261488	chr1	127261416	127261488	+	intron (NM_145128, intron 2 of 17)	56466	Mgat5	mannoside acetylglucosaminyltransferase 5	protein-coding	2.5153	0.833728	0.50733	0.439863	1.92242	2.81302	0.987804	0.325389	0.419888	0.96502	0.576203	0.565631	0.941536	0.55763	1.22561	0	1.51801	0.529009	0.388376	0.687463	0.625857	0.995476	1.63038	1.38016	0	0.673902	0.477146	0.397217	0	1.08461
chr1_127270207_127271017	chr1	127270208	127271017	+	intron (NM_145128, intron 2 of 17)	65626	Mgat5	mannoside acetylglucosaminyltransferase 5	protein-coding	31.1897	32.0985	30.4398	33.8695	33.1618	32.9525	34.2439	33.8405	38.2098	31.3631	34.5722	37.3316	30.5999	25.0933	33.4999	33.2194	30.3602	34.9146	36.8957	26.1236	32.8575	25.8824	29.673	32.7788	29.7152	32.0104	32.4459	32.969	31.7828	25.3076
chr1_127271276_127271484	chr1	127271277	127271484	+	intron (NM_145128, intron 2 of 17)	66394	Mgat5	mannoside acetylglucosaminyltransferase 5	protein-coding	8.04896	7.50355	3.04398	6.15808	5.76726	5.62604	8.2317	5.53162	5.87843	6.27263	6.91443	7.91883	5.64922	4.46104	6.12803	5.4359	6.57805	4.76108	8.54427	8.59329	8.44907	8.95928	7.82584	7.93591	6.08624	7.41292	7.15719	7.54712	7.56733	7.59228
chr1_127278198_127278267	chr1	127278199	127278267	+	intron (NM_145128, intron 2 of 17)	73247	Mgat5	mannoside acetylglucosaminyltransferase 5	protein-coding	1.50918	0.416864	0.50733	0	0	0.40186	0.329268	1.30156	0.839775	1.93004	0.576203	0.565631	2.35384	1.11526	0.817071	0.603988	0.506004	0.529009	0	0.343731	0	0.331825	0	0.690079	0	0.336951	0.954291	0.794434	0	0
chr1_127280428_127280511	chr1	127280429	127280511	+	intron (NM_145128, intron 2 of 17)	75484	Mgat5	mannoside acetylglucosaminyltransferase 5	protein-coding	0.50306	1.25059	0	0	0	0.40186	0.329268	0.650779	0.839775	0.96502	0	0	0	0	1.22561	0.603988	0	0	0	0	2.1905	0	0.326077	0.690079	0.716029	0.336951	0	0.794434	0.504488	0
chr1_127289377_127289449	chr1	127289378	127289449	+	intron (NM_145128, intron 2 of 17)	84427	Mgat5	mannoside acetylglucosaminyltransferase 5	protein-coding	0.50306	0.833728	0	1.31959	0	0.40186	0	0	0.419888	0.96502	0.576203	0	0	0.55763	0.817071	0.603988	0	0	0.388376	1.37493	0.938786	1.3273	0.652153	1.7252	0.716029	1.3478	0.954291	0.794434	1.00898	0.361537
chr1_127296957_127297091	chr1	127296958	127297091	+	intron (NM_145128, intron 2 of 17)	92038	Mgat5	mannoside acetylglucosaminyltransferase 5	protein-coding	1.00612	0.833728	1.01466	0.879726	2.88363	1.60744	0.658536	0.976168	0.839775	1.44753	1.15241	0.565631	1.88307	2.23052	0.817071	0.603988	3.03602	2.11603	0	1.03119	0.938786	1.3273	0.326077	1.38016	0.716029	0.336951	1.43144	1.19165	2.01795	1.80768
chr1_127306991_127307063	chr1	127306992	127307063	+	intron (NM_145128, intron 3 of 17)	102041	Mgat5	mannoside acetylglucosaminyltransferase 5	protein-coding	0	0	0	0.439863	0	0	0	0.325389	0.419888	0.96502	0	0	0.470768	0.55763	0	0.603988	0	0	0	0	0	0	1.63038	0	0	0	0	0.397217	0	0.361537
chr1_127311988_127312082	chr1	127311989	127312082	+	intron (NM_145128, intron 3 of 17)	107049	Mgat5	mannoside acetylglucosaminyltransferase 5	protein-coding	0.50306	0.833728	0	0	0.96121	0.40186	0	0	0.419888	0	3.45722	0	0.470768	1.67289	0	0.603988	0	0	0.388376	0.343731	0.312929	0.331825	0	0.690079	0.358014	0.336951	0.954291	0	0.504488	0.723074
chr1_127318485_127318581	chr1	127318486	127318581	+	intron (NM_145128, intron 3 of 17)	113547	Mgat5	mannoside acetylglucosaminyltransferase 5	protein-coding	0	0	0	0.879726	0.96121	1.20558	0.987804	0.976168	0.419888	0.48251	0	0	0.470768	0.55763	1.22561	0.603988	1.51801	0	1.94188	1.37493	0.312929	0.331825	1.95646	0.690079	1.07404	0.336951	1.43144	1.19165	0.504488	1.80768
chr1_127322543_127322615	chr1	127322544	127322615	+	intron (NM_145128, intron 4 of 17)	117593	Mgat5	mannoside acetylglucosaminyltransferase 5	protein-coding	0	0.416864	0.50733	0	0	0	0.987804	0	0.419888	0.96502	0	0	0.470768	0	0	0	0.506004	0	1.16513	0.343731	0.938786	0.995476	2.28254	0.34504	1.07404	0.673902	0.477146	1.58887	0.504488	0.361537
chr1_127338561_127338633	chr1	127338562	127338633	+	intron (NM_145128, intron 4 of 17)	133611	Mgat5	mannoside acetylglucosaminyltransferase 5	protein-coding	0	0	0	0	0.480605	0	0.329268	0.325389	0	0	0	0	0	0	0	0	0	0	0	0	0	1.65913	0	0.34504	0	0.336951	0	0	0	0
chr1_127345026_127345203	chr1	127345027	127345203	+	intron (NM_145128, intron 4 of 17)	140129	Mgat5	mannoside acetylglucosaminyltransferase 5	protein-coding	1.00612	0.416864	0.50733	0.879726	0.480605	0.40186	0.329268	0.976168	0.839775	1.44753	2.30481	0.565631	0.941536	0.55763	0.408535	0.603988	0.506004	2.11603	2.71863	4.12478	2.81636	2.32278	2.93469	2.41528	2.14809	3.70646	2.38573	1.98608	4.5404	2.16922
chr1_127345417_127345574	chr1	127345418	127345574	+	intron (NM_145128, intron 4 of 17)	140510	Mgat5	mannoside acetylglucosaminyltransferase 5	protein-coding	0	0.416864	1.52199	0.439863	0.480605	0.40186	0.658536	1.62695	0.839775	0	0	0.565631	1.4123	0.55763	0	0.603988	0.506004	1.05802	2.71863	3.78105	0.938786	0.995476	1.95646	1.03512	0.716029	1.3478	0.954291	2.3833	1.51347	1.44615
chr1_127348740_127348873	chr1	127348741	127348873	+	intron (NM_145128, intron 4 of 17)	143821	Mgat5	mannoside acetylglucosaminyltransferase 5	protein-coding	1.00612	0.833728	1.01466	0	0	0	1.31707	0.650779	0	0	0	0	0	0.55763	0.817071	1.20798	1.01201	0.529009	3.10701	2.06239	2.81636	3.31825	2.93469	3.79544	1.79007	3.03256	2.38573	0.794434	1.51347	2.16922
chr1_127413908_127414148	chr1	127413909	127414148	+	intron (NM_145128, intron 12 of 17)	209042	Mgat5	mannoside acetylglucosaminyltransferase 5	protein-coding	1.50918	1.66746	0.50733	2.19932	2.40303	2.81302	0	1.30156	0.419888	1.44753	0	0.565631	1.4123	0.55763	1.22561	0.603988	2.02402	1.58703	1.94188	3.43731	2.50343	2.98643	2.93469	3.79544	3.58014	3.03256	2.86287	2.78052	5.54937	2.8923
chr1_127459067_127459287	chr1	127459068	127459287	+	intron (NM_145128, intron 13 of 17)	218844	Tmem163	transmembrane protein 163	protein-coding	4.02448	4.16864	1.52199	7.03781	6.72847	5.22418	3.62195	3.57928	3.3591	4.8251	7.49064	3.95942	4.23691	5.01867	4.49389	3.62393	4.55404	3.70306	1.94188	5.15597	4.69393	4.31373	3.58684	4.48552	1.79007	1.3478	4.77146	4.7666	4.5404	6.50767
chr1_127471587_127471667	chr1	127471588	127471667	+	intron (NM_145128, intron 16 of 17)	206394	Tmem163	transmembrane protein 163	protein-coding	1.00612	0	1.01466	1.31959	0.480605	1.60744	0.987804	0.976168	1.25966	1.44753	0.576203	1.13126	0.941536	0	0	0.603988	1.01201	0	1.94188	1.03119	0.312929	0.331825	0.652153	1.03512	1.07404	1.01085	0.954291	0	1.51347	0.361537
chr1_127487306_127487409	chr1	127487307	127487409	+	Intergenic	190663	Tmem163	transmembrane protein 163	protein-coding	0.50306	2.08432	1.01466	0.439863	0.480605	0.40186	0.987804	0.325389	2.09944	0.96502	1.72861	1.13126	0.470768	0	0.408535	1.20798	1.01201	2.64504	1.16513	0.343731	1.25171	1.3273	1.63038	1.38016	1.79007	2.35866	2.38573	1.58887	1.51347	1.44615
chr1_127493928_127493996	chr1	127493929	127493996	+	intron (NM_028135, intron 7 of 7)	184059	Tmem163	transmembrane protein 163	protein-coding	2.5153	0	1.52199	0.439863	0.480605	0.40186	0.658536	0.650779	0.419888	0	1.72861	0	0.470768	0	0	0	1.01201	1.05802	1.16513	1.03119	0.625857	0.331825	0	0	1.07404	0.336951	0	0	0.504488	0.361537
chr1_127496834_127497104	chr1	127496835	127497104	+	intron (NM_028135, intron 6 of 7)	181052	Tmem163	transmembrane protein 163	protein-coding	1.00612	1.25059	1.52199	9.67699	5.28666	8.84092	1.31707	1.30156	0.839775	0.48251	0.576203	0.565631	7.53229	8.92207	6.9451	8.45584	7.08406	5.29009	1.16513	1.03119	1.25171	0.995476	0.97823	2.07024	4.65419	4.04341	4.77146	4.36938	6.05386	4.33844
chr1_127500121_127500509	chr1	127500122	127500509	+	intron (NM_028135, intron 5 of 7)	177706	Tmem163	transmembrane protein 163	protein-coding	9.55814	9.58787	7.60995	8.3574	6.24787	8.43906	6.58536	6.83318	7.97787	7.23765	4.03342	6.78757	3.76614	3.90341	5.7195	6.03988	6.57805	2.11603	5.04889	6.18717	6.5715	5.3092	6.52153	6.55575	3.58014	3.70646	3.34002	3.97217	3.02693	5.06152
chr1_127512827_127512903	chr1	127512828	127512903	+	intron (NM_028135, intron 5 of 7)	165156	Tmem163	transmembrane protein 163	protein-coding	2.01224	2.08432	2.53665	0	1.44182	0	2.30488	1.62695	1.25966	1.93004	1.72861	1.69689	0.470768	0	0.408535	0.603988	0	0.529009	0	1.37493	1.25171	0	0	1.03512	0	0	0	0	0	0
chr1_127512989_127513059	chr1	127512990	127513059	+	intron (NM_028135, intron 5 of 7)	164997	Tmem163	transmembrane protein 163	protein-coding	0.50306	2.08432	0	0	0	0.40186	0.658536	1.62695	0	1.44753	0.576203	1.13126	0	0	0	0	0	0	0.388376	0.343731	0	0.331825	0.326077	0.34504	0	0	0	0	0	0
chr1_12754803_12754942	chr1	12754804	12754942	+	intron (NM_172294, intron 2 of 21)	36328	Sulf1	sulfatase 1	protein-coding	2.5153	2.91805	2.53665	2.19932	1.44182	1.60744	1.31707	0.325389	1.25966	0.48251	0.576203	0	0.470768	1.67289	0.817071	0	0.506004	1.05802	0	0	0.312929	0	0.326077	0	0	0	0	0	0	0
chr1_12755021_12755091	chr1	12755022	12755091	+	intron (NM_172294, intron 2 of 21)	36511	Sulf1	sulfatase 1	protein-coding	1.00612	2.08432	0.50733	0.439863	0.480605	0.80372	0	0.325389	0	0	0	0	0	0	0	0	1.01201	0	0.388376	0	0	0	0	0	0	0	0	0	0	0
chr1_127588331_127588721	chr1	127588332	127588721	+	intron (NM_028135, intron 2 of 7)	89495	Tmem163	transmembrane protein 163	protein-coding	5.53366	5.00237	5.0733	0.439863	1.44182	2.41116	2.30488	2.92851	2.09944	2.89506	2.88101	4.52505	1.88307	1.11526	2.85975	1.81197	1.51801	1.05802	1.16513	4.12478	4.381	3.31825	3.91292	4.48552	0	0.673902	0.954291	0	1.00898	1.08461
chr1_127589653_127589769	chr1	127589654	127589769	+	intron (NM_028135, intron 2 of 7)	88310	Tmem163	transmembrane protein 163	protein-coding	2.01224	0.416864	1.01466	0.439863	0	0.80372	0.658536	1.62695	0.839775	0.48251	0.576203	1.13126	0	1.11526	0.408535	0	0	0	1.16513	2.06239	0.312929	0	0	0.34504	0	0.336951	0	0	0	0
chr1_127595589_127595657	chr1	127595590	127595657	+	intron (NM_028135, intron 2 of 7)	82398	Tmem163	transmembrane protein 163	protein-coding	1.00612	0.833728	1.52199	0.439863	1.44182	2.81302	0	0.325389	0	0	0	0.565631	0	0	0	0.603988	0.506004	0	0	1.03119	1.25171	0.663651	0.326077	0	0.358014	0	0.477146	0	0	0
chr1_127596115_127596438	chr1	127596116	127596438	+	intron (NM_028135, intron 2 of 7)	81744	Tmem163	transmembrane protein 163	protein-coding	3.01836	4.16864	3.55131	1.31959	3.36424	3.21488	3.62195	2.60312	3.3591	1.44753	3.45722	3.39379	1.88307	3.34578	3.26828	1.20798	2.53002	3.17405	4.27214	8.93702	5.31979	8.95928	6.84761	5.52064	4.29617	3.36951	4.29431	3.17773	3.53142	3.61537
chr1_127597012_127597187	chr1	127597013	127597187	+	intron (NM_028135, intron 2 of 7)	80921	Tmem163	transmembrane protein 163	protein-coding	0	1.25059	0.50733	0.879726	0.480605	0.40186	0.658536	1.62695	1.25966	0.96502	0.576203	0.565631	0.941536	2.23052	0.817071	0.603988	1.01201	1.05802	3.10701	2.40612	1.87757	1.3273	2.28254	0.690079	0.358014	0.673902	0.954291	0	2.01795	0.361537
chr1_127597195_127597287	chr1	127597196	127597287	+	intron (NM_028135, intron 2 of 7)	80780	Tmem163	transmembrane protein 163	protein-coding	0	0.833728	1.01466	0.439863	0.480605	0.40186	0.658536	0.325389	0	0	0	0	0.470768	0	0.408535	0	1.51801	0	0	0.343731	0.312929	0.331825	0.326077	0.34504	0	0.673902	0	0.794434	0	1.80768
chr1_127608435_127608901	chr1	127608436	127608901	+	intron (NM_028135, intron 2 of 7)	69353	Tmem163	transmembrane protein 163	protein-coding	5.53366	5.00237	7.10262	7.03781	4.32545	6.0279	4.93902	1.95234	3.77899	3.37757	1.72861	5.09068	2.35384	1.11526	4.08535	4.22792	3.54203	1.05802	0	1.37493	2.1905	2.98643	1.30431	1.38016	1.43206	0	0.477146	0.397217	0	0.723074
chr1_127625752_127625830	chr1	127625753	127625830	+	intron (NM_028135, intron 2 of 7)	52230	Tmem163	transmembrane protein 163	protein-coding	1.50918	1.25059	2.02932	0.879726	0.96121	1.60744	1.97561	0.976168	0.839775	1.93004	1.72861	2.26252	1.4123	1.11526	2.45121	1.20798	0	1.05802	1.16513	0.343731	0.938786	0.331825	0.326077	0.690079	0.358014	0	0.477146	0	0	0
chr1_127673393_127673485	chr1	127673394	127673485	+	intron (NM_028135, intron 1 of 7)	4582	Tmem163	transmembrane protein 163	protein-coding	1.00612	0.833728	1.01466	0.439863	0.96121	0	0.658536	0.976168	0.839775	1.44753	0.576203	0	0.470768	0	0.408535	0	0	0.529009	1.94188	0.687463	1.25171	0.995476	1.63038	0.34504	0	0	0	0	0	0
chr1_127677368_127677440	chr1	127677369	127677440	+	intron (NM_028135, intron 1 of 7)	617	Tmem163	transmembrane protein 163	protein-coding	0.50306	0	0.50733	1.75945	0.96121	2.0093	1.31707	0.650779	0.419888	0.48251	1.72861	0.565631	0	1.11526	0	1.20798	1.01201	1.05802	0.776752	0.343731	0.625857	1.3273	0.97823	0	0	0	0	0	0	0.723074
chr1_127677471_127677539	chr1	127677472	127677539	+	exon (NM_028135, exon 1 of 8)	516	Tmem163	transmembrane protein 163	protein-coding	3.01836	0.833728	0	0.439863	1.44182	0.40186	1.31707	0.976168	0	1.44753	0	0	0	0	0	0	0.506004	0	0	0.343731	0.938786	0	0.97823	0.34504	0	0	0	0.794434	0.504488	0.361537
chr1_127677676_127677880	chr1	127677677	127677880	+	5' UTR (NM_028135, exon 1 of 8)	243	Tmem163	transmembrane protein 163	protein-coding	3.01836	0.833728	3.55131	3.5189	2.88363	0.40186	3.29268	3.25389	2.93921	1.44753	1.15241	2.82816	1.4123	1.11526	2.04268	1.20798	2.02402	1.58703	1.16513	1.71866	1.87757	0.663651	2.60861	1.38016	0.358014	1.01085	0	0	0	1.44615
chr1_127677920_127678022	chr1	127677921	127678022	+	promoter-TSS (NM_028135)	50	Tmem163	transmembrane protein 163	protein-coding	1.00612	1.25059	1.01466	1.31959	1.44182	0.80372	0.987804	0.976168	1.25966	0.96502	2.30481	0	0.470768	0.55763	2.04268	2.41595	1.51801	0.529009	0	1.03119	0.938786	1.3273	0.652153	0.34504	0	0	0	0.397217	0	0.361537
chr1_127773631_127774786	chr1	127773632	127774786	+	promoter-TSS (NM_028399)	45	Ccnt2	cyclin T2	protein-coding	63.8886	67.1151	57.8356	62.4605	66.3235	61.0827	66.8414	63.451	60.8837	63.2088	69.7205	71.8351	65.4368	83.6444	64.5486	80.9344	62.7445	79.8803	80.7822	67.3714	72.9124	65.3696	75.3237	85.2248	89.1456	66.7163	82.0691	81.0322	81.2226	70.1382
chr1_127780958_127781117	chr1	127780959	127781117	+	intron (NM_028399, intron 2 of 8)	6874	Ccnt2	cyclin T2	protein-coding	2.5153	0.833728	1.52199	2.19932	1.44182	3.21488	1.31707	1.95234	2.09944	2.89506	2.30481	1.69689	2.82461	1.67289	0.408535	1.20798	2.02402	2.11603	0.776752	2.40612	1.25171	1.65913	0.97823	1.7252	1.07404	1.3478	1.90858	0.794434	1.00898	2.16922
chr1_127782173_127782351	chr1	127782174	127782351	+	intron (NM_028399, intron 2 of 8)	8098	Ccnt2	cyclin T2	protein-coding	2.01224	1.66746	2.02932	4.83849	0.96121	2.0093	1.31707	0.650779	1.25966	2.41255	2.88101	2.26252	0.941536	1.11526	0.817071	4.22792	2.02402	1.05802	0	1.03119	0	0.663651	0.652153	0.34504	0.716029	1.01085	0	0	0.504488	0.361537
chr1_127789707_127789844	chr1	127789708	127789844	+	intron (NM_028399, intron 2 of 8)	15612	Ccnt2	cyclin T2	protein-coding	0.50306	0	0.50733	0	0	0.40186	0.329268	0.325389	0	0.48251	0	0	0.470768	0	0	0	0.506004	0	0	0	0	0	1.63038	0.34504	0	0	0	0.397217	0	0
chr1_127796922_127796994	chr1	127796923	127796994	+	intron (NM_028399, intron 5 of 8)	22794	Ccnt2	cyclin T2	protein-coding	1.00612	0.833728	1.01466	0.879726	1.44182	1.60744	0.329268	0.650779	0.419888	0	0	0	0	0	0.408535	0.603988	0	0	0.388376	1.03119	0	0	1.63038	0	0.358014	1.3478	0	0	0	0.361537
chr1_127800005_127800081	chr1	127800006	127800081	+	intron (NM_028399, intron 7 of 8)	25879	Ccnt2	cyclin T2	protein-coding	0	0	0	0	0	0.40186	0.987804	0.325389	0	0	1.72861	0.565631	0.470768	0.55763	0.408535	0.603988	0.506004	0	0.388376	0.687463	0.625857	0	0.326077	0.34504	0	0	0	0.397217	0.504488	1.44615
chr1_127827291_127827657	chr1	127827292	127827657	+	intron (NM_011737, intron 6 of 9)	12816	Map3k19	mitogen-activated protein kinase kinase kinase 19	protein-coding	10.5643	6.25296	10.1466	9.67699	9.1315	9.64464	6.58536	8.13474	7.13809	5.79012	7.49064	9.61573	7.06152	8.36444	4.49389	6.03988	6.57805	4.76108	6.60239	7.56209	8.13614	10.9502	7.82584	7.93591	8.23433	7.07597	7.15719	5.95825	4.5404	8.67689
chr1_127830355_127830496	chr1	127830356	127830496	+	exon (NM_011737, exon 5 of 10)	9864	Map3k19	mitogen-activated protein kinase kinase kinase 19	protein-coding	2.5153	1.25059	2.02932	1.75945	1.92242	1.60744	1.31707	0.976168	1.67955	2.89506	1.15241	1.69689	1.88307	1.67289	2.04268	1.81197	1.51801	2.64504	1.16513	0	1.25171	0.995476	0.652153	0.690079	1.07404	1.01085	0.477146	0.397217	0	1.08461
chr1_127830512_127830586	chr1	127830513	127830586	+	intron (NM_011737, intron 4 of 9)	9741	Map3k19	mitogen-activated protein kinase kinase kinase 19	protein-coding	0.50306	0	0	0	1.44182	0.80372	1.64634	0.650779	0	0.96502	0.576203	0	0.470768	0	0.408535	0.603988	0.506004	0.529009	0	0	0	0.331825	0	0	0	0.336951	1.43144	0	0	0
chr1_127836662_127837003	chr1	127836663	127837003	+	intron (NM_011737, intron 2 of 9)	3457	Map3k19	mitogen-activated protein kinase kinase kinase 19	protein-coding	5.0306	8.33728	5.58063	7.91753	7.68968	7.63534	9.87804	5.20623	8.81764	8.68518	12.1003	12.4439	8.47383	4.46104	6.12803	6.03988	11.1321	7.40612	8.1559	5.84343	10.3266	7.96381	7.17368	5.52064	4.29617	7.41292	7.63433	6.75269	6.05386	9.39996
chr1_127837125_127837321	chr1	127837126	127837321	+	intron (NM_011737, intron 2 of 9)	3067	Map3k19	mitogen-activated protein kinase kinase kinase 19	protein-coding	1.00612	1.66746	0	1.31959	1.44182	2.0093	1.97561	1.95234	1.25966	3.37757	2.88101	1.13126	0.470768	0	1.22561	3.01994	0.506004	1.58703	3.10701	3.43731	2.1905	1.99095	1.63038	1.7252	1.79007	0.673902	1.90858	0.397217	0.504488	1.44615
chr1_127849886_127850009	chr1	127849887	127850009	+	Intergenic	-9658	Map3k19	mitogen-activated protein kinase kinase kinase 19	protein-coding	0.50306	0.833728	0.50733	0.879726	0.480605	1.60744	3.29268	1.95234	0.419888	2.41255	0.576203	0.565631	0.470768	0.55763	1.22561	0.603988	0.506004	1.05802	0.776752	2.06239	0.938786	0	1.63038	0.690079	0.358014	0	0.477146	0.397217	0.504488	1.08461
chr1_127850118_127850504	chr1	127850119	127850504	+	Intergenic	-10021	Map3k19	mitogen-activated protein kinase kinase kinase 19	protein-coding	6.03672	7.92042	6.08796	7.47767	6.24787	5.22418	12.5122	8.13474	12.1767	8.68518	14.9813	13.0095	7.53229	5.01867	12.2561	7.85185	10.6261	8.46414	10.0978	12.3743	10.0137	9.95476	10.7605	16.2169	5.72823	7.41292	8.58862	9.93042	8.5763	9.39996
chr1_127854996_127855220	chr1	127854997	127855220	+	Intergenic	-13665	Rab3gap1	RAB3 GTPase activating protein subunit 1	protein-coding	3.01836	2.08432	1.52199	2.63918	2.40303	1.60744	2.63414	2.27773	3.77899	1.44753	2.30481	4.52505	1.4123	1.11526	1.63414	0	2.02402	4.23207	2.33026	2.40612	4.69393	3.65008	6.52153	1.7252	0.716029	1.01085	1.43144	1.98608	0	2.8923
chr1_127855344_127855511	chr1	127855345	127855511	+	Intergenic	-13345	Rab3gap1	RAB3 GTPase activating protein subunit 1	protein-coding	0.50306	1.25059	2.53665	2.19932	2.40303	0.40186	2.63414	3.57928	1.25966	1.93004	1.15241	1.13126	1.4123	0.55763	0.408535	1.20798	0.506004	4.23207	3.88376	3.43731	3.12929	3.31825	3.91292	3.4504	1.43206	0	3.34002	2.3833	0.504488	1.80768
chr1_127868516_127869218	chr1	127868517	127869218	+	promoter-TSS (NM_178690)	94	Rab3gap1	RAB3 GTPase activating protein subunit 1	protein-coding	25.6561	22.5107	28.4105	22.8729	21.6272	24.5134	29.9634	25.7058	24.3535	18.8179	24.2005	22.6252	25.4215	30.6696	28.1889	36.2393	25.3002	32.2695	23.6909	24.0612	27.8506	32.5189	23.1514	23.4627	24.345	21.2279	26.243	27.8052	22.702	27.1153
chr1_127898585_127898969	chr1	127898586	127898969	+	intron (NM_178690, intron 5 of 23)	30004	Rab3gap1	RAB3 GTPase activating protein subunit 1	protein-coding	4.02448	7.08669	6.08796	5.71822	6.24787	5.22418	8.56096	10.4125	8.39775	7.72016	9.79545	5.09068	5.17845	4.46104	3.67682	3.01994	5.56604	2.11603	4.66051	5.15597	5.63272	9.29111	8.15191	5.1756	4.65419	7.74987	3.81717	2.78052	2.01795	5.78459
chr1_127899600_127899669	chr1	127899601	127899669	+	intron (NM_178690, intron 5 of 23)	30862	Rab3gap1	RAB3 GTPase activating protein subunit 1	protein-coding	1.00612	0	0.50733	1.31959	0	0.40186	0.987804	0.976168	0.839775	0.48251	0	0	2.35384	0.55763	0.817071	0	0	0.529009	0.388376	0	0.938786	0.331825	0.652153	0.690079	0.358014	1.01085	0.477146	0	0.504488	0
chr1_127920213_127920368	chr1	127920214	127920368	+	intron (NM_178690, intron 11 of 23)	51518	Rab3gap1	RAB3 GTPase activating protein subunit 1	protein-coding	0	0.416864	0	0.439863	0	0.40186	0.658536	0.325389	1.25966	1.44753	0	0.565631	0	0	1.22561	0.603988	0.506004	0.529009	3.49538	0.343731	0.312929	0.995476	0.326077	1.7252	0.716029	0.673902	0	0	0.504488	0
chr1_127921981_127922049	chr1	127921982	127922049	+	intron (NM_178690, intron 11 of 23)	53242	Rab3gap1	RAB3 GTPase activating protein subunit 1	protein-coding	0	0.416864	0.50733	0.879726	0.480605	2.81302	0.987804	1.95234	1.67955	0	0.576203	0.565631	1.4123	0	1.22561	2.41595	0	1.05802	0.776752	0	0.625857	0.663651	0.652153	0.34504	0.716029	1.3478	1.90858	1.19165	0	1.08461
chr1_127980983_127981598	chr1	127980984	127981598	+	intron (NM_027678, intron 12 of 20)	112518	Rab3gap1	RAB3 GTPase activating protein subunit 1	protein-coding	11.5704	11.6722	10.6539	11.4364	11.0539	12.8595	12.8414	14.6425	17.2154	13.0278	17.8623	13.5751	11.7692	12.2679	12.2561	13.2877	14.1681	11.6382	7.37915	5.4997	5.00686	5.64103	6.84761	5.52064	2.14809	1.68476	4.77146	3.17773	5.54937	6.14613
chr1_127981976_127982048	chr1	127981977	127982048	+	intron (NM_027678, intron 12 of 20)	113239	Rab3gap1	RAB3 GTPase activating protein subunit 1	protein-coding	1.50918	0.416864	0	0.439863	0.96121	0.80372	0.658536	0	0.419888	1.93004	0	0.565631	0	0.55763	0.817071	0	0.506004	0	0	0	0	0	1.63038	0	0.358014	0	0	0	0	0
chr1_127989984_127990133	chr1	127989985	127990133	+	intron (NM_027678, intron 11 of 20)	112412	Zranb3	zinc finger, RAN-binding domain containing 3	protein-coding	1.50918	2.08432	0.50733	0.439863	0.480605	0.80372	0	1.95234	2.51933	1.93004	1.15241	1.13126	2.82461	0.55763	0.408535	0.603988	0.506004	0.529009	0.388376	0.343731	0.312929	0.663651	0	0.690079	0	0	0.954291	0.397217	0	0
chr1_127990435_127990564	chr1	127990436	127990564	+	intron (NM_027678, intron 11 of 20)	111971	Zranb3	zinc finger, RAN-binding domain containing 3	protein-coding	1.50918	1.25059	0	1.75945	1.44182	1.20558	1.31707	0.650779	1.67955	0.96502	0	0.565631	0.941536	2.23052	0	0	0.506004	0.529009	0	0.343731	0.625857	0.663651	0	0	0.716029	0.673902	0	0	0.504488	0
chr1_128004380_128004739	chr1	128004381	128004739	+	intron (NM_027678, intron 8 of 20)	97911	Zranb3	zinc finger, RAN-binding domain containing 3	protein-coding	10.5643	14.1734	10.6539	11.8763	14.8988	10.4484	12.8414	10.4125	13.0165	7.72016	11.5241	11.3126	8.00306	8.36444	15.5243	9.05983	12.1441	11.1092	6.21402	7.21836	6.25857	4.64555	6.19545	4.14048	3.93816	6.40207	5.72575	4.36938	5.04488	3.97691
chr1_128006331_128006431	chr1	128006332	128006431	+	intron (NM_027678, intron 8 of 20)	96090	Zranb3	zinc finger, RAN-binding domain containing 3	protein-coding	1.50918	2.50118	2.02932	2.19932	0.480605	1.60744	2.96341	1.95234	2.09944	2.41255	0	2.82816	1.4123	1.11526	0.408535	1.81197	0.506004	1.05802	0.388376	1.37493	1.56464	2.6546	1.63038	0.690079	1.43206	0.336951	0.954291	0	0.504488	0.361537
chr1_128013908_128014285	chr1	128013909	128014285	+	intron (NM_027678, intron 8 of 20)	88374	Zranb3	zinc finger, RAN-binding domain containing 3	protein-coding	9.05508	10.0047	9.63927	7.91753	9.1315	8.43906	11.5244	10.0871	9.23753	13.9928	10.3717	15.8377	8.94459	9.4797	9.39632	10.8718	10.1201	9.52216	2.71863	2.74985	2.81636	3.31825	3.26077	3.4504	0.716029	2.02171	0.477146	2.3833	2.01795	3.61537
chr1_128016080_128016433	chr1	128016081	128016433	+	intron (NM_027678, intron 7 of 20)	86214	Zranb3	zinc finger, RAN-binding domain containing 3	protein-coding	7.5459	10.0047	12.1759	10.1168	7.68968	12.8595	11.5244	13.6664	12.5966	9.6502	6.91443	9.61573	10.8277	10.595	13.0731	14.4957	13.1561	12.1672	1.16513	1.03119	1.25171	1.99095	2.28254	4.83056	0.358014	0.336951	1.43144	1.58887	3.53142	1.44615
chr1_128020550_128020618	chr1	128020551	128020618	+	intron (NM_027678, intron 6 of 20)	81887	Zranb3	zinc finger, RAN-binding domain containing 3	protein-coding	1.00612	0.833728	1.52199	1.75945	0.480605	1.60744	1.64634	1.62695	0	1.44753	2.88101	1.69689	0.941536	2.23052	1.22561	0.603988	2.53002	2.11603	0.776752	0	0	0	0	0.34504	0	0	0	0	0	0
chr1_128044348_128044435	chr1	128044349	128044435	+	intron (NM_027678, intron 3 of 20)	58079	Zranb3	zinc finger, RAN-binding domain containing 3	protein-coding	2.01224	0	1.01466	1.31959	0.96121	1.20558	1.31707	0.650779	0.419888	0.48251	1.72861	1.69689	3.29538	1.67289	0.817071	0.603988	1.01201	1.05802	0.388376	0	0	0	0	0.34504	0.358014	0.336951	0.477146	0	0	0
chr1_128080633_128080727	chr1	128080634	128080727	+	intron (NM_027678, intron 2 of 20)	21791	Zranb3	zinc finger, RAN-binding domain containing 3	protein-coding	0.50306	2.91805	0	0.879726	0.96121	0.80372	1.64634	0.650779	0.839775	0.96502	1.15241	0.565631	1.4123	0.55763	0	0	0.506004	1.05802	0.388376	0.343731	0	0.331825	0.326077	0.34504	0	0	0	0.397217	0.504488	0.361537
chr1_128083781_128083864	chr1	128083782	128083864	+	intron (NM_027678, intron 2 of 20)	18648	Zranb3	zinc finger, RAN-binding domain containing 3	protein-coding	0.50306	0.416864	0.50733	1.75945	1.44182	0.80372	0.987804	0.650779	0.419888	2.41255	0.576203	2.26252	0.941536	2.23052	2.45121	0	2.02402	1.05802	0.776752	0	0	0.663651	1.30431	0.690079	0	0.673902	0.954291	0.397217	0	0.361537
chr1_128102408_128103919	chr1	128102409	128103919	+	promoter-TSS (NM_001285945)	-117	Zranb3	zinc finger, RAN-binding domain containing 3	protein-coding	91.0539	86.2908	85.2315	88.8523	73.5326	82.7831	92.195	95.6645	89.856	94.572	98.5307	93.8947	87.5629	108.738	100.091	99.6581	104.743	111.621	97.4824	87.9952	101.389	98.2203	97.823	99.3714	100.244	97.7158	102.586	106.454	106.952	92.1919
chr1_128243990_128244735	chr1	128243991	128244735	+	5' UTR (NM_026390, exon 1 of 13)	182	Ubxn4	UBX domain protein 4	protein-coding	39.7417	44.6044	33.4838	38.7079	46.6187	45.0083	42.1463	46.8561	42.8285	45.3559	41.4866	41.2911	54.6091	63.0121	54.3352	42.2792	60.2145	48.1398	52.8191	49.8411	51.3203	58.4013	50.2158	51.756	57.9983	55.9339	46.2831	58.3909	52.9713	50.2536
chr1_128314814_128314901	chr1	128314815	128314901	+	intron (NM_001081078, intron 2 of 16)	13460	Lct	lactase	protein-coding	1.50918	0.833728	0.50733	0.879726	0.96121	1.20558	0.329268	0.976168	0.839775	1.93004	0.576203	1.13126	0.941536	3.34578	0.817071	1.20798	1.01201	0.529009	0	0.343731	0.312929	0.663651	0	0	0.358014	0	0	0	0	0
chr1_128359342_128359974	chr1	128359343	128359974	+	promoter-TSS (NM_008567)	47	Mcm6	minichromosome maintenance complex component 6	protein-coding	26.6622	25.8456	28.9178	30.7904	25.9527	32.9525	23.378	28.6343	25.1933	27.5031	29.3863	19.7971	35.7784	37.3612	39.2194	33.8233	34.4083	35.9726	19.8072	16.8428	22.8438	22.2323	24.7818	22.7726	34.0114	29.3147	32.4459	35.7495	34.8097	27.1153
chr1_128372253_128372324	chr1	128372254	128372324	+	intron (NM_177445, intron 10 of 15)	-12584	Mcm6	minichromosome maintenance complex component 6	protein-coding	1.00612	0.416864	0.50733	0	0.480605	0.80372	0.987804	1.62695	0.419888	0	0	1.13126	0	0.55763	0	0.603988	0.506004	0	0	0	0.312929	0	0	0	0.716029	0.336951	0.477146	0.794434	0.504488	0
chr1_128372356_128372425	chr1	128372357	128372425	+	intron (NM_177445, intron 10 of 15)	-12686	Mcm6	minichromosome maintenance complex component 6	protein-coding	0	0.416864	0	0.879726	0	1.20558	0.987804	0	1.67955	1.44753	0.576203	0.565631	0	0.55763	0	0	0	0	0.388376	0.343731	0	0	0	0.34504	0	0.336951	0	0	0.504488	0.361537
chr1_128416698_128417689	chr1	128416699	128417689	+	exon (NM_145507, exon 1 of 4)	222	Dars	aspartyl-tRNA synthetase	protein-coding	48.2938	50.8574	39.5718	43.1066	39.8902	45.812	50.378	40.6737	51.6462	47.286	38.6056	44.6849	48.4891	39.5917	44.9389	50.131	47.5644	40.7337	36.8957	42.9664	47.2522	50.7693	47.2811	44.1651	41.8877	46.1623	48.1917	47.2688	44.8995	49.5306
chr1_128425857_128425925	chr1	128425858	128425925	+	Intergenic	-8475	Dars	aspartyl-tRNA synthetase	protein-coding	0.50306	0	0	0.439863	2.40303	0.80372	0	0.325389	0.419888	0	0	0	0.470768	0	0	0.603988	0	0.529009	0	0	0	0	0	0	0	0	0.477146	0	0	0
chr1_128436168_128436238	chr1	128436169	128436238	+	Intergenic	-18787	Dars	aspartyl-tRNA synthetase	protein-coding	1.50918	2.08432	0.50733	0.439863	0.96121	0.80372	0.658536	0.325389	0.419888	0	0.576203	1.13126	0	1.11526	0.408535	0.603988	1.01201	1.05802	0	0	0	0	0.326077	0	0	0.336951	0	0	0	0
chr1_128447239_128447602	chr1	128447240	128447602	+	Intergenic	-30005	Dars	aspartyl-tRNA synthetase	protein-coding	4.52754	5.41923	5.58063	4.39863	5.76726	3.61674	3.62195	2.92851	2.51933	1.93004	2.88101	1.13126	4.23691	2.78815	4.90243	2.41595	4.55404	5.29009	0.776752	1.03119	0.938786	0.331825	0.652153	1.38016	0.358014	1.68476	0.477146	0.397217	1.51347	0.723074
chr1_128447636_128447704	chr1	128447637	128447704	+	Intergenic	-30254	Dars	aspartyl-tRNA synthetase	protein-coding	0	0.416864	0.50733	1.75945	0	0.40186	0.987804	0.325389	0.839775	0	0	0.565631	0.470768	0.55763	0.408535	0	1.01201	0.529009	0	0	0.312929	0	0	0	0.358014	0	0	0	0.504488	0
chr1_128472605_128472673	chr1	128472606	128472673	+	Intergenic	-55223	Dars	aspartyl-tRNA synthetase	protein-coding	1.00612	0.833728	1.01466	2.19932	0	0.40186	0	0.976168	1.25966	0.48251	0.576203	0.565631	1.88307	2.23052	0.817071	1.20798	1.01201	2.11603	0	0	0	0.331825	0.652153	0	0	0.673902	0	0.397217	0	0
chr1_128472819_128472887	chr1	128472820	128472887	+	Intergenic	-55437	Dars	aspartyl-tRNA synthetase	protein-coding	0.50306	0.416864	0.50733	2.19932	0.480605	1.60744	0.658536	0.976168	0.419888	1.44753	0.576203	0	1.4123	0.55763	0.408535	0.603988	0.506004	0.529009	0	0	0	0	0	0	0.358014	0	0.477146	0.397217	0	0
chr1_128548304_128548498	chr1	128548305	128548498	+	Intergenic	43898	Cxcr4	chemokine (C-X-C motif) receptor 4	protein-coding	0.50306	1.25059	0.50733	2.63918	2.40303	3.61674	0	0.976168	1.25966	0.48251	1.15241	0.565631	0.941536	1.11526	0.817071	1.81197	4.04803	1.58703	0.388376	0	0.312929	0	0	0	0	0	0.954291	0.397217	0.504488	0
chr1_128561164_128561333	chr1	128561165	128561333	+	Intergenic	31050	Cxcr4	chemokine (C-X-C motif) receptor 4	protein-coding	2.01224	1.66746	1.01466	3.07904	1.44182	2.41116	0.329268	2.60312	1.25966	0.48251	0.576203	2.82816	0.470768	1.67289	1.63414	1.20798	2.02402	1.05802	0.388376	0	0	0.663651	0.326077	0.690079	0	0.336951	0.477146	0.397217	0	0
chr1_128590780_128591204	chr1	128590781	128591204	+	intron (NM_009911, intron 1 of 1)	1307	Cxcr4	chemokine (C-X-C motif) receptor 4	protein-coding	11.0673	15.8408	12.6833	15.8351	18.7436	15.2707	13.5	10.0871	13.0165	12.0627	11.5241	11.8783	20.7138	27.3239	16.75	21.7436	17.7101	14.8122	3.49538	4.12478	8.762	5.64103	6.84761	6.90079	11.4565	11.1194	15.7458	10.3276	13.1167	11.5692
chr1_128592099_128592238	chr1	128592100	128592238	+	intron (NM_009911, intron 1 of 1)	130	Cxcr4	chemokine (C-X-C motif) receptor 4	protein-coding	2.01224	3.75178	3.55131	2.63918	5.28666	6.83162	5.26829	3.90467	3.77899	3.86008	2.88101	2.82816	4.23691	2.78815	3.26828	3.62393	3.03602	2.11603	0.388376	1.03119	1.56464	0.995476	1.95646	1.7252	0.716029	0	1.43144	3.17773	2.01795	2.53076
chr1_128608263_128608404	chr1	128608264	128608404	+	Intergenic	-16035	Cxcr4	chemokine (C-X-C motif) receptor 4	protein-coding	1.00612	3.33491	2.02932	1.31959	0.96121	1.20558	0.987804	1.62695	0.839775	0.48251	1.72861	1.69689	0.470768	1.11526	0.408535	1.20798	1.51801	1.58703	0.776752	0.343731	0.625857	0.663651	0.326077	0.690079	0	1.01085	0	1.58887	0	0.361537
chr1_128614458_128614545	chr1	128614459	128614545	+	Intergenic	-22203	Cxcr4	chemokine (C-X-C motif) receptor 4	protein-coding	0.50306	2.50118	1.01466	0.879726	0.96121	0	0.658536	0.650779	0.419888	0	0	1.69689	0	0.55763	0.817071	0	0.506004	0	0.388376	0.687463	0	0.663651	0.326077	0	0	0.336951	0	0	0	0
chr1_12864422_12864493	chr1	12864423	12864493	+	Intergenic	126677	Slco5a1	solute carrier organic anion transporter family, member 5A1	protein-coding	0.50306	1.66746	2.53665	1.75945	0.96121	0.80372	1.31707	1.95234	0.839775	0.96502	1.15241	1.13126	0.470768	0	0.408535	1.81197	0.506004	1.58703	0	0	1.25171	0.663651	1.30431	0.690079	0.358014	0	0	0.397217	0.504488	0.723074
chr1_12865118_12865613	chr1	12865119	12865613	+	Intergenic	125769	Slco5a1	solute carrier organic anion transporter family, member 5A1	protein-coding	12.5765	10.8385	7.60995	9.23712	8.65089	11.2521	14.1585	6.50779	10.9171	9.16769	11.5241	11.8783	9.88613	6.69156	13.4817	15.0997	11.1321	15.3413	9.32103	8.93702	13.143	8.95928	11.7388	13.1115	11.0984	12.4672	7.15719	6.35547	8.5763	10.8461
chr1_128675623_128675720	chr1	128675624	128675720	+	Intergenic	-83373	Cxcr4	chemokine (C-X-C motif) receptor 4	protein-coding	0	0.416864	1.52199	0.879726	1.92242	1.20558	0.329268	0.325389	0.839775	0.48251	0	0	0.941536	1.11526	0.408535	0.603988	0.506004	3.17405	0	0.343731	0	0	0	0	0.358014	0.673902	1.43144	0	1.51347	0.361537
chr1_128696062_128696178	chr1	128696063	128696178	+	Intergenic	-103821	Cxcr4	chemokine (C-X-C motif) receptor 4	protein-coding	1.00612	0.416864	0	1.75945	0	1.60744	0.658536	0	0.419888	0.48251	0.576203	0.565631	2.35384	1.67289	2.85975	0.603988	2.53002	0.529009	0	0	0	0	0	0	0.716029	0	0	0.397217	0	0
chr1_128705085_128705562	chr1	128705086	128705562	+	Intergenic	-113025	Cxcr4	chemokine (C-X-C motif) receptor 4	protein-coding	8.04896	12.0891	11.1613	10.1168	10.5733	13.2614	11.1951	12.0394	12.5966	13.5103	9.21925	9.61573	10.3569	10.595	10.6219	12.6838	14.6741	12.1672	3.10701	5.84343	3.44221	1.65913	3.58684	6.21072	7.16029	7.74987	6.20289	3.57495	6.05386	4.33844
chr1_128712739_128713246	chr1	128712740	128713246	+	Intergenic	-120694	Cxcr4	chemokine (C-X-C motif) receptor 4	protein-coding	18.1102	19.5926	17.2492	14.0756	16.8212	22.1023	18.1097	17.8964	16.7955	14.4753	17.8623	15.8377	15.5353	22.3052	19.6097	19.3276	22.7702	21.6894	5.04889	8.59329	5.00686	5.64103	4.23899	6.55575	5.37022	4.71731	7.15719	5.95825	7.56733	3.61537
chr1_128721988_128722525	chr1	128721989	128722525	+	Intergenic	-129958	Cxcr4	chemokine (C-X-C motif) receptor 4	protein-coding	23.1408	20.4263	26.8885	28.5911	18.7436	28.1302	24.0366	27.3327	28.9723	22.1955	25.3529	31.1097	21.1846	25.0933	33.0914	26.5755	30.8662	32.7985	7.37915	9.96821	6.5715	9.62293	9.45622	4.83056	15.7526	12.1302	8.11148	7.1499	8.07181	7.23074
chr1_128724784_128724856	chr1	128724785	128724856	+	Intergenic	-132521	Cxcr4	chemokine (C-X-C motif) receptor 4	protein-coding	0	0.416864	0.50733	1.31959	1.44182	0.80372	0.658536	1.30156	0	0	0	0	0.470768	0.55763	0	0	0	0.529009	0	0.343731	0	0	0.326077	0.690079	0.358014	0	0	0	0	0.361537
chr1_128724880_128725010	chr1	128724881	128725010	+	Intergenic	-132646	Cxcr4	chemokine (C-X-C motif) receptor 4	protein-coding	1.00612	1.66746	1.52199	2.19932	3.36424	2.81302	1.97561	1.30156	1.67955	1.93004	2.30481	2.26252	3.29538	1.67289	1.63414	1.20798	1.51801	5.29009	0.776752	0.687463	0.312929	0.331825	0	0	0.358014	0.336951	1.90858	1.98608	0.504488	0.361537
chr1_128746601_128746672	chr1	128746602	128746672	+	Intergenic	-154338	Cxcr4	chemokine (C-X-C motif) receptor 4	protein-coding	0.50306	0	0	1.31959	0.480605	0.80372	0.987804	0.325389	0.419888	0.48251	0.576203	0	1.88307	2.78815	0.408535	1.81197	0	0	0	0	0	0	0	0	0.358014	0.673902	0	0	0	0.361537
chr1_128750012_128750283	chr1	128750013	128750283	+	Intergenic	-157849	Cxcr4	chemokine (C-X-C motif) receptor 4	protein-coding	4.02448	2.91805	5.58063	0.439863	0.480605	1.60744	6.25609	3.90467	3.3591	2.41255	4.60962	5.09068	0	0.55763	1.22561	3.01994	1.01201	0	0.388376	0.343731	0	0	0	0	0	0	0.477146	0	0	0
chr1_12875551_12875732	chr1	12875552	12875732	+	intron (NM_172841, intron 8 of 8)	115493	Slco5a1	solute carrier organic anion transporter family, member 5A1	protein-coding	1.00612	0.833728	0.50733	1.31959	2.88363	2.0093	0.658536	0.325389	2.51933	0.48251	1.15241	1.69689	1.88307	0.55763	0.817071	1.20798	0.506004	2.64504	0.388376	0	0.312929	0.331825	0	0	0	0.336951	0.477146	0	0	1.44615
chr1_128810972_128811151	chr1	128810973	128811151	+	Intergenic	-218763	Cxcr4	chemokine (C-X-C motif) receptor 4	protein-coding	1.00612	2.50118	2.02932	2.63918	3.36424	2.0093	1.97561	0.325389	1.25966	0.96502	1.72861	1.69689	0.941536	1.67289	1.22561	0	1.01201	2.11603	1.5535	2.40612	0.625857	0.663651	0.97823	0.690079	0.358014	0	0.954291	0.794434	0	1.08461
chr1_128832483_128832880	chr1	128832484	128832880	+	Intergenic	-240383	Cxcr4	chemokine (C-X-C motif) receptor 4	protein-coding	12.5765	10.4216	11.6686	9.67699	10.5733	12.8595	11.1951	11.0632	9.65742	9.16769	12.1003	11.8783	10.3569	8.36444	9.39632	7.24786	8.09606	7.40612	2.33026	3.43731	5.31979	4.31373	2.60861	1.03512	5.72823	5.05427	3.81717	7.94434	3.53142	5.78459
chr1_128875401_128875496	chr1	128875402	128875496	+	Intergenic	-283150	Cxcr4	chemokine (C-X-C motif) receptor 4	protein-coding	2.01224	3.33491	1.52199	1.75945	1.44182	1.60744	1.64634	2.27773	1.67955	1.44753	2.30481	1.13126	1.4123	1.11526	0.817071	1.81197	1.51801	0	0.388376	0	0	0.331825	0	0.34504	0.358014	0.336951	0	0.397217	0	0.361537
chr1_12958663_12958733	chr1	12958664	12958733	+	intron (NM_172841, intron 1 of 8)	32437	Slco5a1	solute carrier organic anion transporter family, member 5A1	protein-coding	0.50306	2.08432	0.50733	0	0	0.40186	0	0.325389	0.419888	0.48251	0	0	0.941536	0.55763	0.408535	1.81197	0.506004	1.05802	0	0	0.312929	0	0.652153	0.690079	0	0.336951	0.477146	0	0	0
chr1_129624647_129624812	chr1	129624648	129624812	+	intron (NM_172485, intron 4 of 27)	351426	Thsd7b	thrombospondin, type I, domain containing 7B	protein-coding	3.01836	3.75178	3.55131	1.31959	0.480605	2.81302	0.658536	1.62695	1.67955	0.96502	1.72861	2.26252	1.88307	0	0.817071	1.81197	0.506004	1.05802	0	0	0	0	0	0	0	0	0.954291	0	0	0
chr1_12966997_12967067	chr1	12966998	12967067	+	intron (NM_172841, intron 1 of 8)	24103	Slco5a1	solute carrier organic anion transporter family, member 5A1	protein-coding	0	2.08432	0	0	0	0	0	0	0	0.48251	0	0	0	0	0	0	0	0	0	0	0	0.331825	0	0	0	0	0	0.794434	0	0
chr1_12983260_12983535	chr1	12983261	12983535	+	intron (NM_172841, intron 1 of 8)	7737	Slco5a1	solute carrier organic anion transporter family, member 5A1	protein-coding	7.5459	7.92042	7.10262	6.15808	9.6121	6.42976	7.24389	6.83318	5.45854	6.75514	6.33823	7.3532	4.70768	7.24919	8.17071	9.05983	5.56604	6.87711	3.88376	4.46851	6.88443	6.30468	5.86938	5.86568	2.86411	4.38036	3.34002	6.35547	3.02693	2.8923
chr1_129843391_129843461	chr1	129843392	129843461	+	intron (NM_172485, intron 12 of 27)	570122	Thsd7b	thrombospondin, type I, domain containing 7B	protein-coding	1.00612	2.08432	1.01466	0	0	0.40186	0.329268	0	0.419888	0.96502	0.576203	0	0	0	0.817071	0	0	0	0	0	0	0	0	0	0	0	0	0.397217	0	0
chr1_129843564_129843690	chr1	129843565	129843690	+	intron (NM_172485, intron 12 of 27)	570323	Thsd7b	thrombospondin, type I, domain containing 7B	protein-coding	2.01224	1.66746	0.50733	0.879726	2.88363	0.80372	1.97561	2.60312	0.419888	1.93004	1.72861	1.13126	0	0.55763	0.817071	1.81197	0.506004	2.64504	0	0	0	0	0.326077	0	0	0	0	0	0	0
chr1_12991086_12991198	chr1	12991087	12991198	+	promoter-TSS (NM_172841)	-7	Slco5a1	solute carrier organic anion transporter family, member 5A1	protein-coding	2.01224	0.833728	2.53665	1.75945	2.40303	2.0093	1.31707	1.95234	1.67955	1.93004	0	5.09068	1.88307	0	1.22561	1.81197	3.03602	2.64504	0.776752	0.343731	0.938786	0.995476	0.97823	0	1.07404	0.336951	0.477146	0.794434	2.52244	1.44615
chr1_12991616_12991733	chr1	12991617	12991733	+	promoter-TSS (NM_172841)	-540	Slco5a1	solute carrier organic anion transporter family, member 5A1	protein-coding	1.50918	3.33491	1.01466	4.83849	2.40303	3.21488	1.31707	2.60312	1.67955	2.41255	0.576203	2.26252	0.941536	1.11526	2.04268	3.01994	2.02402	0	1.5535	0.343731	1.25171	1.65913	1.30431	1.7252	1.07404	1.01085	0	1.19165	1.00898	0.723074
chr1_13012635_13012932	chr1	13012636	13012932	+	Intergenic	-21649	Slco5a1	solute carrier organic anion transporter family, member 5A1	protein-coding	6.53978	5.8361	4.05864	7.47767	8.17029	12.0558	7.90243	6.50779	5.87843	5.79012	5.76203	7.3532	6.59075	10.0373	8.98778	10.2678	10.6261	11.6382	3.10701	4.12478	3.12929	1.65913	4.56507	3.10536	4.29617	7.41292	3.81717	4.7666	1.00898	1.44615
chr1_130192806_130192874	chr1	130192807	130192874	+	intron (NM_172485, intron 25 of 27)	230203	Cd55b	CD55 molecule, decay accelerating factor for complement B	protein-coding	0	0.416864	1.01466	2.19932	0.480605	2.41116	0.987804	0	0	0.96502	0.576203	0	1.4123	0	0.408535	0	0	0	0	0	0.312929	0	0	0	0	0	0	0	0	0
chr1_13029338_13029668	chr1	13029339	13029668	+	Intergenic	-38368	Slco5a1	solute carrier organic anion transporter family, member 5A1	protein-coding	6.53978	6.25296	3.55131	5.71822	8.17029	9.24278	6.91463	6.1824	6.7182	4.34259	5.76203	5.09068	7.53229	10.595	6.53657	7.85185	7.08406	7.40612	2.33026	2.06239	3.44221	3.9819	3.58684	3.4504	2.14809	3.03256	3.34002	2.3833	2.01795	3.25383
chr1_130387376_130387558	chr1	130387377	130387558	+	Intergenic	35576	Cd55b	CD55 molecule, decay accelerating factor for complement B	protein-coding	4.02448	0.833728	4.56597	3.07904	3.36424	3.21488	2.30488	0.650779	1.67955	0.96502	1.15241	2.26252	3.29538	5.01867	2.04268	3.62393	2.53002	2.64504	0	0	0	0	0.326077	0	0	0	0	0	0	0
chr1_130462300_130463005	chr1	130462301	130463005	+	promoter-TSS (NM_010016)	91	Cd55	CD55 molecule, decay accelerating factor for complement	protein-coding	18.1102	16.2577	19.2785	18.9141	19.2242	18.4856	13.1707	19.198	14.6961	13.5103	14.4051	16.9689	15.5353	12.2679	15.1158	12.0798	13.1561	15.8703	3.10701	1.03119	3.12929	4.64555	3.58684	3.79544	2.5061	2.02171	3.34002	2.3833	4.5404	1.80768
chr1_130512981_130513050	chr1	130512982	130513050	+	Intergenic	-50272	Cd55	CD55 molecule, decay accelerating factor for complement	protein-coding	1.50918	1.66746	0	0.439863	1.44182	1.20558	0.329268	0	2.09944	0.96502	0.576203	0.565631	0.470768	0	0.408535	0	2.02402	0	0	0	0	0.331825	0	0	0	0	0	0	0	0
chr1_13052098_13052549	chr1	13052099	13052549	+	Intergenic	-61189	Slco5a1	solute carrier organic anion transporter family, member 5A1	protein-coding	11.0673	7.92042	8.62461	10.5567	10.5733	9.64464	9.2195	9.11091	10.0773	8.68518	5.18583	5.65631	8.47383	4.46104	5.31096	7.24786	7.59006	6.3481	5.43726	5.15597	10.0137	9.29111	8.47799	8.28095	6.44426	6.06512	5.72575	7.1499	9.58528	5.78459
chr1_130548263_130548424	chr1	130548264	130548424	+	Intergenic	81262	Zp3r	zona pellucida 3 receptor	protein-coding	3.52142	3.75178	2.53665	2.63918	4.32545	3.61674	5.92682	3.90467	3.77899	4.34259	1.72861	3.39379	2.35384	1.11526	0.817071	4.22792	1.01201	2.64504	2.33026	1.37493	2.1905	1.3273	1.63038	1.7252	0.716029	3.36951	2.86287	1.58887	1.00898	2.8923
chr1_130549779_130550082	chr1	130549780	130550082	+	Intergenic	79675	Zp3r	zona pellucida 3 receptor	protein-coding	6.03672	7.08669	4.56597	5.71822	5.28666	7.63534	6.91463	7.15857	7.55798	6.27263	9.21925	7.3532	5.17845	11.1526	7.76217	6.03988	5.06004	5.8191	6.99077	8.93702	11.8913	9.29111	8.15191	8.28095	8.23433	10.1085	10.9744	7.54712	8.5763	12.2923
chr1_130550418_130550491	chr1	130550419	130550491	+	Intergenic	79151	Zp3r	zona pellucida 3 receptor	protein-coding	1.00612	2.91805	1.52199	1.75945	2.40303	3.61674	2.63414	1.95234	1.25966	0.96502	0.576203	0.565631	0.941536	0	1.63414	2.41595	1.51801	2.11603	0.776752	2.40612	2.1905	2.32278	1.30431	2.76032	2.14809	3.70646	1.43144	0.397217	0.504488	1.80768
chr1_130550829_130551039	chr1	130550830	130551039	+	Intergenic	78672	Zp3r	zona pellucida 3 receptor	protein-coding	2.01224	3.33491	1.52199	2.19932	2.88363	2.41116	3.95121	0.976168	3.3591	2.41255	2.88101	2.26252	1.4123	4.46104	1.22561	1.81197	2.02402	3.17405	3.88376	7.56209	1.87757	3.31825	5.5433	3.79544	4.65419	7.07597	3.81717	2.3833	2.52244	1.44615
chr1_130551532_130551639	chr1	130551533	130551639	+	Intergenic	78020	Zp3r	zona pellucida 3 receptor	protein-coding	2.01224	2.50118	0	2.19932	2.40303	1.20558	1.31707	2.92851	0.419888	0.48251	0.576203	0	2.35384	1.67289	1.63414	1.81197	1.51801	1.05802	1.5535	1.71866	0.938786	1.65913	0.97823	2.07024	3.93816	4.04341	2.86287	1.98608	0.504488	1.80768
chr1_130576096_130576180	chr1	130576097	130576180	+	TTS (NM_009581)	53468	Zp3r	zona pellucida 3 receptor	protein-coding	1.00612	0.416864	1.01466	0.879726	2.40303	1.20558	0.329268	0.650779	0.419888	1.93004	0	0.565631	0.470768	1.11526	0.817071	3.01994	2.02402	1.58703	0.388376	0	0.312929	0.995476	0.326077	0	0.358014	0	0	0.397217	0	0.361537
chr1_130633847_130634293	chr1	130633848	130634293	+	Intergenic	-4464	Zp3r	zona pellucida 3 receptor	protein-coding	7.5459	7.92042	10.1466	7.91753	5.76726	10.4484	7.90243	7.48396	7.55798	4.34259	6.91443	5.65631	6.11999	5.5763	3.67682	4.22792	4.04803	3.17405	3.49538	2.40612	2.50343	2.32278	4.23899	5.1756	3.58014	2.02171	3.34002	3.57495	2.52244	5.06152
chr1_130636123_130636271	chr1	130636124	130636271	+	3' UTR (NM_007576, exon 10 of 10)	-6591	Zp3r	zona pellucida 3 receptor	protein-coding	0.50306	2.08432	4.56597	1.75945	1.44182	0.80372	0.658536	1.95234	0.839775	0.48251	0.576203	1.69689	1.4123	1.67289	0.817071	0.603988	2.53002	1.58703	0.388376	0.687463	0.625857	0.663651	0	0	0	0.673902	0	0.794434	0.504488	0
chr1_130692013_130692150	chr1	130692014	130692150	+	TTS (NM_008825)	-10511	C4bp-ps1	complement component 4 binding protein, pseudogene 1	pseudo	1.50918	3.33491	4.05864	0.439863	0.96121	2.0093	1.64634	2.27773	0.419888	2.41255	1.15241	2.26252	1.4123	2.78815	1.22561	0.603988	1.01201	2.11603	0.388376	0.687463	0.625857	1.3273	0.652153	0.690079	0.358014	0.673902	0.954291	0.397217	0.504488	0
chr1_130715557_130716257	chr1	130715558	130716257	+	promoter-TSS (NM_008825)	-86	Pfkfb2	6-phosphofructo-2-kinase/fructose-2,6-biphosphatase 2	protein-coding	31.6928	27.0962	34.4985	28.5911	30.7587	35.7655	32.9268	32.8643	28.1325	31.3631	33.996	28.8472	30.5999	31.7849	32.6828	39.8632	35.9263	34.3856	34.1771	31.2796	38.1773	32.5189	34.238	38.2994	39.0236	34.369	34.3545	38.53	40.8636	39.046
chr1_130716923_130717087	chr1	130716924	130717087	+	promoter-TSS (NM_178691)	-322	Yod1	YOD1 deubiquitinase	protein-coding	5.53366	6.25296	7.10262	6.15808	4.32545	6.42976	5.92682	5.85701	5.03865	4.34259	4.60962	5.09068	6.11999	3.34578	3.67682	6.64387	3.03602	2.11603	3.49538	2.40612	7.19736	5.64103	2.60861	5.52064	6.08624	2.02171	2.86287	4.7666	3.02693	4.33844
chr1_130717132_130717311	chr1	130717133	130717311	+	promoter-TSS (NM_178691)	-105	Yod1	YOD1 deubiquitinase	protein-coding	5.53366	5.00237	3.55131	2.19932	3.36424	2.0093	4.28048	2.92851	1.67955	2.89506	4.03342	2.82816	0.470768	1.67289	2.04268	3.01994	3.03602	3.70306	0.776752	2.40612	5.31979	6.30468	5.21722	3.4504	3.22213	3.03256	3.34002	2.78052	3.02693	5.78459
chr1_130717321_130717800	chr1	130717322	130717800	+	exon (NM_178691, exon 1 of 2)	234	Yod1	YOD1 deubiquitinase	protein-coding	21.1285	20.4263	13.6979	21.9932	22.1078	22.1023	25.0244	23.7534	21.4143	19.3004	29.3863	23.7565	17.4184	18.9594	22.4694	17.5157	17.7101	19.5733	19.8072	23.7175	27.8506	25.8824	23.4775	25.5329	26.135	21.2279	28.6287	31.7773	30.2693	26.0307
chr1_130730568_130730732	chr1	130730569	130730732	+	Intergenic	-1326	AA986860	expressed sequence AA986860	protein-coding	0.50306	0.416864	0	0	0.480605	2.0093	2.63414	0.325389	1.25966	2.41255	1.72861	0	3.29538	1.11526	1.22561	1.81197	1.01201	1.05802	0.776752	0.687463	0.938786	0.663651	1.30431	0.690079	0	1.3478	0.954291	0	1.00898	0.361537
chr1_130820677_130820922	chr1	130820678	130820922	+	Intergenic	-5884	Pigr	polymeric immunoglobulin receptor	protein-coding	0	0	0.50733	0.439863	0	0.40186	0.329268	0.325389	0	0.48251	0	1.69689	0	0.55763	0.408535	0.603988	0	0	4.66051	6.5309	2.50343	3.65008	3.91292	4.14048	2.5061	4.38036	1.43144	3.57495	2.01795	5.06152
chr1_130838450_130838522	chr1	130838451	130838522	+	intron (NM_011082, intron 2 of 10)	11802	Pigr	polymeric immunoglobulin receptor	protein-coding	0.50306	1.25059	0.50733	0.879726	0.480605	0.40186	1.31707	0.325389	0	0.96502	0.576203	0.565631	1.88307	0.55763	0.408535	0	0.506004	0.529009	0.388376	0.343731	0.625857	0	1.63038	0.690079	0.716029	0	0.477146	0	0	0
chr1_130918420_130918525	chr1	130918421	130918525	+	Intergenic	-7177	Il20	interleukin 20	protein-coding	3.01836	1.25059	1.52199	1.31959	0	0.80372	1.97561	0.650779	1.25966	1.44753	1.72861	1.13126	2.35384	1.11526	1.63414	1.20798	0.506004	0.529009	0.388376	0.343731	0	0	0.652153	0.34504	0.716029	0.673902	0	0.397217	0	1.08461
chr1_130918670_130918904	chr1	130918671	130918904	+	Intergenic	-7491	Il20	interleukin 20	protein-coding	6.53978	5.8361	5.58063	3.95877	6.24787	3.61674	4.60975	3.90467	5.45854	6.27263	7.49064	6.78757	7.06152	8.36444	6.9451	5.4359	6.07205	4.76108	4.27214	4.81224	2.81636	1.65913	4.23899	5.1756	6.08624	2.69561	5.2486	3.97217	3.53142	3.61537
chr1_130926635_130926705	chr1	130926636	130926705	+	Intergenic	12571	Il19	interleukin 19	protein-coding	1.00612	2.08432	0	0.439863	0.96121	0.40186	0.658536	0.650779	0.419888	0	0.576203	0.565631	1.4123	1.11526	0.817071	0.603988	0.506004	0	0.388376	0	0	0	0.97823	0	0.358014	0.336951	0.954291	0.397217	0.504488	0
chr1_130979557_130979804	chr1	130979558	130979804	+	Intergenic	-40164	Il10	interleukin 10	protein-coding	3.01836	5.41923	3.55131	7.91753	3.84484	7.23348	3.29268	6.50779	2.93921	3.37757	4.60962	5.09068	3.29538	2.23052	6.12803	4.22792	5.06004	2.64504	2.71863	4.12478	5.63272	3.31825	3.58684	5.1756	2.5061	4.71731	2.86287	5.16382	3.53142	1.80768
chr1_130987553_130987676	chr1	130987554	130987676	+	Intergenic	-32230	Il10	interleukin 10	protein-coding	2.5153	1.66746	0.50733	0.879726	1.44182	0.40186	0.987804	0.650779	0.839775	0.96502	0.576203	2.26252	1.4123	1.11526	1.22561	1.20798	3.03602	2.11603	0.776752	0.687463	0.625857	0.663651	1.63038	1.03512	0.358014	0.336951	0.954291	0.397217	1.00898	0.723074
chr1_131021008_131021242	chr1	131021009	131021242	+	intron (NM_010548, intron 2 of 4)	1280	Il10	interleukin 10	protein-coding	8.55202	9.17101	12.1759	7.47767	11.0539	8.43906	7.24389	7.15857	10.4972	14.9578	9.21925	10.747	10.3569	6.13393	9.80485	9.66381	8.60207	6.87711	7.37915	7.21836	5.63272	6.30468	6.84761	5.1756	6.08624	10.1085	7.15719	6.75269	7.06284	7.95381
chr1_131025901_131025974	chr1	131025902	131025974	+	TTS (NM_010548)	6093	Il10	interleukin 10	protein-coding	0.50306	0.833728	0.50733	1.31959	1.92242	0.40186	0.329268	0.976168	0.839775	0.96502	1.72861	1.13126	1.88307	0.55763	2.04268	0	3.54203	2.11603	0.388376	0	0.312929	0.331825	0	0.690079	0.716029	0.336951	1.43144	0	0.504488	0.361537
chr1_131030422_131030490	chr1	131030423	131030490	+	Intergenic	10611	Il10	interleukin 10	protein-coding	0	0.833728	2.02932	0.439863	0	0	0.329268	0.325389	0	0.48251	0	0	0.470768	0	0.408535	0	0	0	0.388376	0	0	0	0.326077	0.34504	0.358014	0	0	0	0	0
chr1_131038228_131038299	chr1	131038229	131038299	+	Intergenic	18419	Il10	interleukin 10	protein-coding	1.00612	0.833728	0.50733	0.879726	0.480605	1.20558	0.329268	0	0	0.48251	1.15241	0	0.941536	2.23052	0.817071	0.603988	1.01201	0.529009	0.388376	0.343731	0.625857	0.331825	0.326077	0	0	1.01085	0	1.58887	0.504488	0
chr1_131050782_131050888	chr1	131050783	131050888	+	Intergenic	30990	Il10	interleukin 10	protein-coding	1.50918	0	7.10262	1.31959	0.96121	0.80372	0.987804	1.30156	0.839775	0	0.576203	1.13126	1.4123	1.67289	0	0.603988	0.506004	0.529009	0.776752	1.37493	1.56464	0.663651	0.652153	0.34504	1.07404	0.336951	0.477146	0.794434	1.00898	0.361537
chr1_131052490_131052744	chr1	131052491	131052744	+	Intergenic	32772	Il10	interleukin 10	protein-coding	5.53366	5.00237	3.04398	2.19932	4.80605	2.81302	4.93902	4.55545	6.29832	6.27263	6.91443	4.52505	5.64922	5.5763	4.49389	4.22792	3.03602	3.70306	9.32103	10.3119	7.82322	8.95928	11.7388	13.1115	7.16029	11.1194	6.68004	11.1221	8.07181	9.7615
chr1_131052840_131053561	chr1	131052841	131053561	+	TTS (NM_008551)	33356	Il10	interleukin 10	protein-coding	28.6744	18.342	31.9618	25.9519	32.2005	26.9246	30.6219	31.2374	29.812	32.3282	31.115	21.494	30.5999	34.0154	30.6402	38.0513	33.9023	27.5085	37.6725	40.5603	35.048	35.8371	29.999	35.5391	37.2335	36.7277	32.9231	36.9412	28.7558	27.1153
chr1_131060252_131060798	chr1	131060253	131060798	+	intron (NM_008551, intron 1 of 9)	37318	Mapkapk2	MAP kinase-activated protein kinase 2	protein-coding	13.5826	14.5902	15.2199	13.6358	14.4182	16.4763	15.4756	15.9441	11.7569	18.8179	12.6765	12.4439	16.4769	8.92207	12.2561	11.4758	12.1441	12.1672	14.7583	14.7805	18.1499	13.9367	16.956	18.6321	18.6167	18.5323	12.8829	14.2998	14.6302	17.7153
chr1_131062867_131062981	chr1	131062868	131062981	+	intron (NM_008551, intron 1 of 9)	34919	Mapkapk2	MAP kinase-activated protein kinase 2	protein-coding	2.01224	1.25059	1.52199	0.879726	1.44182	1.20558	1.97561	1.62695	2.93921	1.93004	0.576203	1.13126	0	2.23052	0	1.20798	0	0.529009	5.43726	3.43731	1.87757	2.6546	2.93469	0.690079	3.58014	3.36951	1.43144	1.98608	2.52244	1.08461
chr1_131068224_131068578	chr1	131068225	131068578	+	intron (NM_008551, intron 1 of 9)	29442	Mapkapk2	MAP kinase-activated protein kinase 2	protein-coding	9.05508	13.3396	13.6979	15.3952	10.0927	11.2521	9.2195	9.11091	8.81764	12.0627	10.3717	11.3126	9.41536	13.9407	10.2134	12.0798	12.1441	9.52216	10.8745	8.93702	5.94564	6.63651	11.0866	8.62599	13.2465	14.8258	11.4515	6.75269	8.5763	11.9307
chr1_131068782_131068858	chr1	131068783	131068858	+	intron (NM_008551, intron 1 of 9)	29023	Mapkapk2	MAP kinase-activated protein kinase 2	protein-coding	0	0	0.50733	0.439863	1.92242	0.80372	0.329268	0	0.419888	0.48251	0	0	0.941536	0	0	0	0	1.05802	0	1.03119	0	0	0	0	1.07404	1.68476	1.90858	0.397217	1.00898	2.8923
chr1_131072461_131072857	chr1	131072462	131072857	+	intron (NM_008551, intron 1 of 9)	25184	Mapkapk2	MAP kinase-activated protein kinase 2	protein-coding	12.0734	16.6746	15.2199	3.07904	2.88363	2.81302	16.1341	11.0632	12.1767	11.0977	11.5241	13.5751	3.29538	0.55763	2.45121	1.81197	2.02402	2.11603	8.54427	10.9994	6.5715	6.63651	8.15191	10.3512	3.22213	3.36951	1.43144	3.17773	2.52244	2.8923
chr1_131076199_131076313	chr1	131076200	131076313	+	intron (NM_008551, intron 1 of 9)	21587	Mapkapk2	MAP kinase-activated protein kinase 2	protein-coding	2.01224	2.50118	1.01466	1.75945	2.40303	1.60744	1.31707	1.95234	2.93921	6.27263	2.88101	2.26252	0.941536	0.55763	1.22561	2.41595	0	1.58703	1.16513	3.43731	1.25171	0.663651	1.95646	2.41528	1.07404	2.69561	1.90858	0.794434	1.00898	1.80768
chr1_131076655_131076804	chr1	131076656	131076804	+	intron (NM_008551, intron 1 of 9)	21113	Mapkapk2	MAP kinase-activated protein kinase 2	protein-coding	3.52142	1.25059	1.01466	0.439863	2.40303	2.81302	2.63414	3.57928	1.67955	2.41255	2.30481	2.82816	3.76614	2.78815	2.04268	2.41595	2.53002	6.3481	3.88376	2.74985	0.938786	1.65913	2.28254	2.07024	3.22213	4.04341	3.34002	1.19165	0.504488	2.53076
chr1_131083903_131084714	chr1	131083904	131084714	+	intron (NM_008551, intron 1 of 9)	13534	Mapkapk2	MAP kinase-activated protein kinase 2	protein-coding	32.1958	34.1828	34.4985	29.031	31.2393	35.7655	34.5731	26.3565	31.9115	32.8107	23.6243	31.1097	27.7753	34.0154	37.5853	32.6154	39.4683	33.3275	44.2749	53.6221	38.4902	36.5008	36.8466	41.4048	36.8755	40.4341	32.9231	29.7913	28.7558	34.7075
chr1_131096766_131097366	chr1	131096767	131097366	+	intron (NM_008551, intron 1 of 9)	777	Mapkapk2	MAP kinase-activated protein kinase 2	protein-coding	38.2326	31.6817	31.9618	28.1512	30.7587	33.7562	26.0122	28.6343	29.812	30.8806	26.5053	31.6753	33.8953	39.5917	33.0914	33.8233	27.3242	30.1535	31.8468	29.2172	34.1092	30.1961	35.8684	35.1941	34.7274	32.0104	24.3344	34.5579	39.8546	42.6614
chr1_131097526_131098005	chr1	131097527	131098005	+	promoter-TSS (NM_008551)	77	Mapkapk2	MAP kinase-activated protein kinase 2	protein-coding	17.6071	19.5926	19.2785	24.1925	18.263	29.3358	18.439	21.4757	18.0552	18.8179	16.7099	10.747	21.1846	36.8036	28.5975	30.1994	24.7942	20.6313	25.6328	25.0924	22.2179	20.5732	23.1514	20.3573	32.5793	32.3473	33.4002	30.9829	33.2962	27.4768
chr1_131103514_131103612	chr1	131103515	131103612	+	Intergenic	-5720	Mapkapk2	MAP kinase-activated protein kinase 2	protein-coding	1.50918	1.25059	0.50733	0.879726	3.84484	2.41116	1.31707	0.650779	0.839775	0.48251	0.576203	0	1.4123	1.11526	2.04268	1.81197	4.04803	1.05802	0	0	0.312929	0.995476	0.326077	0	0	0.336951	0.954291	0	1.00898	1.08461
chr1_131103633_131104295	chr1	131103634	131104295	+	Intergenic	-6121	Mapkapk2	MAP kinase-activated protein kinase 2	protein-coding	32.1958	31.6817	31.9618	35.189	25.9527	35.7655	26.6707	27.3327	37.37	31.8457	36.3008	39.0285	35.7784	40.1493	37.5853	36.2393	36.4323	44.4367	28.3515	30.9358	29.4153	30.1961	30.6512	32.0887	31.8633	36.0538	26.7202	35.7495	30.2693	35.0691
chr1_131110385_131111345	chr1	131110386	131111345	+	Intergenic	-13022	Mapkapk2	MAP kinase-activated protein kinase 2	protein-coding	45.7785	40.8527	35.5131	39.5877	39.8902	38.1767	41.4878	42.626	38.2098	41.4959	32.8436	52.6037	40.9568	39.5917	44.5304	51.339	52.6244	44.4367	57.4797	52.2472	54.4496	46.7874	46.6289	54.1712	73.3929	63.3468	44.3745	57.1992	61.0431	59.2921
chr1_131116037_131116211	chr1	131116038	131116211	+	Intergenic	-18281	Mapkapk2	MAP kinase-activated protein kinase 2	protein-coding	8.55202	9.17101	8.11728	12.756	11.5345	8.84092	6.58536	6.50779	9.65742	9.6502	9.21925	7.91883	9.41536	8.36444	8.17071	8.45584	11.6381	7.40612	5.43726	7.90582	7.82322	6.30468	7.49976	6.90079	8.95036	9.09768	10.4972	9.93042	9.58528	9.03842
chr1_131116509_131116581	chr1	131116510	131116581	+	Intergenic	-18702	Mapkapk2	MAP kinase-activated protein kinase 2	protein-coding	3.01836	1.25059	2.02932	0	0.96121	0.80372	1.64634	0.325389	0.419888	0.48251	1.15241	0	0.470768	0	0	0.603988	0.506004	0	0	0.343731	2.81636	0.663651	0.652153	1.03512	0	0	0.477146	0	0	0.361537
chr1_131135264_131135337	chr1	131135265	131135337	+	intron (NM_145508, intron 2 of 2)	2933	Dyrk3	dual-specificity tyrosine-(Y)-phosphorylation regulated kinase 3	protein-coding	1.50918	2.08432	2.02932	2.63918	2.88363	2.41116	2.63414	2.27773	1.25966	1.93004	3.45722	3.39379	3.29538	2.78815	2.45121	3.01994	0.506004	3.70306	1.94188	2.06239	2.81636	3.65008	3.26077	2.76032	2.86411	4.04341	2.38573	2.3833	3.02693	1.80768
chr1_131138035_131138689	chr1	131138036	131138689	+	promoter-TSS (NM_145508)	-128	Dyrk3	dual-specificity tyrosine-(Y)-phosphorylation regulated kinase 3	protein-coding	32.1958	30.8479	21.8152	29.9107	35.5648	38.1767	29.9634	31.5628	26.4529	29.4331	28.8101	34.5035	35.7784	28.4391	29.8231	25.3675	26.3122	23.2764	31.8468	34.3731	40.0549	36.8326	42.3899	33.1238	34.0114	37.7385	40.0802	36.1467	33.8007	40.4921
chr1_131146363_131146646	chr1	131146364	131146646	+	Intergenic	-6702	Eif2d	eukaryotic translation initiation factor 2D	protein-coding	8.55202	9.58787	9.13194	10.9966	7.20908	10.8502	6.25609	11.714	11.7569	5.30761	4.03342	5.65631	8.47383	5.01867	9.80485	11.4758	7.59006	8.99315	1.16513	2.74985	5.94564	2.32278	5.5433	4.48552	3.58014	3.70646	3.34002	6.35547	8.07181	3.61537
chr1_131153079_131153387	chr1	131153080	131153387	+	promoter-TSS (NM_010709)	26	Eif2d	eukaryotic translation initiation factor 2D	protein-coding	13.5826	9.17101	8.62461	10.1168	10.5733	10.0465	10.5366	9.11091	9.23753	7.72016	9.21925	13.5751	8.00306	12.2679	10.6219	11.4758	11.6381	11.1092	6.21402	7.90582	9.70079	7.63198	9.13014	9.31607	5.72823	8.08683	3.34002	11.5193	7.06284	6.14613
chr1_131174439_131174514	chr1	131174440	131174514	+	Intergenic	21270	Eif2d	eukaryotic translation initiation factor 2D	protein-coding	0	2.50118	0.50733	0.439863	0	0.40186	0	0.650779	0.839775	0.48251	0.576203	0	0.470768	1.11526	0.408535	0	1.51801	0	0.388376	2.06239	0.938786	0.331825	0.97823	1.03512	0.716029	0	1.90858	0.794434	1.51347	1.08461
chr1_131174525_131174645	chr1	131174526	131174645	+	Intergenic	21378	Eif2d	eukaryotic translation initiation factor 2D	protein-coding	1.00612	0.833728	0.50733	1.31959	0.480605	0.80372	0.329268	0.650779	0.839775	1.44753	0.576203	0.565631	1.88307	1.11526	0	1.20798	1.01201	0.529009	1.94188	1.37493	1.25171	0.995476	1.30431	1.03512	0.716029	0.336951	0	1.19165	2.01795	1.80768
chr1_131174657_131174767	chr1	131174658	131174767	+	Intergenic	21505	Eif2d	eukaryotic translation initiation factor 2D	protein-coding	0.50306	0.833728	0.50733	0	1.92242	0.40186	1.64634	1.62695	2.09944	1.44753	1.72861	2.26252	0	1.11526	0	1.20798	2.02402	1.58703	0.776752	4.46851	0.625857	1.3273	1.95646	1.03512	1.43206	0.673902	0.477146	0.397217	0.504488	1.44615
chr1_131175097_131175172	chr1	131175098	131175172	+	Intergenic	21928	Eif2d	eukaryotic translation initiation factor 2D	protein-coding	1.00612	0.416864	1.52199	1.31959	0.96121	1.20558	1.64634	0.325389	0	1.93004	0	0	0.941536	0	0.408535	0	0.506004	0.529009	1.94188	0.343731	2.1905	1.99095	1.95646	1.7252	1.07404	2.69561	1.90858	1.19165	0	3.25383
chr1_13117872_13117973	chr1	13117873	13117973	+	intron (NM_001081209, intron 6 of 7)	9240	Prdm14	PR domain containing 14	protein-coding	5.0306	1.25059	0.50733	0.879726	0.480605	0.80372	0.329268	0.325389	0.839775	1.44753	1.15241	0	0.941536	1.67289	2.04268	1.81197	0.506004	0	0	0	0.312929	0	0.326077	0	0	0.336951	0.477146	0.397217	0.504488	0.723074
chr1_131181728_131181960	chr1	131181729	131181960	+	intron (NM_001311094, intron 2 of 4)	18341	Rassf5	Ras association (RalGDS/AF-6) domain family member 5	protein-coding	11.0673	9.17101	15.2199	7.47767	10.5733	11.2521	9.2195	6.1824	6.29832	10.1327	7.49064	13.0095	7.53229	6.13393	9.80485	7.85185	6.07205	8.46414	8.1559	11.6869	10.6396	12.2775	11.4127	7.93591	12.5305	12.8041	13.3601	8.34155	13.1167	9.39996
chr1_131182002_131182073	chr1	131182003	131182073	+	intron (NM_001311094, intron 2 of 4)	18147	Rassf5	Ras association (RalGDS/AF-6) domain family member 5	protein-coding	1.00612	2.50118	1.01466	1.75945	0	0.80372	3.62195	1.62695	1.25966	0.48251	0	2.26252	0.941536	0.55763	0.817071	1.81197	1.01201	1.05802	0.388376	0.687463	1.56464	0.663651	1.63038	0.690079	1.79007	0.336951	0.954291	1.19165	1.00898	0.723074
chr1_131184387_131184633	chr1	131184388	131184633	+	intron (NM_001313731, intron 2 of 5)	15675	Rassf5	Ras association (RalGDS/AF-6) domain family member 5	protein-coding	11.5704	12.5059	10.1466	8.3574	5.28666	12.4577	9.87804	9.76168	13.0165	8.20267	13.2527	13.5751	11.2984	11.7102	11.8475	11.4758	13.1561	11.6382	12.0397	10.9994	11.2654	11.6139	15.6517	14.1466	13.6045	12.8041	13.3601	15.4915	8.07181	12.2923
chr1_131198499_131198579	chr1	131198500	131198579	+	intron (NM_001313731, intron 2 of 5)	1646	Rassf5	Ras association (RalGDS/AF-6) domain family member 5	protein-coding	4.52754	2.08432	2.53665	1.75945	5.28666	4.42046	3.62195	3.90467	0.839775	1.93004	4.60962	3.95942	4.23691	2.23052	3.26828	3.62393	1.51801	2.64504	1.16513	1.71866	5.31979	6.96833	3.58684	3.4504	1.79007	3.70646	5.72575	5.95825	6.05386	5.42305
chr1_131199185_131199700	chr1	131199186	131199700	+	intron (NM_001313731, intron 2 of 5)	742	Rassf5	Ras association (RalGDS/AF-6) domain family member 5	protein-coding	18.1102	19.5926	19.7859	18.4742	19.7048	21.2986	23.7073	19.5234	26.033	22.678	18.4385	26.5847	19.3015	22.8628	20.0182	19.9316	19.7342	17.9863	31.0701	24.7487	30.9799	31.1916	34.238	27.9482	27.5671	36.7277	35.7859	30.5857	37.3321	29.646
chr1_131199917_131200432	chr1	131199918	131200432	+	promoter-TSS (NM_001311094)	10	Rassf5	Ras association (RalGDS/AF-6) domain family member 5	protein-coding	32.1958	25.4287	28.4105	29.9107	31.2393	24.5134	32.2683	26.6819	27.7126	34.2582	28.8101	32.241	37.1907	38.4764	33.4999	34.4273	30.3602	38.6176	38.8376	47.0912	37.8644	40.1509	41.0856	41.4048	41.5297	47.8471	46.2831	42.5022	43.386	36.5152
chr1_131207573_131207856	chr1	131207574	131207856	+	intron (NM_001313731, intron 2 of 5)	-7530	Rassf5	Ras association (RalGDS/AF-6) domain family member 5	protein-coding	6.03672	4.16864	4.05864	5.71822	7.20908	6.0279	4.93902	3.57928	3.3591	4.8251	2.88101	3.39379	5.17845	2.78815	4.08535	3.01994	5.56604	3.70306	4.27214	5.15597	7.51029	5.97286	4.23899	6.21072	3.93816	4.38036	3.34002	8.73877	3.53142	3.61537
chr1_131219058_131219226	chr1	131219059	131219226	+	intron (NM_001313731, intron 1 of 5)	-18957	Rassf5	Ras association (RalGDS/AF-6) domain family member 5	protein-coding	1.00612	2.50118	2.02932	1.75945	0.96121	1.60744	1.64634	2.27773	0.839775	0.48251	1.15241	2.26252	2.82461	2.23052	2.04268	1.20798	1.01201	2.11603	0.388376	1.03119	0.625857	0.663651	0.97823	0.690079	0.716029	2.69561	0.477146	0	1.00898	0
chr1_131237001_131237083	chr1	131237002	131237083	+	intron (NM_001313731, intron 1 of 5)	8136	Rassf5	Ras association (RalGDS/AF-6) domain family member 5	protein-coding	0.50306	0.416864	0.50733	0	0	1.20558	0.329268	0.325389	0.839775	0.48251	0.576203	0	0.941536	0	0.408535	0	0	0.529009	0.776752	1.37493	0	0.331825	0.326077	0.34504	0.358014	0	0	0.794434	0	0.361537
chr1_131245553_131245629	chr1	131245554	131245629	+	promoter-TSS (NM_018750)	-413	Rassf5	Ras association (RalGDS/AF-6) domain family member 5	protein-coding	1.00612	3.33491	2.02932	1.31959	1.44182	2.0093	1.64634	2.60312	0.419888	0.96502	1.15241	1.69689	0	0	0.408535	0	1.51801	0.529009	0.776752	1.71866	2.1905	1.99095	1.30431	0.690079	2.5061	1.68476	1.43144	0.794434	0.504488	3.61537
chr1_13125231_13125336	chr1	13125232	13125336	+	exon (NM_001081209, exon 2 of 8)	1879	Prdm14	PR domain containing 14	protein-coding	2.5153	0.416864	1.52199	0.439863	0.96121	1.60744	1.97561	0.976168	0.839775	1.93004	0	1.13126	0.470768	0.55763	0.408535	1.20798	1.51801	1.58703	0	1.71866	3.44221	1.65913	0.652153	3.4504	1.07404	1.01085	0.954291	1.19165	3.02693	2.16922
chr1_131252601_131253161	chr1	131252602	131253161	+	Intergenic	-7703	Rassf5	Ras association (RalGDS/AF-6) domain family member 5	protein-coding	9.55814	9.58787	12.1759	13.6358	18.263	16.0744	9.54877	9.76168	9.23753	10.1327	9.79545	5.65631	11.2984	18.4018	14.7073	15.7037	18.7221	19.0443	3.88376	4.46851	3.75514	3.31825	4.56507	5.1756	9.30837	12.1302	8.58862	7.1499	8.5763	9.03842
chr1_131260353_131260684	chr1	131260354	131260684	+	intron (NM_019777, intron 16 of 21)	-15341	Rassf5	Ras association (RalGDS/AF-6) domain family member 5	protein-coding	8.55202	10.0047	9.13194	7.03781	6.72847	9.24278	8.89023	12.0394	7.13809	9.16769	8.06684	6.78757	9.88613	6.13393	6.9451	10.8718	6.57805	8.99315	6.99077	7.21836	6.25857	8.29563	8.15191	6.90079	7.5183	6.06512	8.58862	7.1499	6.05386	9.39996
chr1_131270148_131270605	chr1	131270149	131270605	+	intron (NM_019777, intron 10 of 21)	9186	Ikbke	inhibitor of kappaB kinase epsilon	protein-coding	12.0734	10.0047	9.63927	13.1959	16.8212	8.84092	10.2073	10.0871	11.337	6.75514	6.91443	8.48447	11.7692	7.80681	7.76217	11.4758	8.09606	11.1092	6.21402	9.28075	11.2654	10.2866	12.717	9.31607	10.3824	8.42378	7.63433	11.9165	12.1077	10.8461
chr1_13127183_13127265	chr1	13127184	13127265	+	promoter-TSS (NM_001081209)	-61	Prdm14	PR domain containing 14	protein-coding	0.50306	0	1.52199	0.439863	0.480605	1.20558	0.329268	0.976168	0.839775	0	0.576203	0	0	0	0	0.603988	0.506004	1.05802	1.16513	1.71866	0.625857	1.65913	0.652153	0.690079	0.358014	0	0	0	0.504488	0.361537
chr1_131282384_131282643	chr1	131282385	131282643	+	Intergenic	-2951	Ikbke	inhibitor of kappaB kinase epsilon	protein-coding	2.5153	1.25059	4.56597	2.19932	3.84484	4.0186	2.63414	1.95234	2.51933	3.86008	2.30481	2.82816	3.76614	4.46104	3.67682	2.41595	2.02402	3.17405	6.99077	8.59329	6.25857	7.63198	5.5433	7.59087	6.08624	9.77158	3.81717	6.35547	4.5404	5.78459
chr1_131287446_131287583	chr1	131287447	131287583	+	3' UTR (NM_001081011, exon 23 of 23)	-7952	Ikbke	inhibitor of kappaB kinase epsilon	protein-coding	0.50306	0.416864	1.01466	0.439863	0.480605	1.20558	1.31707	0.976168	0.419888	0.48251	2.30481	1.13126	0.941536	0	1.63414	0.603988	2.02402	0.529009	5.04889	1.03119	2.81636	2.6546	0.326077	4.14048	1.07404	2.69561	0.954291	1.98608	2.01795	4.33844
chr1_131300906_131301042	chr1	131300907	131301042	+	intron (NM_001081011, intron 18 of 22)	-21411	Ikbke	inhibitor of kappaB kinase epsilon	protein-coding	0	0.416864	0	1.31959	0	0.80372	0.987804	0.325389	0.839775	0	0	0	0.941536	1.11526	0.817071	1.20798	0	1.05802	0	0.687463	0.938786	0.663651	1.63038	0	0	1.01085	0	1.19165	1.00898	0
chr1_131310418_131310500	chr1	131310419	131310500	+	intron (NM_001081011, intron 18 of 22)	-30896	Ikbke	inhibitor of kappaB kinase epsilon	protein-coding	0.50306	0.416864	0	0.439863	0	0.40186	0.329268	0.650779	0.839775	0	0.576203	0	0.470768	0	0	0	0.506004	0.529009	0	1.37493	0.312929	0	0.326077	0.34504	0.358014	0	0.477146	0	0.504488	0
chr1_131318657_131318730	chr1	131318658	131318730	+	intron (NM_001081011, intron 16 of 22)	-39131	Ikbke	inhibitor of kappaB kinase epsilon	protein-coding	0	0.416864	1.01466	0	0	0.40186	0.987804	0.650779	0.419888	0	0.576203	1.69689	0	0.55763	0.408535	0	1.01201	0	0	0.343731	0.938786	1.3273	0.97823	1.38016	1.43206	1.68476	1.90858	0.397217	0.504488	0
chr1_131319765_131319870	chr1	131319766	131319870	+	intron (NM_001081011, intron 15 of 22)	-40255	Ikbke	inhibitor of kappaB kinase epsilon	protein-coding	1.00612	0.833728	1.52199	1.31959	1.92242	2.41116	0.658536	0.650779	2.09944	0.96502	4.03342	0.565631	0.941536	0.55763	0.408535	0.603988	1.01201	0.529009	0.388376	0.343731	0.312929	1.3273	0	0.690079	0.358014	0.673902	0	0	0.504488	0.361537
chr1_131335714_131335835	chr1	131335715	131335835	+	intron (NM_001081011, intron 11 of 22)	-56212	Ikbke	inhibitor of kappaB kinase epsilon	protein-coding	1.00612	0.833728	0	1.31959	0	0.40186	0.329268	0.325389	0.419888	0	0	0	0	0	0.817071	1.20798	0	0	1.16513	1.37493	0.625857	1.3273	0	1.03512	1.79007	3.70646	0.477146	0.794434	0.504488	1.44615
chr1_131339765_131340027	chr1	131339766	131340027	+	intron (NM_001081011, intron 10 of 22)	-60333	Ikbke	inhibitor of kappaB kinase epsilon	protein-coding	5.53366	5.8361	6.59529	7.91753	6.24787	7.63534	8.56096	7.80935	7.13809	6.75514	6.33823	7.3532	3.29538	6.69156	4.49389	7.24786	6.57805	3.70306	6.60239	8.24955	4.381	7.63198	4.23899	9.31607	5.72823	5.05427	4.77146	5.16382	6.05386	5.78459
chr1_13134451_13134604	chr1	13134452	13134604	+	Intergenic	-7365	Prdm14	PR domain containing 14	protein-coding	1.00612	2.08432	3.04398	1.75945	0.96121	0.80372	2.63414	0.650779	0.839775	1.93004	1.15241	0.565631	0.470768	1.11526	0.817071	2.41595	1.51801	1.05802	0	0	0	0	0	0.34504	0.716029	0.336951	0.954291	0	0	0
chr1_131345739_131345811	chr1	131345740	131345811	+	exon (NM_001081011, exon 9 of 23)	-66212	Ikbke	inhibitor of kappaB kinase epsilon	protein-coding	0	0	0.50733	1.31959	0.480605	0.80372	0.658536	0.325389	0.419888	0	1.15241	0.565631	1.88307	0.55763	0.408535	0.603988	0.506004	0	0.388376	0.687463	1.56464	0.663651	1.95646	2.76032	0.716029	0.336951	0.954291	0.397217	1.00898	1.80768
chr1_131349690_131349772	chr1	131349691	131349772	+	intron (NM_001081011, intron 7 of 22)	-70168	Ikbke	inhibitor of kappaB kinase epsilon	protein-coding	0	0	0.50733	0.439863	0.96121	1.20558	1.64634	0.650779	0.419888	0.96502	2.88101	0	0	0	1.22561	0	1.01201	1.58703	2.33026	2.74985	1.87757	2.32278	2.28254	2.07024	2.14809	1.01085	0	0.794434	0	1.80768
chr1_131360769_131361264	chr1	131360770	131361264	+	intron (NM_001081011, intron 5 of 22)	-81454	Ikbke	inhibitor of kappaB kinase epsilon	protein-coding	20.6255	14.5902	20.2932	17.1547	19.2242	16.4763	24.6951	21.1503	20.9944	21.7129	20.1671	24.8878	16.9477	15.6136	21.2438	18.7236	21.2522	17.4573	36.5073	29.2172	23.1567	27.2097	22.8254	27.6032	33.2953	37.4016	22.903	23.833	18.1616	24.946
chr1_131379261_131379409	chr1	131379262	131379409	+	intron (NM_001081011, intron 4 of 22)	-99772	Ikbke	inhibitor of kappaB kinase epsilon	protein-coding	4.52754	0.833728	2.02932	2.63918	1.92242	2.41116	1.31707	4.23006	0.419888	2.89506	4.03342	1.69689	1.88307	0	0	0	1.01201	1.58703	1.16513	1.37493	3.44221	1.3273	2.60861	1.7252	1.07404	2.35866	2.38573	4.36938	0.504488	1.80768
chr1_131384320_131384904	chr1	131384321	131384904	+	intron (NM_001081011, intron 4 of 22)	-105049	Ikbke	inhibitor of kappaB kinase epsilon	protein-coding	31.6928	27.9299	29.9325	32.9897	27.3945	32.1488	32.2683	31.8882	23.5137	30.8806	32.2674	27.7159	22.5969	24.5357	26.9633	24.7635	30.3602	24.8634	43.4981	51.216	38.4902	34.178	40.1074	45.2002	40.4556	44.1406	40.0802	34.5579	35.8187	36.8768
chr1_131397220_131397295	chr1	131397221	131397295	+	intron (NM_001081011, intron 4 of 22)	-117695	Ikbke	inhibitor of kappaB kinase epsilon	protein-coding	1.50918	0.416864	0	1.31959	2.40303	0.80372	0.658536	0.650779	1.25966	1.44753	0	0.565631	0.941536	0.55763	0	0	1.51801	0	0.776752	1.71866	1.25171	0.663651	0.652153	0.690079	1.07404	0.336951	0.477146	1.19165	3.53142	0.361537
chr1_131401774_131401843	chr1	131401775	131401843	+	intron (NM_001081011, intron 4 of 22)	-122246	Ikbke	inhibitor of kappaB kinase epsilon	protein-coding	0	0	0	0	0	0.40186	0	0.325389	0.419888	1.93004	0.576203	0	0	0	0	0	0	0	0	0	0	0	0.326077	0.690079	0	0	0.477146	0	1.00898	0.361537
chr1_131409825_131409933	chr1	131409826	131409933	+	intron (NM_001081011, intron 4 of 22)	117482	Srgap2	SLIT-ROBO Rho GTPase activating protein 2	protein-coding	1.00612	1.66746	0.50733	3.07904	1.44182	1.60744	1.64634	1.30156	0.419888	0.96502	1.72861	1.69689	3.29538	0	1.22561	1.81197	0.506004	0	1.94188	1.37493	2.50343	1.99095	2.60861	2.07024	1.79007	3.03256	2.86287	3.97217	1.51347	0.723074
chr1_131420881_131420953	chr1	131420882	131420953	+	intron (NM_001081011, intron 3 of 22)	106444	Srgap2	SLIT-ROBO Rho GTPase activating protein 2	protein-coding	0	1.25059	0	0	0	1.60744	0.658536	0.976168	0.419888	0	0	0	0.470768	0	0	0	0.506004	0	1.16513	1.03119	3.44221	1.3273	1.95646	1.03512	1.07404	1.01085	0.477146	0.794434	1.00898	1.80768
chr1_131423147_131423348	chr1	131423148	131423348	+	intron (NM_001081011, intron 3 of 22)	104113	Srgap2	SLIT-ROBO Rho GTPase activating protein 2	protein-coding	0.50306	0.833728	0.50733	0.879726	1.92242	1.60744	0.987804	1.95234	1.25966	0.48251	1.72861	2.26252	0.470768	0.55763	0.408535	1.81197	1.51801	1.05802	3.88376	3.78105	4.69393	5.64103	1.63038	3.79544	5.0122	1.68476	2.38573	2.3833	4.03591	2.53076
chr1_131427448_131427617	chr1	131427449	131427617	+	intron (NM_001081011, intron 3 of 22)	99828	Srgap2	SLIT-ROBO Rho GTPase activating protein 2	protein-coding	2.5153	3.33491	3.04398	4.39863	3.36424	4.0186	3.62195	3.90467	3.77899	5.79012	1.72861	3.95942	3.29538	3.90341	3.26828	5.4359	2.53002	2.64504	2.33026	4.12478	2.1905	3.65008	3.91292	1.7252	4.29617	4.38036	3.34002	4.36938	5.54937	5.78459
chr1_131431859_131432243	chr1	131431860	131432243	+	intron (NM_001081011, intron 3 of 22)	95310	Srgap2	SLIT-ROBO Rho GTPase activating protein 2	protein-coding	23.6438	17.0914	21.3079	15.8351	18.263	18.0837	21.0731	14.6425	18.4751	17.8529	19.0147	17.5346	17.8892	19.517	13.0731	13.2877	20.7462	15.8703	29.905	24.0612	22.8438	22.2323	20.8689	22.7726	18.6167	19.8801	23.3801	21.0525	22.702	19.8845
chr1_131436641_131436921	chr1	131436642	131436921	+	exon (NM_001081011, exon 3 of 23)	90580	Srgap2	SLIT-ROBO Rho GTPase activating protein 2	protein-coding	7.04284	8.33728	10.1466	11.4364	7.20908	14.8688	12.8414	7.80935	11.337	9.6502	7.49064	9.61573	9.88613	11.7102	8.17071	4.22792	9.10807	5.29009	9.7094	8.59329	8.44907	9.62293	11.7388	10.0062	7.16029	7.07597	5.72575	5.95825	5.04488	8.31535
chr1_131438571_131438878	chr1	131438572	131438878	+	intron (NM_001081011, intron 2 of 22)	88636	Srgap2	SLIT-ROBO Rho GTPase activating protein 2	protein-coding	8.55202	15.0071	11.1613	13.1959	14.4182	13.6632	13.8293	13.0156	16.7955	18.3354	14.4051	19.2315	17.4184	11.7102	14.2987	12.0798	15.6861	16.3993	19.0304	15.8116	18.7757	17.2549	16.956	15.8718	17.5427	22.5757	21.9487	21.8469	29.2603	17.7153
chr1_131439184_131439256	chr1	131439185	131439256	+	intron (NM_001081011, intron 2 of 22)	88141	Srgap2	SLIT-ROBO Rho GTPase activating protein 2	protein-coding	1.00612	2.08432	0	1.75945	1.44182	0.80372	1.64634	2.60312	1.25966	0.96502	0.576203	0.565631	0.470768	1.11526	1.63414	0	1.01201	0.529009	2.71863	2.74985	2.50343	2.32278	1.95646	4.48552	2.14809	3.03256	0.954291	2.3833	4.03591	2.53076
chr1_131446612_131446866	chr1	131446613	131446866	+	intron (NM_001081011, intron 2 of 22)	80622	Srgap2	SLIT-ROBO Rho GTPase activating protein 2	protein-coding	2.5153	3.33491	2.53665	4.83849	6.72847	9.64464	3.95121	3.57928	0.419888	2.41255	1.15241	4.52505	7.06152	6.13393	9.39632	6.64387	6.07205	6.87711	3.10701	2.06239	2.1905	2.32278	2.93469	2.76032	6.08624	9.09768	8.11148	9.93042	8.07181	7.23074
chr1_131454149_131454284	chr1	131454150	131454284	+	intron (NM_001081011, intron 2 of 22)	73144	Srgap2	SLIT-ROBO Rho GTPase activating protein 2	protein-coding	2.5153	0.833728	1.01466	0.439863	0.480605	1.20558	0.987804	1.30156	1.67955	1.93004	0.576203	0	0.470768	0.55763	1.22561	1.20798	0.506004	1.58703	1.5535	2.40612	3.12929	2.6546	4.23899	2.41528	1.43206	1.3478	1.43144	1.58887	1.51347	3.61537
chr1_131462716_131462829	chr1	131462717	131462829	+	intron (NM_001081011, intron 2 of 22)	64588	Srgap2	SLIT-ROBO Rho GTPase activating protein 2	protein-coding	0.50306	0.833728	3.04398	0.439863	2.88363	1.60744	2.63414	1.95234	1.67955	0	2.88101	1.69689	0.941536	2.23052	1.63414	1.81197	1.51801	0.529009	3.10701	1.37493	2.81636	4.64555	2.28254	2.76032	1.79007	2.69561	2.38573	3.57495	2.52244	3.97691
chr1_131464330_131464531	chr1	131464331	131464531	+	intron (NM_001081011, intron 2 of 22)	62930	Srgap2	SLIT-ROBO Rho GTPase activating protein 2	protein-coding	6.53978	6.66982	5.0733	3.07904	6.72847	7.23348	6.91463	4.23006	4.61877	4.8251	7.49064	5.65631	4.70768	2.78815	4.49389	2.41595	5.06004	4.76108	5.82564	10.3119	6.5715	5.3092	8.15191	9.66111	6.80227	9.43463	7.15719	6.75269	5.04488	7.95381
chr1_131465425_131465499	chr1	131465426	131465499	+	intron (NM_001081011, intron 2 of 22)	61899	Srgap2	SLIT-ROBO Rho GTPase activating protein 2	protein-coding	0	1.25059	0.50733	0.879726	0.480605	2.0093	0.329268	0.650779	2.09944	0.48251	2.30481	0.565631	0.941536	1.11526	0.817071	0	1.01201	0.529009	1.16513	0.343731	1.25171	1.3273	0.652153	0.34504	3.22213	2.02171	0.477146	2.3833	1.00898	1.44615
chr1_131473732_131474166	chr1	131473733	131474166	+	intron (NM_001081011, intron 2 of 22)	53412	Srgap2	SLIT-ROBO Rho GTPase activating protein 2	protein-coding	7.04284	15.0071	14.7126	13.1959	15.3794	11.6539	12.5122	11.0632	11.337	13.5103	16.7099	15.272	14.123	10.0373	13.0731	16.3077	10.6261	17.9863	17.8653	17.5303	16.2723	15.5958	11.7388	16.9069	18.2587	16.5106	15.7458	17.8748	13.1167	16.6307
chr1_131481558_131481716	chr1	131481559	131481716	+	intron (NM_001081011, intron 2 of 22)	45724	Srgap2	SLIT-ROBO Rho GTPase activating protein 2	protein-coding	3.01836	5.00237	6.08796	5.27836	3.36424	4.82232	4.60975	5.53162	4.61877	2.89506	8.06684	5.65631	5.64922	2.78815	4.49389	4.22792	6.07205	4.23207	6.60239	8.24955	8.762	9.29111	8.47799	7.24583	6.44426	7.74987	9.54291	8.73877	10.5943	7.23074
chr1_131487125_131487330	chr1	131487126	131487330	+	intron (NM_001081011, intron 2 of 22)	40133	Srgap2	SLIT-ROBO Rho GTPase activating protein 2	protein-coding	3.52142	1.66746	3.55131	0.879726	0	1.60744	2.63414	2.60312	2.93921	3.37757	1.72861	2.26252	1.4123	2.23052	0.817071	2.41595	3.54203	1.58703	6.21402	6.5309	3.75514	3.31825	3.58684	2.41528	2.14809	3.70646	4.29431	3.17773	1.51347	6.14613
chr1_131491719_131491827	chr1	131491720	131491827	+	intron (NM_001081011, intron 2 of 22)	35588	Srgap2	SLIT-ROBO Rho GTPase activating protein 2	protein-coding	0.50306	1.66746	2.02932	1.31959	3.36424	0	1.97561	1.95234	0.419888	1.44753	1.72861	2.26252	0.941536	1.11526	1.22561	1.20798	1.51801	0	3.49538	4.46851	3.75514	3.9819	3.58684	2.07024	2.86411	2.35866	2.86287	1.98608	3.02693	2.53076
chr1_131492403_131493013	chr1	131492404	131493013	+	intron (NM_001081011, intron 2 of 22)	34653	Srgap2	SLIT-ROBO Rho GTPase activating protein 2	protein-coding	13.5826	17.0914	16.7419	18.4742	15.86	20.4949	15.8049	12.0394	17.6353	16.4053	14.9813	18.1002	11.7692	13.3831	13.4817	11.4758	13.6621	12.6962	16.7002	17.874	20.0274	22.5641	23.8036	21.0474	16.4687	21.9018	24.3344	21.0525	21.1885	22.7768
chr1_131497734_131497828	chr1	131497735	131497828	+	intron (NM_001081011, intron 2 of 22)	29580	Srgap2	SLIT-ROBO Rho GTPase activating protein 2	protein-coding	1.00612	1.25059	3.55131	1.75945	1.44182	0.80372	2.63414	0.650779	1.67955	1.44753	2.30481	0.565631	1.88307	1.11526	2.85975	0.603988	1.01201	1.58703	1.94188	0.687463	2.1905	1.99095	2.28254	2.76032	0.716029	2.35866	1.43144	1.19165	2.52244	3.61537
chr1_131501749_131501838	chr1	131501750	131501838	+	intron (NM_001081011, intron 2 of 22)	25567	Srgap2	SLIT-ROBO Rho GTPase activating protein 2	protein-coding	0	0.416864	1.01466	0.439863	0	1.20558	0.329268	1.30156	0.839775	0.96502	2.30481	0	0	0	0.817071	0	0.506004	1.05802	3.49538	1.37493	0.625857	1.99095	1.30431	1.7252	0.716029	2.02171	1.43144	1.58887	0.504488	1.44615
chr1_131505885_131505958	chr1	131505886	131505958	+	intron (NM_001081011, intron 2 of 22)	21439	Srgap2	SLIT-ROBO Rho GTPase activating protein 2	protein-coding	0.50306	0.833728	0	0	0	1.60744	0.658536	0.325389	0	0	1.15241	0	0.470768	0	0	0	0	0	0	0	0.312929	0.331825	0	0	0.358014	2.35866	0.477146	0.794434	0	0.723074
chr1_131506432_131506519	chr1	131506433	131506519	+	intron (NM_001081011, intron 2 of 22)	20885	Srgap2	SLIT-ROBO Rho GTPase activating protein 2	protein-coding	1.50918	0.416864	0	0.439863	0.480605	0.80372	1.31707	1.30156	0.839775	0	0	0.565631	0	0.55763	0.408535	0	1.01201	1.05802	1.94188	1.71866	0.938786	0.331825	1.63038	1.7252	0.716029	0.673902	0.477146	1.19165	0	0.361537
chr1_131526910_131528106	chr1	131526911	131528106	+	promoter-TSS (NM_001081011)	-147	Srgap2	SLIT-ROBO Rho GTPase activating protein 2	protein-coding	94.5753	95.8787	92.3341	91.4915	92.2762	79.1664	95.4877	89.8075	117.988	109.047	99.1069	111.429	108.277	127.14	116.024	102.074	114.863	135.955	175.158	153.992	117.974	123.107	117.714	132.495	157.526	139.498	149.824	141.012	133.689	120.753
chr1_131555024_131555526	chr1	131555025	131555526	+	Intergenic	27372	Fam72a	family with sequence similarity 72, member A	protein-coding	15.5949	16.2577	17.7566	20.2337	17.3018	19.2893	18.439	16.2695	14.2762	21.2304	17.8623	15.272	28.2461	19.517	17.9756	18.1197	17.2041	16.9283	26.0212	21.9988	19.4016	20.905	20.5428	18.2871	25.419	26.6191	28.1516	17.0803	20.684	21.6922
chr1_131566036_131566430	chr1	131566037	131566430	+	Intergenic	-32881	Avpr1b	arginine vasopressin receptor 1B	protein-coding	14.0857	15.424	17.2492	10.9966	13.4569	16.4763	16.7927	14.3171	15.116	18.3354	16.7099	13.0095	16.4769	15.6136	14.2987	12.0798	16.6981	17.9863	13.5932	10.6557	9.07493	9.95476	7.17368	13.8016	8.95036	11.4563	11.4515	8.73877	9.08079	6.14613
chr1_131600444_131600610	chr1	131600445	131600610	+	exon (NM_011924, exon 1 of 2)	1413	Avpr1b	arginine vasopressin receptor 1B	protein-coding	1.50918	2.91805	3.55131	0.879726	1.44182	2.41116	1.64634	2.60312	0.839775	1.93004	1.15241	1.13126	0	0.55763	1.22561	1.20798	1.01201	0	0.776752	0.343731	0.312929	0.663651	0.652153	1.03512	0.716029	0.673902	0.477146	0.397217	0	0.723074
chr1_131613428_131613786	chr1	131613429	131613786	+	Intergenic	14493	Avpr1b	arginine vasopressin receptor 1B	protein-coding	8.04896	8.75414	8.11728	9.67699	12.4957	8.43906	9.2195	6.50779	7.97787	9.16769	6.33823	10.747	5.17845	4.46104	3.67682	6.64387	4.04803	5.29009	5.82564	6.5309	7.82322	8.62746	5.21722	5.52064	5.72823	3.70646	4.29431	3.57495	3.53142	5.78459
chr1_13164659_13164762	chr1	13164660	13164762	+	intron (NM_001302702, intron 12 of 21)	-37548	Prdm14	PR domain containing 14	protein-coding	1.00612	2.50118	2.02932	2.19932	1.44182	1.60744	0.329268	1.62695	1.67955	1.93004	0.576203	1.13126	0.941536	0.55763	1.63414	0.603988	0.506004	2.11603	0.388376	1.71866	0	0.663651	0.97823	1.03512	0.358014	0.336951	0.477146	0.397217	0.504488	0
chr1_131657944_131658399	chr1	131657945	131658399	+	intron (NM_007799, intron 1 of 9)	19858	Ctse	cathepsin E	protein-coding	24.1469	26.6793	28.9178	23.7526	19.7048	18.4856	22.7195	18.8726	25.6132	16.4053	27.0815	22.0596	23.0676	19.517	17.9756	19.9316	15.1801	13.7542	17.0885	16.1554	21.905	20.5732	19.5646	17.597	18.2587	13.815	23.3801	21.8469	19.1706	19.1615
chr1_131659753_131659824	chr1	131659754	131659824	+	intron (NM_007799, intron 1 of 9)	21475	Ctse	cathepsin E	protein-coding	1.00612	0.833728	0.50733	0.439863	0.480605	0.80372	2.96341	1.30156	0	0.96502	0.576203	0.565631	0.941536	1.11526	0.408535	0.603988	1.01201	1.58703	0	0.343731	0.938786	0.331825	0	0.690079	1.43206	0	0.477146	0.397217	0	0
chr1_131671086_131671455	chr1	131671087	131671455	+	intron (NM_007799, intron 7 of 9)	-17424	Rab7b	RAB7B, member RAS oncogene family	protein-coding	9.05508	10.4216	11.1613	10.1168	10.5733	12.8595	13.1707	9.4363	10.0773	9.16769	10.9479	14.1408	13.1815	12.8255	10.6219	6.64387	13.1561	10.5802	14.7583	12.7181	16.2723	15.264	14.0213	13.4565	15.0366	15.8367	10.9744	9.93042	15.1347	16.9922
chr1_131672367_131672755	chr1	131672368	131672755	+	intron (NM_007799, intron 9 of 9)	-16134	Rab7b	RAB7B, member RAS oncogene family	protein-coding	8.55202	6.66982	9.63927	4.39863	8.17029	4.82232	10.2073	5.20623	7.13809	10.6152	7.49064	7.91883	10.3569	8.92207	10.6219	7.85185	8.60207	5.8191	17.4769	12.7181	14.3947	10.2866	12.717	14.4917	25.061	20.891	11.9286	10.7249	10.5943	14.4615
chr1_131679411_131680058	chr1	131679412	131680058	+	Intergenic	-8960	Rab7b	RAB7B, member RAS oncogene family	protein-coding	24.6499	23.7612	18.2639	22.433	23.5497	17.28	23.0488	22.1265	24.7734	21.7129	28.8101	19.2315	24.0092	23.4204	24.1036	25.9715	27.8302	25.3924	30.6817	26.8111	23.4696	17.2549	19.8907	21.0474	30.4312	28.3039	24.8116	18.6692	21.693	16.9922
chr1_131691367_131691719	chr1	131691368	131691719	+	intron (NM_001311096, intron 1 of 4)	2848	Rab7b	RAB7B, member RAS oncogene family	protein-coding	16.0979	14.5902	13.1906	10.9966	11.0539	15.6725	15.8049	16.5949	15.5358	15.9228	17.8623	16.4033	16.4769	18.9594	15.1158	13.2877	12.1441	20.6313	12.428	11.6869	8.44907	7.63198	9.13014	8.97103	9.66639	9.43463	10.9744	9.93042	11.0987	5.78459
chr1_131698891_131698963	chr1	131698892	131698963	+	intron (NM_001311096, intron 4 of 4)	10232	Rab7b	RAB7B, member RAS oncogene family	protein-coding	0.50306	0.833728	0.50733	0	1.44182	1.60744	1.64634	0.325389	1.25966	1.44753	1.15241	1.13126	0.941536	2.78815	1.22561	0	1.51801	1.05802	1.5535	0.687463	0.938786	0.331825	0.97823	3.10536	0	1.01085	0.477146	1.98608	1.00898	0
chr1_131700465_131700824	chr1	131700466	131700824	+	intron (NM_001311096, intron 4 of 4)	11950	Rab7b	RAB7B, member RAS oncogene family	protein-coding	10.5643	14.1734	10.6539	10.9966	9.1315	10.4484	16.1341	8.13474	12.1767	12.5453	16.1337	11.3126	11.2984	13.3831	12.6646	9.66381	14.6741	14.2832	14.3699	10.3119	12.5171	11.9457	14.3474	11.7314	16.1106	14.8258	13.3601	15.8887	11.0987	7.95381
chr1_131702391_131702835	chr1	131702392	131702835	+	intron (NM_001311096, intron 4 of 4)	13918	Rab7b	RAB7B, member RAS oncogene family	protein-coding	11.0673	12.5059	13.1906	17.5945	15.86	16.4763	19.0975	13.0156	12.5966	12.0627	17.8623	11.3126	16.9477	16.1713	14.2987	16.3077	14.1681	10.5802	10.0978	6.5309	15.6464	12.2775	12.717	7.93591	5.0122	10.7824	8.58862	10.7249	9.08079	10.4846
chr1_131703639_131703723	chr1	131703640	131703723	+	intron (NM_001311096, intron 4 of 4)	14986	Rab7b	RAB7B, member RAS oncogene family	protein-coding	2.01224	0.416864	0.50733	0	0.480605	0.80372	4.28048	3.90467	2.93921	1.44753	2.30481	0	1.88307	0.55763	0.408535	2.41595	0	2.11603	1.16513	1.71866	0.312929	0.995476	0.326077	0.690079	1.79007	0.673902	0	1.58887	0.504488	0.723074
chr1_131712474_131712727	chr1	131712475	131712727	+	3' UTR (NM_145509, exon 6 of 6)	23906	Rab7b	RAB7B, member RAS oncogene family	protein-coding	7.04284	8.33728	12.6833	7.91753	8.17029	4.82232	6.25609	5.20623	5.87843	5.79012	5.18583	7.91883	2.82461	5.5763	3.67682	3.01994	3.03602	4.23207	5.04889	4.12478	5.00686	7.96381	2.28254	3.79544	6.08624	3.03256	3.81717	4.36938	2.52244	6.50767
chr1_131744090_131744160	chr1	131744091	131744160	+	intron (NM_177243, intron 1 of 20)	103	Slc26a9	solute carrier family 26, member 9	protein-coding	0	2.08432	0	0.439863	0.480605	0	0.329268	0	0	0	0	0	0	0	0	0	0	0	0	0	0	0.331825	0.326077	0	0	0	0	0	0	0
chr1_13175009_13175081	chr1	13175010	13175081	+	exon (NM_008678, exon 11 of 23)	-47882	Prdm14	PR domain containing 14	protein-coding	0	0	0.50733	0.439863	0	0	0.329268	0	0	0	0.576203	1.13126	0	0	0.408535	0	0	0	0	0	1.56464	0	0.326077	0	0	0	0	0.397217	0	0
chr1_131755047_131755116	chr1	131755048	131755116	+	intron (NM_177243, intron 5 of 20)	11060	Slc26a9	solute carrier family 26, member 9	protein-coding	0.50306	0.416864	0	0	0.480605	1.60744	0.329268	0	0.419888	0	0	0.565631	2.35384	0.55763	0	1.20798	0	0.529009	0	0	0	0	0.652153	0	0	0.336951	0.954291	0	0.504488	0.361537
chr1_131759834_131759910	chr1	131759835	131759910	+	intron (NM_177243, intron 12 of 20)	15850	Slc26a9	solute carrier family 26, member 9	protein-coding	1.00612	1.25059	1.52199	0.879726	0	0	2.63414	1.30156	0.419888	1.44753	1.15241	0	0	0	1.22561	1.20798	0	1.05802	1.16513	0	0.625857	1.3273	0	0.690079	0.358014	1.01085	0	0	0	0.361537
chr1_131760368_131760473	chr1	131760369	131760473	+	intron (NM_177243, intron 12 of 20)	16399	Slc26a9	solute carrier family 26, member 9	protein-coding	2.5153	0.833728	2.02932	1.75945	1.44182	1.60744	0.987804	0.650779	1.67955	0.48251	1.72861	0.565631	0.941536	0.55763	2.45121	1.81197	1.01201	1.05802	0	1.03119	0.938786	0.995476	2.28254	1.03512	0.716029	0.336951	0	0.397217	1.00898	1.08461
chr1_131765534_131765937	chr1	131765535	131765937	+	intron (NM_177243, intron 18 of 20)	21714	Slc26a9	solute carrier family 26, member 9	protein-coding	10.5643	11.2553	12.1759	12.3162	11.5345	10.8502	7.90243	11.3886	9.65742	11.5802	8.64304	10.1814	9.41536	8.92207	10.2134	4.83191	12.6501	5.29009	4.27214	4.46851	7.51029	4.97738	6.52153	6.90079	7.5183	7.07597	2.86287	8.34155	7.06284	6.8692
chr1_131774583_131774670	chr1	131774584	131774670	+	Intergenic	-22768	Pm20d1	peptidase M20 domain containing 1	protein-coding	0	0.833728	0	0	2.40303	1.60744	0.987804	0	0	0.96502	0	0	0	0	2.04268	1.81197	1.01201	0.529009	0	0.343731	0	0.331825	0	0.34504	0	0	0	0	0	0
chr1_131827544_131828391	chr1	131827545	131828391	+	promoter-TSS (NM_173865)	-44	Slc41a1	solute carrier family 41, member 1	protein-coding	38.7356	36.684	44.1377	32.9897	32.6812	34.1581	42.4756	41.9752	39.8893	41.9784	41.4866	31.6753	38.603	38.4764	31.4572	36.8433	39.4683	42.8497	50.4889	53.2784	48.8169	43.1373	41.0856	52.101	59.4304	55.9339	52.9632	50.4465	65.079	53.869
chr1_131867062_131867709	chr1	131867063	131867709	+	5' UTR (NM_144875, exon 1 of 6)	109	Rab29	RAB29, member RAS oncogene family	protein-coding	35.2142	27.9299	39.5718	29.031	34.6036	33.3544	34.2439	34.8167	37.37	40.0483	43.7914	33.9379	36.7199	43.4951	37.5853	38.6553	36.9383	38.6176	39.6144	29.5609	35.048	37.8281	42.3899	41.7498	36.8755	34.706	36.7402	36.1467	36.3232	33.2614
chr1_131882927_131883033	chr1	131882928	131883033	+	Intergenic	15703	Rab29	RAB29, member RAS oncogene family	protein-coding	2.01224	1.66746	1.01466	1.31959	0	2.0093	1.64634	1.95234	0.419888	0	3.45722	0.565631	1.88307	0	0.408535	0	1.51801	0	1.94188	0	0.625857	1.3273	0.326077	1.7252	0.716029	1.01085	1.90858	0.397217	2.01795	0.723074
chr1_131905699_131905767	chr1	131905700	131905767	+	Intergenic	-4725	Nucks1	nuclear casein kinase and cyclin-dependent kinase substrate 1	protein-coding	2.5153	2.08432	1.52199	1.31959	0.96121	4.0186	1.31707	3.57928	1.67955	1.44753	1.72861	1.13126	1.4123	1.11526	2.45121	3.01994	0.506004	1.05802	1.5535	1.03119	1.25171	0.331825	2.28254	1.38016	2.5061	0.336951	2.38573	1.58887	0.504488	0.361537
chr1_131910048_131910619	chr1	131910049	131910619	+	promoter-TSS (NM_001145804)	-124	Nucks1	nuclear casein kinase and cyclin-dependent kinase substrate 1	protein-coding	28.6744	34.1828	32.9765	30.3505	27.3945	32.1488	27.6585	35.7928	30.6518	39.0833	37.4532	34.5035	36.2491	39.0341	35.134	40.4672	31.3722	33.8566	42.333	37.8105	37.2385	35.5053	33.5859	38.2994	41.1717	36.3907	38.1717	38.1328	39.8546	33.2614
chr1_131910701_131911512	chr1	131910702	131911512	+	intron (NM_175294, intron 1 of 6)	649	Nucks1	nuclear casein kinase and cyclin-dependent kinase substrate 1	protein-coding	34.2081	31.6817	34.4985	35.6289	41.8127	29.7376	35.5609	34.8167	30.6518	29.4331	28.8101	22.0596	31.0707	30.6696	29.4146	32.6154	28.3362	25.9214	24.8561	23.7175	33.7963	34.178	32.2816	25.878	26.8511	30.6625	37.6945	29.7913	38.3411	32.8999
chr1_131937770_131937984	chr1	131937771	131937984	+	Intergenic	-25038	Slc45a3	solute carrier family 45, member 3	protein-coding	6.53978	5.8361	7.60995	7.03781	5.28666	8.43906	5.92682	4.55545	4.19888	4.8251	6.91443	1.69689	8.00306	5.5763	5.7195	4.22792	4.04803	4.76108	3.10701	5.84343	5.00686	4.97738	4.23899	2.76032	3.58014	4.04341	4.77146	6.35547	5.54937	3.25383
chr1_131948412_131948585	chr1	131948413	131948585	+	Intergenic	-14416	Slc45a3	solute carrier family 45, member 3	protein-coding	3.01836	2.50118	2.53665	0.879726	1.92242	2.81302	1.64634	4.23006	1.25966	0.96502	1.72861	0	1.4123	0.55763	0.408535	0.603988	0	0.529009	0	0	0	0.663651	0.652153	0.34504	0	0.336951	0	0.397217	0.504488	0.723074
chr1_131949079_131949149	chr1	131949080	131949149	+	Intergenic	-13801	Slc45a3	solute carrier family 45, member 3	protein-coding	0	2.91805	0.50733	1.31959	0.480605	1.20558	0	0.325389	0.839775	0.48251	0	0	0.470768	0	0.408535	0	1.01201	0	0	0	0	0	0	0	0	0	0.477146	0.397217	0.504488	0
chr1_131957887_131958068	chr1	131957888	131958068	+	Intergenic	-4937	Slc45a3	solute carrier family 45, member 3	protein-coding	1.50918	1.66746	0.50733	2.19932	1.92242	2.41116	1.31707	1.95234	1.67955	0.96502	1.15241	2.82816	3.29538	0.55763	4.49389	3.01994	2.02402	0.529009	1.94188	0.343731	0.312929	0.995476	0.326077	1.7252	1.07404	1.01085	1.90858	1.19165	1.00898	1.44615
chr1_131975604_131975848	chr1	131975605	131975848	+	intron (NM_145977, intron 1 of 4)	5117	Slc45a3	solute carrier family 45, member 3	protein-coding	1.00612	1.25059	2.53665	2.63918	4.80605	5.22418	3.29268	4.55545	3.77899	1.93004	3.45722	4.52505	1.4123	2.78815	2.45121	3.01994	3.54203	1.05802	4.27214	5.4997	5.31979	4.97738	7.49976	6.21072	5.0122	8.76073	4.77146	4.36938	4.5404	5.78459
chr1_131981615_131981962	chr1	131981616	131981962	+	3' UTR (NM_001177628, exon 5 of 5)	11180	Slc45a3	solute carrier family 45, member 3	protein-coding	15.5949	11.6722	11.6686	11.4364	15.3794	14.467	10.8658	11.714	9.65742	10.6152	10.3717	11.8783	9.88613	16.7289	13.0731	12.0798	10.1201	11.6382	11.6513	8.24955	9.38786	10.2866	11.0866	9.31607	13.6045	10.4455	10.4972	13.1082	9.08079	9.39996
chr1_131983019_131983261	chr1	131983020	131983261	+	TTS (NM_001177628)	12531	Slc45a3	solute carrier family 45, member 3	protein-coding	5.53366	7.92042	8.11728	6.59795	5.28666	6.83162	7.57316	4.55545	7.55798	5.30761	6.91443	6.78757	7.06152	6.13393	8.57924	6.03988	6.57805	6.87711	6.21402	7.21836	6.25857	5.64103	7.82584	6.90079	7.87632	4.38036	9.06577	7.54712	6.05386	7.59228
chr1_131990572_131990641	chr1	131990573	131990641	+	Intergenic	-16998	Elk4	ELK4, member of ETS oncogene family	protein-coding	1.50918	0.833728	1.52199	1.75945	1.44182	0.80372	1.64634	1.30156	1.67955	0.48251	1.15241	1.13126	0.470768	0	2.04268	0	0	0.529009	0.776752	0.687463	0.625857	0.663651	0.652153	0.34504	0.358014	0.336951	0	0.397217	0.504488	0.723074
chr1_132000644_132000751	chr1	132000645	132000751	+	Intergenic	-6907	Elk4	ELK4, member of ETS oncogene family	protein-coding	0.50306	2.08432	1.52199	2.19932	1.92242	0.80372	0.658536	1.30156	0.419888	1.44753	2.30481	2.82816	0.470768	1.11526	1.63414	1.20798	1.51801	1.05802	1.94188	0.343731	1.25171	1.3273	0.97823	1.03512	2.5061	0.673902	1.43144	1.19165	1.00898	0
chr1_132007259_132008378	chr1	132007260	132008378	+	5' UTR (NM_007923, exon 1 of 5)	214	Elk4	ELK4, member of ETS oncogene family	protein-coding	47.2877	64.1971	49.7184	52.7836	51.9054	49.8306	64.8658	56.9432	56.6848	59.3487	59.9251	52.6037	55.5506	55.763	55.9694	52.547	49.0824	56.6039	56.7029	57.4032	68.2184	57.074	68.8021	59.3468	66.9487	61.662	68.709	64.7463	71.1329	71.2228
chr1_132030700_132030813	chr1	132030701	132030813	+	intron (NM_172510, intron 9 of 10)	23152	Elk4	ELK4, member of ETS oncogene family	protein-coding	2.5153	1.66746	1.01466	2.63918	0.480605	1.20558	0.987804	0	0.419888	0.48251	0	1.69689	0	0.55763	2.04268	0	0.506004	0.529009	0.388376	1.03119	0	1.3273	0.652153	0.34504	0.358014	0.673902	1.43144	0	0	0.361537
chr1_132046347_132046721	chr1	132046348	132046721	+	intron (NM_172510, intron 6 of 10)	21528	Mfsd4a	major facilitator superfamily domain containing 4A	protein-coding	7.04284	5.41923	7.10262	7.03781	5.76726	8.0372	4.28048	6.50779	4.61877	5.30761	5.76203	6.78757	6.11999	7.24919	5.7195	7.85185	8.60207	6.87711	8.1559	3.43731	5.00686	5.97286	6.19545	5.52064	5.0122	5.05427	7.63433	4.7666	4.03591	2.16922
chr1_13206629_13206813	chr1	13206630	13206813	+	intron (NM_001302702, intron 4 of 21)	-79558	Prdm14	PR domain containing 14	protein-coding	0.50306	0.833728	1.52199	0	1.92242	0.40186	0.658536	0.325389	1.67955	1.44753	1.15241	0.565631	1.4123	0	0.408535	0.603988	1.01201	0	1.5535	1.71866	2.81636	1.3273	1.63038	1.03512	1.43206	0	3.34002	1.19165	1.00898	1.80768
chr1_13207347_13207504	chr1	13207348	13207504	+	intron (NM_001302702, intron 4 of 21)	-80263	Prdm14	PR domain containing 14	protein-coding	1.00612	1.25059	3.04398	0.439863	2.88363	1.20558	0.658536	3.90467	0.839775	2.41255	0.576203	1.13126	1.4123	0	2.04268	0.603988	0.506004	0.529009	0.776752	1.03119	0.938786	0.331825	0.652153	1.7252	0	0.336951	0.477146	0	0	0.723074
chr1_132085570_132085638	chr1	132085571	132085638	+	Intergenic	-17542	Mfsd4a	major facilitator superfamily domain containing 4A	protein-coding	1.00612	0	2.02932	1.31959	0.96121	0.40186	0.987804	0.325389	1.25966	0	0	0.565631	0	0.55763	0	1.20798	0.506004	2.11603	0.388376	0	0.312929	0.663651	0.326077	0	0.358014	0.336951	0	0	0	0.361537
chr1_132095704_132095823	chr1	132095705	132095823	+	Intergenic	-27702	Mfsd4a	major facilitator superfamily domain containing 4A	protein-coding	1.50918	0.833728	0.50733	0.439863	0.480605	0.80372	0.329268	0	0.419888	0.48251	0.576203	0.565631	0.470768	1.11526	1.22561	1.20798	0.506004	0	0.388376	2.06239	0	0.663651	0.326077	0.34504	0.358014	0.336951	0	0	0	0.361537
chr1_132095842_132095935	chr1	132095843	132095935	+	Intergenic	-27827	Mfsd4a	major facilitator superfamily domain containing 4A	protein-coding	0.50306	0	0	0.879726	0.480605	0	0.658536	0	0.419888	0	1.15241	0.565631	0	0	1.63414	0	0.506004	0.529009	0.388376	0.687463	0	1.65913	0.326077	0.690079	0.716029	0	0	0.397217	2.01795	0
chr1_132121165_132121592	chr1	132121166	132121592	+	intron (NM_008795, intron 4 of 15)	18306	Cdk18	cyclin-dependent kinase 18	protein-coding	18.1102	12.9228	13.1906	13.6358	13.9376	13.2614	10.8658	10.7379	8.81764	11.0977	8.64304	10.747	10.3569	11.1526	8.98778	13.8917	10.6261	7.40612	9.32103	8.24955	13.7689	12.2775	12.0648	11.7314	11.0984	8.76073	10.4972	10.3276	11.6032	9.03842
chr1_132130407_132130514	chr1	132130408	132130514	+	intron (NM_008795, intron 1 of 15)	9224	Cdk18	cyclin-dependent kinase 18	protein-coding	1.00612	0.833728	1.01466	0.879726	2.40303	1.60744	0.987804	0.650779	0	0.96502	1.72861	0.565631	0.941536	0.55763	0.408535	0.603988	2.02402	1.58703	0.388376	1.03119	0.938786	0.331825	1.63038	2.07024	2.14809	2.02171	0	0	1.51347	3.61537
chr1_132130562_132130665	chr1	132130563	132130665	+	intron (NM_008795, intron 1 of 15)	9071	Cdk18	cyclin-dependent kinase 18	protein-coding	2.01224	1.25059	2.02932	0.439863	0.96121	1.60744	0	0.325389	0	0.96502	1.15241	0.565631	0.941536	1.67289	0.817071	3.01994	1.01201	1.05802	0.388376	1.03119	0.938786	1.99095	2.28254	0.690079	1.07404	0.673902	2.38573	2.78052	0.504488	1.80768
chr1_132130728_132130848	chr1	132130729	132130848	+	intron (NM_008795, intron 1 of 15)	8897	Cdk18	cyclin-dependent kinase 18	protein-coding	0.50306	2.08432	0.50733	2.63918	2.88363	2.0093	2.30488	2.60312	1.25966	3.37757	5.18583	1.69689	1.4123	2.78815	1.22561	2.41595	3.54203	2.11603	0.776752	1.71866	1.25171	2.6546	3.58684	3.4504	2.14809	3.70646	1.43144	3.17773	2.01795	2.16922
chr1_132133264_132133869	chr1	132133265	132133869	+	intron (NM_008795, intron 1 of 15)	6118	Cdk18	cyclin-dependent kinase 18	protein-coding	14.0857	17.9252	11.1613	14.0756	19.2242	16.4763	15.4756	15.6187	15.116	15.4403	13.2527	17.5346	16.4769	12.8255	19.6097	15.7037	16.6981	23.8054	18.6421	17.5303	15.6464	13.6048	13.6952	13.4565	25.061	22.5757	17.1772	7.1499	11.0987	14.0999
chr1_132139493_132139887	chr1	132139494	132139887	+	promoter-TSS (NM_008795)	-5	Cdk18	cyclin-dependent kinase 18	protein-coding	8.55202	9.58787	8.62461	9.67699	14.4182	8.43906	9.87804	12.3648	12.5966	8.20267	10.3717	6.22194	10.8277	12.8255	13.4817	13.2877	11.6381	12.6962	4.27214	8.59329	10.3266	11.6139	12.3909	7.24583	7.5183	8.42378	10.9744	8.34155	6.55835	13.0153
chr1_132146249_132146318	chr1	132146250	132146318	+	Intergenic	-6599	Cdk18	cyclin-dependent kinase 18	protein-coding	0.50306	1.25059	0.50733	0	0.480605	0.40186	1.31707	1.30156	0.839775	1.44753	1.15241	1.69689	2.35384	0.55763	1.63414	0.603988	1.51801	1.58703	1.16513	0.687463	0.625857	0.663651	0.97823	1.03512	0	0.673902	1.43144	0.397217	0	0.361537
chr1_13214777_13214847	chr1	13214778	13214847	+	intron (NM_001302702, intron 4 of 21)	-87649	Prdm14	PR domain containing 14	protein-coding	0	0.833728	0.50733	0.439863	2.40303	0.80372	0.329268	0	0	0.96502	1.15241	0	0.941536	0	0.408535	0	1.01201	0.529009	0	0	0.312929	0	0.326077	0	0	0	0.477146	0.794434	0.504488	0
chr1_13214903_13214975	chr1	13214904	13214975	+	intron (NM_001302702, intron 4 of 21)	-87776	Prdm14	PR domain containing 14	protein-coding	0.50306	0.833728	0	0	0.96121	1.20558	0.658536	0.325389	0	0.96502	0	0	0.941536	0	0.408535	0.603988	0	1.05802	0	0.343731	0.312929	0.331825	0.97823	0	0	0	0	0	0	0
chr1_132149575_132149655	chr1	132149576	132149655	+	Intergenic	-9930	Cdk18	cyclin-dependent kinase 18	protein-coding	1.00612	2.08432	0.50733	2.63918	1.44182	1.60744	2.30488	1.62695	1.67955	1.93004	2.88101	2.26252	3.29538	0.55763	3.26828	0.603988	1.01201	2.11603	0.388376	0.343731	0.938786	0.331825	0.326077	0	0.358014	0.336951	0.954291	0	0.504488	0.723074
chr1_132155834_132156079	chr1	132155835	132156079	+	Intergenic	-16272	Cdk18	cyclin-dependent kinase 18	protein-coding	14.5887	12.0891	11.6686	12.3162	13.4569	11.2521	10.2073	12.3648	18.4751	16.4053	10.3717	16.4033	10.8277	11.1526	12.2561	12.0798	12.1441	11.1092	10.8745	11.3431	15.3335	14.6003	15.3256	13.8016	15.7526	11.1194	14.7915	18.272	18.6661	14.0999
chr1_132157471_132157675	chr1	132157472	132157675	+	Intergenic	-17888	Cdk18	cyclin-dependent kinase 18	protein-coding	6.03672	7.92042	11.1613	10.5567	6.24787	8.84092	5.59755	8.13474	7.97787	7.23765	6.33823	6.22194	6.59075	8.92207	7.35364	10.8718	6.57805	4.23207	5.82564	4.46851	6.5715	5.64103	5.21722	6.21072	7.16029	3.36951	5.2486	7.94434	5.54937	8.31535
chr1_132166032_132166114	chr1	132166033	132166114	+	Intergenic	-25363	Lemd1	LEM domain containing 1	protein-coding	1.50918	2.50118	1.52199	2.19932	2.88363	1.60744	0.658536	1.30156	0.839775	0.96502	0.576203	0.565631	1.4123	0.55763	0	1.81197	0	1.05802	1.16513	0.343731	1.56464	0.663651	0.652153	1.03512	0.358014	0	0.477146	1.58887	0	0.361537
chr1_132168112_132168191	chr1	132168113	132168191	+	Intergenic	-23284	Lemd1	LEM domain containing 1	protein-coding	1.50918	0.416864	0	1.31959	0.480605	0	0.658536	0.650779	0.419888	0.48251	0.576203	0.565631	0.941536	0	0.817071	1.20798	0	1.05802	0	0.687463	0.625857	0.331825	0.97823	0.34504	0.358014	0.336951	0	2.3833	0.504488	0.361537
chr1_132170871_132170958	chr1	132170872	132170958	+	Intergenic	-20521	Lemd1	LEM domain containing 1	protein-coding	1.50918	2.91805	0.50733	1.31959	0.96121	2.0093	0.329268	0	1.67955	0.48251	1.72861	0.565631	0.470768	0.55763	0.817071	1.20798	2.02402	2.11603	0	0	0.625857	0.331825	1.30431	0.34504	0.358014	0.336951	0	1.58887	1.00898	0.361537
chr1_132172410_132172483	chr1	132172411	132172483	+	Intergenic	-18989	Lemd1	LEM domain containing 1	protein-coding	1.00612	0.416864	0.50733	0.879726	0	1.20558	1.64634	0.650779	0.419888	0.48251	1.15241	1.13126	0.470768	0.55763	0.817071	0.603988	2.53002	0	0	0	0.312929	0.663651	0.326077	0.34504	0	0	0.477146	0	0	0
chr1_132190129_132190313	chr1	132190130	132190313	+	Intergenic	-1215	Lemd1	LEM domain containing 1	protein-coding	3.52142	1.66746	2.02932	2.19932	0.96121	3.21488	1.97561	2.27773	2.09944	4.8251	0.576203	3.39379	1.88307	2.23052	0.817071	3.01994	2.02402	2.64504	0.776752	0	0.625857	0.995476	0.652153	0.690079	0.358014	1.01085	0.954291	0.397217	0	1.08461
chr1_132190377_132190446	chr1	132190378	132190446	+	Intergenic	-1024	Lemd1	LEM domain containing 1	protein-coding	0	0.416864	0.50733	0.439863	1.92242	1.20558	1.97561	0.325389	1.25966	1.44753	0.576203	1.13126	3.29538	0.55763	0.408535	1.20798	2.02402	1.58703	0.388376	0.343731	0.625857	0.663651	0.326077	0	0.716029	0	0.477146	0	0	1.44615
chr1_132194784_132194949	chr1	132194785	132194949	+	intron (NM_001311104, intron 1 of 4)	-3221	Mir135b	microRNA 135b	ncRNA	1.50918	0.416864	2.02932	2.19932	0.480605	1.20558	1.31707	1.62695	0.839775	0.96502	0.576203	1.69689	0.941536	0.55763	4.49389	0	3.03602	1.05802	0.776752	1.71866	0.625857	0.663651	1.30431	1.03512	1.79007	2.69561	0.954291	2.78052	1.51347	1.44615
chr1_132206038_132206176	chr1	132206039	132206176	+	intron (NM_001311104, intron 1 of 4)	8019	Mir135b	microRNA 135b	ncRNA	1.50918	0.833728	3.04398	3.07904	3.84484	1.60744	1.64634	1.30156	1.67955	3.37757	0	1.13126	3.76614	3.34578	1.22561	3.62393	3.54203	4.23207	0.776752	0.687463	0.625857	1.3273	0.652153	0.690079	0.716029	0.673902	0.477146	0.397217	1.00898	1.08461
chr1_132206314_132206391	chr1	132206315	132206391	+	intron (NM_001311104, intron 1 of 4)	8265	Mir135b	microRNA 135b	ncRNA	1.00612	1.25059	1.52199	1.31959	1.92242	0.40186	0.658536	0.976168	0.419888	0	0.576203	0.565631	0	3.34578	0	0	2.02402	0.529009	0	1.03119	0.312929	0.663651	0.326077	0.34504	0.358014	0	0	0	0	0
chr1_132211098_132211182	chr1	132211099	132211182	+	intron (NM_001311104, intron 1 of 4)	13052	Mir135b	microRNA 135b	ncRNA	1.00612	1.25059	1.01466	1.31959	1.92242	2.0093	1.31707	1.62695	1.25966	1.93004	1.72861	1.13126	0.470768	1.11526	1.22561	1.20798	0	1.05802	1.16513	0	1.56464	1.3273	0.652153	1.03512	1.07404	2.35866	0.477146	1.58887	0	1.44615
chr1_132233704_132233792	chr1	132233705	132233792	+	intron (NM_001311104, intron 4 of 4)	7434	Lemd1	LEM domain containing 1	protein-coding	1.50918	0.416864	1.52199	2.19932	1.44182	0.80372	0.329268	0.325389	0	0.48251	0.576203	0.565631	1.4123	1.67289	2.04268	1.81197	1.01201	1.58703	0.388376	0.343731	0.625857	0	0.326077	0.690079	0.716029	1.68476	0.477146	0	0	0
chr1_132246063_132246596	chr1	132246064	132246596	+	intron (NM_001311104, intron 4 of 4)	20016	Lemd1	LEM domain containing 1	protein-coding	12.5765	14.5902	14.2052	13.1959	13.4569	14.467	17.1219	17.2456	20.5745	17.3704	18.4385	18.6658	17.4184	20.6323	23.6951	16.3077	24.7942	31.2115	25.6328	25.0924	17.2111	13.273	15.6517	17.9421	26.4931	29.6517	19.0858	15.4915	19.675	15.9076
chr1_132261226_132261310	chr1	132261227	132261310	+	Intergenic	34954	Lemd1	LEM domain containing 1	protein-coding	3.01836	0	2.02932	2.19932	0.96121	2.41116	0.987804	0.650779	0.839775	1.44753	2.30481	0.565631	2.35384	1.67289	0	1.81197	1.01201	0.529009	0.388376	0.687463	0.938786	0.663651	0.97823	0.34504	0.716029	0.336951	0.954291	0.794434	1.00898	1.08461
chr1_132267085_132267158	chr1	132267086	132267158	+	Intergenic	-31504	Klhdc8a	kelch domain containing 8A	protein-coding	0	0	0	0	0	0.40186	0.329268	0	0	0.48251	0	0	0.470768	0	0	0	2.02402	0	0	0	0	0	0.652153	0	0	0	0	0	0	0
chr1_13227378_13227452	chr1	13227379	13227452	+	intron (NM_001302702, intron 2 of 21)	-100252	Prdm14	PR domain containing 14	protein-coding	1.00612	0.416864	2.02932	1.31959	1.44182	1.60744	2.63414	0.976168	0.839775	0.48251	1.72861	1.13126	0.470768	0.55763	0.817071	0.603988	0	0.529009	0	0	1.56464	0.663651	0.652153	0.34504	1.07404	0.336951	0.954291	0.397217	1.00898	0.361537
chr1_132296633_132296824	chr1	132296634	132296824	+	Intergenic	-1897	Klhdc8a	kelch domain containing 8A	protein-coding	2.01224	0.833728	1.01466	2.19932	1.44182	0.40186	0	1.95234	0.839775	0.48251	0.576203	1.69689	1.88307	1.11526	1.22561	1.81197	1.51801	1.58703	1.16513	0.687463	1.25171	0.331825	0	1.03512	1.79007	5.39122	0.477146	1.19165	1.00898	1.08461
chr1_132299275_132299357	chr1	132299276	132299357	+	exon (NM_144810, exon 1 of 5)	690	Klhdc8a	kelch domain containing 8A	protein-coding	1.00612	1.25059	2.02932	2.19932	1.44182	0.80372	1.64634	0.976168	0.839775	0.48251	0.576203	0	1.4123	1.11526	0.817071	0.603988	1.01201	0	0.388376	1.71866	0.938786	0	0.326077	1.03512	0.716029	0.673902	1.90858	0.397217	1.51347	1.08461
chr1_132312758_132313063	chr1	132312759	132313063	+	Intergenic	-3214	Nuak2	NUAK family, SNF1-like kinase, 2	protein-coding	22.6377	15.424	12.6833	14.9553	19.7048	13.6632	12.1829	14.3171	14.6961	18.8179	14.9813	12.4439	10.8277	16.7289	12.2561	13.8917	14.6741	20.1023	20.5839	22.6863	15.6464	16.9231	17.9342	17.597	20.0488	18.5323	19.563	20.2581	18.1616	14.0999
chr1_132315895_132316269	chr1	132315896	132316269	+	promoter-TSS (NM_028778)	-43	Nuak2	NUAK family, SNF1-like kinase, 2	protein-coding	14.0857	20.0095	16.7419	18.0344	16.8212	18.0837	18.439	15.2933	19.3148	21.2304	23.6243	16.4033	16.4769	16.7289	16.75	21.1396	16.6981	21.1603	25.6328	24.7487	22.2179	23.8914	22.1732	21.7375	24.703	27.9669	23.3801	25.8191	24.2154	22.7768
chr1_132319384_132319460	chr1	132319385	132319460	+	intron (NM_001195025, intron 1 of 7)	3297	Nuak2	NUAK family, SNF1-like kinase, 2	protein-coding	1.00612	0	0	1.31959	3.36424	1.60744	1.31707	2.92851	1.67955	3.86008	1.15241	3.95942	0.941536	2.23052	1.63414	0.603988	3.03602	0.529009	1.16513	2.40612	2.81636	3.65008	5.21722	4.83056	3.58014	4.38036	0.954291	3.17773	3.02693	5.06152
chr1_13232103_13232172	chr1	13232104	13232172	+	intron (NM_001302702, intron 2 of 21)	-104975	Prdm14	PR domain containing 14	protein-coding	0.50306	1.25059	1.52199	0.439863	1.92242	0.80372	0.987804	0.976168	2.09944	0.48251	0.576203	0	0.470768	0.55763	0.408535	0	1.51801	1.05802	0	0.687463	0	0.995476	0.652153	1.03512	0	0	0.954291	0	0.504488	0
chr1_13232874_13232942	chr1	13232875	13232942	+	intron (NM_001302702, intron 2 of 21)	-105745	Prdm14	PR domain containing 14	protein-coding	0	0	0	0	0.480605	0.80372	0.658536	0.325389	0.419888	0.96502	0	0.565631	0	0.55763	2.04268	0	0.506004	0	0.388376	0	0.938786	0.331825	0.326077	0	0	0	0	0	0.504488	0
chr1_132341701_132342125	chr1	132341702	132342125	+	Intergenic	25788	Nuak2	NUAK family, SNF1-like kinase, 2	protein-coding	11.5704	15.8408	13.6979	18.9141	18.263	19.2893	19.4268	16.2695	22.6739	13.5103	23.0481	22.0596	13.6523	15.6136	20.0182	19.3276	19.7342	21.6894	30.2933	31.2796	25.3472	25.2187	24.1297	30.7085	32.2213	32.0104	29.583	27.0107	25.2244	25.3076
chr1_132343320_132343412	chr1	132343321	132343412	+	Intergenic	24582	Tmcc2	transmembrane and coiled-coil domains 2	protein-coding	1.00612	0.833728	3.04398	2.19932	3.36424	1.20558	0.987804	1.62695	0.419888	0.48251	1.72861	1.69689	3.76614	2.23052	1.22561	1.81197	1.51801	3.17405	1.94188	2.06239	3.12929	4.31373	0.97823	3.79544	3.22213	4.04341	4.77146	0.397217	1.51347	2.53076
chr1_132343630_132343922	chr1	132343631	132343922	+	Intergenic	24172	Tmcc2	transmembrane and coiled-coil domains 2	protein-coding	2.01224	3.33491	2.53665	1.75945	3.36424	2.81302	4.60975	3.90467	3.77899	5.79012	2.30481	3.39379	2.82461	1.11526	3.26828	1.20798	4.04803	1.58703	5.82564	6.18717	7.19736	9.29111	5.21722	4.14048	5.37022	5.72817	3.81717	3.57495	7.06284	5.42305
chr1_132355766_132356120	chr1	132355767	132356120	+	TTS (NM_178874)	12005	Tmcc2	transmembrane and coiled-coil domains 2	protein-coding	17.104	20.0095	15.7272	13.6358	18.7436	19.6911	19.4268	18.2218	13.0165	13.0278	19.5909	20.9283	16.9477	15.6136	15.5243	13.8917	18.2161	13.7542	13.5932	17.1866	19.7145	18.2504	17.6081	16.5619	13.9626	16.1737	19.0858	19.4636	16.1436	14.823
chr1_132367650_132367961	chr1	132367651	132367961	+	5' UTR (NM_001311108, exon 1 of 4)	142	Tmcc2	transmembrane and coiled-coil domains 2	protein-coding	13.0796	17.5083	15.7272	14.0756	13.9376	13.6632	13.5	15.2933	10.4972	13.9928	17.2861	18.1002	16.0061	14.4984	11.439	15.7037	15.1801	13.7542	15.1467	12.0306	12.2042	12.2775	13.6952	13.1115	11.4565	10.4455	11.4515	15.0942	8.5763	16.6307
chr1_132370743_132371182	chr1	132370744	132371182	+	intron (NM_001311107, intron 2 of 4)	-3015	Tmcc2	transmembrane and coiled-coil domains 2	protein-coding	15.0918	15.8408	16.2346	15.3952	12.0151	14.8688	19.0975	21.8011	18.8949	13.5103	20.1671	14.7064	14.5938	15.056	17.1585	17.5157	19.7342	20.1023	14.7583	16.8428	14.0818	18.5822	18.5864	20.3573	11.0984	17.8584	13.8372	18.272	17.1526	22.4153
chr1_132378533_132378609	chr1	132378534	132378609	+	intron (NM_001311107, intron 2 of 4)	-10623	Tmcc2	transmembrane and coiled-coil domains 2	protein-coding	2.5153	1.66746	0.50733	0.879726	0.480605	1.20558	0	0.325389	0.419888	0.96502	0	0.565631	0.470768	0	0.408535	0	0	2.64504	0.388376	0	0.312929	0.331825	0.326077	0.34504	0.358014	0.336951	0.477146	0	0	0.361537
chr1_132378671_132378739	chr1	132378672	132378739	+	intron (NM_001311107, intron 2 of 4)	-10757	Tmcc2	transmembrane and coiled-coil domains 2	protein-coding	0	0	1.01466	0.439863	0.96121	0.80372	0.658536	0.325389	0	0.48251	1.72861	0.565631	0	0	1.63414	0	1.01201	0	0.388376	0.343731	0	0	0	0	0	0	0.477146	0	0	0
chr1_132384785_132384853	chr1	132384786	132384853	+	intron (NM_178874, intron 1 of 4)	5499	Tmcc2	transmembrane and coiled-coil domains 2	protein-coding	3.52142	0.416864	1.01466	1.31959	1.44182	1.20558	1.64634	1.62695	0.419888	0.48251	1.15241	1.69689	2.35384	1.11526	1.22561	2.41595	1.01201	1.05802	0	0.343731	0.312929	0.331825	0.652153	0.34504	0.716029	0	0.477146	0.794434	0	0.723074
chr1_132391007_132391126	chr1	132391008	132391126	+	promoter-TSS (NM_001311107)	319	Tmcc2	transmembrane and coiled-coil domains 2	protein-coding	3.01836	0.833728	0	0	2.40303	1.20558	1.31707	2.92851	0	0.48251	1.15241	0.565631	1.4123	0	1.22561	0.603988	1.51801	0.529009	0.388376	1.03119	1.56464	1.3273	1.63038	1.38016	1.43206	0.336951	0.477146	3.57495	0	0.723074
chr1_132391387_132391475	chr1	132391388	132391475	+	promoter-TSS (NM_178874)	-45	Tmcc2	transmembrane and coiled-coil domains 2	protein-coding	0.50306	1.66746	0.50733	1.75945	1.92242	1.60744	0.987804	0.976168	1.67955	0	1.15241	0.565631	0.470768	0.55763	0	0.603988	1.01201	1.05802	0	0	0.312929	0.995476	0.652153	0.34504	0.716029	0.673902	2.38573	0.794434	0	0.361537
chr1_132416771_132416856	chr1	132416772	132416856	+	promoter-TSS (NM_172516)	-639	Dstyk	dual serine/threonine and tyrosine protein kinase	protein-coding	1.00612	2.08432	2.53665	1.75945	1.44182	3.21488	2.30488	3.57928	2.93921	1.44753	2.30481	3.39379	1.4123	1.67289	1.63414	1.20798	3.03602	3.70306	1.94188	1.71866	2.1905	1.65913	1.63038	1.7252	1.79007	2.35866	2.38573	3.17773	2.52244	4.69998
chr1_132417244_132418188	chr1	132417245	132418188	+	exon (NM_172516, exon 1 of 13)	263	Dstyk	dual serine/threonine and tyrosine protein kinase	protein-coding	49.803	47.5225	45.6597	46.6255	40.8514	43.4009	43.7926	53.3639	50.8064	42.9434	48.9772	47.513	49.9014	52.4172	39.6279	49.527	48.5764	50.7848	48.547	39.8728	49.4427	47.451	47.2811	44.5101	47.2579	46.1623	44.3745	51.6382	50.9533	41.5767
chr1_132430223_132430291	chr1	132430224	132430291	+	intron (NM_172516, intron 1 of 12)	12804	Dstyk	dual serine/threonine and tyrosine protein kinase	protein-coding	0	0.833728	2.02932	0.879726	0.480605	1.60744	0	0.325389	0.419888	0	0	0.565631	0.941536	1.11526	0	0	1.01201	0.529009	0.388376	0	0	0.663651	0.326077	0.34504	1.07404	0	0	0	0	0
chr1_132437516_132437643	chr1	132437517	132437643	+	intron (NM_172516, intron 2 of 12)	20127	Dstyk	dual serine/threonine and tyrosine protein kinase	protein-coding	4.02448	2.50118	3.04398	1.75945	0.480605	0.80372	0.987804	0.976168	1.25966	1.93004	1.15241	1.69689	0.941536	1.67289	1.63414	1.20798	0.506004	2.11603	0	0.343731	0	0.663651	1.30431	1.38016	0	0	1.90858	1.19165	0.504488	0
chr1_132447586_132447672	chr1	132447587	132447672	+	intron (NM_172516, intron 2 of 12)	-29738	Rbbp5	retinoblastoma binding protein 5	protein-coding	0.50306	1.25059	1.52199	1.75945	1.92242	3.21488	1.31707	0.325389	0.419888	0.96502	0.576203	1.69689	0.941536	0.55763	0.408535	0.603988	0	0.529009	0.388376	0.687463	0	0.331825	0.326077	1.03512	0	0	0.954291	0.397217	0	0.361537
chr1_13245859_13245977	chr1	13245860	13245977	+	intron (NM_001302702, intron 2 of 21)	-118755	Prdm14	PR domain containing 14	protein-coding	0	0.833728	0	0.879726	1.44182	3.21488	1.31707	0.976168	0.419888	0.96502	0.576203	1.13126	1.88307	1.11526	1.63414	1.20798	1.01201	0.529009	0.776752	1.03119	0.625857	1.65913	1.30431	1.38016	0.358014	1.01085	0.954291	1.19165	0	2.16922
chr1_132476784_132476878	chr1	132476785	132476878	+	promoter-TSS (NM_172517)	-536	Rbbp5	retinoblastoma binding protein 5	protein-coding	0.50306	2.91805	0.50733	2.19932	1.92242	1.20558	0.987804	3.25389	2.09944	0.96502	1.72861	1.69689	1.4123	0.55763	0.817071	1.81197	0.506004	1.05802	0.388376	1.03119	0.625857	1.99095	0.652153	0.690079	0.716029	0.673902	1.43144	0.397217	0.504488	0.723074
chr1_132476880_132477686	chr1	132476881	132477686	+	promoter-TSS (NM_172517)	-84	Rbbp5	retinoblastoma binding protein 5	protein-coding	38.2326	42.1033	45.6597	32.11	38.4484	36.1674	32.5975	37.7452	36.9501	33.2932	37.4532	36.766	40.0153	36.2459	30.6402	42.8832	43.0103	26.9794	29.1282	34.0294	39.7419	37.1644	31.6294	33.8139	31.8633	26.9561	36.2631	40.5161	38.8456	37.5998
chr1_132521072_132521145	chr1	132521073	132521145	+	intron (NM_177129, intron 16 of 22)	14879	Tmem81	transmembrane protein 81	protein-coding	0.50306	1.25059	1.52199	0.439863	1.44182	0.80372	0.658536	0.650779	0.839775	0.48251	0.576203	0	0.470768	1.11526	0.408535	0	0.506004	1.05802	1.16513	0.687463	0.312929	0.995476	0	0.690079	0	1.68476	0.477146	1.19165	0.504488	1.44615
chr1_132524065_132524149	chr1	132524066	132524149	+	intron (NM_177129, intron 10 of 22)	17877	Tmem81	transmembrane protein 81	protein-coding	0.50306	1.66746	2.02932	1.31959	0.96121	0	0.658536	0.325389	2.09944	0.48251	0.576203	1.13126	2.82461	1.11526	1.22561	0.603988	2.53002	1.05802	0.388376	0.687463	1.25171	0.331825	0.97823	1.38016	1.07404	2.02171	1.43144	0.794434	1.00898	0.723074
chr1_132525818_132526138	chr1	132525819	132526138	+	intron (NM_177129, intron 8 of 22)	16962	Cntn2	contactin 2	protein-coding	3.52142	7.08669	8.62461	6.59795	7.68968	8.84092	5.26829	5.85701	2.93921	3.86008	4.03342	3.95942	6.59075	5.5763	5.7195	4.83191	4.55404	3.17405	3.49538	3.09358	3.75514	4.31373	3.91292	2.41528	6.80227	3.36951	3.34002	4.36938	6.55835	3.61537
chr1_13256091_13256639	chr1	13256092	13256639	+	intron (NM_001302702, intron 2 of 21)	116064	Ncoa2	nuclear receptor coactivator 2	protein-coding	13.0796	14.1734	16.7419	14.9553	19.2242	14.8688	19.0975	19.5234	16.7955	13.5103	16.1337	15.272	18.8307	22.8628	19.6097	15.0997	15.1801	21.1603	18.2537	20.2802	26.5989	19.5777	18.9124	21.3925	18.9748	22.5757	18.6087	25.0247	22.702	23.8614
chr1_132609219_132609308	chr1	132609220	132609308	+	intron (NM_001160318, intron 14 of 26)	33594	Nfasc	neurofascin	protein-coding	1.00612	0	1.01466	2.19932	1.92242	1.20558	0.987804	0.976168	0	1.93004	1.72861	0	0.470768	1.11526	1.22561	1.20798	0.506004	1.58703	0.776752	0.343731	0	0.331825	0.326077	0	0.358014	0	0.477146	0.794434	0.504488	0.723074
chr1_13267299_13267371	chr1	13267300	13267371	+	intron (NM_001302702, intron 2 of 21)	105094	Ncoa2	nuclear receptor coactivator 2	protein-coding	1.00612	0.833728	0	0.439863	0.480605	0.40186	0.658536	1.62695	0	0.96502	0	0.565631	0.941536	0	0	0.603988	0.506004	0	1.16513	0.343731	0.312929	0	1.30431	0.34504	0.358014	0.336951	0	0.397217	0	0.723074
chr1_132715628_132715696	chr1	132715629	132715696	+	intron (NM_182716, intron 1 of 29)	-8336	Nfasc	neurofascin	protein-coding	0.50306	0	0.50733	0.439863	1.92242	1.20558	0	0.325389	0	0	0	0	0.470768	0	0	0.603988	0.506004	0	0.776752	0.343731	0.312929	0	0	0	0.716029	0	0	0	0	0.361537
chr1_132715709_132715828	chr1	132715710	132715828	+	intron (NM_182716, intron 1 of 29)	-8443	Nfasc	neurofascin	protein-coding	1.00612	0.416864	1.01466	0.879726	0.96121	0.40186	0.658536	0	0.839775	0	1.15241	1.69689	0.941536	2.78815	1.22561	0.603988	1.01201	1.05802	0	0	0	0	0	0.34504	0	0	0	0	0	0
chr1_132733971_132734055	chr1	132733972	132734055	+	intron (NM_182716, intron 1 of 29)	4660	Gm10538	predicted gene 10538	ncRNA	2.5153	1.25059	2.02932	1.31959	0	1.20558	0.658536	0.325389	0.419888	0	0	0.565631	0.470768	0	0.408535	0.603988	0.506004	0.529009	0	0	0.312929	0	0	0.690079	0	0	0	0	0	0
chr1_132734168_132734337	chr1	132734169	132734337	+	intron (NM_182716, intron 1 of 29)	4900	Gm10538	predicted gene 10538	ncRNA	2.01224	1.66746	1.52199	3.07904	4.32545	2.41116	1.97561	1.30156	1.25966	0.48251	1.15241	0.565631	2.35384	0.55763	0.408535	0.603988	2.02402	1.58703	0	0	0.938786	1.3273	0	0.34504	0.358014	0.673902	0	0.397217	0	0.361537
chr1_132758738_132758841	chr1	132758739	132758841	+	Intergenic	-16993	Nfasc	neurofascin	protein-coding	2.01224	2.91805	1.01466	1.75945	2.88363	1.20558	1.31707	0.650779	2.09944	0.48251	1.15241	2.82816	1.4123	1.67289	0.817071	1.20798	1.51801	2.64504	0.388376	0	0.312929	0.995476	0.97823	0.34504	0	0.336951	0.477146	0	0	0.361537
chr1_132814191_132814260	chr1	132814192	132814260	+	Intergenic	-66129	Lrrn2	leucine rich repeat protein 2, neuronal	protein-coding	0	0	0	0	0.480605	0	0	0.325389	0.419888	0	0	0	1.88307	0	0	0	0	0	0	0.343731	0	0	0	0	0	0	0	0	0	0
chr1_132880612_132880681	chr1	132880613	132880681	+	5' UTR (NM_010732, exon 1 of 2)	292	Lrrn2	leucine rich repeat protein 2, neuronal	protein-coding	0	0.416864	0	0	0.96121	1.60744	0.329268	0.325389	0	0	0	2.82816	0	0.55763	0	0.603988	0	0	0	0.343731	0	0	0	0	0	0	0	0	0	0
chr1_132881378_132881517	chr1	132881379	132881517	+	intron (NM_010732, intron 1 of 1)	1093	Lrrn2	leucine rich repeat protein 2, neuronal	protein-coding	0.50306	1.25059	0.50733	0	3.36424	1.20558	0.329268	0	0	0	0	0.565631	0.470768	0	0.817071	1.81197	0	0.529009	0	0	0	0	0.326077	0.34504	0.358014	0.336951	0	0	0	0
chr1_132921438_132921523	chr1	132921439	132921523	+	intron (NM_010732, intron 1 of 1)	41126	Lrrn2	leucine rich repeat protein 2, neuronal	protein-coding	1.50918	1.25059	2.02932	1.31959	0.96121	1.60744	0.987804	1.30156	0.839775	0.96502	0	0.565631	0.470768	1.11526	0.408535	0.603988	3.54203	1.58703	0	0	0	0.663651	0	0.34504	0	0	0.477146	0	0	0
chr1_132968639_132968725	chr1	132968640	132968725	+	Intergenic	56734	Mdm4	transformed mouse 3T3 cell double minute 4	protein-coding	0	0	3.55131	0.879726	0.96121	1.20558	0.658536	0.325389	0.419888	0.96502	0.576203	0	0.470768	0.55763	0	0.603988	0	0.529009	0.388376	0	0	0.331825	0	0	0	0	0	0	0	0.361537
chr1_132968797_132968936	chr1	132968798	132968936	+	Intergenic	56549	Mdm4	transformed mouse 3T3 cell double minute 4	protein-coding	1.00612	4.16864	5.58063	1.75945	2.88363	1.60744	0.987804	1.62695	1.25966	1.93004	0.576203	1.13126	2.82461	0.55763	4.49389	0.603988	2.02402	0.529009	0.388376	0.687463	0.938786	1.3273	0.97823	0.34504	2.14809	1.01085	1.43144	0.397217	2.01795	0.361537
chr1_13297057_13297150	chr1	13297058	13297150	+	intron (NM_008678, intron 1 of 22)	75325	Ncoa2	nuclear receptor coactivator 2	protein-coding	2.01224	1.25059	0.50733	1.31959	0	2.41116	1.64634	1.62695	0.839775	1.44753	1.15241	1.13126	1.4123	1.11526	0.817071	0.603988	2.02402	1.05802	0.388376	0.687463	1.87757	1.99095	1.30431	2.41528	0.716029	1.3478	0.954291	3.97217	1.00898	1.80768
chr1_13297270_13297405	chr1	13297271	13297405	+	intron (NM_008678, intron 1 of 22)	75091	Ncoa2	nuclear receptor coactivator 2	protein-coding	1.50918	1.25059	0.50733	1.75945	2.88363	1.20558	2.96341	1.95234	3.77899	1.44753	0.576203	0.565631	0.941536	2.23052	2.45121	0.603988	0.506004	1.58703	1.16513	2.06239	1.56464	3.65008	1.63038	2.07024	2.14809	2.02171	0	1.19165	2.01795	4.69998
chr1_132982827_132983049	chr1	132982828	132983049	+	Intergenic	42478	Mdm4	transformed mouse 3T3 cell double minute 4	protein-coding	4.52754	6.66982	4.56597	3.95877	5.28666	5.22418	4.60975	4.23006	4.19888	6.27263	4.60962	4.52505	5.64922	8.36444	6.9451	6.64387	5.06004	5.8191	5.04889	3.43731	2.50343	3.65008	4.89115	4.48552	5.37022	3.03256	2.86287	4.7666	1.51347	3.97691
chr1_132989727_132989796	chr1	132989728	132989796	+	non-coding (NR_126506, exon 10 of 10)	35654	Mdm4	transformed mouse 3T3 cell double minute 4	protein-coding	0	0	0	0	0	0.80372	0.329268	0.650779	0.839775	2.41255	0	0.565631	0	0.55763	0	0.603988	0.506004	0	0	0	0	0	0.326077	0.34504	0	0.336951	0	0	0.504488	0
chr1_133012376_133012780	chr1	133012377	133012780	+	intron (NM_001302801, intron 3 of 10)	12838	Mdm4	transformed mouse 3T3 cell double minute 4	protein-coding	12.0734	11.6722	13.1906	13.1959	8.65089	12.4577	12.8414	13.341	16.3756	12.5453	14.4051	11.8783	15.5353	11.1526	11.8475	11.4758	16.6981	13.2252	7.76752	9.96821	9.07493	11.2821	9.13014	10.6962	8.95036	10.7824	7.63433	11.9165	9.08079	9.39996
chr1_13301836_13301909	chr1	13301837	13301909	+	intron (NM_008678, intron 1 of 22)	70556	Ncoa2	nuclear receptor coactivator 2	protein-coding	1.00612	0	0	0	0	0.40186	0	0.325389	0	0.48251	0	0.565631	0.941536	0.55763	0	0.603988	2.53002	0	0	0	0.312929	0	0	0	0.358014	0	0.477146	1.19165	0	0
chr1_133024976_133025710	chr1	133024977	133025710	+	promoter-TSS (NR_126506)	73	Mdm4	transformed mouse 3T3 cell double minute 4	protein-coding	44.2693	40.4358	36.0204	37.3884	42.7739	40.9897	35.8902	36.1182	37.37	45.8384	43.2152	45.2505	40.9568	36.8036	37.9938	38.0513	43.0103	39.1466	38.0609	36.0918	41.6195	41.81	39.1292	40.7147	43.3197	39.4233	48.1917	42.105	39.3501	45.9152
chr1_133025927_133025999	chr1	133025928	133025999	+	promoter-TSS (NR_126506)	-547	Mdm4	transformed mouse 3T3 cell double minute 4	protein-coding	2.01224	1.25059	3.04398	0.879726	1.92242	2.81302	1.64634	1.62695	1.67955	1.44753	0.576203	1.69689	3.76614	0.55763	0.817071	0.603988	2.53002	2.11603	1.5535	2.06239	3.44221	2.32278	2.60861	2.76032	1.79007	3.03256	1.90858	1.58887	2.01795	3.61537
chr1_133033378_133034452	chr1	133033379	133034452	+	Intergenic	-3328	Mdm4	transformed mouse 3T3 cell double minute 4	protein-coding	37.7295	32.0985	33.4838	32.9897	41.332	37.373	34.9024	32.8643	35.6905	27.0206	29.9625	34.5035	31.5415	34.0154	26.1463	28.9914	34.9143	30.1535	31.0701	29.5609	34.4221	33.1825	29.999	28.9833	34.3694	30.6625	33.4002	29.7913	27.2424	32.1768
chr1_133039511_133039858	chr1	133039512	133039858	+	Intergenic	-6327	Pik3c2b	phosphoinositide-3-kinase, class 2, beta polypeptide	protein-coding	17.6071	12.9228	12.6833	14.5155	14.4182	13.6632	10.2073	12.3648	10.4972	13.0278	16.1337	13.5751	14.123	9.4797	10.6219	15.7037	12.1441	9.52216	9.32103	8.59329	15.0206	14.6003	12.0648	7.59087	12.1725	10.1085	8.58862	12.3137	11.0987	8.67689
chr1_133045922_133046389	chr1	133045923	133046389	+	5' UTR (NM_001099276, exon 1 of 33)	144	Pik3c2b	phosphoinositide-3-kinase, class 2, beta polypeptide	protein-coding	17.6071	17.5083	17.7566	18.4742	16.3406	13.6632	11.1951	10.7379	11.337	11.5802	15.5575	11.8783	10.8277	11.7102	12.6646	13.8917	13.1561	13.7542	12.8164	12.3743	14.0818	13.273	10.1084	13.8016	10.3824	13.478	11.9286	9.93042	16.1436	11.2076
chr1_133046392_133046647	chr1	133046393	133046647	+	intron (NM_001099276, intron 1 of 32)	508	Pik3c2b	phosphoinositide-3-kinase, class 2, beta polypeptide	protein-coding	2.5153	3.75178	3.55131	3.5189	6.72847	5.22418	2.96341	3.25389	2.09944	4.8251	8.06684	4.52505	2.82461	3.90341	4.49389	2.41595	1.51801	2.64504	3.49538	2.06239	4.381	2.98643	5.21722	3.10536	2.14809	3.03256	1.43144	2.3833	3.53142	5.42305
chr1_133087023_133087931	chr1	133087024	133087931	+	intron (NM_001099276, intron 15 of 32)	41465	Pik3c2b	phosphoinositide-3-kinase, class 2, beta polypeptide	protein-coding	26.1591	31.6817	28.9178	22.8729	27.3945	24.1116	26.6707	23.1027	24.3535	27.5031	27.6577	25.4534	23.0676	20.6323	20.8353	18.7236	16.6981	20.6313	22.5258	25.0924	34.1092	31.1916	33.912	25.5329	26.8511	23.5866	36.7402	28.2024	28.2514	32.5383
chr1_133101334_133101409	chr1	133101335	133101409	+	exon (NM_001099276, exon 28 of 33)	-29794	Ppp1r15b	protein phosphatase 1, regulatory (inhibitor) subunit 15b	protein-coding	0	1.25059	0.50733	1.31959	3.84484	2.41116	0.987804	1.30156	1.25966	0	0	1.13126	1.88307	1.67289	0.817071	1.20798	0.506004	0.529009	0	1.37493	0.938786	0.331825	0.326077	1.03512	0.358014	1.01085	1.43144	0.397217	0.504488	1.08461
chr1_133101478_133101718	chr1	133101479	133101718	+	intron (NM_001099276, intron 28 of 32)	-29568	Ppp1r15b	protein phosphatase 1, regulatory (inhibitor) subunit 15b	protein-coding	7.5459	11.6722	7.60995	9.67699	8.17029	8.43906	7.24389	9.76168	5.03865	6.27263	8.06684	10.1814	7.53229	6.69156	9.39632	6.03988	5.06004	5.8191	6.60239	6.5309	7.51029	6.63651	7.17368	4.83056	8.23433	6.06512	10.0201	6.75269	8.07181	6.14613
chr1_133120168_133120236	chr1	133120169	133120236	+	Intergenic	-10964	Ppp1r15b	protein phosphatase 1, regulatory (inhibitor) subunit 15b	protein-coding	1.00612	0.416864	1.01466	1.31959	0	1.20558	0.329268	0.976168	0	0	0	0	0	0	1.22561	0	0	0.529009	0.388376	0	0.312929	0	0.326077	0.690079	0.358014	0	0.477146	0	0.504488	0
chr1_13312028_13312096	chr1	13312029	13312096	+	intron (NM_008678, intron 1 of 22)	60367	Ncoa2	nuclear receptor coactivator 2	protein-coding	1.00612	1.25059	3.55131	1.31959	0.96121	1.20558	1.64634	0.976168	0.419888	0	0	0	0.941536	0.55763	0.408535	0.603988	0.506004	0	0	0.687463	0	0	0	1.03512	0.358014	0	0.477146	0	0.504488	0.723074
chr1_133129340_133129466	chr1	133129341	133129466	+	Intergenic	-1763	Ppp1r15b	protein phosphatase 1, regulatory (inhibitor) subunit 15b	protein-coding	4.52754	6.25296	4.05864	4.83849	9.6121	4.0186	4.60975	5.53162	5.87843	4.8251	5.18583	6.22194	6.11999	3.90341	4.49389	3.01994	6.57805	4.23207	6.21402	3.43731	6.88443	6.96833	5.5433	7.93591	4.65419	6.06512	7.63433	8.73877	6.55835	5.42305
chr1_133130759_133131841	chr1	133130760	133131841	+	5' UTR (NM_133819, exon 1 of 2)	134	Ppp1r15b	protein phosphatase 1, regulatory (inhibitor) subunit 15b	protein-coding	65.3978	72.9512	73.0555	66.4193	61.9981	64.6994	65.195	64.1017	76.8395	84.9218	62.8061	70.1382	67.7906	79.741	75.1705	80.3305	85.0087	93.6345	87.773	86.9641	92.001	86.6064	81.193	87.2951	95.9479	88.2812	99.7234	86.9905	100.898	93.9996
chr1_133146076_133146302	chr1	133146077	133146302	+	Intergenic	15023	Ppp1r15b	protein phosphatase 1, regulatory (inhibitor) subunit 15b	protein-coding	10.0612	11.6722	6.59529	10.9966	10.0927	6.0279	8.89023	7.48396	12.5966	7.23765	12.6765	11.3126	8.94459	8.92207	9.39632	10.2678	8.60207	8.46414	5.43726	8.59329	6.5715	9.29111	8.15191	8.62599	10.0244	9.43463	9.54291	9.13599	6.05386	7.59228
chr1_133159076_133159231	chr1	133159077	133159231	+	Intergenic	27988	Ppp1r15b	protein phosphatase 1, regulatory (inhibitor) subunit 15b	protein-coding	4.52754	2.08432	2.53665	0.879726	2.40303	2.81302	2.96341	3.25389	4.19888	3.37757	2.30481	1.13126	1.88307	1.11526	1.63414	1.81197	1.51801	3.17405	1.5535	1.03119	1.56464	2.6546	1.63038	2.07024	1.07404	2.02171	1.43144	1.19165	2.01795	1.80768
chr1_133159292_133159530	chr1	133159293	133159530	+	Intergenic	28245	Ppp1r15b	protein phosphatase 1, regulatory (inhibitor) subunit 15b	protein-coding	2.01224	3.75178	4.05864	4.39863	3.36424	4.0186	4.28048	2.92851	0.839775	1.93004	2.88101	2.82816	3.29538	3.90341	3.26828	2.41595	2.02402	3.70306	2.33026	3.09358	3.12929	5.3092	6.84761	4.48552	2.5061	0.673902	0.954291	5.16382	3.53142	4.69998
chr1_133163771_133164062	chr1	133163772	133164062	+	Intergenic	32751	Ppp1r15b	protein phosphatase 1, regulatory (inhibitor) subunit 15b	protein-coding	11.5704	12.9228	9.13194	9.23712	7.68968	8.84092	7.57316	8.13474	6.29832	6.27263	8.06684	13.0095	10.3569	12.2679	12.2561	6.64387	8.09606	8.46414	7.76752	9.28075	9.07493	12.6094	11.0866	11.3863	7.16029	12.1302	7.15719	12.7109	10.5943	13.3769
chr1_133177509_133177832	chr1	133177510	133177832	+	Intergenic	46505	Ppp1r15b	protein phosphatase 1, regulatory (inhibitor) subunit 15b	protein-coding	10.0612	5.41923	9.13194	11.8763	12.4957	9.24278	8.89023	8.46013	6.29832	6.75514	7.49064	3.95942	10.8277	9.4797	7.35364	9.66381	7.59006	8.46414	4.27214	5.4997	7.51029	6.96833	7.82584	5.52064	7.16029	6.06512	5.2486	7.54712	8.5763	6.50767
chr1_133181112_133181282	chr1	133181113	133181282	+	Intergenic	50031	Ppp1r15b	protein phosphatase 1, regulatory (inhibitor) subunit 15b	protein-coding	2.01224	1.25059	0.50733	2.19932	1.92242	1.60744	1.97561	2.27773	1.25966	2.89506	0.576203	2.26252	1.88307	0.55763	1.63414	1.20798	1.51801	3.70306	0	1.03119	0.312929	0.663651	0.326077	1.03512	1.43206	0.336951	0	0.794434	1.51347	2.16922
chr1_133214763_133214925	chr1	133214764	133214925	+	Intergenic	-31253	Plekha6	pleckstrin homology domain containing, family A member 6	protein-coding	1.50918	2.50118	1.52199	2.19932	1.92242	1.60744	0.658536	0.976168	1.25966	0.96502	1.15241	1.69689	2.82461	1.11526	2.85975	2.41595	3.03602	2.64504	0.388376	1.03119	0	0.995476	0.326077	0.34504	0.358014	0.336951	0	0	1.00898	0.361537
chr1_13324776_13324858	chr1	13324777	13324858	+	intron (NM_008678, intron 1 of 22)	47612	Ncoa2	nuclear receptor coactivator 2	protein-coding	2.01224	0	0	0.439863	0.480605	0.80372	0	0.325389	0.839775	0.96502	0.576203	0	0	0	0.408535	0	0	0	0	1.37493	0	0.331825	0	0	0	0	0	0	0	0.361537
chr1_133270767_133270835	chr1	133270768	133270835	+	promoter-TSS (NR_037984)	-993	Gm19461	predicted gene, 19461	ncRNA	1.00612	0	1.52199	0.439863	1.44182	2.0093	1.64634	0.976168	1.25966	0	0	1.13126	0	0.55763	2.04268	0	0.506004	2.64504	0.388376	0	0.938786	1.65913	0.326077	1.03512	1.07404	0.336951	0.477146	0.397217	0.504488	0
chr1_133271019_133271091	chr1	133271020	133271091	+	intron (NM_182930, intron 7 of 26)	-1247	Gm19461	predicted gene, 19461	ncRNA	0.50306	0.833728	0.50733	0.439863	0	0.40186	0	0.325389	0.839775	0	0	0	0	0	0.408535	0.603988	0	0	0.388376	0.343731	1.25171	0	0.326077	0.34504	0	0	0	0	0	0.361537
chr1_13328638_13328710	chr1	13328639	13328710	+	intron (NM_008678, intron 1 of 22)	43755	Ncoa2	nuclear receptor coactivator 2	protein-coding	1.00612	0.416864	0	0	0.96121	0.80372	0	0.650779	0.419888	0	0	0	0.470768	0	0.408535	0	0.506004	0	0	0.687463	0	0.331825	0.97823	0.690079	0.358014	0	0.477146	0	0	0
chr1_133314499_133314701	chr1	133314500	133314701	+	intron (NM_026680, intron 1 of 4)	4777	Golt1a	golgi transport 1A	protein-coding	4.52754	3.75178	3.55131	4.83849	4.32545	6.42976	3.62195	2.60312	3.77899	4.8251	5.76203	2.82816	4.23691	1.67289	4.08535	3.62393	2.53002	4.23207	4.66051	0.687463	1.87757	3.65008	2.28254	4.14048	3.58014	2.35866	3.34002	3.97217	3.02693	2.8923
chr1_133315843_133315912	chr1	133315844	133315912	+	intron (NM_026680, intron 1 of 4)	6055	Golt1a	golgi transport 1A	protein-coding	0	0.416864	2.53665	0.879726	0.96121	0.80372	0.658536	0.650779	0.419888	0.48251	0.576203	0	0.470768	0	0.408535	0.603988	1.01201	0	0.388376	0.343731	0.312929	0	0.326077	0	0	0.336951	0	0	0.504488	0
chr1_133315945_133316035	chr1	133315946	133316035	+	intron (NM_026680, intron 1 of 4)	6167	Golt1a	golgi transport 1A	protein-coding	0.50306	1.66746	0.50733	0.879726	0.96121	2.0093	1.64634	1.30156	0.839775	0.96502	2.30481	0.565631	3.29538	0.55763	1.63414	1.20798	2.02402	2.64504	0	0	0	0.331825	0	0.34504	0	0.336951	0.477146	0.794434	1.00898	0
chr1_133323088_133323156	chr1	133323089	133323156	+	TTS (NM_026680)	-4090	Kiss1	KiSS-1 metastasis-suppressor	protein-coding	2.01224	0	0.50733	0.439863	0	0.40186	0.329268	0	0	0.48251	0	0	0	0.55763	0	0	0	0	0	0.343731	0	0.331825	0	0	0	0	0	0	0	0
chr1_13332737_13332848	chr1	13332738	13332848	+	intron (NM_008678, intron 1 of 22)	39636	Ncoa2	nuclear receptor coactivator 2	protein-coding	2.5153	2.08432	5.0733	2.19932	3.36424	2.41116	1.31707	1.95234	0.839775	2.89506	2.30481	2.82816	1.88307	1.67289	3.26828	2.41595	3.03602	2.11603	1.16513	1.71866	0.312929	1.65913	0.97823	1.03512	0	1.3478	1.43144	1.98608	1.00898	1.80768
chr1_13335761_13336267	chr1	13335762	13336267	+	intron (NM_008678, intron 1 of 22)	36415	Ncoa2	nuclear receptor coactivator 2	protein-coding	10.0612	7.50355	10.6539	13.6358	14.8988	9.64464	11.5244	9.4363	11.337	10.1327	5.18583	10.747	6.59075	11.1526	9.80485	10.2678	10.1201	11.6382	5.82564	6.87463	10.3266	8.95928	9.7823	8.62599	4.29617	11.1194	7.63433	9.93042	7.06284	11.9307
chr1_133363876_133364006	chr1	133363877	133364006	+	exon (NM_175443, exon 1 of 8)	369	Etnk2	ethanolamine kinase 2	protein-coding	1.50918	2.08432	1.52199	1.31959	3.36424	4.0186	1.31707	2.27773	2.09944	0.96502	0	0	0.941536	0.55763	0.817071	0.603988	0.506004	2.11603	0	2.06239	0.938786	0.995476	1.63038	1.38016	0.716029	0.673902	0.954291	0	1.00898	1.08461
chr1_133367523_133367649	chr1	133367524	133367649	+	intron (NM_175443, intron 2 of 7)	4014	Etnk2	ethanolamine kinase 2	protein-coding	2.5153	1.66746	1.52199	1.31959	3.84484	2.0093	1.31707	0.976168	0.839775	1.44753	2.30481	2.82816	1.88307	1.67289	1.63414	0.603988	0.506004	4.23207	1.16513	1.03119	1.87757	2.6546	0.97823	0	0.716029	0.673902	0.477146	1.98608	0	1.08461
chr1_133382022_133382319	chr1	133382023	133382319	+	TTS (NM_011439)	18599	Etnk2	ethanolamine kinase 2	protein-coding	9.05508	15.0071	8.62461	13.6358	11.5345	13.2614	10.2073	10.0871	10.4972	11.5802	12.1003	10.1814	10.8277	10.595	11.8475	15.0997	11.1321	9.52216	7.37915	12.0306	9.38786	6.96833	10.7605	9.66111	7.5183	8.08683	8.58862	11.9165	14.1257	11.5692
chr1_133385616_133385878	chr1	133385617	133385878	+	intron (NM_011439, intron 11 of 13)	22175	Etnk2	ethanolamine kinase 2	protein-coding	9.05508	12.0891	13.6979	6.59795	14.8988	12.8595	6.25609	6.83318	8.39775	10.6152	10.9479	7.3532	12.7107	8.92207	10.2134	3.62393	7.08406	13.7542	3.88376	5.15597	4.69393	5.64103	5.21722	6.21072	3.93816	4.38036	2.86287	7.94434	3.53142	5.42305
chr1_133407567_133407696	chr1	133407568	133407696	+	intron (NM_011439, intron 1 of 13)	16580	Sox13	SRY (sex determining region Y)-box 13	protein-coding	1.50918	0.416864	1.52199	1.31959	2.88363	0	0	0.325389	2.09944	1.44753	1.72861	3.39379	2.82461	0	0.817071	0.603988	2.53002	0.529009	0.388376	0.343731	0.938786	0	0.326077	0	0	0.336951	0	0	0	0.361537
chr1_133413104_133413175	chr1	133413105	133413175	+	intron (NM_011439, intron 1 of 13)	11072	Sox13	SRY (sex determining region Y)-box 13	protein-coding	2.5153	0.416864	1.52199	0.879726	1.44182	1.60744	1.97561	1.62695	1.67955	1.93004	0.576203	1.13126	0.470768	1.11526	0.408535	1.81197	1.01201	0.529009	0.388376	0.343731	0.312929	0.331825	0.97823	0.34504	0.358014	0.336951	0	1.58887	0	0.361537
chr1_133416961_133417042	chr1	133416962	133417042	+	intron (NM_011439, intron 1 of 13)	7210	Sox13	SRY (sex determining region Y)-box 13	protein-coding	1.50918	1.25059	0.50733	1.75945	3.84484	2.0093	1.97561	3.25389	2.93921	0.48251	1.15241	4.52505	0.941536	2.78815	1.63414	0.603988	2.02402	3.70306	0.388376	0.343731	1.56464	0.995476	1.30431	0	0.716029	0.336951	0	1.19165	0.504488	1.08461
chr1_133418095_133418642	chr1	133418096	133418642	+	intron (NM_011439, intron 1 of 13)	5843	Sox13	SRY (sex determining region Y)-box 13	protein-coding	18.6132	18.7589	15.2199	17.5945	17.3018	14.8688	20.7439	23.1027	22.254	19.3004	13.2527	22.0596	17.8892	21.7476	17.9756	18.1197	18.7221	17.9863	12.0397	16.8428	14.3947	17.2549	20.8689	13.4565	11.4565	15.4997	18.1315	18.6692	15.1347	17.3538
chr1_133423483_133423552	chr1	133423484	133423552	+	intron (NM_011439, intron 1 of 13)	694	Sox13	SRY (sex determining region Y)-box 13	protein-coding	3.52142	1.25059	1.01466	0.439863	0.96121	1.20558	1.31707	0.650779	2.93921	0	1.72861	1.13126	0	1.11526	1.22561	2.41595	0.506004	0	1.5535	1.03119	0.625857	1.65913	1.30431	0.34504	0.358014	0	0.954291	0	0.504488	1.44615
chr1_133423806_133423916	chr1	133423807	133423916	+	intron (NM_011439, intron 1 of 13)	351	Sox13	SRY (sex determining region Y)-box 13	protein-coding	1.00612	1.25059	3.04398	0.879726	2.40303	1.20558	1.31707	2.60312	1.25966	0.96502	1.72861	1.13126	0.470768	1.11526	2.85975	1.81197	1.01201	1.58703	0	1.37493	1.56464	0.995476	1.63038	1.38016	0.716029	2.02171	0.477146	0.794434	1.00898	1.08461
chr1_13342436_13343047	chr1	13342437	13343047	+	intron (NM_008678, intron 1 of 22)	29687	Ncoa2	nuclear receptor coactivator 2	protein-coding	15.0918	17.9252	16.2346	14.9553	11.5345	12.0558	14.1585	12.6902	13.0165	8.68518	11.5241	9.61573	15.5353	17.8441	13.4817	12.6838	12.1441	10.0512	10.0978	11.3431	9.70079	12.9412	12.0648	9.66111	6.44426	10.4455	8.58862	10.7249	10.0898	13.3769
chr1_133448740_133448809	chr1	133448741	133448809	+	Intergenic	-24563	Sox13	SRY (sex determining region Y)-box 13	protein-coding	0.50306	0	0.50733	0.439863	0.96121	0.80372	0.329268	1.95234	2.09944	0.48251	0	1.69689	0.470768	0.55763	0.408535	0.603988	0.506004	1.05802	0	0	0.312929	0.995476	0.326077	0	0	0	0	0.397217	0	0.361537
chr1_13347405_13347519	chr1	13347406	13347519	+	intron (NM_008678, intron 1 of 22)	24967	Ncoa2	nuclear receptor coactivator 2	protein-coding	2.5153	1.25059	0	0	0.480605	1.20558	0.658536	0.650779	0	1.44753	1.15241	0	0	3.34578	0.408535	1.20798	0.506004	1.05802	1.94188	1.03119	0.625857	1.3273	1.63038	1.7252	2.86411	0.673902	0.954291	0.794434	1.00898	0.723074
chr1_133492860_133492951	chr1	133492861	133492951	+	Intergenic	-68694	Sox13	SRY (sex determining region Y)-box 13	protein-coding	1.00612	1.25059	2.02932	3.5189	2.88363	1.20558	1.64634	1.62695	0.839775	0.48251	1.72861	1.13126	0.470768	1.67289	0.817071	1.20798	1.01201	0.529009	1.16513	1.03119	0.625857	0.331825	0.652153	0.34504	0	0.336951	0.477146	0.397217	0.504488	1.08461
chr1_133492990_133493113	chr1	133492991	133493113	+	Intergenic	-68840	Sox13	SRY (sex determining region Y)-box 13	protein-coding	2.01224	2.91805	1.52199	0	2.40303	3.61674	2.63414	2.27773	0.839775	0.96502	1.72861	2.82816	0.941536	2.23052	1.22561	1.20798	1.01201	1.05802	0.388376	0.343731	1.87757	1.65913	0.652153	0	1.79007	0.336951	0	0.794434	0.504488	0.723074
chr1_133493384_133493890	chr1	133493385	133493890	+	Intergenic	-69425	Sox13	SRY (sex determining region Y)-box 13	protein-coding	6.03672	12.0891	11.1613	11.4364	12.0151	9.64464	10.5366	12.0394	13.4364	11.5802	9.79545	11.8783	8.94459	12.8255	14.7073	16.3077	20.7462	15.3413	7.37915	8.59329	7.19736	8.29563	8.80407	8.28095	7.87632	10.4455	6.68004	7.94434	11.6032	10.8461
chr1_133536752_133536901	chr1	133536753	133536901	+	Intergenic	73453	Snrpe	small nuclear ribonucleoprotein E	protein-coding	2.5153	2.91805	2.53665	0.879726	2.88363	1.60744	1.97561	1.95234	1.25966	2.41255	1.72861	1.69689	1.88307	2.23052	1.22561	1.20798	1.01201	3.17405	0.388376	1.03119	0.938786	0.331825	0.326077	0	0.716029	0	0.477146	0.794434	0.504488	0.361537
chr1_13355840_13355924	chr1	13355841	13355924	+	intron (NM_008678, intron 1 of 22)	16547	Ncoa2	nuclear receptor coactivator 2	protein-coding	3.01836	1.25059	2.02932	1.75945	0.96121	0.80372	1.31707	0.976168	1.67955	2.41255	2.30481	0.565631	0.941536	1.11526	1.63414	1.20798	0.506004	1.58703	0	1.37493	1.25171	0.663651	0.97823	0.690079	1.07404	0.673902	0.477146	2.3833	0.504488	2.53076
chr1_133598712_133598891	chr1	133598713	133598891	+	Intergenic	11478	Snrpe	small nuclear ribonucleoprotein E	protein-coding	1.50918	1.25059	2.53665	3.5189	4.32545	4.82232	1.31707	2.60312	1.25966	1.93004	2.88101	2.26252	4.23691	1.11526	1.63414	1.20798	0.506004	2.64504	0.776752	0.343731	0	0.331825	0.652153	0.34504	0	0	0.477146	0.397217	0.504488	0
chr1_133609783_133610542	chr1	133609784	133610542	+	intron (NM_009227, intron 1 of 4)	117	Snrpe	small nuclear ribonucleoprotein E	protein-coding	45.2754	47.5225	55.299	51.9038	57.192	54.2511	46.0975	44.5784	53.7456	47.286	53.5869	40.7254	46.1353	44.0527	46.1645	56.7749	48.5764	46.5528	45.0516	46.7475	48.191	48.7783	47.2811	51.756	49.406	44.8145	52.9632	55.6103	50.4488	50.9767
chr1_133661046_133661603	chr1	133661047	133661603	+	promoter-TSS (NM_001166552)	74	Zc3h11a	zinc finger CCCH type containing 11A	protein-coding	34.2081	31.2648	32.9765	33.4296	36.526	32.5506	36.878	35.4675	34.4308	32.3282	37.4532	35.6348	32.9538	40.707	33.9084	36.8433	32.8903	50.7848	39.6144	38.1542	36.6126	41.1463	36.8466	41.4048	46.1839	36.3907	43.4203	39.7217	36.3232	34.346
chr1_133671014_133671082	chr1	133671015	133671082	+	Intergenic	-9649	Zc3h11a	zinc finger CCCH type containing 11A	protein-coding	0.50306	0.416864	0	0.439863	2.40303	0	0	0.650779	0.839775	0.48251	0	0.565631	0.470768	0.55763	1.22561	0	1.01201	0	0	0	0	0	0	0	0	0	0	0.397217	0	0
chr1_133685779_133686162	chr1	133685780	133686162	+	intron (NM_172842, intron 2 of 5)	4045	Lax1	lymphocyte transmembrane adaptor 1	protein-coding	4.02448	7.50355	8.11728	8.3574	6.72847	8.84092	5.26829	7.80935	5.03865	5.30761	6.91443	6.22194	5.17845	5.5763	6.53657	7.85185	2.53002	7.40612	0.776752	1.03119	1.25171	0.663651	0.652153	1.38016	0.358014	0.336951	0.954291	0.397217	0	0.361537
chr1_133690065_133690134	chr1	133690066	133690134	+	promoter-TSS (NM_001159649)	8	Lax1	lymphocyte transmembrane adaptor 1	protein-coding	1.00612	1.25059	1.01466	1.75945	0.480605	0.40186	0.658536	0.650779	0.419888	1.44753	1.15241	1.69689	2.35384	0.55763	0.817071	0.603988	1.01201	1.05802	0	0	0	0.331825	0.326077	0.34504	0	0	0	0.397217	0	0
chr1_133701903_133702038	chr1	133701904	133702038	+	TTS (NM_001167949)	-11863	Lax1	lymphocyte transmembrane adaptor 1	protein-coding	2.01224	1.66746	2.53665	4.39863	1.92242	2.0093	0.987804	0.650779	1.67955	0.48251	0.576203	0.565631	0.470768	0.55763	0.408535	2.41595	0.506004	1.58703	0.776752	0.687463	0.625857	0.663651	1.30431	0	0.358014	0.336951	0	0.397217	0	0.361537
chr1_13372235_13372330	chr1	13372236	13372330	+	5' UTR (NM_001302702, exon 1 of 22)	146	Ncoa2	nuclear receptor coactivator 2	protein-coding	4.02448	2.08432	5.58063	7.03781	3.36424	4.42046	4.60975	2.60312	2.93921	3.37757	4.03342	3.39379	4.23691	2.78815	2.04268	1.20798	4.55404	2.11603	0.776752	3.43731	4.06807	2.98643	5.21722	3.4504	2.86411	3.36951	2.38573	1.58887	4.03591	3.97691
chr1_13372348_13373331	chr1	13372349	13373331	+	promoter-TSS (NM_001302702)	-411	Ncoa2	nuclear receptor coactivator 2	protein-coding	47.7907	60.4453	51.2403	51.9038	52.8666	54.2511	52.6829	53.3639	60.0439	59.3487	57.6203	48.0786	65.4368	63.5698	64.5486	66.4387	57.1785	62.952	69.9077	69.09	69.4702	63.3786	64.2371	70.0431	64.0846	72.4445	73.9576	69.5129	71.1329	76.2843
chr1_133736186_133736260	chr1	133736187	133736260	+	intron (NM_213616, intron 6 of 19)	-9578	Mir6903	microRNA 6903	ncRNA	2.5153	0.833728	0	0.879726	0	1.20558	0.987804	0	0	0	0	0.565631	0	0	0	0.603988	0	0	0	0.343731	0.312929	0.331825	0.326077	0.34504	1.79007	0.336951	0.477146	0.397217	0	0
chr1_133736304_133736543	chr1	133736305	133736543	+	intron (NM_213616, intron 6 of 19)	-9779	Mir6903	microRNA 6903	ncRNA	7.04284	4.5855	5.58063	4.83849	3.84484	4.0186	3.62195	4.23006	5.45854	4.8251	4.60962	5.09068	6.59075	5.01867	5.7195	6.64387	1.51801	3.70306	1.94188	1.71866	2.1905	3.65008	2.28254	2.41528	4.29617	2.35866	2.86287	1.98608	4.5404	1.44615
chr1_133771921_133772279	chr1	133771922	133772279	+	Intergenic	-18353	Atp2b4	ATPase, Ca++ transporting, plasma membrane 4	protein-coding	6.03672	7.08669	7.60995	4.83849	6.24787	4.42046	4.93902	5.20623	5.45854	6.75514	7.49064	6.22194	5.17845	7.80681	7.76217	4.22792	5.06004	7.40612	1.94188	1.03119	1.56464	1.3273	1.95646	2.07024	3.58014	2.02171	0.954291	0.397217	1.00898	2.16922
chr1_133787852_133788002	chr1	133787853	133788002	+	Intergenic	-34180	Atp2b4	ATPase, Ca++ transporting, plasma membrane 4	protein-coding	3.52142	1.25059	0.50733	1.75945	0.96121	1.20558	1.64634	0.650779	0.839775	1.44753	0.576203	2.26252	1.88307	2.23052	0.817071	0	4.04803	1.05802	0.388376	0.343731	0	0.331825	0.326077	0.34504	0.358014	0.336951	0	0	1.00898	0.723074
chr1_133788136_133788238	chr1	133788137	133788238	+	Intergenic	-34440	Atp2b4	ATPase, Ca++ transporting, plasma membrane 4	protein-coding	0	1.25059	1.01466	0.439863	0.96121	0.40186	0.329268	0.976168	0	1.93004	1.72861	0.565631	1.88307	0.55763	0	0.603988	1.01201	0	0	0	0	0	0	0	0.358014	0.336951	1.43144	0	0	0
chr1_133793800_133793869	chr1	133793801	133793869	+	Intergenic	-40088	Atp2b4	ATPase, Ca++ transporting, plasma membrane 4	protein-coding	1.50918	0.416864	1.01466	1.31959	0.480605	0.40186	0.987804	0.650779	1.25966	0	0	0	2.35384	0.55763	0.817071	0	0.506004	1.58703	0	0.343731	0	0	0	0	0.358014	0	0	0.397217	1.00898	0
chr1_133799906_133799995	chr1	133799907	133799995	+	Intergenic	-46204	Atp2b4	ATPase, Ca++ transporting, plasma membrane 4	protein-coding	4.02448	4.16864	3.55131	3.07904	3.36424	2.81302	1.97561	1.30156	2.93921	0.48251	2.30481	2.26252	2.82461	3.90341	2.45121	4.22792	3.03602	1.05802	0	0.343731	0.312929	0	0.652153	0.34504	0.358014	0	0.477146	0	0	0.723074
chr1_133800942_133801502	chr1	133800943	133801502	+	Intergenic	-47475	Atp2b4	ATPase, Ca++ transporting, plasma membrane 4	protein-coding	19.1163	18.342	13.6979	18.9141	18.7436	18.4856	20.7439	17.571	20.1546	19.3004	15.5575	15.272	13.1815	16.7289	18.3841	18.7236	15.6861	16.3993	10.8745	9.28075	13.4559	12.6094	12.717	11.0413	8.95036	12.8041	8.11148	11.9165	12.6122	13.0153
chr1_133855352_133855424	chr1	133855353	133855424	+	Intergenic	51785	Optc	opticin	protein-coding	0.50306	0.833728	0.50733	0	0	0.80372	0.658536	0.650779	0.839775	0	1.15241	0	0.470768	0.55763	1.22561	0.603988	0	0	0.388376	0.343731	1.56464	0.663651	0.326077	0.34504	0	0.673902	0	0.397217	1.00898	0
chr1_133856277_133856602	chr1	133856278	133856602	+	Intergenic	50733	Optc	opticin	protein-coding	7.5459	8.75414	8.11728	12.3162	12.4957	9.64464	8.56096	8.13474	7.55798	5.79012	6.33823	5.09068	8.47383	8.36444	6.9451	3.01994	7.08406	7.93513	4.27214	3.09358	3.12929	3.31825	6.19545	3.79544	6.80227	8.08683	3.34002	3.57495	2.52244	3.97691
chr1_133856729_133856892	chr1	133856730	133856892	+	Intergenic	50362	Optc	opticin	protein-coding	3.52142	3.75178	2.02932	1.75945	2.88363	4.82232	1.97561	2.27773	2.93921	1.44753	1.15241	0.565631	1.88307	2.78815	4.49389	2.41595	3.54203	2.64504	1.16513	1.03119	0	2.32278	1.30431	0	1.79007	2.35866	1.43144	0	1.00898	0.723074
chr1_133863749_133863942	chr1	133863750	133863942	+	Intergenic	43327	Optc	opticin	protein-coding	2.01224	0.833728	0	0.439863	3.84484	1.20558	1.31707	0.650779	1.67955	0.48251	0.576203	1.13126	3.76614	0	1.63414	0.603988	0.506004	1.05802	0	0	0.312929	0	0.326077	0.34504	0.358014	0	0	0	0	0
chr1_133887654_133887722	chr1	133887655	133887722	+	Intergenic	19485	Optc	opticin	protein-coding	0	0.833728	3.04398	2.63918	0.96121	1.20558	0.987804	0.976168	0.839775	0.48251	0	0.565631	0	0	0.408535	1.20798	1.51801	0.529009	0.388376	0.343731	0.312929	0.331825	0.652153	0.34504	0.716029	1.01085	0.954291	0	0.504488	0
chr1_133890339_133890500	chr1	133890340	133890500	+	Intergenic	16753	Optc	opticin	protein-coding	0.50306	1.66746	1.52199	0.879726	2.40303	3.21488	2.63414	2.60312	4.19888	0.48251	2.88101	2.26252	2.35384	1.67289	2.04268	1.81197	3.03602	1.05802	0.388376	1.03119	0.625857	0.663651	0.326077	0.690079	0.358014	1.01085	0	0	0.504488	0.361537
chr1_133896274_133896342	chr1	133896275	133896342	+	TTS (NM_001160421)	10865	Optc	opticin	protein-coding	1.00612	1.66746	1.01466	1.31959	0.480605	2.81302	1.64634	0.976168	0.839775	0.96502	0.576203	1.13126	0.470768	0.55763	0.817071	0.603988	0.506004	1.58703	0.776752	0.343731	0	0.331825	0.326077	0	0.716029	0	0	0	0	0.361537
chr1_133896389_133896605	chr1	133896390	133896605	+	TTS (NM_001160421)	10676	Optc	opticin	protein-coding	10.0612	6.66982	11.1613	6.15808	9.1315	6.0279	5.59755	7.48396	10.0773	8.20267	9.21925	11.3126	5.64922	9.4797	5.7195	8.45584	6.57805	3.70306	3.49538	3.43731	4.06807	3.9819	4.23899	3.79544	5.0122	3.36951	3.34002	3.17773	2.01795	2.8923
chr1_133908400_133908492	chr1	133908401	133908492	+	promoter-TSS (NM_001160420)	-447	Optc	opticin	protein-coding	0	0.416864	1.52199	0	0	0	0.658536	0.976168	0	0.48251	0.576203	0.565631	0	1.67289	0.408535	3.62393	1.01201	1.58703	0	0.343731	0	0	0.326077	0.34504	0.716029	0.673902	0.477146	0	1.00898	0.361537
chr1_133908898_133909012	chr1	133908899	133909012	+	promoter-TSS (NM_001160420)	-956	Optc	opticin	protein-coding	1.50918	0.416864	1.52199	0.879726	1.44182	0.80372	0.658536	0.976168	1.67955	0.48251	0.576203	1.13126	1.4123	0.55763	0.817071	2.41595	0	0	1.5535	0.687463	1.25171	0.663651	0.97823	0.690079	1.79007	0.673902	0	1.98608	0	0
chr1_133911530_133911825	chr1	133911531	133911825	+	3' UTR (NM_054077, exon 3 of 3)	-3679	Optc	opticin	protein-coding	7.5459	7.92042	6.08796	5.71822	7.68968	8.0372	4.93902	4.88084	3.77899	3.86008	4.03342	6.78757	3.76614	5.01867	5.31096	3.01994	5.06004	4.23207	2.71863	2.40612	3.12929	3.65008	3.91292	2.41528	3.93816	4.38036	4.29431	5.16382	4.03591	1.80768
chr1_133917958_133918027	chr1	133917959	133918027	+	intron (NM_054077, intron 1 of 2)	3408	Prelp	proline arginine-rich end leucine-rich repeat	protein-coding	1.00612	0.416864	0	0.439863	0	0	0.329268	0.650779	0.419888	2.41255	0	0	0.470768	0.55763	0.817071	0	0.506004	0	0	1.37493	0	0.331825	0	0	0	0	0	0	0	0
chr1_133961747_133961946	chr1	133961748	133961946	+	Intergenic	-40446	Prelp	proline arginine-rich end leucine-rich repeat	protein-coding	1.00612	1.66746	2.53665	3.07904	2.40303	0.80372	0.987804	0.650779	0.839775	1.44753	1.15241	0.565631	3.29538	0	2.04268	0	0.506004	0.529009	0.388376	0.687463	0.312929	0.331825	0.326077	0.34504	0	0	0.477146	0	1.00898	0.361537
chr1_13399837_13400004	chr1	13399838	13400004	+	Intergenic	-25838	Ncoa2	nuclear receptor coactivator 2	protein-coding	0.50306	0.833728	2.02932	0.439863	0.96121	1.20558	1.64634	0.976168	2.51933	0.48251	1.72861	1.69689	2.35384	1.67289	0	1.81197	1.51801	1.05802	0	0.343731	0.312929	1.3273	1.30431	0.690079	0.716029	1.68476	0	1.19165	0.504488	1.44615
chr1_134048838_134049096	chr1	134048839	134049096	+	TTS (NM_021355)	11452	Fmod	fibromodulin	protein-coding	10.5643	10.0047	7.10262	6.59795	11.5345	8.0372	7.24389	7.15857	10.4972	6.27263	9.21925	8.48447	7.06152	8.92207	11.8475	7.85185	10.6261	6.87711	6.99077	4.81224	7.82322	8.62746	8.15191	7.24583	6.80227	7.41292	7.15719	9.13599	5.54937	6.14613
chr1_134053229_134053672	chr1	134053230	134053672	+	Intergenic	15936	Fmod	fibromodulin	protein-coding	10.0612	11.6722	10.6539	10.5567	12.4957	10.0465	12.5122	10.0871	10.4972	13.0278	14.4051	11.8783	9.88613	10.0373	11.0305	10.2678	8.09606	12.1672	8.93265	14.7805	11.2654	13.273	12.3909	10.3512	12.5305	12.8041	10.4972	14.2998	10.0898	7.95381
chr1_134060891_134061275	chr1	134060892	134061275	+	Intergenic	18072	Btg2	B cell translocation gene 2, anti-proliferative	protein-coding	15.0918	19.5926	21.8152	17.1547	20.1854	15.2707	18.1097	17.8964	20.1546	17.8529	21.3195	17.5346	20.7138	16.1713	15.9329	17.5157	15.1801	14.8122	19.0304	15.8116	20.9662	22.2323	16.3038	20.7024	16.4687	15.8367	19.563	20.2581	15.6391	18.4384
chr1_134063494_134063584	chr1	134063495	134063584	+	Intergenic	15616	Btg2	B cell translocation gene 2, anti-proliferative	protein-coding	3.01836	3.33491	1.52199	1.31959	3.36424	2.41116	4.93902	2.92851	2.93921	2.41255	2.88101	3.95942	0.941536	2.23052	2.45121	0.603988	2.53002	2.64504	5.04889	3.43731	5.94564	3.65008	4.56507	4.48552	2.86411	4.38036	1.43144	3.97217	3.53142	7.23074
chr1_134063870_134063976	chr1	134063871	134063976	+	Intergenic	15232	Btg2	B cell translocation gene 2, anti-proliferative	protein-coding	5.0306	5.41923	2.53665	4.39863	1.92242	4.0186	3.29268	3.90467	5.87843	3.86008	6.91443	7.91883	5.17845	2.23052	4.49389	3.01994	5.06004	6.3481	5.43726	4.81224	5.31979	3.65008	4.56507	5.86568	3.22213	5.39122	0.954291	5.16382	2.52244	7.59228
chr1_134065221_134065689	chr1	134065222	134065689	+	Intergenic	13700	Btg2	B cell translocation gene 2, anti-proliferative	protein-coding	26.1591	27.513	25.8738	26.8316	29.3169	27.3265	34.2439	31.2374	31.9115	35.2232	28.8101	28.8472	39.5445	43.4951	35.9511	30.1994	38.9623	42.8497	31.8468	29.2172	30.9799	28.8688	24.7818	32.0887	34.3694	33.3582	24.8116	26.6135	33.2962	31.4537
chr1_134067210_134067509	chr1	134067211	134067509	+	Intergenic	11795	Btg2	B cell translocation gene 2, anti-proliferative	protein-coding	8.04896	4.16864	6.08796	3.95877	2.88363	5.22418	8.89023	6.50779	7.97787	6.27263	8.64304	2.82816	8.47383	3.90341	9.39632	4.83191	8.60207	5.8191	24.4677	18.9052	16.8981	17.5867	12.717	18.6321	17.9007	26.6191	19.563	13.1082	12.1077	17.7153
chr1_134074214_134075092	chr1	134074215	134075092	+	TTS (NM_007570)	4502	Btg2	B cell translocation gene 2, anti-proliferative	protein-coding	39.7417	27.0962	31.4545	40.0275	55.2696	43.8027	38.8536	51.7369	36.1103	55.9712	36.877	35.6348	67.7906	44.6104	58.8291	70.0627	62.7445	51.3138	67.1891	77.3396	83.5519	82.2927	82.1713	64.1774	89.8616	77.1618	85.4091	96.9209	80.2137	54.5921
chr1_134075123_134075192	chr1	134075124	134075192	+	3' UTR (NM_007570, exon 2 of 2)	3997	Btg2	B cell translocation gene 2, anti-proliferative	protein-coding	3.01836	1.25059	2.53665	3.95877	5.28666	1.60744	4.60975	5.53162	5.45854	3.86008	4.03342	3.39379	7.53229	6.13393	6.53657	3.62393	7.08406	3.17405	5.04889	5.4997	7.82322	6.30468	7.49976	5.1756	5.37022	3.70646	8.11148	5.95825	6.55835	2.8923
chr1_134077365_134077642	chr1	134077366	134077642	+	exon (NM_007570, exon 2 of 2)	1651	Btg2	B cell translocation gene 2, anti-proliferative	protein-coding	12.5765	6.66982	12.1759	14.9553	14.8988	14.467	15.8049	20.4995	15.116	17.3704	18.4385	10.747	14.5938	5.01867	9.39632	10.2678	11.6381	6.3481	14.3699	11.3431	17.2111	18.2504	15.6517	11.3863	9.66639	10.4455	18.1315	19.8608	14.6302	10.8461
chr1_134077658_134077911	chr1	134077659	134077911	+	intron (NM_007570, intron 1 of 1)	1370	Btg2	B cell translocation gene 2, anti-proliferative	protein-coding	18.6132	12.9228	13.6979	18.0344	12.9763	14.0651	13.1707	14.6425	13.4364	15.9228	14.9813	16.9689	15.5353	11.7102	9.80485	9.66381	10.1201	7.40612	17.0885	17.1866	16.2723	17.5867	11.7388	11.3863	11.4565	13.815	17.6544	14.2998	11.6032	14.0999
chr1_134077959_134078049	chr1	134077960	134078049	+	intron (NM_007570, intron 1 of 1)	1151	Btg2	B cell translocation gene 2, anti-proliferative	protein-coding	6.03672	4.5855	5.58063	5.71822	5.28666	5.62604	7.90243	5.53162	5.87843	6.75514	6.91443	4.52505	2.82461	1.67289	3.67682	6.03988	3.03602	1.58703	5.43726	5.15597	5.63272	7.30016	5.5433	3.79544	3.58014	4.71731	6.68004	5.16382	4.5404	5.06152
chr1_134078070_134078139	chr1	134078071	134078139	+	intron (NM_007570, intron 1 of 1)	1050	Btg2	B cell translocation gene 2, anti-proliferative	protein-coding	3.01836	3.33491	1.52199	1.75945	4.32545	2.0093	3.95121	3.90467	2.09944	3.86008	2.88101	7.91883	0.470768	3.34578	1.22561	1.81197	1.01201	1.58703	3.88376	2.74985	2.50343	2.6546	4.23899	2.07024	3.58014	2.02171	2.38573	1.19165	2.01795	2.8923
chr1_134078940_134079427	chr1	134078941	134079427	+	promoter-TSS (NM_007570)	-29	Btg2	B cell translocation gene 2, anti-proliferative	protein-coding	54.3305	49.1899	42.1084	43.1066	43.7351	41.3916	46.756	51.4115	53.7456	56.9362	49.5534	56.5631	61.1999	68.5884	62.5059	57.3789	64.2625	56.6039	85.4427	80.0894	56.6401	56.4103	61.9545	64.1774	71.2449	58.2925	74.4347	66.7324	69.6194	57.1228
chr1_134082936_134083207	chr1	134082937	134083207	+	Intergenic	-3917	Btg2	B cell translocation gene 2, anti-proliferative	protein-coding	6.03672	7.92042	7.60995	7.03781	5.76726	4.82232	10.2073	6.83318	8.39775	8.20267	5.76203	5.65631	8.00306	7.80681	6.12803	14.4957	9.10807	12.1672	28.7398	24.0612	20.0274	17.2549	16.6299	17.9421	23.987	24.2605	22.903	21.8469	18.6661	15.1846
chr1_134083255_134083327	chr1	134083256	134083327	+	Intergenic	-4136	Btg2	B cell translocation gene 2, anti-proliferative	protein-coding	2.5153	2.50118	0	1.31959	1.92242	1.60744	2.63414	1.62695	2.51933	2.41255	0	3.39379	0.941536	1.67289	1.22561	1.20798	2.53002	1.58703	2.33026	4.46851	3.44221	6.96833	3.58684	4.14048	2.5061	3.03256	2.38573	2.78052	2.52244	2.8923
chr1_134083689_134083920	chr1	134083690	134083920	+	Intergenic	-4650	Btg2	B cell translocation gene 2, anti-proliferative	protein-coding	8.55202	10.8385	8.11728	14.5155	13.4569	10.8502	14.8171	12.3648	13.0165	13.9928	13.2527	13.0095	12.7107	9.4797	11.8475	7.85185	12.1441	13.2252	14.3699	14.093	16.2723	17.5867	19.8907	19.3222	19.6908	18.5323	17.1772	19.0664	18.1616	16.2692
chr1_134092890_134093462	chr1	134092891	134093462	+	Intergenic	-14021	Btg2	B cell translocation gene 2, anti-proliferative	protein-coding	30.6867	39.6021	33.4838	32.5499	27.3945	30.9432	34.2439	34.8167	34.8507	38.6008	30.5387	31.6753	48.4891	53.5324	43.7133	57.9829	39.9743	52.3719	58.6448	51.216	43.1841	41.4782	40.7596	48.9956	54.0602	44.8145	53.4403	53.6243	46.4129	40.8537
chr1_134093522_134093667	chr1	134093523	134093667	+	Intergenic	-14440	Btg2	B cell translocation gene 2, anti-proliferative	protein-coding	6.03672	6.25296	4.05864	6.15808	4.32545	4.82232	4.93902	3.57928	5.87843	4.8251	8.06684	4.52505	5.64922	3.90341	4.90243	8.45584	5.56604	5.8191	7.37915	8.24955	6.88443	9.62293	8.47799	6.21072	10.0244	7.41292	14.3144	5.95825	6.55835	7.95381
chr1_134093737_134094192	chr1	134093738	134094192	+	Intergenic	-14810	Btg2	B cell translocation gene 2, anti-proliferative	protein-coding	30.6867	28.3468	37.0351	25.5121	34.6036	28.532	32.5975	32.2136	31.4916	28.9506	31.115	38.4629	35.3076	36.8036	35.5426	38.0513	39.4683	38.0886	46.6051	47.0912	36.2997	34.5098	36.1945	40.3696	44.0358	44.8145	46.2831	44.0911	40.8636	34.346
chr1_134095129_134095330	chr1	134095130	134095330	+	Intergenic	-16012	Chit1	chitinase 1 (chitotriosidase)	protein-coding	15.0918	17.0914	19.2785	11.8763	12.4957	15.2707	13.5	13.6664	17.6353	13.0278	14.9813	11.8783	18.36	14.4984	19.6097	15.7037	12.6501	16.9283	20.5839	17.874	20.3404	20.5732	23.8036	21.3925	20.7648	20.2171	23.3801	25.0247	19.1706	16.2692
chr1_134099081_134099624	chr1	134099082	134099624	+	Intergenic	-11889	Chit1	chitinase 1 (chitotriosidase)	protein-coding	36.2203	33.3491	36.5278	41.3471	34.123	42.5971	42.8048	35.1421	41.5689	47.286	50.1296	44.6849	45.6645	44.6104	46.9816	48.3191	46.5524	47.6108	54.761	54.3096	40.3678	41.81	45.3246	45.5452	44.0358	48.8579	57.7346	46.0771	43.386	42.2998
chr1_134106749_134107080	chr1	134106750	134107080	+	Intergenic	-4327	Chit1	chitinase 1 (chitotriosidase)	protein-coding	11.5704	9.17101	11.1613	7.91753	7.68968	10.0465	6.58536	8.78552	7.55798	8.68518	5.76203	6.78757	8.00306	6.13393	7.35364	7.85185	7.59006	6.3481	11.2629	6.87463	9.38786	10.9502	11.4127	8.62599	6.80227	8.42378	10.4972	7.1499	7.06284	7.23074
chr1_134110204_134110319	chr1	134110205	134110319	+	promoter-TSS (NM_001284525)	-980	Chit1	chitinase 1 (chitotriosidase)	protein-coding	2.5153	2.08432	1.01466	1.75945	0	2.0093	1.31707	0.976168	2.09944	0.48251	1.15241	0.565631	0	1.11526	0.408535	1.81197	0.506004	0	2.33026	3.09358	2.1905	1.65913	4.56507	2.76032	2.5061	2.69561	0.954291	2.78052	3.02693	0.723074
chr1_134113846_134113915	chr1	134113847	134113915	+	intron (NM_001284524, intron 1 of 10)	2639	Chit1	chitinase 1 (chitotriosidase)	protein-coding	0.50306	0	0	0	0.480605	0	0	0	0	1.93004	0.576203	0	0.470768	0	0	0	0.506004	0.529009	0.776752	0.343731	0.625857	0.331825	0	0	0	0	0	0	0	0
chr1_134120284_134120570	chr1	134120285	134120570	+	intron (NM_001284524, intron 1 of 10)	9185	Chit1	chitinase 1 (chitotriosidase)	protein-coding	10.0612	10.4216	8.11728	12.756	12.9763	12.8595	8.56096	11.0632	7.55798	9.16769	9.79545	10.747	8.00306	9.4797	11.439	6.64387	9.61408	7.93513	9.7094	7.21836	11.2654	12.6094	9.45622	9.31607	8.95036	9.43463	11.4515	12.3137	9.58528	9.03842
chr1_134137245_134137326	chr1	134137246	134137326	+	intron (NM_001284524, intron 1 of 10)	26044	Chit1	chitinase 1 (chitotriosidase)	protein-coding	0.50306	1.25059	2.02932	1.31959	0.96121	0.80372	2.30488	0.650779	2.09944	2.41255	0.576203	2.26252	0.470768	1.11526	1.63414	0	1.01201	2.11603	0	0	0	0	0	0	0.358014	0	0.477146	0	0	0
chr1_134151685_134152204	chr1	134151686	134152204	+	TTS (NM_001284525)	-30459	Chil1	chitinase-like 1	protein-coding	16.601	14.1734	14.2052	16.7148	18.7436	19.6911	12.8414	13.6664	17.6353	14.9578	10.9479	17.5346	15.5353	13.9407	12.6646	20.5356	13.1561	13.7542	13.2048	19.9364	13.7689	17.5867	15.3256	12.4214	17.5427	9.77158	18.6087	12.7109	17.1526	14.823
chr1_134168028_134168231	chr1	134168029	134168231	+	Intergenic	-14274	Chil1	chitinase-like 1	protein-coding	0.50306	1.25059	0	1.75945	2.40303	0.80372	0.658536	1.62695	1.25966	1.44753	0.576203	1.13126	1.4123	1.67289	1.22561	0.603988	1.01201	0.529009	2.33026	3.09358	2.1905	2.32278	1.95646	2.07024	1.79007	1.68476	1.43144	1.98608	1.51347	1.80768
chr1_134168597_134168798	chr1	134168598	134168798	+	Intergenic	-13706	Chil1	chitinase-like 1	protein-coding	0.50306	0.416864	0	0	1.44182	0	0.658536	0.325389	0.839775	0.48251	0.576203	0.565631	0.470768	1.11526	0.817071	0	0.506004	0	3.10701	1.03119	2.50343	0.331825	0.652153	0.690079	1.79007	1.3478	0.477146	0.794434	0.504488	1.08461
chr1_134186487_134186557	chr1	134186488	134186557	+	exon (NM_007695, exon 6 of 10)	4118	Chil1	chitinase-like 1	protein-coding	1.00612	1.25059	0	0.879726	1.44182	0.80372	0.329268	0.976168	1.25966	0.96502	0	3.39379	1.4123	1.11526	1.63414	0	1.01201	0.529009	0.776752	0.343731	0.625857	1.65913	1.63038	1.38016	0	0.336951	1.43144	1.19165	0.504488	1.08461
chr1_134188961_134189428	chr1	134188962	134189428	+	intron (NM_007695, intron 8 of 9)	-4253	Mybph	myosin binding protein H	protein-coding	12.0734	10.4216	8.11728	9.67699	8.17029	6.83162	10.8658	7.80935	8.39775	7.23765	4.03342	6.78757	8.00306	8.92207	11.439	8.45584	10.1201	12.6962	15.1467	10.6557	12.2042	11.9457	15.6517	10.6962	10.7404	14.1519	12.8829	13.5054	11.0987	10.123
chr1_134194356_134194695	chr1	134194357	134194695	+	intron (NM_016749, intron 2 of 10)	1078	Mybph	myosin binding protein H	protein-coding	5.53366	5.8361	3.04398	4.83849	3.84484	1.60744	6.25609	5.20623	5.87843	4.34259	1.72861	2.82816	3.76614	2.78815	4.08535	3.01994	2.02402	3.70306	30.2933	29.2172	17.524	16.9231	15.9777	20.0123	30.4312	26.2822	20.0401	17.8748	15.6391	19.523
chr1_134196052_134196155	chr1	134196053	134196155	+	intron (NM_016749, intron 3 of 10)	2656	Mybph	myosin binding protein H	protein-coding	5.53366	3.33491	2.02932	4.39863	3.36424	2.81302	3.29268	3.57928	2.51933	1.44753	4.03342	2.82816	3.29538	1.67289	0.817071	4.83191	1.51801	1.05802	2.71863	7.21836	5.00686	3.65008	6.52153	3.79544	2.5061	4.71731	5.2486	0.794434	3.53142	5.06152
chr1_134196221_134196743	chr1	134196222	134196743	+	intron (NM_016749, intron 3 of 10)	3034	Mybph	myosin binding protein H	protein-coding	36.2203	37.9346	28.4105	40.0275	38.4484	35.3637	35.5609	33.1897	41.5689	41.9784	44.9438	46.3817	41.4276	46.8409	40.0365	40.4672	37.4443	45.4948	66.4123	54.6533	48.191	53.4239	44.0203	48.9956	52.9861	51.8905	65.369	55.2131	47.9264	50.6152
chr1_134202049_134202325	chr1	134202050	134202325	+	TTS (NM_016749)	8739	Mybph	myosin binding protein H	protein-coding	7.04284	6.25296	7.10262	11.4364	5.76726	6.42976	4.93902	10.0871	8.81764	10.1327	7.49064	7.91883	8.00306	6.69156	4.90243	7.85185	7.59006	7.93513	10.0978	8.24955	7.82322	6.96833	8.47799	8.28095	7.16029	6.06512	7.15719	9.13599	11.0987	4.69998
chr1_134205286_134205389	chr1	134205287	134205389	+	intron (NM_001291930, intron 1 of 1)	11890	Mybph	myosin binding protein H	protein-coding	0.50306	0.416864	0.50733	1.31959	0.480605	0.80372	0.658536	0.650779	0.419888	0.96502	0	0	0.470768	0.55763	0.408535	2.41595	0.506004	0.529009	3.49538	2.40612	0.938786	1.3273	0.97823	0.690079	2.86411	1.3478	1.43144	0	0	0.361537
chr1_134208220_134208292	chr1	134208221	134208292	+	intron (NM_001291930, intron 1 of 1)	14808	Mybph	myosin binding protein H	protein-coding	0	0	0.50733	0	0	0	0	0	0.839775	0.48251	0	0	0.470768	0.55763	0	0	0.506004	0	0	1.03119	1.56464	0	0	0.34504	0.358014	0	0.954291	0.397217	0	0
chr1_134218820_134218892	chr1	134218821	134218892	+	intron (NM_001291930, intron 1 of 1)	16000	Adora1	adenosine A1 receptor	protein-coding	0.50306	0.416864	0.50733	0	0.96121	1.20558	0	0	0	0.48251	0	0	1.4123	0.55763	0.817071	0	0	0.529009	0	0.687463	0.312929	0.331825	0.326077	1.7252	0.358014	0.336951	0.477146	0.397217	0	0
chr1_134232987_134233297	chr1	134232988	134233297	+	intron (NM_001291930, intron 1 of 1)	1714	Adora1	adenosine A1 receptor	protein-coding	3.01836	3.75178	1.01466	1.75945	3.84484	3.21488	1.64634	2.60312	2.93921	1.44753	2.30481	1.13126	2.82461	2.78815	4.08535	0	3.03602	2.64504	5.43726	7.21836	4.69393	3.65008	2.93469	4.14048	4.65419	5.05427	5.2486	2.78052	3.53142	7.59228
chr1_134233357_134233430	chr1	134233358	134233430	+	intron (NM_001291930, intron 1 of 1)	1462	Adora1	adenosine A1 receptor	protein-coding	1.00612	1.66746	0	0.439863	2.40303	0.80372	1.31707	1.30156	1.25966	1.93004	1.72861	1.69689	0	1.11526	0.817071	0.603988	1.01201	0	2.33026	2.74985	3.12929	0.995476	2.60861	2.41528	1.07404	1.3478	0.477146	0.794434	0.504488	1.44615
chr1_134235962_134236031	chr1	134235963	134236031	+	promoter-TSS (NM_001282945)	-540	Adora1	adenosine A1 receptor	protein-coding	0.50306	1.66746	1.01466	0.439863	1.92242	1.20558	0.987804	0.325389	0.419888	0.48251	0.576203	2.26252	3.76614	1.11526	0.817071	0	1.51801	1.05802	0.388376	2.06239	1.25171	1.3273	1.30431	1.03512	1.07404	1.3478	1.43144	1.58887	0	1.08461
chr1_134240723_134240901	chr1	134240724	134240901	+	Intergenic	-5355	Adora1	adenosine A1 receptor	protein-coding	1.50918	2.91805	3.04398	3.95877	1.44182	3.61674	2.30488	2.92851	3.3591	1.93004	2.88101	3.95942	1.4123	1.11526	3.26828	2.41595	4.55404	2.11603	1.5535	3.09358	2.50343	4.64555	5.86938	4.48552	2.5061	4.38036	4.29431	5.56103	2.01795	4.33844
chr1_134244128_134244573	chr1	134244129	134244573	+	Intergenic	-8894	Adora1	adenosine A1 receptor	protein-coding	18.1102	20.4263	14.2052	13.6358	17.3018	15.2707	15.8049	16.2695	18.0552	17.8529	17.2861	11.8783	15.0646	12.2679	14.7073	18.1197	16.6981	14.2832	31.4585	28.5297	23.1567	20.905	21.195	22.0825	21.8389	19.8801	28.6287	16.6831	19.675	19.1615
chr1_134246705_134246909	chr1	134246706	134246909	+	Intergenic	-11350	Adora1	adenosine A1 receptor	protein-coding	2.5153	2.91805	2.53665	0.439863	2.88363	2.41116	2.96341	3.25389	1.67955	3.37757	2.88101	1.13126	2.82461	1.67289	2.45121	2.41595	2.53002	4.76108	5.43726	7.56209	5.31979	5.3092	6.52153	4.83056	1.79007	4.71731	4.77146	4.7666	4.5404	5.42305
chr1_134262045_134262117	chr1	134262046	134262117	+	Intergenic	-26624	Adora1	adenosine A1 receptor	protein-coding	1.00612	1.66746	1.01466	0.439863	0.480605	1.20558	0.987804	0	0	0.96502	1.15241	0.565631	0.470768	0	0	0	0	1.58703	1.16513	0.687463	1.25171	2.32278	1.63038	0.690079	0.358014	0.336951	0.954291	0.397217	0.504488	0.723074
chr1_134262166_134262238	chr1	134262167	134262238	+	Intergenic	-26745	Adora1	adenosine A1 receptor	protein-coding	1.00612	1.25059	1.01466	1.31959	1.92242	1.60744	0.658536	1.30156	0.839775	0.96502	1.15241	0.565631	0.941536	1.11526	0.408535	1.20798	0.506004	0.529009	1.16513	0.343731	2.81636	0.663651	0	0.690079	0.358014	0.336951	0.477146	0.794434	0.504488	0.361537
chr1_13426305_13426905	chr1	13426306	13426905	+	Intergenic	-52522	Ncoa2	nuclear receptor coactivator 2	protein-coding	13.0796	13.7565	14.2052	12.3162	18.7436	14.0651	15.8049	18.5472	13.0165	13.5103	14.4051	9.61573	11.2984	10.595	8.98778	12.0798	12.1441	12.6962	11.6513	10.9994	17.524	16.9231	13.3691	14.8367	10.3824	11.7933	9.06577	11.9165	9.08079	13.7384
chr1_134265924_134266038	chr1	134265925	134266038	+	Intergenic	-24023	Myog	myogenin	protein-coding	1.50918	0.833728	2.02932	1.75945	0.480605	0	1.64634	0.650779	0.839775	0.96502	1.72861	1.13126	0.470768	0	0.817071	0.603988	0	3.17405	0.776752	0.343731	2.1905	0.331825	1.63038	1.03512	0	0.336951	1.43144	0.397217	1.00898	0.723074
chr1_134278389_134278460	chr1	134278390	134278460	+	Intergenic	-11579	Myog	myogenin	protein-coding	0.50306	2.08432	1.52199	0.439863	0.96121	0.40186	2.30488	0.325389	0.419888	0.96502	1.72861	1.13126	1.4123	0.55763	0.817071	0	1.51801	1.05802	0	0.687463	0.938786	0.331825	0	0	0.716029	1.01085	0.477146	0.794434	0	0
chr1_134290301_134290373	chr1	134290302	134290373	+	exon (NM_031189, exon 1 of 3)	333	Myog	myogenin	protein-coding	0	0.416864	0	0.439863	0.96121	0.40186	0.987804	0.976168	0.839775	0.48251	1.15241	0.565631	1.4123	0.55763	0	0	0	0.529009	0.388376	0.687463	0.625857	0.663651	0.652153	2.07024	0.358014	0	0	0.794434	1.00898	0
chr1_134294431_134294587	chr1	134294432	134294587	+	Intergenic	4505	Myog	myogenin	protein-coding	2.01224	2.50118	1.01466	1.31959	2.88363	2.81302	1.64634	2.27773	1.67955	2.41255	0.576203	3.95942	1.88307	1.11526	1.22561	2.41595	1.51801	2.64504	0.776752	3.78105	2.81636	2.32278	3.26077	2.76032	1.07404	0.673902	1.43144	1.19165	1.51347	1.08461
chr1_134302594_134302767	chr1	134302595	134302767	+	intron (NM_001144855, intron 25 of 28)	12677	Myog	myogenin	protein-coding	3.01836	4.5855	4.56597	3.5189	4.32545	4.42046	3.95121	4.55545	3.77899	3.37757	5.18583	2.26252	3.76614	2.23052	2.85975	2.41595	4.04803	3.70306	4.27214	5.15597	4.69393	2.32278	5.86938	5.52064	3.22213	4.71731	4.77146	3.57495	4.03591	5.78459
chr1_134302771_134303087	chr1	134302772	134303087	+	intron (NM_001144855, intron 25 of 28)	12925	Myog	myogenin	protein-coding	18.6132	20.8432	17.7566	13.6358	19.2242	19.6911	17.4512	19.198	18.0552	17.8529	20.1671	16.4033	20.7138	22.8628	21.6524	16.9117	17.2041	21.1603	8.93265	14.4367	16.2723	17.9186	15.6517	16.2169	14.6786	16.5106	16.7001	18.272	16.6481	16.2692
chr1_134303155_134303232	chr1	134303156	134303232	+	intron (NM_001144855, intron 25 of 28)	13190	Myog	myogenin	protein-coding	1.50918	2.08432	2.53665	1.75945	3.84484	2.41116	5.26829	1.95234	1.67955	2.89506	1.15241	1.69689	2.35384	2.78815	0.817071	2.41595	2.53002	1.58703	1.16513	1.37493	2.50343	2.32278	0.652153	1.7252	1.79007	1.68476	1.90858	0.397217	1.51347	0.361537
chr1_134304509_134304984	chr1	134304510	134304984	+	intron (NM_001144855, intron 23 of 28)	14743	Myog	myogenin	protein-coding	12.5765	14.1734	14.7126	10.9966	15.3794	15.6725	11.5244	14.3171	11.7569	13.0278	10.3717	8.48447	12.7107	10.0373	13.8902	15.0997	13.6621	12.6962	12.8164	12.3743	18.4628	16.2594	20.5428	11.7314	14.6786	22.5757	10.0201	17.8748	16.6481	18.4384
chr1_134304997_134305095	chr1	134304998	134305095	+	intron (NM_001144855, intron 23 of 28)	15042	Myog	myogenin	protein-coding	3.01836	2.08432	5.0733	2.19932	4.80605	3.21488	2.63414	2.92851	4.19888	4.34259	1.72861	1.13126	1.88307	2.23052	2.85975	1.81197	3.03602	1.05802	1.16513	2.74985	1.25171	0.995476	1.30431	2.07024	0.358014	2.02171	0.954291	1.19165	2.01795	3.61537
chr1_134305244_134305320	chr1	134305245	134305320	+	intron (NM_001144855, intron 23 of 28)	15278	Myog	myogenin	protein-coding	4.52754	2.08432	3.55131	1.75945	1.44182	4.0186	2.96341	3.25389	1.67955	3.37757	4.60962	1.13126	1.88307	1.11526	3.26828	1.20798	3.03602	5.8191	0.388376	3.09358	1.25171	3.9819	1.95646	2.41528	3.22213	3.03256	2.38573	3.57495	4.03591	3.25383
chr1_134305465_134305547	chr1	134305466	134305547	+	intron (NM_001144855, intron 23 of 28)	15502	Myog	myogenin	protein-coding	2.5153	0.833728	3.04398	2.63918	2.40303	3.21488	1.97561	2.27773	1.67955	0.96502	2.30481	1.69689	0	1.11526	2.45121	0.603988	4.55404	0	0.776752	1.71866	2.1905	2.6546	2.60861	4.83056	0.716029	1.01085	1.43144	1.19165	1.51347	2.53076
chr1_134315258_134315534	chr1	134315259	134315534	+	intron (NM_001144855, intron 17 of 28)	17532	Ppfia4	protein tyrosine phosphatase, receptor type, f polypeptide (PTPRF), interacting protein (liprin), alpha 4	protein-coding	8.04896	2.91805	5.58063	3.95877	3.84484	5.22418	7.57316	4.55545	6.7182	5.79012	4.60962	7.3532	7.53229	7.80681	4.49389	4.22792	2.02402	6.3481	6.60239	5.84343	4.381	6.30468	4.89115	4.14048	3.93816	3.03256	2.86287	6.35547	6.05386	4.33844
chr1_134322584_134322939	chr1	134322585	134322939	+	intron (NM_001144855, intron 11 of 28)	10166	Ppfia4	protein tyrosine phosphatase, receptor type, f polypeptide (PTPRF), interacting protein (liprin), alpha 4	protein-coding	3.52142	5.41923	4.05864	7.47767	5.76726	7.23348	7.57316	4.55545	5.45854	5.30761	3.45722	6.78757	2.35384	3.90341	4.90243	4.22792	4.55404	3.17405	5.04889	6.18717	6.88443	3.31825	3.91292	5.1756	5.72823	3.03256	7.15719	3.17773	8.5763	8.31535
chr1_134331875_134332166	chr1	134331876	134332166	+	intron (NM_001144855, intron 1 of 28)	907	Ppfia4	protein tyrosine phosphatase, receptor type, f polypeptide (PTPRF), interacting protein (liprin), alpha 4	protein-coding	10.0612	8.33728	10.1466	10.9966	9.6121	6.83162	5.26829	6.83318	10.4972	10.6152	9.79545	10.747	10.3569	8.36444	8.98778	6.64387	7.08406	7.40612	8.93265	9.28075	8.44907	10.6184	8.15191	6.90079	8.95036	9.09768	8.58862	7.54712	12.1077	10.4846
chr1_134332729_134333270	chr1	134332730	134333270	+	promoter-TSS (NM_001144855)	-72	Ppfia4	protein tyrosine phosphatase, receptor type, f polypeptide (PTPRF), interacting protein (liprin), alpha 4	protein-coding	12.5765	17.9252	15.2199	16.7148	14.4182	16.4763	14.1585	17.2456	14.6961	8.68518	13.2527	16.9689	16.4769	19.517	14.2987	14.4957	12.1441	13.7542	14.3699	19.249	19.7145	20.905	19.5646	16.5619	17.5427	20.2171	11.4515	14.697	12.6122	18.0768
chr1_134344242_134344393	chr1	134344243	134344393	+	Intergenic	-11390	Ppfia4	protein tyrosine phosphatase, receptor type, f polypeptide (PTPRF), interacting protein (liprin), alpha 4	protein-coding	1.50918	3.75178	1.52199	0.879726	1.92242	0.80372	1.31707	1.62695	0.839775	2.41255	2.30481	2.26252	0	0.55763	0.408535	1.81197	1.01201	0.529009	0.388376	0.343731	0.625857	0	0.652153	0.34504	0.358014	0.336951	0.477146	0	0.504488	0.361537
chr1_134361547_134362260	chr1	134361548	134362260	+	promoter-TSS (NM_001042485)	95	Tmem183a	transmembrane protein 183A	protein-coding	26.1591	30.4311	32.4691	31.6701	28.8363	31.7469	27.6585	33.5151	23.9336	38.1183	34.5722	29.4128	37.6614	31.2273	31.8658	33.8233	30.8662	33.3275	38.4492	37.123	40.9936	39.819	38.8031	39.6796	40.0976	37.7385	50.1003	39.3245	40.3591	45.5537
chr1_134368869_134369246	chr1	134368870	134369246	+	Intergenic	-7059	Tmem183a	transmembrane protein 183A	protein-coding	6.53978	7.92042	7.60995	6.59795	7.20908	7.63534	6.58536	6.1824	4.19888	6.75514	1.72861	9.0501	2.35384	7.80681	3.67682	4.83191	9.10807	3.70306	6.21402	3.09358	5.94564	4.97738	4.56507	3.79544	6.08624	2.35866	6.20289	4.7666	5.04488	5.78459
chr1_134399793_134399909	chr1	134399794	134399909	+	Intergenic	-6139	Cyb5r1	cytochrome b5 reductase 1	protein-coding	1.00612	2.50118	0.50733	0	0.96121	0.80372	0.658536	0.650779	0	0	0	0.565631	0.470768	0	0.408535	0	0	0	0.388376	0.343731	0	0.663651	0	0.34504	0.358014	0.336951	0	0	0	0
chr1_134405577_134406438	chr1	134405578	134406438	+	promoter-TSS (NM_028057)	18	Cyb5r1	cytochrome b5 reductase 1	protein-coding	30.1836	41.6864	30.4398	39.5877	37.0066	31.7469	32.5975	34.1659	28.5524	30.3981	29.9625	28.8472	39.0738	32.9001	29.8231	37.4473	31.8783	26.9794	24.4677	23.3737	32.8575	34.178	34.8902	32.0887	26.135	22.5757	26.7202	26.6135	31.2783	33.6229
chr1_134414986_134415881	chr1	134414987	134415881	+	promoter-TSS (NM_001306069)	56	Adipor1	adiponectin receptor 1	protein-coding	39.2387	48.3562	54.7917	51.464	51.4248	37.373	53.6707	49.7846	61.7235	50.181	49.5534	56.5631	56.0214	61.8969	59.6462	61.6068	52.1184	52.3719	58.2564	64.6215	44.7488	46.7874	44.0203	53.1361	56.5663	48.521	50.5774	59.1853	69.1149	52.7844
chr1_134419902_134420039	chr1	134419903	134420039	+	intron (NM_001306069, intron 1 of 7)	4307	Adipor1	adiponectin receptor 1	protein-coding	8.55202	2.50118	8.62461	5.71822	4.80605	8.84092	5.59755	4.88084	3.3591	8.20267	4.60962	2.82816	3.29538	3.90341	4.90243	3.62393	4.04803	4.76108	2.71863	6.18717	4.381	4.31373	3.26077	5.1756	5.37022	4.04341	4.29431	1.19165	3.53142	4.69998
chr1_134420067_134420413	chr1	134420068	134420413	+	intron (NM_001306069, intron 1 of 7)	4576	Adipor1	adiponectin receptor 1	protein-coding	20.1224	25.0118	24.3518	24.1925	23.5497	24.5134	21.0731	21.4757	21.8342	28.9506	33.996	24.3221	21.6553	23.4204	26.5548	26.5755	30.8662	25.3924	29.905	24.4049	22.8438	27.2097	24.4557	28.9833	30.0732	31.6734	20.9944	25.4219	22.1975	22.0538
chr1_134435515_134435747	chr1	134435516	134435747	+	Intergenic	-19900	Klhl12	kelch-like 12	protein-coding	7.5459	6.25296	7.10262	4.83849	4.80605	6.83162	6.58536	5.20623	5.45854	2.89506	8.06684	6.22194	7.06152	4.46104	5.31096	7.24786	5.56604	5.29009	2.33026	4.46851	4.381	3.65008	3.26077	4.48552	6.08624	6.73902	2.38573	4.36938	3.53142	2.16922
chr1_134455154_134455846	chr1	134455155	134455846	+	promoter-TSS (NM_153128)	-31	Klhl12	kelch-like 12	protein-coding	21.6316	26.6793	21.8152	24.6323	26.4333	24.1116	21.7317	26.0312	23.5137	25.573	27.0815	22.0596	26.363	24.5357	21.6524	24.1595	22.2642	19.5733	26.4096	27.1548	30.9799	29.5325	34.8902	30.0185	31.1472	31.6734	31.0145	30.1885	32.2873	31.0922
chr1_134458233_134458455	chr1	134458234	134458455	+	intron (NM_001311136, intron 1 of 11)	2813	Klhl12	kelch-like 12	protein-coding	12.0734	9.58787	6.08796	6.59795	7.20908	12.0558	7.24389	9.76168	7.13809	6.75514	5.76203	9.61573	9.41536	8.92207	6.9451	6.03988	13.1561	7.40612	5.43726	2.74985	6.5715	5.97286	6.84761	7.24583	6.08624	7.07597	4.29431	7.54712	10.5943	6.8692
chr1_134465078_134465176	chr1	134465079	134465176	+	intron (NM_001311136, intron 3 of 11)	9596	Klhl12	kelch-like 12	protein-coding	0	0.833728	1.52199	1.31959	0	2.0093	0.658536	1.30156	0	0.96502	0	3.39379	0	1.67289	0	0.603988	0	0	0	0	0.625857	0	0	0	0	0	0.477146	0.397217	0.504488	0
chr1_134480350_134480418	chr1	134480351	134480418	+	intron (NM_001311136, intron 6 of 11)	-14276	Rabif	RAB interacting factor	protein-coding	0.50306	0.833728	1.01466	0.439863	2.40303	0.80372	0	0.650779	0.419888	0	0	0	0	0.55763	0.408535	0.603988	0	0	0	0.343731	0.312929	0	0	0.690079	0	0	0	0.397217	0	0
chr1_134484695_134484833	chr1	134484696	134484833	+	intron (NM_001311136, intron 7 of 11)	-9896	Rabif	RAB interacting factor	protein-coding	4.02448	2.50118	3.04398	1.75945	0.96121	1.20558	0.329268	3.90467	2.93921	3.37757	1.72861	2.26252	1.88307	2.23052	1.22561	2.41595	1.01201	1.58703	0.776752	0	0	0	0	1.03512	0	0.336951	0	0.794434	0	0
chr1_134494125_134494241	chr1	134494126	134494241	+	promoter-TSS (NM_145510)	-477	Rabif	RAB interacting factor	protein-coding	5.53366	3.33491	3.55131	1.75945	2.40303	6.0279	3.29268	5.85701	1.67955	1.93004	2.88101	3.39379	4.23691	2.78815	2.45121	4.83191	2.02402	3.17405	1.94188	1.37493	1.56464	1.65913	1.30431	2.41528	1.07404	1.3478	0.954291	1.58887	3.53142	1.80768
chr1_134494354_134494422	chr1	134494355	134494422	+	promoter-TSS (NM_145510)	-272	Rabif	RAB interacting factor	protein-coding	0.50306	0.833728	3.04398	2.19932	1.44182	1.60744	0.329268	2.27773	0.419888	0.48251	1.72861	1.69689	0.941536	1.67289	0.408535	1.20798	0	0.529009	0.388376	1.03119	0.938786	2.32278	0.652153	0.34504	1.07404	0.673902	0.954291	0	0.504488	0.723074
chr1_134494424_134495106	chr1	134494425	134495106	+	exon (NM_145510, exon 1 of 2)	105	Rabif	RAB interacting factor	protein-coding	35.7173	43.7707	36.0204	37.8282	29.7975	34.9618	38.5243	47.5069	39.0496	36.6708	44.3676	45.8161	46.1353	46.2833	39.2194	50.131	46.0464	43.9077	46.6051	46.06	46.9393	49.1101	50.5419	50.7208	41.5297	49.1949	53.4403	50.4465	47.9264	47.3613
chr1_134513773_134513898	chr1	134513774	134513898	+	Intergenic	19176	Rabif	RAB interacting factor	protein-coding	2.01224	0.416864	1.52199	2.19932	1.44182	1.60744	1.97561	1.30156	0.839775	1.44753	0	1.13126	2.82461	3.34578	0.408535	0.603988	1.01201	2.11603	0.388376	0.343731	0.625857	1.65913	2.60861	0.690079	1.79007	0.336951	0.954291	0.794434	0.504488	1.08461
chr1_134518573_134518984	chr1	134518574	134518984	+	Intergenic	24119	Rabif	RAB interacting factor	protein-coding	12.0734	11.2553	14.7126	13.6358	12.0151	13.6632	10.8658	9.76168	16.3756	13.9928	10.9479	13.0095	17.8892	9.4797	13.4817	19.3276	13.6621	14.8122	13.5932	14.7805	15.9594	13.273	10.7605	15.8718	13.6045	13.478	15.7458	11.9165	15.6391	11.5692
chr1_134524573_134524711	chr1	134524574	134524711	+	Intergenic	25040	Mgat4e	MGAT4 family, member E	protein-coding	1.50918	2.91805	1.01466	2.19932	2.88363	2.81302	2.30488	1.62695	2.09944	0.96502	1.15241	2.82816	0.941536	1.67289	1.63414	0.603988	0.506004	0	0.388376	1.37493	2.50343	2.6546	1.95646	2.07024	1.79007	2.02171	1.90858	1.19165	1.51347	0.723074
chr1_134556513_134557286	chr1	134556514	134557286	+	Intergenic	-3278	Kdm5b	lysine (K)-specific demethylase 5B	protein-coding	34.2081	32.9323	30.9471	33.8695	35.5648	34.9618	32.2683	35.4675	38.2098	30.8806	40.3342	36.766	34.3661	36.2459	35.5426	40.4672	34.4083	39.1466	39.226	40.5603	39.429	43.8009	38.8031	41.4048	41.1717	40.7711	38.1717	35.7495	46.4129	41.5767
chr1_134560486_134560574	chr1	134560487	134560574	+	exon (NM_152895, exon 1 of 27)	352	Kdm5b	lysine (K)-specific demethylase 5B	protein-coding	1.00612	2.50118	2.53665	3.95877	2.40303	5.62604	2.63414	2.92851	2.93921	2.41255	2.30481	2.82816	0.470768	1.67289	2.04268	0.603988	1.51801	0.529009	3.10701	1.71866	2.50343	4.64555	2.93469	2.07024	1.43206	4.38036	1.43144	1.98608	1.51347	2.53076
chr1_134588270_134588345	chr1	134588271	134588345	+	intron (NM_152895, intron 3 of 26)	28130	Kdm5b	lysine (K)-specific demethylase 5B	protein-coding	1.50918	0.833728	0	1.31959	0.96121	0.80372	0.658536	1.62695	1.25966	0.48251	0.576203	1.69689	0	2.23052	0.408535	0	1.01201	1.58703	0.776752	0.687463	1.25171	0.995476	0.326077	0.690079	0	0.336951	0.477146	1.98608	0	0.723074
chr1_134597755_134597854	chr1	134597756	134597854	+	intron (NM_152895, intron 7 of 26)	37627	Kdm5b	lysine (K)-specific demethylase 5B	protein-coding	1.50918	0.833728	0.50733	3.07904	1.44182	0.80372	1.64634	1.30156	0	0	1.15241	1.69689	0.941536	1.11526	1.22561	1.20798	0	0.529009	0	0.687463	0	0.331825	0	0	0	0	0.477146	0	0	0.723074
chr1_134606507_134606575	chr1	134606508	134606575	+	intron (NM_152895, intron 12 of 26)	-40140	Syt2	synaptotagmin II	protein-coding	0.50306	0.833728	1.01466	1.75945	1.44182	0.80372	1.64634	1.30156	1.67955	0.96502	0	0	0.470768	0.55763	0.408535	0	1.01201	1.58703	0.388376	0.343731	0.312929	0.663651	0.326077	0	0.716029	0.336951	0.477146	0	0.504488	0.723074
chr1_134637062_134637146	chr1	134637063	134637146	+	Intergenic	-9577	Syt2	synaptotagmin II	protein-coding	1.00612	1.25059	1.52199	2.63918	0.480605	1.20558	1.31707	2.60312	0.839775	0.48251	0	0.565631	1.4123	0	0.817071	0	1.51801	0	0.388376	0.687463	1.25171	0.995476	1.63038	1.38016	0	0.673902	0.954291	0.794434	0	0.723074
chr1_134679330_134679970	chr1	134679331	134679970	+	intron (NM_009307, intron 2 of 9)	32969	Syt2	synaptotagmin II	protein-coding	28.6744	33.766	35.5131	34.7492	31.2393	31.3451	30.9512	32.5389	36.9501	35.7057	29.9625	35.6348	40.0153	36.2459	41.2621	35.0313	32.3843	47.6108	33.4003	27.8422	30.0411	28.537	27.7165	32.4337	36.8755	36.3907	31.9688	38.53	33.8007	35.7922
chr1_134690142_134690210	chr1	134690143	134690210	+	intron (NM_009307, intron 2 of 9)	43495	Syt2	synaptotagmin II	protein-coding	1.00612	0.416864	0	1.75945	0.96121	0	0.329268	0.650779	0.419888	0	0	0	0.941536	0	0.408535	0	0	0	0	0	0.312929	0.331825	0	0	0	0	0	0	0	0
chr1_134705051_134705139	chr1	134705052	134705139	+	intron (NM_009307, intron 2 of 9)	58414	Syt2	synaptotagmin II	protein-coding	2.01224	3.33491	2.02932	2.63918	2.40303	2.41116	0.987804	2.27773	1.25966	2.41255	4.03342	1.69689	1.88307	1.11526	0.817071	2.41595	3.03602	2.11603	1.16513	1.71866	1.25171	0.663651	1.30431	1.38016	0.716029	1.3478	0.954291	0.794434	1.51347	1.80768
chr1_134719746_134720175	chr1	134719747	134720175	+	intron (NM_009307, intron 2 of 9)	73280	Syt2	synaptotagmin II	protein-coding	8.55202	11.6722	11.1613	10.1168	11.0539	16.8781	9.87804	10.4125	8.39775	9.16769	11.5241	9.0501	10.3569	12.2679	14.7073	10.8718	9.10807	8.46414	8.54427	7.21836	5.63272	6.30468	4.23899	4.83056	6.80227	7.41292	9.06577	7.54712	7.06284	9.03842
chr1_134725312_134725619	chr1	134725313	134725619	+	intron (NM_009307, intron 2 of 9)	78255	Ppp1r12b	protein phosphatase 1, regulatory (inhibitor) subunit 12B	protein-coding	7.04284	5.00237	5.58063	7.91753	4.80605	6.83162	3.95121	4.88084	6.7182	4.8251	5.76203	5.65631	5.17845	7.80681	5.31096	7.85185	5.06004	5.8191	4.66051	5.15597	6.88443	5.3092	5.21722	5.52064	7.16029	6.06512	6.68004	4.36938	5.04488	5.06152
chr1_134747317_134748033	chr1	134747318	134748033	+	exon (NM_009307, exon 10 of 10)	56046	Ppp1r12b	protein phosphatase 1, regulatory (inhibitor) subunit 12B	protein-coding	16.0979	15.424	13.6979	14.0756	14.8988	20.093	17.4512	15.9441	15.5358	13.9928	10.3717	15.272	18.8307	10.595	13.0731	15.7037	15.6861	15.3413	12.428	11.3431	15.9594	11.9457	14.9995	9.31607	16.1106	15.1628	12.8829	15.0942	18.6661	10.8461
chr1_134772136_134772204	chr1	134772137	134772204	+	intron (NM_001081307, intron 22 of 23)	31551	Ppp1r12b	protein phosphatase 1, regulatory (inhibitor) subunit 12B	protein-coding	0.50306	0	2.53665	0.439863	0	0	0.329268	0	0.839775	0	0.576203	0.565631	0.941536	0	0	0.603988	0	0.529009	0	0.343731	0	0	0	0	0	0	0	0	0	0
chr1_134784603_134784752	chr1	134784604	134784752	+	intron (NM_001081307, intron 18 of 23)	19043	Ppp1r12b	protein phosphatase 1, regulatory (inhibitor) subunit 12B	protein-coding	2.01224	0.833728	2.53665	1.75945	4.32545	2.41116	1.97561	1.62695	1.67955	0.48251	2.30481	0	1.88307	1.11526	1.63414	1.20798	2.53002	0	0	0	0.938786	0.331825	0.97823	0.34504	0.716029	0.336951	0.477146	0.397217	0	0
chr1_134785034_134785190	chr1	134785035	134785190	+	intron (NM_001081307, intron 18 of 23)	18609	Ppp1r12b	protein phosphatase 1, regulatory (inhibitor) subunit 12B	protein-coding	1.50918	1.25059	1.52199	1.31959	1.44182	2.81302	2.30488	2.92851	0.839775	1.44753	0.576203	0	3.76614	2.23052	1.22561	0.603988	1.51801	1.58703	1.16513	1.37493	0.312929	0.663651	0.326077	0	0.716029	1.3478	0.477146	0	1.00898	0.723074
chr1_134801958_134802026	chr1	134801959	134802026	+	intron (NM_001081307, intron 18 of 23)	1729	Ppp1r12b	protein phosphatase 1, regulatory (inhibitor) subunit 12B	protein-coding	1.00612	1.25059	1.01466	0.879726	0.96121	0.80372	0.658536	0	0.419888	0.48251	0.576203	0.565631	0	0	2.85975	0	0.506004	0	0.388376	0	0.312929	0.663651	0	0	0	0.673902	0	0.794434	0	0
chr1_134803533_134804016	chr1	134803534	134804016	+	promoter-TSS (NR_015606)	-54	Ppp1r12b	protein phosphatase 1, regulatory (inhibitor) subunit 12B	protein-coding	14.0857	13.3396	8.62461	15.3952	12.9763	13.2614	11.8536	16.5949	15.5358	14.9578	13.8289	10.747	13.1815	13.9407	12.2561	10.8718	12.1441	15.3413	8.54427	10.3119	9.07493	9.29111	14.9995	15.5268	8.59234	14.8258	9.06577	10.3276	10.0898	9.7615
chr1_134838208_134838314	chr1	134838209	134838314	+	intron (NM_001081307, intron 14 of 23)	-34540	Ppp1r12b	protein phosphatase 1, regulatory (inhibitor) subunit 12B	protein-coding	1.50918	0.416864	1.52199	0	1.92242	0.40186	0.987804	0.976168	2.51933	0	1.72861	1.13126	0	0	0.408535	0.603988	1.01201	2.11603	1.5535	0	0.625857	0.331825	0.326077	0.34504	0	0.673902	0	0.794434	0	0
chr1_134850447_134850618	chr1	134850448	134850618	+	intron (NM_001081307, intron 13 of 23)	-46812	Ppp1r12b	protein phosphatase 1, regulatory (inhibitor) subunit 12B	protein-coding	2.01224	1.25059	1.52199	0.879726	0.96121	1.20558	2.30488	1.62695	2.93921	2.41255	1.72861	0.565631	1.4123	0.55763	0	2.41595	1.51801	2.11603	0.388376	0.343731	0.938786	0.995476	0.97823	2.41528	0.716029	1.01085	0.477146	0	1.00898	2.8923
chr1_134854415_134854624	chr1	134854416	134854624	+	intron (NM_001081307, intron 13 of 23)	-50799	Ppp1r12b	protein phosphatase 1, regulatory (inhibitor) subunit 12B	protein-coding	3.52142	5.8361	9.13194	7.47767	5.28666	5.22418	7.57316	2.60312	3.77899	5.30761	5.18583	3.39379	6.11999	3.90341	3.67682	3.01994	4.55404	4.76108	1.5535	3.43731	3.75514	2.32278	3.26077	4.14048	2.14809	4.38036	3.81717	1.58887	4.03591	4.33844
chr1_134872786_134872933	chr1	134872787	134872933	+	exon (NM_001081307, exon 12 of 24)	-69139	Ppp1r12b	protein phosphatase 1, regulatory (inhibitor) subunit 12B	protein-coding	2.01224	1.25059	2.02932	1.31959	2.40303	1.60744	2.96341	2.27773	2.51933	1.44753	2.30481	2.26252	2.35384	2.78815	2.04268	1.20798	2.02402	0	0.388376	1.37493	0.938786	1.3273	1.63038	0.690079	0.358014	1.68476	0.477146	0.397217	2.01795	0.723074
chr1_134909617_134909714	chr1	134909618	134909714	+	intron (NM_001081307, intron 1 of 23)	46274	Ppp1r12b	protein phosphatase 1, regulatory (inhibitor) subunit 12B	protein-coding	0	0	0.50733	0.879726	0.480605	0.40186	0.987804	2.27773	0.419888	0.48251	0.576203	0	0.941536	1.67289	0.408535	1.20798	0	0	0.776752	1.37493	0.938786	0.995476	0.652153	0.34504	1.07404	0	2.38573	0	0	0.361537
chr1_134911940_134912325	chr1	134911941	134912325	+	intron (NM_001081307, intron 1 of 23)	43807	Ppp1r12b	protein phosphatase 1, regulatory (inhibitor) subunit 12B	protein-coding	6.03672	7.92042	8.11728	9.23712	12.0151	8.0372	8.89023	6.83318	8.39775	7.72016	8.64304	8.48447	10.3569	8.36444	6.53657	8.45584	6.57805	8.46414	14.3699	10.9994	8.762	7.30016	6.52153	6.21072	5.37022	6.40207	6.68004	5.16382	6.05386	8.31535
chr1_134955543_134956239	chr1	134955544	134956239	+	promoter-TSS (NM_001081307)	49	Ppp1r12b	protein phosphatase 1, regulatory (inhibitor) subunit 12B	protein-coding	36.7234	41.6864	48.7037	37.3884	46.6187	47.8213	38.5243	43.9276	46.1877	43.4259	41.4866	40.1598	41.8984	54.0901	46.573	50.735	43.5163	54.4879	45.0516	46.7475	46.6264	42.4736	43.0421	42.7849	47.6159	51.5535	46.2831	42.105	42.8815	44.1075
chr1_134961585_134961653	chr1	134961586	134961653	+	promoter-TSS (NM_026024)	-946	Ube2t	ubiquitin-conjugating enzyme E2T	protein-coding	5.53366	0.833728	1.52199	0.879726	0.96121	1.20558	1.31707	1.62695	1.25966	1.93004	1.72861	1.13126	0.470768	1.11526	0.408535	1.20798	1.01201	2.11603	0	0.343731	0.312929	0	0.652153	0	0	0.336951	0	0	1.00898	0.723074
chr1_134961781_134961852	chr1	134961782	134961852	+	promoter-TSS (NM_026024)	-748	Ube2t	ubiquitin-conjugating enzyme E2T	protein-coding	3.01836	2.08432	3.55131	2.63918	1.92242	2.41116	2.96341	3.90467	2.09944	0.96502	1.15241	1.69689	0.941536	1.67289	3.67682	4.22792	2.02402	2.11603	0.388376	0.343731	0.625857	0	0.326077	0.690079	1.79007	1.3478	0.477146	0.794434	0	0.361537
chr1_134962214_134962799	chr1	134962215	134962799	+	promoter-TSS (NM_026024)	-58	Ube2t	ubiquitin-conjugating enzyme E2T	protein-coding	35.2142	30.8479	27.3958	28.1512	26.9139	27.7283	33.2561	33.8405	36.5302	27.9856	26.5053	38.4629	29.6584	45.168	35.134	37.4473	34.4083	38.6176	33.7887	26.1236	30.9799	36.8326	29.0208	32.0887	28.9992	35.7168	29.583	36.5439	30.7738	36.5152
chr1_134967694_134967914	chr1	134967695	134967914	+	exon (NM_026024, exon 2 of 7)	5239	Ube2t	ubiquitin-conjugating enzyme E2T	protein-coding	1.50918	1.66746	3.04398	1.31959	1.92242	3.61674	1.64634	2.92851	1.67955	1.44753	2.88101	2.26252	2.82461	0.55763	0.817071	2.41595	0.506004	0.529009	2.71863	5.84343	4.06807	4.64555	3.26077	4.14048	3.58014	6.40207	3.34002	3.57495	3.53142	3.61537
chr1_134974340_134974411	chr1	134974341	134974411	+	TTS (NM_026024)	11811	Ube2t	ubiquitin-conjugating enzyme E2T	protein-coding	0	0.416864	0	0	0	0	0	0	0	0	0	0	0	2.78815	0	0	0	0.529009	0	0.343731	0.312929	0	0.326077	0	0	0	0	0	0	0
chr1_134989478_134989693	chr1	134989479	134989693	+	intron (NM_001033409, intron 17 of 17)	27021	Ube2t	ubiquitin-conjugating enzyme E2T	protein-coding	8.55202	7.08669	8.62461	9.23712	8.17029	6.42976	4.60975	8.46013	7.55798	4.8251	10.9479	7.3532	8.00306	6.13393	8.17071	7.85185	6.57805	2.64504	5.04889	5.4997	7.51029	8.62746	7.17368	7.93591	3.22213	6.73902	5.72575	7.1499	5.04488	6.50767
chr1_134996153_134996222	chr1	134996154	134996222	+	intron (NM_001033409, intron 14 of 17)	33623	Ube2t	ubiquitin-conjugating enzyme E2T	protein-coding	1.00612	1.25059	1.01466	0	0.480605	0.80372	0.987804	0.325389	0.419888	0	0	1.13126	2.35384	0	0	1.20798	0	0.529009	0.388376	0.687463	0	0.663651	0	0.34504	0	0.673902	0.954291	0	0.504488	0.723074
chr1_13500846_13500916	chr1	13500847	13500916	+	Intergenic	89029	Tram1	translocating chain-associating membrane protein 1	protein-coding	0	2.08432	0	0	0	0	0	0.325389	0	0	0.576203	0.565631	0.470768	0	0	0.603988	0	0	0	0	0	0	0	0	0.358014	0.336951	0.477146	0	0	0.361537
chr1_135030763_135030845	chr1	135030764	135030845	+	intron (NM_001033409, intron 4 of 17)	68239	Ube2t	ubiquitin-conjugating enzyme E2T	protein-coding	0.50306	0	1.01466	0.879726	0.480605	0	0.329268	0.325389	0.839775	0	0	1.13126	0	0.55763	0	0	0.506004	0.529009	0.388376	1.71866	0.312929	0	0	0.690079	0	0.336951	0	0	0	0
chr1_135034835_135034904	chr1	135034836	135034904	+	intron (NM_001033409, intron 4 of 17)	70406	Lgr6	leucine-rich repeat-containing G protein-coupled receptor 6	protein-coding	0	0	0	0	0	0	0	0	0	1.93004	0	0.565631	0.470768	0.55763	0	0	0	0	0.388376	0	0	0	0	0	0	0	0	0	0	0
chr1_135062180_135062248	chr1	135062181	135062248	+	intron (NM_001033409, intron 4 of 17)	43062	Lgr6	leucine-rich repeat-containing G protein-coupled receptor 6	protein-coding	0.50306	0.833728	0.50733	0	2.88363	0	0	0	0.419888	0.48251	0	0	0.470768	0	0	0	0.506004	0	0	0	0.625857	0	0	0	0	0	0	0	0	0
chr1_135090950_135091082	chr1	135090951	135091082	+	intron (NM_001033409, intron 1 of 17)	14260	Lgr6	leucine-rich repeat-containing G protein-coupled receptor 6	protein-coding	2.01224	2.91805	1.52199	2.63918	1.92242	2.0093	2.30488	0	2.09944	0.96502	1.72861	0.565631	1.88307	1.11526	2.04268	1.20798	2.02402	3.17405	2.71863	2.40612	1.56464	0.331825	1.30431	0	0.716029	2.35866	1.43144	0.794434	1.00898	0.361537
chr1_135094881_135094985	chr1	135094882	135094985	+	intron (NM_001033409, intron 1 of 17)	10343	Lgr6	leucine-rich repeat-containing G protein-coupled receptor 6	protein-coding	2.5153	1.66746	2.02932	2.19932	1.44182	2.81302	2.63414	1.30156	3.77899	1.93004	1.72861	1.69689	0.941536	1.67289	2.04268	4.22792	2.02402	4.23207	0.776752	1.37493	1.87757	1.3273	0.97823	2.07024	1.43206	1.01085	1.43144	1.58887	0.504488	1.44615
chr1_135095198_135095553	chr1	135095199	135095553	+	intron (NM_001033409, intron 1 of 17)	9900	Lgr6	leucine-rich repeat-containing G protein-coupled receptor 6	protein-coding	6.03672	4.16864	8.11728	4.83849	5.28666	8.43906	7.57316	5.53162	6.29832	7.23765	6.33823	6.78757	4.70768	7.24919	6.53657	7.24786	5.56604	7.93513	4.66051	4.81224	4.381	3.9819	2.60861	5.52064	2.5061	7.07597	3.34002	2.3833	2.52244	4.69998
chr1_135105986_135106358	chr1	135105987	135106358	+	promoter-TSS (NM_001033409)	-896	Lgr6	leucine-rich repeat-containing G protein-coupled receptor 6	protein-coding	10.0612	10.4216	8.62461	12.756	10.5733	10.0465	12.5122	7.80935	7.55798	6.75514	8.06684	9.0501	12.24	10.0373	7.76217	7.85185	7.08406	10.0512	8.54427	8.24955	5.63272	10.9502	6.19545	10.3512	10.3824	7.41292	6.68004	7.54712	7.06284	7.23074
chr1_135112701_135113060	chr1	135112702	135113060	+	intron (NM_007955, intron 26 of 37)	-7605	Lgr6	leucine-rich repeat-containing G protein-coupled receptor 6	protein-coding	12.0734	10.8385	11.6686	11.4364	12.0151	13.6632	11.1951	6.50779	9.65742	12.0627	8.64304	11.3126	12.24	10.595	8.17071	10.8718	15.6861	12.1672	12.428	7.56209	13.7689	9.62293	7.17368	11.3863	12.1725	9.77158	13.3601	11.9165	11.0987	9.7615
chr1_135131052_135131408	chr1	135131053	135131408	+	intron (NM_007955, intron 1 of 37)	1345	Ptprv	protein tyrosine phosphatase, receptor type, V	protein-coding	14.0857	12.9228	16.7419	10.5567	13.9376	15.6725	13.8293	12.3648	15.116	14.4753	9.79545	12.4439	9.41536	11.1526	15.5243	10.8718	13.1561	16.3993	5.82564	11.3431	13.143	15.264	13.6952	8.97103	10.0244	10.7824	11.4515	8.34155	8.5763	14.4615
chr1_135132458_135132786	chr1	135132459	135132786	+	promoter-TSS (NM_177081)	-47	Ptprv	protein tyrosine phosphatase, receptor type, V	protein-coding	15.5949	14.1734	13.1906	16.2749	18.7436	13.6632	12.5122	17.571	17.6353	13.5103	19.5909	16.9689	15.0646	17.8441	20.0182	15.7037	17.7101	21.6894	15.9234	17.5303	12.5171	16.2594	14.0213	16.2169	17.5427	15.1628	13.8372	14.697	11.0987	12.2923
chr1_135136637_135136794	chr1	135136638	135136794	+	intron (NM_177081, intron 5 of 9)	3991	Ptpn7	protein tyrosine phosphatase, non-receptor type 7	protein-coding	14.0857	7.08669	11.6686	7.03781	10.0927	7.23348	7.90243	5.53162	8.39775	5.30761	8.06684	9.61573	8.94459	5.5763	6.9451	7.85185	8.60207	10.0512	6.99077	3.43731	7.82322	6.63651	8.47799	7.59087	7.87632	7.41292	7.15719	8.73877	8.07181	8.67689
chr1_13513765_13514218	chr1	13513766	13514218	+	Intergenic	75918	Tram1	translocating chain-associating membrane protein 1	protein-coding	11.0673	12.9228	12.1759	14.9553	12.4957	8.0372	13.5	14.9679	13.0165	14.4753	14.4051	15.8377	15.5353	11.1526	11.439	14.4957	11.6381	11.6382	19.0304	14.4367	18.4628	15.264	17.2821	16.2169	14.6786	18.1954	12.8829	17.0803	17.1526	14.823
chr1_135146474_135147104	chr1	135146475	135147104	+	promoter-TSS (NM_026823)	-45	Arl8a	ADP-ribosylation factor-like 8A	protein-coding	20.6255	14.1734	25.8738	24.1925	28.8363	24.9153	25.6829	19.198	24.7734	24.1255	19.0147	24.3221	22.5969	30.112	24.5121	25.9715	24.2882	22.2184	24.0793	23.3737	26.9119	24.8869	25.1079	22.4276	30.4312	27.63	31.4916	25.8191	29.2603	30.3691
chr1_135147114_135148002	chr1	135147115	135148002	+	intron (NM_026823, intron 1 of 6)	724	Arl8a	ADP-ribosylation factor-like 8A	protein-coding	49.2999	52.9417	61.8943	50.1444	56.7114	50.2325	51.3658	49.7846	53.3257	54.0411	60.5013	55.4318	54.1383	54.6477	57.195	57.3789	56.1664	60.307	49.3238	40.5603	46.0005	46.7874	42.716	50.3758	49.048	55.5969	52.486	47.2688	54.4848	46.2767
chr1_135154357_135154837	chr1	135154358	135154837	+	intron (NM_026823, intron 5 of 6)	7763	Arl8a	ADP-ribosylation factor-like 8A	protein-coding	13.5826	16.6746	13.6979	12.3162	13.4569	14.0651	13.8293	12.0394	20.1546	12.5453	13.8289	14.1408	11.2984	15.056	11.8475	11.4758	13.6621	9.52216	9.7094	12.0306	15.6464	14.2685	14.9995	14.1466	13.6045	16.1737	12.4058	13.5054	15.6391	11.5692
chr1_135172052_135172280	chr1	135172053	135172280	+	Intergenic	-4485	Gpr37l1	G protein-coupled receptor 37-like 1	protein-coding	4.52754	7.50355	9.13194	7.03781	5.28666	6.83162	4.93902	6.1824	7.55798	8.20267	8.64304	11.3126	8.47383	10.0373	4.90243	7.24786	5.06004	6.87711	2.71863	1.03119	4.381	4.97738	4.56507	3.10536	5.37022	3.36951	2.38573	3.57495	2.52244	3.97691
chr1_135172292_135172371	chr1	135172293	135172371	+	Intergenic	-4651	Gpr37l1	G protein-coupled receptor 37-like 1	protein-coding	3.01836	0.833728	0	3.07904	1.44182	0	0.329268	0.650779	0	0.48251	0.576203	0	0	0	1.22561	0.603988	0.506004	0.529009	0	0.687463	0.625857	0.663651	0.326077	1.03512	0.358014	0.673902	1.90858	0	0.504488	0.361537
chr1_135234075_135234254	chr1	135234076	135234254	+	Intergenic	24307	Elf3	E74-like factor 3	protein-coding	0.50306	1.25059	1.52199	1.75945	0.96121	0.40186	0.658536	0.976168	0.839775	1.93004	1.72861	0	1.88307	2.23052	2.45121	0.603988	3.03602	4.23207	0.776752	0.343731	0	0	0	0	0	0.336951	0	0	0	0.361537
chr1_135256416_135256570	chr1	135256417	135256570	+	exon (NM_001163131, exon 5 of 9)	1979	Elf3	E74-like factor 3	protein-coding	3.52142	0.833728	1.01466	3.5189	1.44182	1.20558	1.31707	1.62695	1.25966	1.93004	0.576203	2.26252	2.35384	3.34578	1.22561	3.01994	2.02402	0	3.49538	2.06239	1.25171	0.331825	1.63038	1.7252	2.86411	1.68476	1.43144	0.794434	2.52244	1.44615
chr1_135259034_135259361	chr1	135259035	135259361	+	promoter-TSS (NM_001163131)	-726	Elf3	E74-like factor 3	protein-coding	13.0796	9.58787	11.1613	9.67699	10.0927	11.6539	10.2073	12.0394	12.5966	9.6502	9.21925	9.0501	12.7107	13.9407	12.6646	13.2877	10.6261	9.52216	6.60239	7.56209	8.762	12.2775	9.7823	12.4214	10.0244	8.76073	6.20289	11.5193	8.07181	11.9307
chr1_135265940_135266287	chr1	135265941	135266287	+	intron (NM_001159624, intron 7 of 9)	-7642	Elf3	E74-like factor 3	protein-coding	16.0979	18.342	15.7272	12.756	15.3794	17.6818	17.4512	21.1503	25.1933	19.3004	24.7767	23.7565	22.1261	25.0933	23.6951	18.7236	19.7342	32.7985	22.1374	20.6239	15.3335	12.2775	15.6517	15.5268	21.1228	21.9018	13.3601	11.9165	11.6032	16.2692
chr1_135268006_135268356	chr1	135268007	135268356	+	exon (NM_145417, exon 6 of 11)	-9709	Elf3	E74-like factor 3	protein-coding	14.5887	10.8385	12.1759	9.67699	7.68968	9.24278	14.8171	11.714	14.2762	11.0977	15.5575	14.1408	9.88613	13.9407	11.439	9.66381	14.1681	14.2832	11.2629	12.0306	13.143	8.29563	9.45622	11.0413	13.2465	11.1194	7.15719	9.5332	8.5763	10.123
chr1_135282594_135283145	chr1	135282595	135283145	+	intron (NM_001159624, intron 1 of 9)	1214	Rnpep	arginyl aminopeptidase (aminopeptidase B)	protein-coding	35.7173	29.5973	33.4838	32.5499	28.8363	31.7469	30.6219	31.5628	33.1711	30.8806	32.2674	33.9379	32.9538	33.4578	34.317	33.2194	40.9863	35.9726	28.3515	23.7175	34.7351	27.5415	32.9337	31.3986	29.7152	26.9561	23.8573	36.5439	34.8097	34.346
chr1_135283418_135283519	chr1	135283419	135283519	+	intron (NM_001159624, intron 1 of 9)	615	Rnpep	arginyl aminopeptidase (aminopeptidase B)	protein-coding	4.02448	4.5855	4.05864	3.95877	3.84484	4.82232	3.62195	4.55545	3.77899	4.34259	4.03342	2.26252	5.17845	2.78815	4.90243	3.01994	5.06004	3.17405	2.33026	3.78105	1.25171	2.6546	3.91292	4.83056	5.0122	3.70646	3.34002	3.57495	4.5404	3.25383
chr1_135283578_135283721	chr1	135283579	135283721	+	exon (NM_145417, exon 1 of 11)	434	Rnpep	arginyl aminopeptidase (aminopeptidase B)	protein-coding	7.04284	4.5855	4.05864	5.71822	6.24787	5.62604	4.93902	4.23006	1.67955	4.34259	4.03342	3.95942	2.82461	1.67289	4.90243	5.4359	1.51801	1.05802	3.10701	4.81224	5.63272	5.97286	5.21722	4.48552	3.93816	4.38036	2.38573	1.98608	5.04488	4.69998
chr1_135283896_135284298	chr1	135283897	135284298	+	promoter-TSS (NM_145417)	-13	Rnpep	arginyl aminopeptidase (aminopeptidase B)	protein-coding	13.5826	18.7589	15.7272	14.0756	17.7824	18.8874	14.1585	16.9203	16.7955	14.9578	14.9813	17.5346	13.1815	15.6136	18.7926	16.9117	15.6861	13.7542	10.0978	11.6869	16.5852	17.9186	14.9995	17.597	10.3824	13.815	9.06577	12.7109	15.1347	16.9922
chr1_13529467_13529563	chr1	13529468	13529563	+	Intergenic	60395	Tram1	translocating chain-associating membrane protein 1	protein-coding	2.5153	1.25059	2.02932	1.31959	0	1.20558	0.987804	0.976168	2.09944	0.96502	0.576203	1.13126	1.4123	1.11526	0.408535	0.603988	1.51801	3.17405	1.16513	1.37493	1.25171	0.995476	0.97823	1.03512	0.716029	1.3478	0.477146	0.397217	1.00898	1.08461
chr1_135313392_135314085	chr1	135313393	135314085	+	promoter-TSS (NM_011590)	-2	Timm17a	translocase of inner mitochondrial membrane 17a	protein-coding	46.7846	41.2695	39.5718	35.6289	40.3708	33.7562	34.5731	39.3721	43.6683	44.8734	40.3342	44.1192	39.5445	49.0714	39.2194	44.0912	39.4683	48.1398	38.4492	39.5291	41.6195	48.1147	44.6725	41.0597	40.0976	39.4233	39.6031	44.8855	42.377	40.1306
chr1_13531545_13531821	chr1	13531546	13531821	+	Intergenic	58227	Tram1	translocating chain-associating membrane protein 1	protein-coding	6.03672	8.33728	11.6686	7.47767	8.17029	8.84092	4.93902	8.78552	4.19888	3.37757	6.91443	6.78757	6.59075	7.24919	6.9451	3.01994	6.57805	10.0512	6.60239	9.62448	7.19736	5.64103	8.47799	7.59087	8.23433	6.73902	8.58862	7.94434	10.5943	6.8692
chr1_135328486_135328554	chr1	135328487	135328554	+	intron (NM_053106, intron 1 of 2)	3707	Lmod1	leiomodin 1 (smooth muscle)	protein-coding	0	1.66746	0	0.439863	1.92242	0	0	0	0	0	0.576203	0	0	0	0	0	0	0	0	0	0	0	0	0	0	0	0.477146	0	0	0
chr1_135359759_135359827	chr1	135359760	135359827	+	intron (NM_053106, intron 1 of 2)	15270	Shisa4	shisa family member 4	protein-coding	0	0	2.02932	0	0	0	0	0	0	0.48251	0	0	0	0	0	0	0.506004	1.05802	0	0	0	0	0	0	0	0	0	0	0	0
chr1_135368164_135368235	chr1	135368165	135368235	+	TTS (NM_053106)	6863	Shisa4	shisa family member 4	protein-coding	1.00612	0.416864	0.50733	1.75945	0.96121	0	1.31707	2.92851	0.839775	1.44753	1.15241	1.69689	1.4123	1.67289	0	0	2.02402	0.529009	1.16513	0.343731	0.625857	0.995476	0.326077	1.7252	0.358014	0.673902	1.43144	0.397217	0	0.723074
chr1_135368257_135368644	chr1	135368258	135368644	+	TTS (NM_053106)	6612	Shisa4	shisa family member 4	protein-coding	12.0734	14.5902	16.2346	14.9553	18.263	13.6632	15.4756	17.571	11.337	15.9228	13.8289	16.4033	15.5353	15.056	13.8902	18.1197	11.6381	12.6962	11.2629	13.0618	12.5171	15.264	14.3474	12.4214	12.1725	11.4563	15.7458	11.9165	13.1167	13.7384
chr1_135369162_135369289	chr1	135369163	135369289	+	Intergenic	5837	Shisa4	shisa family member 4	protein-coding	6.03672	2.91805	3.55131	4.39863	3.36424	2.81302	5.26829	5.20623	3.77899	2.41255	6.33823	2.82816	3.76614	4.46104	4.08535	3.62393	3.03602	2.11603	1.16513	0.687463	0.625857	1.65913	0.97823	1.03512	1.43206	0.673902	1.43144	1.58887	1.00898	1.08461
chr1_135374981_135375654	chr1	135374982	135375654	+	promoter-TSS (NM_175259)	-255	Shisa4	shisa family member 4	protein-coding	14.5887	14.5902	14.2052	13.6358	13.9376	16.8781	16.4634	17.2456	13.0165	13.0278	10.9479	12.4439	16.0061	9.4797	13.4817	12.0798	15.6861	14.8122	7.76752	5.84343	10.9525	9.95476	12.3909	12.0764	8.95036	10.1085	7.63433	7.1499	8.07181	11.9307
chr1_135381696_135381830	chr1	135381697	135381830	+	TTS (NM_153774)	-6700	Shisa4	shisa family member 4	protein-coding	1.00612	2.50118	1.01466	0.439863	0.96121	3.21488	1.31707	0	0.839775	1.44753	1.15241	2.26252	1.88307	0	1.22561	1.81197	1.01201	1.58703	0.388376	1.37493	1.56464	1.3273	0	1.03512	0.358014	1.68476	1.90858	0.794434	0	0.723074
chr1_135396422_135396502	chr1	135396423	135396502	+	intron (NM_153774, intron 14 of 23)	-21399	Shisa4	shisa family member 4	protein-coding	1.00612	0.833728	1.01466	0.879726	0.96121	1.20558	0.329268	0.976168	0.419888	0.96502	0.576203	1.13126	0	0.55763	1.63414	0.603988	0.506004	0.529009	1.94188	0	0.938786	0.663651	0.652153	1.03512	1.07404	0.673902	0.477146	1.19165	1.00898	0.361537
chr1_135401592_135401680	chr1	135401593	135401680	+	intron (NM_153774, intron 13 of 23)	-26573	Shisa4	shisa family member 4	protein-coding	1.00612	1.25059	1.52199	1.31959	2.40303	1.60744	1.97561	0.650779	0.839775	0.96502	1.15241	0.565631	2.35384	1.11526	0.817071	1.81197	2.53002	2.11603	0.776752	0.687463	0.312929	0.663651	1.30431	0.34504	0.716029	1.68476	0.477146	0.397217	0	1.08461
chr1_135410897_135411486	chr1	135410898	135411486	+	intron (NM_153774, intron 4 of 23)	19299	Ipo9	importin 9	protein-coding	19.6193	24.1781	17.7566	20.2337	19.7048	21.2986	24.3658	25.7058	23.9336	21.2304	23.6243	25.4534	23.5384	28.9967	24.5121	17.5157	27.8302	26.9794	19.0304	18.5615	16.2723	19.9095	16.6299	21.3925	13.6045	22.5757	15.2687	23.4358	19.1706	20.2461
chr1_135430140_135430821	chr1	135430141	135430821	+	promoter-TSS (NM_153774)	10	Ipo9	importin 9	protein-coding	30.6867	25.8456	30.4398	30.7904	28.3557	30.9432	28.317	37.0944	31.0717	29.4331	23.6243	32.8066	27.3046	32.3425	30.6402	30.8034	31.3722	25.9214	31.4585	34.0294	30.9799	38.4917	27.3904	33.8139	31.8633	26.2822	33.4002	35.3523	40.3591	32.1768
chr1_135468213_135468286	chr1	135468214	135468286	+	intron (NM_173437, intron 8 of 28)	-13567	Mir1231	microRNA 1231	ncRNA	2.5153	1.66746	1.01466	0.879726	0.96121	1.20558	0.658536	0.325389	1.25966	0.48251	0.576203	0.565631	2.35384	1.11526	1.63414	1.20798	2.53002	1.05802	0.776752	0.343731	0.625857	0	0.326077	0	0	0.336951	0	0.794434	0	0
chr1_135472115_135472183	chr1	135472116	135472183	+	intron (NM_173437, intron 5 of 28)	-17466	Mir1231	microRNA 1231	ncRNA	0	0	2.53665	0	0.480605	0	0	0.976168	0	0.96502	0	0	0	0	0	0	0	0.529009	0	0	0	0	0	0	0.716029	0.336951	0	0	0	0
chr1_135509564_135509683	chr1	135509565	135509683	+	intron (NM_173437, intron 3 of 28)	-54941	Mir1231	microRNA 1231	ncRNA	4.02448	2.08432	2.02932	2.63918	2.40303	2.0093	0.987804	0.650779	2.09944	1.44753	3.45722	0.565631	4.70768	1.67289	4.49389	1.81197	2.02402	5.29009	0.388376	0.687463	1.56464	0.663651	1.30431	1.38016	0	0.673902	0.477146	2.3833	1.00898	0.361537
chr1_135510286_135510603	chr1	135510287	135510603	+	intron (NM_173437, intron 3 of 28)	-55762	Mir1231	microRNA 1231	ncRNA	8.55202	5.00237	6.59529	9.23712	9.1315	9.24278	6.91463	7.80935	8.39775	5.30761	6.91443	8.48447	8.94459	6.13393	8.98778	6.64387	4.04803	4.76108	1.5535	1.37493	5.63272	6.30468	5.5433	4.83056	3.93816	4.04341	5.72575	4.36938	3.02693	5.42305
chr1_135514190_135514406	chr1	135514191	135514406	+	intron (NM_173437, intron 3 of 28)	-59615	Mir1231	microRNA 1231	ncRNA	2.01224	3.33491	1.52199	3.95877	3.36424	1.20558	2.63414	0.650779	2.09944	3.37757	1.72861	0.565631	2.82461	3.34578	4.08535	2.41595	3.03602	3.17405	9.32103	5.84343	4.381	3.9819	3.91292	3.79544	8.23433	8.08683	2.38573	6.75269	3.53142	4.33844
chr1_135516818_135517378	chr1	135516819	135517378	+	intron (NM_173437, intron 3 of 28)	-62415	Mir1231	microRNA 1231	ncRNA	21.1285	20.4263	26.3812	28.5911	21.6272	24.1116	25.3536	25.3804	23.0938	26.538	20.7433	19.7971	24.4799	23.4204	26.9633	19.3276	22.7702	23.8054	20.1956	26.4673	24.0955	24.8869	25.76	27.9482	28.9992	32.0104	17.1772	25.8191	20.1795	28.5614
chr1_135523197_135523353	chr1	135523198	135523353	+	intron (NM_173437, intron 3 of 28)	62080	Nav1	neuron navigator 1	protein-coding	0.50306	1.66746	0.50733	0.879726	1.92242	2.41116	0	0.650779	0.839775	2.89506	0	1.13126	0.470768	2.23052	0.817071	0.603988	0	0.529009	0	1.37493	0.312929	0.663651	1.30431	1.03512	1.07404	2.02171	1.43144	1.98608	1.51347	1.80768
chr1_135534719_135535113	chr1	135534720	135535113	+	intron (NM_173437, intron 2 of 28)	50439	Nav1	neuron navigator 1	protein-coding	11.5704	10.4216	5.0733	10.1168	11.5345	10.4484	7.90243	9.76168	11.337	9.6502	6.91443	9.0501	11.7692	9.4797	13.8902	7.24786	16.1921	11.6382	13.2048	14.4367	10.3266	12.2775	11.7388	14.1466	11.4565	16.5106	12.8829	11.5193	9.58528	16.2692
chr1_135540304_135540562	chr1	135540305	135540562	+	intron (NM_173437, intron 1 of 28)	44922	Nav1	neuron navigator 1	protein-coding	11.0673	12.9228	11.6686	10.9966	11.5345	10.4484	9.2195	9.4363	7.55798	13.9928	12.6765	11.3126	13.1815	12.2679	11.0305	9.66381	13.1561	5.8191	8.1559	8.59329	8.13614	8.95928	10.4344	7.93591	10.7404	7.74987	13.8372	8.73877	11.6032	10.8461
chr1_135544798_135545215	chr1	135544799	135545215	+	intron (NM_173437, intron 1 of 28)	40348	Nav1	neuron navigator 1	protein-coding	20.6255	17.0914	18.2639	20.2337	23.5497	19.6911	16.4634	20.4995	18.8949	22.678	20.1671	22.6252	18.8307	15.6136	15.9329	28.3875	13.6621	17.9863	15.535	24.7487	18.1499	19.9095	18.5864	17.597	12.8885	18.1954	18.6087	15.4915	20.684	18.4384
chr1_135549005_135549090	chr1	135549006	135549090	+	intron (NM_173437, intron 1 of 28)	36307	Nav1	neuron navigator 1	protein-coding	0.50306	0.833728	2.53665	1.31959	3.36424	2.0093	1.64634	1.62695	0.839775	4.34259	2.30481	1.13126	1.88307	1.67289	2.04268	1.81197	2.02402	2.11603	2.71863	1.37493	0.625857	1.3273	1.95646	2.07024	0.358014	1.68476	1.90858	0.794434	1.51347	0
chr1_135554682_135555298	chr1	135554683	135555298	+	intron (NM_173437, intron 1 of 28)	30365	Nav1	neuron navigator 1	protein-coding	8.55202	16.2577	15.7272	21.1134	15.86	16.8781	23.7073	22.4519	19.3148	18.8179	17.2861	18.1002	17.4184	16.1713	13.4817	12.6838	20.2402	11.6382	18.6421	18.9052	6.5715	15.5958	13.6952	12.7665	14.3206	13.815	12.8829	9.13599	10.0898	13.0153
chr1_135584956_135585025	chr1	135584957	135585025	+	exon (NM_173437, exon 1 of 29)	364	Nav1	neuron navigator 1	protein-coding	1.50918	0.416864	2.53665	0.439863	1.44182	1.20558	0	1.95234	0.839775	2.89506	1.15241	1.69689	1.4123	0.55763	0.408535	0	1.51801	0.529009	0.388376	1.71866	1.56464	1.3273	1.30431	0.34504	0.358014	0.673902	1.43144	1.19165	0.504488	1.44615
chr1_135591923_135592190	chr1	135591924	135592190	+	Intergenic	-6702	Nav1	neuron navigator 1	protein-coding	0.50306	0.416864	3.04398	0	0.96121	1.60744	0.987804	1.30156	0	1.93004	0.576203	0.565631	0.941536	0.55763	0	0.603988	2.02402	0	4.66051	1.71866	0.938786	1.3273	1.30431	3.79544	2.14809	1.3478	1.43144	0.794434	0.504488	1.44615
chr1_135607182_135607357	chr1	135607183	135607357	+	Intergenic	-21915	Nav1	neuron navigator 1	protein-coding	1.00612	0.416864	0.50733	0.439863	1.44182	0.40186	0.658536	0.976168	0.839775	0	0	0.565631	0.470768	0	0.817071	0	0	1.05802	1.16513	0.687463	1.56464	0.663651	0.652153	2.07024	1.07404	2.02171	0.477146	1.58887	2.01795	1.80768
chr1_135619449_135619523	chr1	135619450	135619523	+	Intergenic	-34131	Nav1	neuron navigator 1	protein-coding	2.01224	1.25059	1.52199	1.75945	1.92242	2.0093	0.658536	1.30156	0.839775	0.96502	1.15241	1.69689	0.941536	0	1.22561	1.20798	0.506004	0.529009	1.5535	2.06239	1.87757	1.3273	2.28254	0.34504	4.29617	1.68476	2.38573	1.98608	1.51347	2.16922
chr1_135619566_135620329	chr1	135619567	135620329	+	Intergenic	-34593	Nav1	neuron navigator 1	protein-coding	32.6989	30.8479	33.4838	32.11	25.4721	32.9525	32.5975	37.0944	31.9115	44.3909	32.2674	24.3221	26.8338	27.3239	32.2743	32.0114	35.4203	32.2695	36.119	36.7793	38.8031	33.8462	39.7813	39.3345	35.0854	39.0863	40.0802	42.8994	37.3321	39.4075
chr1_135620406_135620492	chr1	135620407	135620492	+	Intergenic	-35094	Nav1	neuron navigator 1	protein-coding	1.50918	1.25059	2.02932	2.19932	3.36424	1.60744	3.62195	4.88084	2.09944	2.41255	0.576203	1.69689	1.88307	1.11526	1.63414	1.81197	1.01201	0	1.16513	1.37493	2.81636	0.995476	2.60861	2.07024	1.79007	1.3478	1.43144	1.58887	2.01795	5.06152
chr1_135631271_135631823	chr1	135631272	135631823	+	Intergenic	-46192	Nav1	neuron navigator 1	protein-coding	27.6683	26.6793	23.8445	28.1512	25.9527	33.3544	35.8902	33.8405	34.0109	33.2932	35.1484	37.3316	33.4245	27.8815	37.9938	32.0114	29.3482	35.4436	50.4889	48.8099	43.4971	42.8055	41.7378	43.13	42.6037	42.7928	55.3489	44.8855	44.395	43.3844
chr1_135632410_135632483	chr1	135632411	135632483	+	Intergenic	-47092	Nav1	neuron navigator 1	protein-coding	0.50306	1.66746	1.01466	2.63918	6.24787	3.21488	1.97561	2.27773	0	1.93004	1.72861	2.26252	1.4123	1.67289	1.22561	2.41595	0.506004	1.05802	2.33026	1.71866	1.56464	0.995476	0.97823	1.38016	2.86411	0.336951	1.43144	0.794434	0	0.723074
chr1_135633518_135633797	chr1	135633519	135633797	+	Intergenic	-48303	Nav1	neuron navigator 1	protein-coding	13.5826	12.0891	7.10262	11.4364	11.0539	10.8502	15.1463	14.3171	14.6961	14.9578	17.2861	14.7064	11.2984	12.8255	12.6646	12.6838	13.6621	11.1092	8.54427	7.90582	9.07493	5.97286	6.84761	5.52064	10.0244	7.74987	9.54291	5.95825	4.5404	6.14613
chr1_135635472_135635646	chr1	135635473	135635646	+	Intergenic	-50204	Nav1	neuron navigator 1	protein-coding	1.00612	2.50118	2.53665	3.07904	1.92242	1.20558	3.62195	2.92851	1.25966	0.96502	4.03342	3.39379	1.4123	1.67289	1.22561	3.62393	2.53002	3.17405	9.7094	8.24955	8.762	7.63198	6.84761	7.59087	5.0122	7.41292	6.20289	5.16382	10.0898	7.59228
chr1_135639896_135640020	chr1	135639897	135640020	+	Intergenic	-54603	Nav1	neuron navigator 1	protein-coding	1.50918	0.416864	3.04398	0.879726	0.96121	0.80372	0.987804	1.95234	2.51933	1.44753	0.576203	1.69689	1.88307	0.55763	1.22561	1.81197	0.506004	0.529009	0	0.343731	0.312929	0.331825	0.652153	1.03512	0.358014	0.336951	1.90858	0	0.504488	0
chr1_135646628_135646730	chr1	135646629	135646730	+	Intergenic	-61324	Nav1	neuron navigator 1	protein-coding	1.00612	1.25059	1.52199	0	2.40303	1.60744	0.658536	1.30156	0	0.96502	0.576203	0.565631	0.470768	0.55763	0	0.603988	0.506004	0.529009	0	0.343731	1.87757	0.331825	0.326077	0.34504	0	0.673902	0.477146	0	0.504488	0
chr1_135659154_135660049	chr1	135659155	135660049	+	Intergenic	-69595	Csrp1	cysteine and glycine-rich protein 1	protein-coding	43.2632	35.0166	38.5571	33.8695	40.3708	36.1674	40.4999	39.6975	40.7291	47.7685	47.2486	46.9474	39.5445	43.4951	44.9389	33.8233	52.1184	42.8497	83.1125	74.246	63.2116	60.0604	60.3242	60.727	74.825	75.477	76.8205	60.377	67.097	52.0613
chr1_135660245_135660347	chr1	135660246	135660347	+	Intergenic	-68901	Csrp1	cysteine and glycine-rich protein 1	protein-coding	2.01224	2.08432	3.04398	0.879726	1.92242	2.81302	4.93902	2.92851	2.51933	1.44753	2.30481	2.82816	1.88307	3.34578	1.63414	0.603988	2.53002	1.05802	5.43726	4.46851	3.75514	2.6546	6.84761	2.41528	2.86411	3.70646	3.81717	3.57495	4.5404	3.25383
chr1_135670343_135670874	chr1	135670344	135670874	+	Intergenic	-58588	Csrp1	cysteine and glycine-rich protein 1	protein-coding	21.6316	20.0095	17.7566	23.3127	19.7048	19.6911	20.7439	18.2218	17.2154	18.8179	16.7099	22.6252	17.4184	16.7289	17.1585	21.7436	17.2041	14.8122	20.9723	18.5615	22.5309	19.5777	17.9342	17.597	19.6908	17.8584	16.7001	22.6414	19.675	19.8845
chr1_135675586_135675662	chr1	135675587	135675662	+	Intergenic	-53573	Csrp1	cysteine and glycine-rich protein 1	protein-coding	1.50918	0.833728	1.01466	3.5189	0.480605	0.80372	2.30488	2.60312	1.25966	1.44753	0.576203	0.565631	1.4123	0.55763	1.63414	1.20798	1.01201	1.58703	2.33026	1.03119	1.25171	0.995476	0	1.03512	1.07404	1.3478	1.43144	1.19165	0.504488	0.723074
chr1_135680821_135681333	chr1	135680822	135681333	+	Intergenic	-48120	Csrp1	cysteine and glycine-rich protein 1	protein-coding	18.1102	7.08669	6.59529	12.756	11.5345	14.467	17.1219	12.3648	8.39775	14.4753	10.9479	11.8783	14.123	9.4797	11.0305	10.2678	8.09606	10.0512	8.93265	10.9994	12.2042	11.6139	14.0213	12.0764	11.0984	11.4563	8.11148	13.9026	7.06284	10.123
chr1_135686703_135687140	chr1	135686704	135687140	+	Intergenic	-42275	Csrp1	cysteine and glycine-rich protein 1	protein-coding	13.0796	13.3396	11.1613	11.4364	14.8988	13.6632	12.8414	14.6425	14.2762	9.16769	10.9479	12.4439	14.123	13.9407	12.2561	6.03988	9.10807	10.0512	8.1559	10.9994	12.8301	12.9412	14.3474	10.6962	8.59234	14.1519	7.63433	13.1082	12.1077	13.3769
chr1_135687355_135687431	chr1	135687356	135687431	+	Intergenic	-41804	Csrp1	cysteine and glycine-rich protein 1	protein-coding	2.5153	1.66746	0	3.07904	3.36424	1.20558	3.29268	2.27773	2.51933	0.96502	2.30481	1.69689	2.82461	1.67289	1.63414	0.603988	0	1.05802	0.776752	1.03119	1.25171	1.99095	2.28254	3.10536	1.43206	0.673902	0.477146	1.19165	1.51347	3.25383
chr1_135687799_135688488	chr1	135687800	135688488	+	Intergenic	-41053	Csrp1	cysteine and glycine-rich protein 1	protein-coding	25.153	27.9299	32.4691	27.7114	25.4721	26.9246	28.6463	28.6343	28.1325	29.4331	23.0481	19.7971	32.0122	17.2865	22.0609	25.9715	28.8422	23.8054	15.9234	21.3113	20.0274	19.9095	24.7818	20.7024	14.6786	19.8801	18.1315	17.0803	19.1706	21.6922
chr1_135690987_135691056	chr1	135690988	135691056	+	Intergenic	-38175	Csrp1	cysteine and glycine-rich protein 1	protein-coding	1.00612	1.25059	2.02932	3.07904	3.36424	1.20558	1.64634	2.27773	0.839775	0.96502	1.15241	5.09068	3.29538	0.55763	1.22561	3.62393	1.01201	0	1.16513	1.03119	0.625857	1.3273	1.30431	1.38016	0.716029	0.673902	0.477146	1.19165	1.00898	1.08461
chr1_135691178_135691268	chr1	135691179	135691268	+	Intergenic	-37974	Csrp1	cysteine and glycine-rich protein 1	protein-coding	3.01836	2.91805	1.52199	3.5189	1.44182	2.41116	3.95121	1.30156	4.19888	3.37757	3.45722	2.26252	2.82461	5.5763	4.08535	4.22792	4.55404	1.05802	0.776752	0	1.87757	1.3273	1.63038	2.41528	2.14809	1.68476	1.90858	3.57495	1.51347	0.723074
chr1_135699221_135699927	chr1	135699222	135699927	+	Intergenic	-29623	Csrp1	cysteine and glycine-rich protein 1	protein-coding	20.6255	18.7589	28.4105	28.5911	24.5109	24.9153	21.0731	26.0312	31.0717	20.7479	21.3195	23.1909	21.6553	22.3052	25.3292	28.3875	21.2522	24.3344	27.1863	27.4985	23.7826	21.9005	26.7383	23.1177	25.777	27.63	19.563	23.833	24.7199	27.8383
chr1_135700706_135700930	chr1	135700707	135700930	+	Intergenic	-28379	Csrp1	cysteine and glycine-rich protein 1	protein-coding	10.5643	10.8385	9.13194	12.3162	14.4182	11.6539	9.87804	12.0394	9.23753	9.6502	12.1003	10.1814	16.9477	8.92207	13.0731	14.4957	11.6381	10.0512	10.0978	9.96821	10.6396	8.29563	10.1084	8.62599	11.0984	10.1085	10.9744	9.5332	7.06284	7.59228
chr1_135705695_135705764	chr1	135705696	135705764	+	Intergenic	-23467	Csrp1	cysteine and glycine-rich protein 1	protein-coding	0.50306	1.66746	2.02932	1.75945	0.96121	0.40186	0.658536	2.27773	0.419888	0.96502	0	0	4.23691	1.11526	1.63414	1.81197	1.51801	2.64504	0.776752	0.687463	0	0.331825	0.326077	0.690079	0.716029	0.673902	0.954291	0	0	1.08461
chr1_135708514_135708618	chr1	135708515	135708618	+	Intergenic	-20631	Csrp1	cysteine and glycine-rich protein 1	protein-coding	0.50306	0	0	0.439863	0	1.20558	0.658536	0.650779	0.839775	0.48251	0	0	0	2.23052	1.63414	1.81197	2.02402	0	1.16513	1.03119	0.312929	0.663651	0.97823	1.03512	0.716029	0.673902	2.86287	0.794434	1.00898	1.80768
chr1_135711391_135711470	chr1	135711392	135711470	+	Intergenic	-17766	Csrp1	cysteine and glycine-rich protein 1	protein-coding	1.50918	0.416864	1.01466	0.439863	0.96121	0.40186	0	0.325389	0	3.37757	0	0	1.88307	0.55763	0	0.603988	0.506004	0.529009	0.388376	0	0.312929	0	0.652153	0.34504	0	0.336951	0.477146	0.794434	0.504488	0.361537
chr1_135719589_135719928	chr1	135719590	135719928	+	Intergenic	-9438	Csrp1	cysteine and glycine-rich protein 1	protein-coding	11.5704	11.2553	12.1759	8.79726	17.3018	12.4577	12.8414	10.7379	12.1767	8.20267	10.9479	10.747	13.6523	11.1526	10.2134	9.05983	9.10807	8.46414	5.82564	9.96821	10.3266	11.9457	9.7823	6.21072	10.3824	8.76073	9.54291	13.1082	8.5763	6.14613
chr1_135726010_135726451	chr1	135726011	135726451	+	Intergenic	-2966	Csrp1	cysteine and glycine-rich protein 1	protein-coding	4.52754	6.25296	3.04398	5.71822	4.80605	4.42046	8.2317	5.85701	6.29832	6.27263	3.45722	9.0501	8.47383	8.36444	11.8475	7.85185	13.6621	7.93513	19.0304	21.3113	20.3404	18.914	22.1732	22.0825	27.2091	28.9778	16.7001	24.2302	24.2154	17.7153
chr1_135728967_135729574	chr1	135728968	135729574	+	promoter-TSS (NM_007791)	74	Csrp1	cysteine and glycine-rich protein 1	protein-coding	20.1224	17.0914	21.3079	19.354	21.1466	23.7097	23.378	18.8726	22.254	18.3354	20.7433	27.1503	21.6553	25.651	28.5975	24.1595	25.3002	27.5085	19.4188	13.7493	11.8913	16.5913	23.1514	19.6673	18.9748	18.8693	15.7458	16.2859	23.711	17.3538
chr1_135735334_135735406	chr1	135735335	135735406	+	intron (NM_007791, intron 1 of 5)	6173	Csrp1	cysteine and glycine-rich protein 1	protein-coding	1.50918	0.833728	1.01466	0.879726	0.480605	0.80372	0.658536	0.976168	1.25966	0.48251	1.15241	1.13126	1.4123	1.11526	0.817071	0	1.51801	0.529009	0	0	0.625857	0.331825	0.652153	1.7252	0.358014	0.673902	0.477146	0.397217	0.504488	0.361537
chr1_135752856_135753258	chr1	135752857	135753258	+	TTS (NM_007791)	-13028	Phlda3	pleckstrin homology like domain, family A, member 3	protein-coding	18.6132	15.8408	17.7566	14.5155	17.3018	16.4763	18.1097	19.5234	13.8563	17.8529	21.8957	14.7064	21.6553	16.7289	21.6524	18.7236	14.1681	19.5733	20.5839	18.9052	15.9594	16.2594	15.9777	15.8718	18.9748	19.2062	18.6087	20.6553	16.1436	16.2692
chr1_135765970_135766695	chr1	135765971	135766695	+	5' UTR (NM_013750, exon 1 of 2)	248	Phlda3	pleckstrin homology like domain, family A, member 3	protein-coding	15.0918	22.0938	16.2346	17.5945	17.7824	28.532	19.4268	20.8249	25.6132	21.2304	13.2527	18.6658	12.7107	16.1713	19.2012	22.9516	17.2041	17.9863	8.93265	7.21836	11.5784	15.264	12.3909	11.0413	10.7404	9.77158	11.9286	11.5193	14.1257	11.9307
chr1_135771017_135771124	chr1	135771018	135771124	+	Intergenic	4986	Phlda3	pleckstrin homology like domain, family A, member 3	protein-coding	1.50918	1.66746	3.55131	1.31959	1.44182	0.80372	2.30488	0.650779	2.09944	2.89506	3.45722	2.26252	1.88307	2.78815	4.08535	2.41595	2.53002	2.64504	0	0	0	0	0.326077	0.34504	0	0.673902	0.477146	0	0	0
chr1_135781247_135781582	chr1	135781248	135781582	+	Intergenic	15330	Phlda3	pleckstrin homology like domain, family A, member 3	protein-coding	8.55202	7.92042	9.13194	5.71822	11.0539	6.0279	8.2317	8.78552	10.9171	8.68518	7.49064	8.48447	8.00306	5.5763	6.53657	8.45584	4.04803	1.58703	5.82564	3.78105	5.63272	6.96833	5.5433	4.14048	6.44426	6.73902	7.63433	5.16382	7.06284	5.78459
chr1_135787920_135788064	chr1	135787921	135788064	+	Intergenic	-11429	Tnni1	troponin I, skeletal, slow 1	protein-coding	6.53978	6.25296	6.59529	4.39863	5.76726	4.0186	3.29268	4.23006	5.03865	3.37757	7.49064	7.91883	4.23691	8.92207	4.49389	4.83191	4.55404	4.76108	3.88376	6.18717	5.31979	3.65008	5.21722	5.1756	4.29617	5.39122	5.2486	8.34155	4.5404	6.14613
chr1_135788924_135789002	chr1	135788925	135789002	+	Intergenic	-10458	Tnni1	troponin I, skeletal, slow 1	protein-coding	2.01224	0.416864	1.01466	2.19932	1.44182	2.41116	1.64634	0.976168	0	0.48251	1.72861	2.82816	0.470768	3.90341	2.45121	1.20798	1.01201	2.64504	0.388376	0.687463	0.312929	0.331825	0	0.34504	0.358014	0	0.954291	0	0.504488	1.08461
chr1_135789817_135790085	chr1	135789818	135790085	+	Intergenic	-9470	Tnni1	troponin I, skeletal, slow 1	protein-coding	10.0612	8.75414	6.59529	11.8763	13.4569	9.24278	6.91463	8.46013	5.45854	8.20267	8.06684	7.3532	7.53229	6.13393	9.80485	5.4359	7.08406	5.8191	5.04889	4.46851	7.82322	8.29563	10.4344	6.55575	7.16029	7.41292	6.20289	7.94434	8.07181	7.59228
chr1_135794653_135794758	chr1	135794654	135794758	+	Intergenic	-4715	Tnni1	troponin I, skeletal, slow 1	protein-coding	2.5153	2.08432	0.50733	1.75945	1.92242	1.60744	1.64634	2.60312	0.839775	0.96502	0	0.565631	0.941536	1.11526	1.22561	3.01994	2.53002	1.58703	0.776752	1.37493	1.87757	2.32278	0.97823	2.41528	2.14809	0.673902	1.43144	1.98608	3.53142	1.44615
chr1_135811257_135811689	chr1	135811258	135811689	+	TTS (NM_021467)	-7125	Lad1	ladinin	protein-coding	11.5704	11.6722	9.63927	10.9966	11.5345	10.0465	8.89023	10.0871	8.39775	7.72016	5.76203	9.0501	7.06152	9.4797	8.57924	12.0798	12.1441	10.5802	6.99077	6.87463	6.88443	7.63198	6.52153	8.28095	5.37022	7.74987	6.68004	7.94434	7.06284	5.06152
chr1_135847423_135847557	chr1	135847424	135847557	+	intron (NM_001130174, intron 6 of 13)	6629	Tnnt2	troponin T2, cardiac	protein-coding	2.5153	0.833728	2.53665	3.95877	2.40303	1.20558	1.31707	1.95234	0.839775	0.96502	0.576203	0.565631	1.88307	1.11526	1.22561	1.20798	2.02402	1.58703	0.776752	0.687463	0.625857	0.331825	0.326077	0.34504	0.716029	0.673902	0.477146	0.794434	0	0.361537
chr1_13585869_13585938	chr1	13585870	13585938	+	intron (NM_028173, intron 1 of 10)	4006	Tram1	translocating chain-associating membrane protein 1	protein-coding	1.50918	0.416864	1.52199	1.31959	2.88363	1.60744	1.64634	1.30156	2.93921	2.41255	3.45722	0.565631	4.70768	2.23052	2.04268	0.603988	4.04803	2.11603	1.5535	3.78105	1.56464	0	2.28254	2.07024	2.5061	2.69561	3.81717	2.3833	1.00898	2.53076
chr1_135864947_135865042	chr1	135864948	135865042	+	Intergenic	24134	Tnnt2	troponin T2, cardiac	protein-coding	0.50306	0.416864	0.50733	0	1.44182	0.40186	0	0	1.25966	1.44753	0.576203	1.13126	0.941536	1.67289	1.22561	1.81197	0.506004	1.58703	1.94188	0.343731	0.625857	0.663651	0.326077	1.03512	0.358014	0.336951	0	0.397217	1.00898	0.723074
chr1_13589216_13590281	chr1	13589217	13590281	+	5' UTR (NM_028173, exon 1 of 11)	161	Tram1	translocating chain-associating membrane protein 1	protein-coding	43.7662	37.9346	35.0058	43.9863	40.8514	45.0083	40.1707	45.8799	43.2484	42.4609	35.7246	35.0691	49.9014	37.9188	42.4877	41.6752	40.9863	38.6176	37.2841	39.1854	52.8849	46.7874	42.716	40.0246	42.9617	38.0755	39.6031	50.4465	58.0162	48.446
chr1_135929935_135930170	chr1	135929936	135930170	+	Intergenic	-10846	Pkp1	plakophilin 1	protein-coding	1.00612	2.08432	3.55131	2.19932	0.96121	1.20558	0	1.30156	1.67955	0.96502	0	0.565631	5.17845	2.23052	1.63414	0.603988	3.54203	1.05802	1.5535	0	0.312929	0.663651	0.97823	1.03512	2.86411	1.01085	0	0.397217	0	0.361537
chr1_135936997_135937094	chr1	135936998	135937094	+	Intergenic	-17839	Pkp1	plakophilin 1	protein-coding	0	2.08432	2.53665	0.879726	1.92242	2.41116	0.329268	1.30156	0.839775	0.48251	0.576203	0	0	1.11526	0.408535	0	1.51801	1.05802	0	0	0.625857	0	0.326077	0	0	0	0.477146	0	0.504488	0.361537
chr1_136007725_136008386	chr1	136007726	136008386	+	promoter-TSS (NM_001160145)	-163	Tmem9	transmembrane protein 9	protein-coding	22.1346	19.1757	26.3812	23.3127	22.5884	20.4949	27.3292	25.3804	20.9944	22.1955	24.7767	24.8878	23.0676	25.651	22.878	14.4957	22.2642	24.8634	10.4862	18.5615	17.8369	18.5822	20.2167	15.1817	14.3206	19.8801	13.3601	19.4636	13.1167	21.3307
chr1_136017778_136018281	chr1	136017779	136018281	+	promoter-TSS (NM_001160146)	29	Tmem9	transmembrane protein 9	protein-coding	19.6193	17.5083	15.2199	19.7938	14.8988	15.6725	18.7683	18.2218	20.1546	20.2654	21.3195	13.5751	16.0061	16.7289	18.7926	20.5356	20.7462	18.5153	15.535	16.4991	19.4016	20.905	23.1514	18.6321	18.9748	21.2279	23.8573	19.0664	14.6302	17.3538
chr1_136024535_136024604	chr1	136024536	136024604	+	intron (NM_025439, intron 3 of 5)	6414	Tmem9	transmembrane protein 9	protein-coding	0	0.416864	0	0	0	0	0	0.976168	0	2.41255	0	0	0	0	0	0	0	0	0	0.343731	0	0	0	0	0	0	0	0	0	0
chr1_136045824_136046125	chr1	136045825	136046125	+	Intergenic	-4829	Ascl5	achaete-scute family bHLH transcription factor 5	protein-coding	5.0306	5.8361	2.53665	4.39863	8.65089	4.42046	3.95121	5.20623	3.77899	6.75514	2.88101	5.65631	4.23691	5.5763	6.53657	4.22792	2.53002	6.3481	5.82564	6.18717	5.31979	5.97286	7.82584	4.48552	8.59234	6.06512	5.2486	5.56103	6.05386	6.14613
chr1_136047554_136047698	chr1	136047555	136047698	+	Intergenic	-3178	Ascl5	achaete-scute family bHLH transcription factor 5	protein-coding	6.53978	5.00237	5.58063	5.71822	4.32545	6.0279	2.96341	3.57928	5.87843	4.34259	4.60962	3.95942	3.29538	3.90341	3.67682	6.03988	5.06004	1.58703	5.04889	4.12478	3.75514	4.97738	5.21722	3.79544	5.72823	5.72817	4.77146	3.17773	6.05386	5.78459
chr1_136051527_136051788	chr1	136051528	136051788	+	TTS (NM_001270609)	854	Ascl5	achaete-scute family bHLH transcription factor 5	protein-coding	7.04284	7.92042	6.08796	7.03781	6.72847	6.83162	6.58536	7.48396	6.7182	6.27263	8.64304	6.22194	7.53229	7.80681	8.17071	7.85185	5.56604	7.93513	6.60239	10.6557	8.13614	8.29563	7.82584	6.21072	8.59234	9.09768	10.9744	9.5332	7.56733	8.67689
chr1_13606733_13607085	chr1	13606734	13607085	+	Intergenic	-16999	Tram1	translocating chain-associating membrane protein 1	protein-coding	10.5643	6.66982	5.0733	9.23712	7.20908	7.63534	8.2317	7.48396	6.7182	8.20267	6.91443	9.0501	4.23691	7.80681	6.9451	7.85185	5.56604	5.29009	4.66051	5.84343	5.63272	3.31825	3.26077	4.48552	2.14809	2.69561	3.34002	1.58887	7.56733	3.25383
chr1_136105279_136105353	chr1	136105280	136105353	+	intron (NM_001081023, intron 29 of 43)	25867	Gm15850	predicted gene 15850	ncRNA	0.50306	0	0	1.31959	0	0.40186	0	0.650779	0.419888	0.96502	0	0.565631	0.470768	0.55763	0	0	0.506004	0	0.388376	0.687463	0	0.995476	0	0	0.716029	0.336951	1.90858	0	0	0
chr1_136109448_136109566	chr1	136109449	136109566	+	intron (NM_001081023, intron 34 of 43)	21676	Gm15850	predicted gene 15850	ncRNA	0	0.416864	0	0.439863	0	0	0.329268	0	0	0	0.576203	0.565631	0.470768	1.11526	0.408535	0.603988	0.506004	0	1.16513	2.74985	0.625857	0.331825	0.652153	0.690079	1.43206	1.01085	0.954291	0.397217	1.00898	0.361537
chr1_136116228_136116492	chr1	136116229	136116492	+	intron (NM_001081023, intron 40 of 43)	14823	Gm15850	predicted gene 15850	ncRNA	10.0612	7.92042	8.62461	7.91753	9.1315	9.24278	7.90243	8.46013	8.81764	6.75514	6.91443	8.48447	8.47383	5.01867	7.35364	9.05983	7.59006	8.99315	13.5932	14.093	10.3266	8.95928	11.7388	9.31607	11.8145	11.7933	11.9286	15.4915	14.6302	10.4846
chr1_136117033_136117363	chr1	136117034	136117363	+	intron (NM_001081023, intron 40 of 43)	13985	Gm15850	predicted gene 15850	ncRNA	2.01224	2.50118	1.01466	1.75945	2.88363	2.0093	2.30488	0.976168	1.67955	2.41255	1.15241	2.82816	2.35384	1.11526	1.63414	1.81197	2.53002	3.70306	23.6909	18.9052	12.2042	10.2866	10.1084	16.2169	15.7526	17.5215	10.0201	9.93042	10.0898	9.03842
chr1_136118937_136119190	chr1	136118938	136119190	+	exon (NM_014193, exon 43 of 43)	12119	Gm15850	predicted gene 15850	ncRNA	2.5153	1.66746	2.02932	2.63918	1.92242	2.81302	3.95121	3.57928	2.93921	3.86008	2.88101	3.39379	3.76614	3.90341	2.85975	3.62393	2.53002	1.05802	19.0304	16.4991	20.0274	20.2413	15.3256	18.9772	13.2465	15.1628	11.9286	15.8887	16.6481	13.3769
chr1_136124281_136124614	chr1	136124282	136124614	+	Intergenic	6735	Gm15850	predicted gene 15850	ncRNA	7.5459	4.5855	7.60995	9.23712	7.68968	9.24278	6.91463	10.0871	8.39775	11.0977	8.64304	11.3126	9.88613	6.69156	6.53657	7.85185	6.57805	8.99315	16.3118	18.5615	14.0818	17.2549	14.0213	13.1115	14.3206	11.7933	10.9744	14.697	13.1167	15.9076
chr1_136124622_136124730	chr1	136124623	136124730	+	Intergenic	6507	Gm15850	predicted gene 15850	ncRNA	1.50918	1.66746	0.50733	1.31959	0.480605	1.60744	3.95121	1.30156	2.09944	2.41255	0.576203	1.69689	1.4123	0.55763	0.817071	0	1.01201	0.529009	1.16513	2.40612	1.87757	1.65913	2.93469	0.690079	0.716029	0.673902	0.954291	1.19165	2.01795	2.8923
chr1_136126999_136127196	chr1	136127000	136127196	+	TTS (NR_046169)	4085	Gm15850	predicted gene 15850	ncRNA	0.50306	2.08432	1.01466	1.75945	0.96121	1.60744	2.96341	2.92851	3.3591	1.93004	0.576203	5.65631	0.470768	1.11526	0.408535	3.01994	1.01201	2.64504	18.2537	13.4055	12.8301	7.63198	9.13014	9.31607	11.8145	13.1411	8.58862	6.35547	8.07181	12.2923
chr1_136127996_136128151	chr1	136127997	136128151	+	intron (NR_046167, intron 3 of 3)	3109	Gm15850	predicted gene 15850	ncRNA	5.0306	3.75178	3.55131	2.63918	2.88363	3.61674	5.26829	4.23006	3.77899	2.89506	4.03342	5.09068	4.23691	3.90341	2.85975	1.81197	3.03602	5.29009	9.7094	8.59329	9.07493	6.63651	8.15191	8.28095	5.0122	7.07597	7.15719	6.75269	2.52244	7.95381
chr1_136130948_136131601	chr1	136130949	136131601	+	promoter-TSS (NM_001039472)	-92	Gm15850	predicted gene 15850	ncRNA	32.6989	31.2648	29.4251	30.3505	29.3169	27.7283	34.2439	29.2851	28.5524	35.2232	28.2339	28.2816	25.4215	35.1307	35.5426	33.8233	29.3482	31.7405	48.547	49.4973	43.1841	44.4646	41.4117	41.7498	45.4678	44.4775	46.7603	34.9551	40.8636	49.5306
chr1_136135100_136135347	chr1	136135101	136135347	+	intron (NM_001039472, intron 1 of 34)	3823	Kif21b	kinesin family member 21B	protein-coding	12.0734	12.0891	14.7126	11.8763	13.4569	12.0558	13.1707	9.4363	14.2762	12.5453	14.4051	11.3126	12.24	16.1713	14.2987	10.8718	10.1201	19.0443	18.6421	17.5303	14.3947	16.2594	15.9777	18.2871	18.2587	17.8584	15.2687	15.8887	14.1257	17.7153
chr1_136138369_136138503	chr1	136138370	136138503	+	intron (NM_001039472, intron 1 of 34)	7035	Kif21b	kinesin family member 21B	protein-coding	6.53978	4.16864	6.59529	7.03781	4.80605	5.22418	8.89023	5.53162	10.4972	5.79012	5.18583	4.52505	5.17845	7.24919	5.31096	4.22792	5.56604	5.8191	8.54427	8.24955	5.63272	6.30468	6.52153	7.24583	5.37022	5.72817	4.77146	9.93042	5.54937	6.8692
chr1_136140066_136140575	chr1	136140067	136140575	+	intron (NM_001039472, intron 1 of 34)	8920	Kif21b	kinesin family member 21B	protein-coding	33.202	23.7612	26.3812	23.7526	26.4333	27.3265	26.3414	26.3565	24.7734	24.608	18.4385	25.4534	20.7138	30.112	23.6951	27.7835	24.7942	25.3924	30.6817	30.2484	38.4902	31.8552	31.3033	26.223	31.8633	30.3256	33.8773	29.394	28.2514	29.2845
chr1_136141396_136142002	chr1	136141397	136142002	+	intron (NM_001039472, intron 1 of 34)	10298	Kif21b	kinesin family member 21B	protein-coding	32.1958	32.0985	33.9911	32.9897	28.8363	32.5506	32.2683	40.3483	34.8507	40.0483	39.1818	38.4629	41.8984	48.5138	45.3474	40.4672	38.9623	52.9009	47.3819	51.9034	45.3746	39.4872	39.4553	45.8903	48.3319	46.8362	41.9888	48.4604	43.8905	40.8537
chr1_136161494_136161825	chr1	136161495	136161825	+	intron (NM_001039472, intron 22 of 34)	30259	Kif21b	kinesin family member 21B	protein-coding	2.01224	2.50118	3.55131	1.31959	2.40303	1.60744	2.30488	1.95234	2.51933	1.93004	2.30481	2.26252	3.76614	4.46104	4.08535	1.20798	2.53002	2.11603	8.1559	10.9994	6.88443	3.9819	6.84761	10.0062	12.1725	12.8041	3.34002	10.3276	6.05386	7.59228
chr1_136169476_136169550	chr1	136169477	136169550	+	intron (NM_001039472, intron 29 of 34)	38112	Kif21b	kinesin family member 21B	protein-coding	0.50306	0.416864	0	1.31959	0.480605	0.80372	1.31707	0.976168	0.839775	0.96502	0	1.13126	1.4123	0.55763	1.22561	1.20798	0	1.05802	1.94188	0.687463	2.1905	3.65008	3.26077	2.07024	1.79007	3.36951	4.29431	2.3833	1.51347	1.80768
chr1_136170097_136170434	chr1	136170098	136170434	+	intron (NM_001039472, intron 30 of 34)	38865	Kif21b	kinesin family member 21B	protein-coding	9.55814	13.3396	15.2199	12.3162	11.5345	11.2521	12.8414	14.3171	15.116	12.0627	14.4051	11.8783	16.0061	13.3831	15.1158	12.0798	15.1801	15.3413	18.6421	15.1242	18.4628	14.2685	14.3474	14.4917	19.6908	23.5866	16.223	15.0942	14.6302	13.7384
chr1_136175228_136175513	chr1	136175229	136175513	+	3' UTR (NM_001039472, exon 35 of 35)	37457	Mroh3	maestro heat-like repeat family member 3	protein-coding	8.04896	9.58787	10.6539	7.91753	13.4569	10.8502	9.54877	9.76168	8.39775	8.20267	6.91443	7.91883	6.59075	10.0373	8.57924	7.85185	7.59006	8.99315	12.0397	11.6869	9.07493	11.6139	8.80407	13.8016	13.6045	9.43463	10.0201	13.9026	11.0987	14.823
chr1_136178877_136178979	chr1	136178878	136178979	+	TTS (NM_001039472)	33900	Mroh3	maestro heat-like repeat family member 3	protein-coding	1.00612	0.833728	1.52199	0	0	0.40186	0.987804	0.325389	0	0.48251	1.15241	0	0.941536	1.11526	2.45121	1.20798	1.51801	2.11603	0	0.343731	1.87757	0.995476	2.28254	1.03512	1.07404	4.71731	0.477146	0	2.01795	0.361537
chr1_136212847_136213138	chr1	136212848	136213138	+	promoter-TSS (NM_001329610)	-165	Mroh3	maestro heat-like repeat family member 3	protein-coding	4.02448	6.66982	4.56597	6.59795	4.32545	6.0279	4.28048	6.1824	4.61877	3.37757	5.18583	4.52505	6.11999	5.5763	6.12803	6.03988	1.51801	4.23207	5.04889	5.84343	7.19736	5.64103	6.19545	7.59087	7.5183	6.06512	6.68004	6.75269	5.04488	4.33844
chr1_136213191_136213273	chr1	136213192	136213273	+	promoter-TSS (NM_001329610)	-404	Mroh3	maestro heat-like repeat family member 3	protein-coding	0	0.416864	1.01466	0	0	0.80372	0.658536	0.325389	0.419888	0.48251	0	0.565631	0.470768	0	1.22561	0	0.506004	0.529009	0	1.71866	0.938786	0	0	0	0.716029	0	0.477146	0	0	0.361537
chr1_136234370_136234440	chr1	136234371	136234440	+	promoter-TSS (NM_028872)	-125	5730559C18Rik	RIKEN cDNA 5730559C18 gene	protein-coding	0.50306	0	0	0.439863	1.44182	1.60744	0.329268	0.650779	0.419888	0.48251	0	0.565631	0.470768	0.55763	0.408535	2.41595	0.506004	0	0	0.343731	0.625857	0	0	0	0	1.01085	0	0.397217	1.51347	0.723074
chr1_136244677_136244745	chr1	136244678	136244745	+	Intergenic	-10431	5730559C18Rik	RIKEN cDNA 5730559C18 gene	protein-coding	0.50306	0	0.50733	1.75945	1.44182	0	0.658536	0	0	0.48251	1.15241	0	0	0.55763	0.408535	0	0	0.529009	0	0	0.312929	0	0	0.34504	0.358014	0	0	0.397217	0	0
chr1_136249660_136250102	chr1	136249661	136250102	+	Intergenic	10992	Gpr25	G protein-coupled receptor 25	protein-coding	7.5459	6.25296	3.04398	5.71822	8.17029	8.43906	7.57316	5.20623	6.7182	5.30761	10.3717	6.22194	6.59075	8.36444	7.35364	4.22792	5.56604	5.8191	6.99077	9.96821	6.25857	7.30016	9.45622	6.21072	6.44426	6.40207	4.29431	5.95825	3.02693	5.78459
chr1_136260083_136260153	chr1	136260084	136260153	+	exon (NM_001101516, exon 1 of 1)	755	Gpr25	G protein-coupled receptor 25	protein-coding	2.5153	2.50118	0.50733	1.31959	2.88363	0.80372	0.329268	0.650779	0.839775	0	1.72861	0	0.470768	1.67289	0.408535	0	0	0.529009	0.388376	0.343731	0.938786	0.331825	0.652153	0	0.358014	0.336951	0	0.794434	1.51347	0
chr1_136260182_136260293	chr1	136260183	136260293	+	exon (NM_001101516, exon 1 of 1)	635	Gpr25	G protein-coupled receptor 25	protein-coding	0.50306	2.08432	0.50733	0.439863	0.96121	0.40186	0.658536	0.650779	1.25966	1.44753	0.576203	0.565631	0.470768	0	2.04268	2.41595	1.51801	1.58703	0.388376	0.343731	0.312929	0	0.326077	0.34504	1.07404	0	0.954291	0.794434	1.51347	0.723074
chr1_136295539_136295607	chr1	136295540	136295607	+	intron (NM_001081360, intron 4 of 18)	-34700	Gpr25	G protein-coupled receptor 25	protein-coding	0	0	0	2.19932	0.480605	0	0	0	0	0	0	0	0	0	0	0	0.506004	0	0	0.343731	0	0	0.326077	0	0	0	0	0	0	0
chr1_136305972_136306044	chr1	136305973	136306044	+	intron (NM_001347110, intron 2 of 16)	40096	Camsap2	calmodulin regulated spectrin-associated protein family, member 2	protein-coding	0.50306	0.833728	0	0.879726	0.96121	0.40186	0.329268	0	0.839775	0	0.576203	0	1.4123	0.55763	1.22561	1.20798	0.506004	1.58703	0.776752	1.37493	0.625857	0.663651	0.652153	1.7252	0.358014	1.3478	0.954291	1.19165	1.51347	0.723074
chr1_136344402_136344470	chr1	136344403	136344470	+	intron (NM_001347110, intron 1 of 16)	1668	Camsap2	calmodulin regulated spectrin-associated protein family, member 2	protein-coding	2.01224	1.66746	2.53665	2.63918	5.28666	3.21488	2.96341	1.62695	2.09944	1.93004	1.15241	2.82816	2.82461	1.67289	2.04268	2.41595	3.03602	1.58703	1.5535	0.687463	2.1905	1.99095	2.28254	1.38016	1.79007	1.01085	1.43144	1.19165	1.00898	1.80768
chr1_136345556_136346410	chr1	136345557	136346410	+	5' UTR (NM_001081360, exon 1 of 19)	121	Camsap2	calmodulin regulated spectrin-associated protein family, member 2	protein-coding	35.2142	37.5178	38.5571	35.6289	40.8514	42.5971	47.4146	40.0229	36.5302	33.7757	36.877	36.766	36.7199	31.7849	31.4572	30.1994	37.4443	31.2115	41.1679	40.5603	41.3066	44.4646	43.6943	43.13	41.5297	44.8145	41.5117	49.2549	51.9623	49.8921
chr1_136364826_136364984	chr1	136364827	136364984	+	Intergenic	-18801	Camsap2	calmodulin regulated spectrin-associated protein family, member 2	protein-coding	5.53366	3.75178	5.58063	4.83849	5.28666	4.0186	3.62195	4.23006	2.93921	3.86008	5.18583	3.39379	5.64922	2.78815	5.31096	5.4359	4.55404	5.29009	3.10701	3.78105	2.50343	3.31825	2.93469	3.4504	4.29617	3.70646	4.29431	3.57495	3.53142	3.25383
chr1_136394579_136394887	chr1	136394580	136394887	+	Intergenic	-20538	Ddx59	DEAD (Asp-Glu-Ala-Asp) box polypeptide 59	protein-coding	6.53978	7.50355	12.6833	10.1168	4.80605	9.64464	8.2317	6.50779	9.65742	4.34259	10.9479	9.0501	7.06152	9.4797	11.8475	13.8917	10.6261	11.1092	6.60239	6.18717	4.69393	6.63651	4.89115	7.59087	4.65419	6.40207	7.15719	4.36938	6.05386	6.8692
chr1_136414894_136415734	chr1	136414895	136415734	+	promoter-TSS (NM_026500)	43	Ddx59	DEAD (Asp-Glu-Ala-Asp) box polypeptide 59	protein-coding	43.7662	42.937	48.7037	45.7458	39.4096	45.0083	47.4146	46.8561	46.6075	49.216	54.1631	47.513	55.0799	46.2833	53.1096	53.151	47.5644	47.6108	49.7121	50.5285	51.3203	50.4374	49.2376	48.6506	45.4678	44.4775	56.3032	47.666	61.0431	47.3613
chr1_136423370_136423438	chr1	136423371	136423438	+	intron (NM_026500, intron 3 of 7)	-7885	9230116N13Rik	RIKEN cDNA 9230116N13 gene	ncRNA	0	1.66746	0.50733	1.75945	0.480605	0.80372	1.64634	0.650779	0.839775	0.48251	2.30481	2.26252	0.470768	1.11526	0.408535	2.41595	1.51801	0	0	0	0	0	0	0	0.358014	0	0	0	0	0
chr1_136430068_136430631	chr1	136430069	136430631	+	intron (NM_026500, intron 4 of 7)	-14831	9230116N13Rik	RIKEN cDNA 9230116N13 gene	ncRNA	8.55202	9.58787	11.1613	9.67699	8.65089	13.6632	9.54877	13.341	5.87843	9.16769	8.64304	9.0501	6.11999	6.69156	9.80485	9.05983	8.09606	7.93513	7.37915	7.21836	7.82322	6.63651	9.45622	6.21072	9.30837	8.08683	5.72575	3.57495	7.06284	8.31535
chr1_136458850_136459438	chr1	136458851	136459438	+	Intergenic	-8704	Kif14	kinesin family member 14	protein-coding	14.5887	10.0047	19.2785	12.756	14.4182	11.6539	12.5122	9.11091	8.81764	7.72016	10.9479	6.22194	10.3569	5.5763	10.6219	7.85185	9.10807	7.40612	8.93265	9.28075	13.7689	9.62293	9.45622	8.97103	8.59234	9.43463	5.72575	12.7109	9.58528	13.0153
chr1_136465317_136465400	chr1	136465318	136465400	+	Intergenic	-2489	Kif14	kinesin family member 14	protein-coding	2.5153	2.91805	4.05864	3.95877	5.28666	2.41116	1.31707	3.25389	1.67955	3.37757	1.72861	3.39379	3.29538	2.23052	1.63414	4.22792	3.54203	1.58703	0.776752	1.03119	1.87757	0.663651	1.30431	1.38016	0.716029	0	0.954291	1.19165	0	0.361537
chr1_136466100_136466609	chr1	136466101	136466609	+	Intergenic	-1493	Kif14	kinesin family member 14	protein-coding	29.1775	27.9299	24.3518	18.0344	22.5884	29.7376	25.6829	25.055	26.033	32.8107	27.0815	24.3221	31.0707	27.3239	32.2743	28.9914	25.3002	28.5665	17.8653	19.249	20.6533	20.5732	23.8036	21.0474	21.8389	20.554	17.6544	16.6831	17.6571	19.8845
chr1_13647753_13648278	chr1	13647754	13648278	+	intron (NM_145381, intron 2 of 6)	12493	Lactb2	lactamase, beta 2	protein-coding	24.1469	25.4287	25.8738	28.5911	27.3945	31.3451	28.317	27.6581	30.2319	32.8107	34.5722	31.1097	33.4245	32.9001	32.2743	29.5954	31.8783	29.6245	24.4677	21.6551	27.2248	30.5279	28.0426	29.3284	26.135	29.6517	20.0401	27.8052	24.2154	31.8153
chr1_13649727_13649864	chr1	13649728	13649864	+	intron (NM_145381, intron 2 of 6)	10713	Lactb2	lactamase, beta 2	protein-coding	3.52142	2.91805	4.05864	2.19932	2.88363	4.0186	6.58536	4.88084	5.45854	3.37757	6.33823	6.22194	4.70768	6.13393	6.9451	3.62393	4.04803	3.70306	5.04889	5.4997	8.13614	10.6184	8.80407	7.93591	3.22213	7.07597	7.15719	9.13599	9.08079	6.8692
chr1_136550980_136551224	chr1	136550981	136551224	+	Intergenic	-73799	Zfp281	zinc finger protein 281	protein-coding	12.5765	7.92042	8.11728	7.03781	8.17029	6.83162	9.54877	6.50779	9.23753	2.41255	12.1003	11.3126	5.64922	7.80681	7.35364	9.05983	5.56604	5.29009	3.88376	4.81224	5.31979	7.63198	6.52153	5.86568	3.58014	2.69561	4.77146	5.16382	4.03591	6.14613
chr1_136551244_136551318	chr1	136551245	136551318	+	Intergenic	-73620	Zfp281	zinc finger protein 281	protein-coding	2.01224	0.416864	1.52199	1.31959	0.96121	0.80372	1.97561	2.60312	0.419888	0.48251	0.576203	0.565631	0.941536	0	0.408535	0.603988	1.01201	0.529009	0	0.687463	0.312929	0.995476	0.97823	1.03512	0	0	1.43144	0.397217	0.504488	1.08461
chr1_136565055_136565170	chr1	136565056	136565170	+	Intergenic	-59788	Zfp281	zinc finger protein 281	protein-coding	1.50918	2.08432	3.04398	1.75945	1.92242	0.80372	0.329268	0.650779	0.419888	0.48251	0.576203	0.565631	0.941536	1.11526	0.817071	1.20798	0	1.05802	0.776752	1.71866	0.625857	0.331825	0.652153	1.03512	0.716029	1.01085	0.954291	0.794434	0	0
chr1_136565250_136565322	chr1	136565251	136565322	+	Intergenic	-59615	Zfp281	zinc finger protein 281	protein-coding	0.50306	0.833728	1.01466	0.439863	0.96121	0.80372	0.329268	0	0.419888	0.96502	0.576203	0	0	0.55763	1.22561	0.603988	0.506004	0	0	0	1.25171	0	0.326077	0.690079	0.358014	0	0	0.794434	0.504488	0.361537
chr1_136570112_136570180	chr1	136570113	136570180	+	Intergenic	-54755	Zfp281	zinc finger protein 281	protein-coding	0	0.416864	0	0.879726	0.480605	2.41116	0.987804	0.325389	0.419888	0	0	1.13126	0.470768	1.67289	0.817071	0.603988	2.53002	0.529009	0	0.343731	0.625857	0	0	0	0	0	0.477146	0	0	0
chr1_136570210_136570284	chr1	136570211	136570284	+	Intergenic	-54654	Zfp281	zinc finger protein 281	protein-coding	0	0.833728	0.50733	0.879726	0	0.80372	0	0.976168	0.419888	0	1.15241	0.565631	0.941536	0.55763	0.817071	0	0	0	0	0.343731	0.312929	0	0	0.34504	0.358014	0	1.90858	0.794434	0.504488	0
chr1_136579549_136579659	chr1	136579550	136579659	+	Intergenic	-45297	Zfp281	zinc finger protein 281	protein-coding	5.0306	1.66746	1.01466	0.439863	3.84484	0.80372	1.97561	3.25389	1.25966	0.96502	1.72861	2.26252	1.88307	1.11526	1.22561	1.20798	1.01201	0	3.88376	0.343731	2.81636	0.663651	1.63038	2.41528	1.07404	1.3478	1.90858	1.58887	1.51347	2.53076
chr1_136581590_136581672	chr1	136581591	136581672	+	Intergenic	-43270	Zfp281	zinc finger protein 281	protein-coding	0.50306	0.416864	1.52199	0.439863	0.96121	0.40186	1.31707	0.650779	0.839775	1.44753	0.576203	0	0.470768	0	1.63414	0.603988	1.51801	0	1.16513	2.74985	2.1905	2.6546	0.97823	2.76032	2.14809	1.01085	1.90858	0.397217	0	1.80768
chr1_136581977_136582201	chr1	136581978	136582201	+	Intergenic	-42812	Zfp281	zinc finger protein 281	protein-coding	6.53978	5.41923	7.10262	7.47767	3.84484	4.82232	7.57316	6.50779	7.55798	3.86008	8.06684	9.61573	5.17845	3.90341	4.90243	4.83191	5.56604	3.70306	8.93265	8.59329	7.82322	6.96833	9.7823	7.59087	7.16029	8.08683	6.20289	5.95825	5.54937	9.03842
chr1_136582785_136582857	chr1	136582786	136582857	+	Intergenic	-42080	Zfp281	zinc finger protein 281	protein-coding	0.50306	2.08432	1.01466	0.879726	1.92242	1.20558	0.987804	2.27773	1.67955	1.93004	1.72861	2.26252	0.470768	1.11526	1.22561	0.603988	0.506004	1.58703	1.94188	2.40612	0.625857	2.98643	0.97823	1.03512	1.07404	0.673902	1.90858	0.397217	1.00898	0.723074
chr1_13659607_13660878	chr1	13659608	13660878	+	intron (NM_145381, intron 1 of 6)	266	Lactb2	lactamase, beta 2	protein-coding	45.7785	54.1923	43.1231	38.7079	45.1769	48.2232	51.6951	50.11	53.7456	41.0133	43.2152	48.0786	56.9629	54.0901	50.2499	50.131	47.0584	52.9009	55.1494	60.153	54.4496	63.7105	54.1287	54.8613	58.3563	62.6729	60.5975	60.7742	55.4937	48.446
chr1_136608916_136609256	chr1	136608917	136609256	+	Intergenic	-15815	Zfp281	zinc finger protein 281	protein-coding	8.04896	6.25296	7.10262	10.5567	5.76726	10.0465	8.89023	5.85701	10.0773	8.20267	8.64304	7.3532	5.64922	6.13393	8.98778	5.4359	4.55404	5.29009	5.82564	4.12478	7.51029	3.9819	4.23899	7.59087	1.43206	3.03256	5.72575	3.57495	2.01795	4.33844
chr1_136624565_136625235	chr1	136624566	136625235	+	promoter-TSS (NM_001160251)	-1	Zfp281	zinc finger protein 281	protein-coding	39.7417	28.3468	30.9471	26.8316	30.2781	26.5227	34.9024	32.2136	36.5302	31.8457	37.4532	33.3722	34.3661	36.8036	32.6828	38.0513	29.3482	34.3856	32.6236	36.4355	37.2385	35.8371	32.9337	36.2292	33.6534	37.7385	35.7859	32.5718	36.3232	38.6845
chr1_136637177_136637253	chr1	136637178	136637253	+	Intergenic	12314	Zfp281	zinc finger protein 281	protein-coding	0.50306	0	0.50733	0	0.96121	0	0.987804	0.976168	0.839775	1.44753	0	0.565631	0	0.55763	0.408535	0	0.506004	0.529009	0.388376	1.03119	0.938786	0.663651	1.95646	0.34504	0.358014	1.01085	0	0.397217	0.504488	1.80768
chr1_136641189_136641259	chr1	136641190	136641259	+	Intergenic	16323	Zfp281	zinc finger protein 281	protein-coding	0	2.08432	0.50733	0.439863	0	0.40186	0.329268	0.325389	0	0	0.576203	0	0.941536	0	0	0	0.506004	0.529009	0	0	0	0	0	0	0.358014	0	0	0	0	0
chr1_136673444_136673514	chr1	136673445	136673514	+	Intergenic	-9917	Gm19705	predicted gene, 19705	ncRNA	5.0306	0.416864	0.50733	2.19932	1.92242	1.20558	0.987804	0.976168	0	0.96502	1.15241	0.565631	0.941536	1.67289	0.408535	3.62393	1.01201	1.05802	0	0	0	0.331825	0	0.690079	0	0	0.477146	0.794434	0.504488	0.361537
chr1_136675141_136675321	chr1	136675142	136675321	+	Intergenic	-8165	Gm19705	predicted gene, 19705	ncRNA	5.0306	2.91805	4.56597	2.63918	2.88363	6.42976	2.96341	2.92851	4.19888	3.37757	2.30481	4.52505	1.88307	2.78815	3.26828	3.62393	3.03602	2.11603	0.776752	1.03119	2.1905	1.65913	0	1.38016	0.716029	1.3478	1.90858	1.58887	1.00898	2.16922
chr1_136675368_136675467	chr1	136675369	136675467	+	Intergenic	-7978	Gm19705	predicted gene, 19705	ncRNA	1.50918	0.833728	1.01466	1.31959	1.44182	2.41116	2.30488	3.90467	1.25966	1.44753	0.576203	0.565631	1.4123	0.55763	0	1.20798	0.506004	1.05802	0.776752	1.03119	1.25171	0.995476	0.652153	0.690079	0	0	0	1.19165	0	1.08461
chr1_136675862_136676058	chr1	136675863	136676058	+	Intergenic	-7436	Gm19705	predicted gene, 19705	ncRNA	1.50918	2.08432	0.50733	3.07904	3.36424	3.21488	3.29268	2.60312	3.3591	2.41255	1.72861	2.82816	3.29538	1.11526	1.22561	0.603988	6.07205	1.05802	1.94188	0.343731	1.25171	0	1.95646	2.76032	1.07404	1.01085	1.43144	2.3833	0.504488	2.53076
chr1_136676345_136676494	chr1	136676346	136676494	+	Intergenic	-6976	Gm19705	predicted gene, 19705	ncRNA	2.5153	0.833728	1.52199	1.75945	0.480605	6.42976	2.30488	1.62695	1.25966	0.96502	0.576203	1.69689	0.470768	1.67289	1.63414	1.20798	1.01201	2.11603	0.776752	0	0.625857	0.663651	0.652153	0.690079	1.43206	1.01085	1.90858	1.19165	0.504488	1.44615
chr1_136676589_136676707	chr1	136676590	136676707	+	Intergenic	-6748	Gm19705	predicted gene, 19705	ncRNA	2.5153	2.08432	0.50733	0.879726	0.96121	1.20558	0.987804	1.30156	1.67955	1.44753	0	1.13126	0	0.55763	1.63414	0	1.01201	1.05802	0.776752	1.71866	0.312929	0.331825	2.60861	1.03512	0	1.01085	0.954291	0	1.00898	0.723074
chr1_136685167_136685647	chr1	136685168	136685647	+	intron (NR_045325, intron 1 of 2)	1778	Gm19705	predicted gene, 19705	ncRNA	12.5765	13.3396	12.6833	14.0756	14.8988	12.0558	15.4756	17.571	15.9557	17.3704	20.1671	16.9689	15.5353	17.8441	20.8353	13.2877	17.7101	15.3413	9.7094	13.4055	13.7689	13.9367	10.7605	10.3512	10.7404	7.41292	14.7915	10.7249	9.58528	11.9307
chr1_136694791_136694864	chr1	136694792	136694864	+	Intergenic	-1383	Platr22	pluripotency associated transcript 22	ncRNA	0.50306	0.416864	1.01466	0.439863	0	0.80372	0.329268	0.325389	0.419888	0	0.576203	0.565631	0.470768	0	0.408535	0	2.53002	0	0.388376	0	0	0.331825	0.326077	0	0	0	0	0	0.504488	0
chr1_136694939_136695045	chr1	136694940	136695045	+	Intergenic	-1219	Platr22	pluripotency associated transcript 22	ncRNA	0.50306	2.08432	0.50733	3.5189	1.44182	0.40186	2.30488	1.30156	0	1.93004	1.72861	1.69689	1.88307	0	0.817071	0	1.51801	1.05802	0.388376	0.343731	0.312929	0.663651	0	1.38016	0	0.673902	0.954291	0	0.504488	0
chr1_136696143_136696215	chr1	136696144	136696215	+	promoter-TSS (NR_037986)	-32	Platr22	pluripotency associated transcript 22	ncRNA	1.00612	0	0.50733	0.439863	0	1.20558	0.658536	0.325389	0	0	1.15241	0	0	0.55763	0.408535	1.20798	0	0	0	1.03119	0	1.3273	0.652153	0.690079	0.716029	0	0.954291	0	0.504488	0.723074
chr1_136710365_136710434	chr1	136710366	136710434	+	intron (NR_037986, intron 2 of 4)	14189	Platr22	pluripotency associated transcript 22	ncRNA	1.50918	0	0.50733	0.879726	0	0.40186	0.329268	0.325389	0	0.48251	0	0.565631	2.35384	0	0.408535	0.603988	0	0	0.388376	0.343731	0.625857	0.663651	0.326077	0	0	0	0	0	0	0.361537
chr1_136769050_136769129	chr1	136769051	136769129	+	Intergenic	72879	Platr22	pluripotency associated transcript 22	ncRNA	2.5153	2.08432	0	1.75945	0.96121	2.0093	0.658536	0.325389	0	1.44753	0.576203	1.13126	0.941536	1.67289	0.817071	1.20798	1.01201	1.05802	0	0.343731	0.312929	0	0	1.03512	0	0.336951	0	0.794434	0.504488	0.361537
chr1_136784355_136784444	chr1	136784356	136784444	+	Intergenic	88189	Platr22	pluripotency associated transcript 22	ncRNA	1.50918	2.50118	0.50733	1.75945	0.96121	0.80372	0.329268	1.30156	0.839775	1.44753	0	0	0	0	0.408535	0.603988	0	1.05802	0	0	0.312929	0	0	0	0.358014	0	0	0	0	0
chr1_136796855_136796923	chr1	136796856	136796923	+	Intergenic	100678	Platr22	pluripotency associated transcript 22	ncRNA	0.50306	0.416864	1.01466	0.439863	0.480605	1.20558	0.329268	0.976168	0	0.48251	1.15241	0.565631	0.470768	1.11526	2.04268	0.603988	1.01201	1.58703	0	0	0	0.331825	0	0.34504	0.358014	0.336951	0	0.397217	0	0
chr1_13680011_13680079	chr1	13680012	13680079	+	intron (NM_001011873, intron 2 of 3)	11274	Xkr9	X-linked Kx blood group related 9	protein-coding	1.00612	1.66746	1.01466	1.31959	2.40303	0.80372	0.329268	0.650779	0.419888	0.48251	0.576203	1.13126	0.941536	0	0.408535	1.20798	0.506004	0.529009	0	0	0	0	0	0.34504	0	1.01085	0.477146	0	1.00898	0
chr1_136829421_136829501	chr1	136829422	136829501	+	Intergenic	124169	Nr5a2	nuclear receptor subfamily 5, group A, member 2	protein-coding	1.50918	2.50118	1.52199	1.75945	1.44182	2.41116	1.31707	0.650779	0.839775	0.48251	1.15241	0.565631	0.941536	1.11526	0.408535	1.20798	0.506004	1.05802	0	0.343731	0	0	0	0.34504	0	0	0	0	0	0
chr1_13683330_13683398	chr1	13683331	13683398	+	intron (NM_001011873, intron 2 of 3)	14593	Xkr9	X-linked Kx blood group related 9	protein-coding	0	0	1.52199	2.19932	0.480605	0	0.329268	0.325389	0	0.48251	1.15241	0	0	0	0	1.20798	1.51801	1.05802	0.388376	0	0.312929	0.663651	0	0	0	0	0	0.397217	0	0
chr1_136948621_136948729	chr1	136948622	136948729	+	intron (NM_030676, intron 3 of 8)	4955	Nr5a2	nuclear receptor subfamily 5, group A, member 2	protein-coding	3.01836	2.50118	2.02932	2.63918	1.92242	2.0093	1.31707	0.650779	2.51933	1.44753	1.72861	0	1.4123	1.67289	1.63414	1.81197	2.53002	2.11603	0	0.687463	0.312929	0.331825	0.326077	0.690079	0	0	0	0	0	0.361537
chr1_136974202_136974294	chr1	136974203	136974294	+	Intergenic	-13800	Nr5a2	nuclear receptor subfamily 5, group A, member 2	protein-coding	0	2.50118	0.50733	1.31959	0.480605	0.80372	1.31707	0.325389	0	0.48251	0.576203	0	0	1.67289	0.817071	3.01994	0.506004	0.529009	0	0.343731	0	0	0.652153	0	0	0	0	0	0	0
chr1_137017769_137017874	chr1	137017770	137017874	+	Intergenic	-57374	Nr5a2	nuclear receptor subfamily 5, group A, member 2	protein-coding	0.50306	1.25059	0.50733	0.879726	0.480605	0.40186	1.31707	0.976168	0.839775	0.48251	1.15241	1.13126	0.470768	3.34578	0.408535	2.41595	0	1.05802	0	0	0	0	0	0	0	0	0.477146	0	0	0
chr1_13706273_13706345	chr1	13706274	13706345	+	Intergenic	37538	Xkr9	X-linked Kx blood group related 9	protein-coding	0.50306	1.66746	1.52199	1.31959	0	0.40186	0	1.30156	0	0	0	1.13126	0	0	0	0	0	0	0	0.343731	0	1.65913	0.326077	0.34504	0	0.673902	0	0	0	0.723074
chr1_13706420_13706665	chr1	13706421	13706665	+	Intergenic	37772	Xkr9	X-linked Kx blood group related 9	protein-coding	3.01836	5.00237	4.05864	6.15808	3.84484	6.42976	3.29268	5.20623	3.3591	5.30761	4.03342	3.39379	5.64922	5.01867	3.26828	4.22792	4.04803	2.64504	3.88376	3.43731	2.50343	3.65008	4.89115	4.48552	4.29617	5.05427	2.86287	4.36938	2.52244	3.25383
chr1_137283947_137284054	chr1	137283948	137284054	+	Intergenic	-323553	Nr5a2	nuclear receptor subfamily 5, group A, member 2	protein-coding	2.01224	2.50118	3.04398	3.07904	1.92242	0.80372	0.658536	0.325389	0	0.48251	0	0.565631	1.4123	1.11526	1.63414	1.20798	0.506004	0.529009	0.388376	0	0	0	0	0.34504	0	0	0	0	0	0
chr1_137298308_137298377	chr1	137298309	137298377	+	Intergenic	-337895	Nr5a2	nuclear receptor subfamily 5, group A, member 2	protein-coding	0	0.416864	1.52199	0.439863	0	0.80372	0	0	0	0.48251	0	0	2.35384	0.55763	0	0.603988	0	0	0.388376	0	0	0.331825	0	0.34504	0.358014	0	0	0	0	0.361537
chr1_13740814_13740931	chr1	13740815	13740931	+	Intergenic	46056	Gm5523	glyceraldehyde-3-phosphate dehydrogenase pseudogene	pseudo	1.00612	1.25059	2.02932	3.07904	1.44182	2.81302	0.987804	0.650779	1.25966	1.93004	0.576203	1.13126	0.941536	1.67289	0.817071	1.81197	1.51801	2.64504	0	0	0.625857	0	0.652153	0.34504	0	0	0	0.794434	1.00898	0.361537
chr1_137567675_137567742	chr1	137567676	137567742	+	Intergenic	-398746	Mir181a-1	microRNA 181a-1	ncRNA	0	0.833728	0.50733	1.31959	0	0.40186	0.329268	0	0.419888	0.48251	2.88101	0.565631	0	0	0.408535	0	0	0.529009	0	0	0	0	0	0	0	0.336951	0	0.397217	0	0.361537
chr1_137593832_137594001	chr1	137593833	137594001	+	Intergenic	-372538	Mir181a-1	microRNA 181a-1	ncRNA	2.01224	2.50118	4.05864	2.63918	1.44182	1.60744	1.64634	0.976168	0.419888	0.48251	1.15241	2.82816	0.470768	1.67289	1.63414	0.603988	1.51801	1.05802	0.388376	0	0.625857	0.995476	0	0.34504	1.07404	0.673902	0	0.397217	0.504488	0.723074
chr1_13772212_13772347	chr1	13772213	13772347	+	Intergenic	14649	Gm5523	glyceraldehyde-3-phosphate dehydrogenase pseudogene	pseudo	1.00612	1.25059	1.01466	1.75945	0.96121	0.80372	1.64634	2.27773	0.839775	1.44753	1.15241	0	1.88307	2.23052	0.817071	1.20798	1.01201	3.70306	0.388376	0	0.312929	0	0.326077	0.34504	0	0.673902	0.954291	0	0	0
chr1_137751411_137751985	chr1	137751412	137751985	+	Intergenic	-214757	Mir181a-1	microRNA 181a-1	ncRNA	9.05508	10.0047	11.1613	5.27836	10.5733	4.42046	8.56096	11.3886	8.39775	10.1327	10.3717	7.3532	11.7692	7.24919	11.439	10.2678	8.60207	8.99315	5.43726	6.18717	3.75514	3.65008	3.58684	6.21072	2.5061	3.03256	3.81717	3.57495	6.55835	2.8923
chr1_137788242_137788325	chr1	137788243	137788325	+	Intergenic	-178171	Mir181a-1	microRNA 181a-1	ncRNA	1.00612	0	0	0	0	2.41116	1.31707	0.650779	0.839775	0.48251	0	0.565631	0.470768	0.55763	0.408535	0	3.03602	1.58703	0	0	0	0.663651	0	0.34504	0.358014	0	0.477146	0	1.00898	0.361537
chr1_137806734_137806802	chr1	137806735	137806802	+	Intergenic	-159687	Mir181a-1	microRNA 181a-1	ncRNA	0.50306	0	1.01466	0	1.92242	0.40186	0.658536	0.650779	0	0.48251	0	0	0	0.55763	0.408535	0	0	0	0	0	0.312929	0.331825	0	0	0	0	0.477146	0	0	0
chr1_137806830_137806966	chr1	137806831	137806966	+	Intergenic	-159557	Mir181a-1	microRNA 181a-1	ncRNA	2.01224	0.833728	2.02932	2.19932	0.96121	0.80372	0.329268	1.30156	0.419888	0.96502	0.576203	1.69689	0.470768	1.11526	1.22561	0.603988	0.506004	1.05802	0	0	0.312929	0.663651	0	0	0	0	0	0.397217	0	0
chr1_137815039_137815211	chr1	137815040	137815211	+	Intergenic	-151330	Mir181a-1	microRNA 181a-1	ncRNA	0	0.833728	0.50733	0.439863	0	2.41116	1.31707	2.60312	1.25966	0.48251	0.576203	1.13126	1.88307	1.67289	1.63414	0.603988	1.51801	1.05802	1.5535	1.71866	1.87757	2.32278	1.63038	3.10536	0.358014	1.3478	0.954291	0.794434	2.52244	1.44615
chr1_137831603_137831791	chr1	137831604	137831791	+	Intergenic	-134758	Mir181a-1	microRNA 181a-1	ncRNA	0.50306	0.416864	1.52199	0	0	0.80372	0	0.976168	0	0	0.576203	1.13126	0	0	0.408535	1.20798	1.01201	0	2.71863	2.40612	2.81636	1.99095	0.97823	1.38016	1.43206	1.3478	0.954291	0.397217	2.52244	1.08461
chr1_13784538_13784687	chr1	13784539	13784687	+	Intergenic	2316	Gm5523	glyceraldehyde-3-phosphate dehydrogenase pseudogene	pseudo	1.50918	1.66746	1.52199	3.07904	2.40303	4.82232	2.63414	1.62695	3.3591	2.89506	2.30481	1.69689	1.88307	1.11526	1.63414	2.41595	0	2.11603	0.388376	0.687463	1.25171	1.3273	1.30431	0	0.358014	0.673902	0.477146	1.98608	3.02693	0.361537
chr1_137851621_137851729	chr1	137851622	137851729	+	Intergenic	-114780	Mir181a-1	microRNA 181a-1	ncRNA	1.50918	1.25059	2.02932	0.439863	2.40303	0.40186	1.64634	0.650779	0.839775	0.96502	1.72861	2.26252	0.470768	0	0	0.603988	0	1.05802	1.94188	0	0.625857	0.663651	0.326077	0.34504	0	0	0	0	0.504488	0.723074
chr1_137852320_137852598	chr1	137852321	137852598	+	Intergenic	-113996	Mir181a-1	microRNA 181a-1	ncRNA	7.5459	8.33728	7.10262	7.03781	7.68968	4.82232	9.54877	8.13474	9.23753	10.6152	10.9479	9.0501	6.11999	8.36444	7.35364	10.2678	7.59006	7.40612	5.82564	6.5309	6.5715	7.63198	7.17368	6.21072	5.0122	5.39122	6.20289	5.95825	6.55835	6.50767
chr1_13789330_13789592	chr1	13789331	13789592	+	Intergenic	-2532	Gm5523	glyceraldehyde-3-phosphate dehydrogenase pseudogene	pseudo	6.03672	5.8361	5.58063	6.59795	7.20908	8.0372	6.25609	6.1824	6.7182	5.79012	9.79545	7.91883	6.11999	6.13393	6.53657	3.01994	7.08406	5.29009	1.5535	3.09358	2.50343	2.6546	3.91292	3.4504	1.43206	4.38036	4.77146	2.78052	2.52244	1.80768
chr1_137898346_137898818	chr1	137898347	137898818	+	Intergenic	-67873	Mir181a-1	microRNA 181a-1	ncRNA	23.6438	26.6793	25.3665	28.5911	22.1078	22.5041	28.317	29.6104	28.5524	24.608	23.6243	28.8472	30.1292	25.651	22.0609	20.5356	27.3242	24.3344	16.3118	21.6551	23.1567	19.9095	20.2167	21.0474	15.7526	18.1954	23.3801	19.0664	19.1706	21.3307
chr1_137900386_137900528	chr1	137900387	137900528	+	Intergenic	-65998	Mir181a-1	microRNA 181a-1	ncRNA	4.02448	4.16864	3.55131	7.47767	2.88363	3.61674	3.62195	3.90467	3.77899	1.44753	4.03342	4.52505	1.88307	3.90341	2.04268	3.62393	3.54203	2.11603	0.388376	2.40612	2.1905	1.65913	3.26077	2.07024	1.07404	1.68476	0.954291	2.78052	2.52244	3.25383
chr1_137921632_137922076	chr1	137921633	137922076	+	Intergenic	-44601	Mir181a-1	microRNA 181a-1	ncRNA	16.0979	12.0891	12.6833	16.2749	10.5733	15.6725	16.1341	12.0394	16.3756	9.6502	13.8289	15.8377	17.4184	15.056	18.3841	12.0798	13.6621	18.5153	13.9815	15.1242	15.6464	20.2413	15.9777	14.1466	13.9626	21.2279	14.3144	16.2859	13.1167	16.9922
chr1_137922748_137923021	chr1	137922749	137923021	+	Intergenic	-43570	Mir181a-1	microRNA 181a-1	ncRNA	7.04284	5.8361	5.58063	4.39863	5.76726	6.0279	6.91463	7.48396	6.7182	5.30761	6.91443	6.22194	8.47383	8.92207	7.35364	6.64387	4.04803	4.23207	5.43726	5.84343	12.2042	9.95476	10.1084	6.90079	4.65419	7.74987	8.11148	9.93042	9.58528	5.06152
chr1_137927067_137927140	chr1	137927068	137927140	+	Intergenic	-39351	Mir181a-1	microRNA 181a-1	ncRNA	2.5153	0.416864	1.52199	0.879726	1.44182	1.60744	1.97561	0.976168	0.419888	2.41255	0	0.565631	0.941536	1.11526	1.63414	2.41595	3.54203	0	0.388376	0	0	0.331825	0	0	0.358014	0.336951	0	0.397217	0	0.361537
chr1_137928009_137928134	chr1	137928010	137928134	+	Intergenic	-38383	Mir181a-1	microRNA 181a-1	ncRNA	3.01836	0.416864	4.56597	0.879726	1.92242	1.60744	1.64634	1.30156	1.67955	1.44753	2.30481	2.82816	0.941536	1.11526	0.408535	0.603988	1.51801	1.05802	0.776752	0.687463	0	0	0	0.34504	0	0	0.477146	0	0	0.723074
chr1_137946838_137946911	chr1	137946839	137946911	+	Intergenic	-19580	Mir181a-1	microRNA 181a-1	ncRNA	0.50306	0	0.50733	0	1.92242	0	0.329268	0.650779	0.419888	0.96502	0	0.565631	0	0.55763	0.408535	0	2.53002	1.05802	1.16513	0	0.625857	0.663651	0	0	0.716029	0.336951	0	0	1.00898	0.723074
chr1_137999414_137999499	chr1	137999415	137999499	+	Intergenic	32818	Mir181b-1	microRNA 181b-1	ncRNA	2.5153	1.25059	3.04398	0.879726	0.480605	1.20558	1.97561	1.30156	0.419888	1.93004	1.72861	2.26252	1.4123	0.55763	1.63414	0.603988	1.51801	0.529009	0.388376	0	0	0.331825	0.326077	0	0	0.336951	0	0	0	0
chr1_138039285_138039511	chr1	138039286	138039511	+	Intergenic	72759	Mir181b-1	microRNA 181b-1	ncRNA	1.00612	4.5855	2.53665	3.5189	1.92242	1.20558	3.62195	2.60312	2.93921	0.96502	0.576203	2.82816	2.35384	3.34578	3.67682	2.41595	3.03602	2.64504	1.5535	1.03119	0.625857	0.995476	0	1.7252	0.716029	1.68476	0.954291	0.397217	0.504488	1.08461
chr1_138044564_138044815	chr1	138044565	138044815	+	Intergenic	78051	Mir181b-1	microRNA 181b-1	ncRNA	11.0673	7.50355	8.11728	13.1959	11.0539	9.64464	8.56096	9.4363	8.39775	7.23765	6.33823	7.91883	12.24	6.13393	6.53657	7.85185	6.07205	7.93513	5.04889	4.12478	5.63272	3.65008	4.23899	5.1756	4.65419	6.06512	3.81717	4.36938	3.53142	6.50767
chr1_138111595_138111674	chr1	138111596	138111674	+	intron (NM_001111316, intron 9 of 31)	63491	Ptprc	protein tyrosine phosphatase, receptor type, C	protein-coding	2.01224	1.25059	0.50733	1.31959	0.96121	1.20558	1.64634	1.30156	2.51933	1.44753	1.72861	2.26252	1.4123	0	1.22561	0.603988	1.51801	0	0.388376	0.343731	0.625857	0.995476	1.30431	0.690079	0.716029	0	0.477146	0	0	1.08461
chr1_138121484_138121621	chr1	138121485	138121621	+	intron (NM_001111316, intron 3 of 31)	53573	Ptprc	protein tyrosine phosphatase, receptor type, C	protein-coding	3.01836	2.08432	2.02932	0	1.92242	0.80372	2.30488	2.27773	0.419888	0.96502	0.576203	1.13126	1.88307	1.11526	2.45121	0.603988	1.01201	2.11603	1.5535	0.687463	1.56464	4.64555	1.63038	2.41528	1.79007	1.3478	1.90858	1.58887	0	1.80768
chr1_138124175_138124246	chr1	138124176	138124246	+	intron (NM_001111316, intron 2 of 31)	50915	Ptprc	protein tyrosine phosphatase, receptor type, C	protein-coding	0.50306	0.416864	0	1.31959	0.480605	0	0.329268	0.325389	0.419888	0	0	0	0	0.55763	0	0	0.506004	0	0	0	0	0.331825	0	0.34504	0.358014	0	0	0.397217	0	0
chr1_138124255_138124323	chr1	138124256	138124323	+	intron (NM_001111316, intron 2 of 31)	50837	Ptprc	protein tyrosine phosphatase, receptor type, C	protein-coding	1.00612	0.833728	3.04398	0.439863	0.480605	0.80372	0.329268	0	0	0.48251	0	0.565631	0.470768	0.55763	0.408535	0	0	0	0	0	0.938786	0.663651	0	0	0	0.336951	0.477146	0	0	0.723074
chr1_138125404_138125564	chr1	138125405	138125564	+	intron (NM_001111316, intron 2 of 31)	49642	Ptprc	protein tyrosine phosphatase, receptor type, C	protein-coding	5.53366	2.91805	5.58063	3.5189	3.36424	3.61674	3.95121	3.57928	4.61877	1.93004	4.60962	1.13126	2.35384	2.78815	2.04268	2.41595	7.08406	5.29009	4.66051	4.46851	5.00686	4.97738	5.5433	8.28095	6.80227	6.73902	5.2486	4.36938	6.05386	7.59228
chr1_138126807_138127243	chr1	138126808	138127243	+	intron (NM_001111316, intron 1 of 31)	48101	Ptprc	protein tyrosine phosphatase, receptor type, C	protein-coding	15.5949	17.0914	16.7419	11.8763	18.7436	17.28	13.1707	10.4125	9.23753	13.5103	10.3717	16.4033	11.7692	10.595	13.0731	10.2678	9.10807	8.46414	6.99077	6.5309	7.19736	4.31373	5.86938	6.90079	4.65419	7.41292	5.2486	4.7666	3.02693	6.14613
chr1_138134451_138134563	chr1	138134452	138134563	+	intron (NM_001111316, intron 1 of 31)	40619	Ptprc	protein tyrosine phosphatase, receptor type, C	protein-coding	1.50918	2.50118	3.04398	2.63918	5.76726	2.81302	2.63414	2.92851	2.51933	5.30761	4.60962	4.52505	4.70768	2.23052	3.26828	3.01994	2.53002	2.64504	2.33026	2.06239	6.25857	4.31373	3.91292	2.07024	2.86411	3.70646	2.38573	2.78052	2.52244	2.8923
chr1_138136307_138136375	chr1	138136308	138136375	+	intron (NM_001111316, intron 1 of 31)	38785	Ptprc	protein tyrosine phosphatase, receptor type, C	protein-coding	4.02448	2.08432	1.52199	1.31959	0.96121	1.60744	0.987804	1.95234	1.67955	1.93004	1.72861	1.13126	0.470768	0	0.817071	1.20798	1.01201	1.58703	0.776752	0.343731	0.625857	1.99095	0.652153	1.38016	1.07404	1.01085	0.954291	1.98608	2.52244	1.44615
chr1_138136386_138136786	chr1	138136387	138136786	+	intron (NM_001111316, intron 1 of 31)	38540	Ptprc	protein tyrosine phosphatase, receptor type, C	protein-coding	29.6805	33.766	27.3958	29.9107	22.5884	30.5413	27	23.428	26.8728	24.1255	27.6577	30.5441	30.5999	31.7849	30.6402	36.2393	33.9023	37.0306	34.5655	33.3419	36.9256	34.178	36.8466	35.8841	35.0854	36.3907	38.6488	38.9272	40.8636	30.7306
chr1_138145309_138145382	chr1	138145310	138145382	+	intron (NM_001111316, intron 1 of 31)	29780	Ptprc	protein tyrosine phosphatase, receptor type, C	protein-coding	0	0	0.50733	0	1.44182	0	0.329268	0	0.419888	0	0	0.565631	0.941536	0	1.22561	0	1.01201	0	0	0.343731	0	0	0	0	0	1.68476	0	0	0.504488	0
chr1_138145555_138145899	chr1	138145556	138145899	+	intron (NM_001111316, intron 1 of 31)	29399	Ptprc	protein tyrosine phosphatase, receptor type, C	protein-coding	11.0673	12.9228	10.1466	8.3574	13.4569	10.0465	9.87804	11.714	12.5966	13.9928	13.8289	13.5751	8.47383	7.24919	6.12803	9.66381	8.60207	10.5802	6.99077	8.24955	9.70079	8.95928	9.45622	7.24583	7.87632	5.72817	7.63433	9.13599	7.56733	11.5692
chr1_138158935_138159270	chr1	138158936	138159270	+	intron (NM_001111316, intron 1 of 31)	16023	Ptprc	protein tyrosine phosphatase, receptor type, C	protein-coding	9.55814	11.2553	11.1613	11.4364	11.5345	12.4577	14.4878	13.0156	13.0165	14.4753	13.8289	13.5751	8.94459	15.6136	15.5243	10.8718	16.1921	10.5802	18.6421	13.7493	11.8913	11.6139	10.4344	13.4565	12.1725	8.08683	10.9744	11.1221	11.0987	11.5692
chr1_138162758_138162949	chr1	138162759	138162949	+	intron (NM_001111316, intron 1 of 31)	12272	Ptprc	protein tyrosine phosphatase, receptor type, C	protein-coding	3.01836	4.16864	3.04398	1.75945	4.32545	6.42976	2.63414	3.57928	3.3591	3.37757	1.72861	4.52505	4.23691	2.23052	2.45121	1.20798	4.04803	2.64504	2.33026	2.74985	5.31979	2.32278	1.63038	1.7252	3.22213	2.69561	2.38573	2.3833	3.53142	1.80768
chr1_138174838_138175677	chr1	138174839	138175677	+	promoter-TSS (NM_001268286)	47	Ptprc	protein tyrosine phosphatase, receptor type, C	protein-coding	25.6561	26.2624	28.9178	21.9932	27.3945	26.5227	31.939	28.3089	26.8728	23.643	27.6577	24.3221	23.5384	27.3239	21.6524	24.7635	27.3242	25.9214	25.2444	27.1548	38.1773	30.5279	32.9337	30.0185	25.419	28.6408	28.1516	32.1746	33.2962	34.346
chr1_138190892_138191008	chr1	138190893	138191008	+	Intergenic	-15645	Ptprc	protein tyrosine phosphatase, receptor type, C	protein-coding	1.50918	2.91805	4.05864	1.75945	2.88363	2.0093	2.30488	2.60312	2.09944	1.93004	1.72861	3.95942	2.82461	1.11526	2.45121	1.20798	4.04803	2.11603	1.94188	2.06239	1.56464	2.6546	2.93469	2.76032	0.716029	1.3478	1.90858	4.7666	4.5404	2.16922
chr1_138191727_138192510	chr1	138191728	138192510	+	Intergenic	-16814	Ptprc	protein tyrosine phosphatase, receptor type, C	protein-coding	27.1652	21.2601	19.2785	21.1134	22.5884	23.7097	25.6829	23.428	18.4751	17.8529	21.3195	23.1909	21.1846	27.8815	20.0182	21.7436	26.3122	27.5085	15.1467	14.093	17.8369	15.264	20.5428	18.2871	14.3206	18.1954	15.7458	22.6414	17.1526	21.6922
chr1_138210639_138210721	chr1	138210640	138210721	+	Intergenic	-35375	Ptprc	protein tyrosine phosphatase, receptor type, C	protein-coding	0	0.416864	0.50733	0	0.480605	0.40186	0	0.325389	0.419888	0	0.576203	0.565631	0	0	0	0.603988	0.506004	0.529009	0	1.03119	1.25171	0.995476	0.652153	0	0	0	0.477146	0	0	0
chr1_138210795_138210864	chr1	138210796	138210864	+	Intergenic	-35525	Ptprc	protein tyrosine phosphatase, receptor type, C	protein-coding	0.50306	1.66746	0.50733	0.879726	1.92242	0.80372	1.31707	0.976168	2.09944	0.96502	1.15241	0.565631	0	1.11526	0.817071	1.20798	0	0	1.5535	0.343731	0.938786	0.663651	0.326077	0	0.358014	1.01085	0.477146	0.397217	0.504488	0.361537
[truncated: 98,617 more rows]

## Sheet: All peaks_cpm filtered
All peaks from ATAC-seq analysis in SPF and GF microglia filtered for cpm > 10 in at least one sample
ud = undetermined sex identity
rep = replicate
[truncated: 35,426 more rows]

## Sheet: DAR peak DESeq2 results
DESeq2 results for all input peaks from ATAC-seq analysis in SPF and GF microglia
[truncated: 17,620 more rows]
[truncated: 2 more columns]

[truncated: 5 more sheets: All DAR peaks, DEpeaks_microbiome, DEpeaks_sex_nXY, DEpeaks_E18.5_microbiome&sex, DEpeaks_Adult_microbiome&sex]
