# Supplementary material for: Microbiome Influences Prenatal and Adult Microglia in a Sex-Specific Manner
Source: Cell. 2018 Jan 25;172(3):500–516.e16. doi: 10.1016/j.cell.2017.11.042 (PMC5786503; doi:10.1016/j.cell.2017.11.042)
Supplement: Table S5. TFs Networks from ATAC-Seq Data, Related to Figure S7 [file mmc5.xlsx]

## Sheet: TF_Network_E18_M_GFvsSPF_node
E18.5 TFs network from ATAC-seq data
FC = Fold Change
name	RegulatoryFunction	EdgeR_logFC	label
Actr3	Regulated	-0.755395
Irf8	Regulator	-0.635259	Irf8
Mdm4	Regulated	-0.812677
Tor1aip2	Regulated	-0.709666
Fcgr2b	Regulated	-0.812264	Fcgr2b
Ifi204	Regulated	-1.08067
Rab3gap2	Regulated	-0.792191
Stat1	Regulator	-0.900604	Stat1
Cnot2	Regulated	-0.831312
Tbk1	Regulated	-0.817035
Tnfaip3	Regulated	1.01809	Tnfaip3
Ascc3	Regulated	-1.02999
Nedd1	Regulated	-1.15557
Dhx58	Regulated	-0.874744
Dhx8	Regulated	-0.862102
9930111J21Rik2	Regulated	-0.812278
Pmp22	Regulated	-1.14113
Xaf1	Regulated	-1.0198
Sdf2	Regulated	-0.871278
Lgals9	Regulated	-0.64631	Lgals9
Ccl2	Regulated	1.17306	Ccl2
Slfn8	Regulated	-1.0252
Slfn2	Regulated	-0.782898
Ccl4	Regulated	1.94057	Ccl4
Trim25	Regulated	-1.0117
Ifi27	Regulated	-1.08868
Pik3cg	Regulated	-0.654132
Dnmt3a	Regulated	-0.88665	Dnmt3a
Ppp2r5e	Regulated	-1.11071
Smim15	Regulated	-0.701343
Plk2	Regulated	-1.40051
Ly86	Regulated	-1.65651	Ly86
Cast	Regulated	-0.979896
Irf9	Regulated	-0.829823	Irf9
Nckap1l	Regulated	-0.644046
Rpl30	Regulated	-0.831867
Rpl37	Regulated	-0.964219
Eif3h	Regulated	-0.717959
Tspo	Regulated	-0.738147
Racgap1	Regulated	-0.828919
Marf1	Regulated	-0.801755
Rtp4	Regulated	-1.36237
Atp6v1a	Regulated	-0.697606
Bbx	Regulated	-0.863369
Dscr3	Regulated	-0.951069
Tcp1	Regulated	-0.780562
Mut	Regulated	-1.17188
Ebi3	Regulated	-1.35429
Adgre1	Regulated	-0.823855
Lrpprc	Regulated	-0.790447
Slc14a1	Regulated	-1.65212
Cyb5a	Regulated	-0.967295
Ccdc86	Regulated	-1.08002
Coro1b	Regulated	-0.716564
Ehd1	Regulated	-1.5186
Ubxn1	Regulated	-0.783643
Lmo2	Regulated	-1.1494
Pcna	Regulated	-0.820665
Stk4	Regulated	-0.736876
Nfatc2	Regulated	-1.02248
Rps21	Regulated	-0.885422
Ogfr	Regulated	-1.04417
Dclre1c	Regulated	-0.986844
Gapvd1	Regulated	-0.826247
Cenpe	Regulated	-0.835616
Ube2d3	Regulated	-0.752813
Bank1	Regulated	-0.808021
Dapp1	Regulated	-1.11279
Gbp7	Regulated	-0.833836
Cyr61	Regulated	-1.66464
Tars2	Regulated	-0.855331
Snip1	Regulated	-0.996821
Nadk	Regulated	-0.806685
Trim14	Regulated	-0.961983
Akna	Regulated	-0.844716
Cox6a1	Regulated	-0.725454
Oas2	Regulated	-1.02919	Oas2
Oas1a	Regulated	-1.64888	Oas1a
Ncf1	Regulated	-0.746621
Hsph1	Regulated	-1.38015
Pf4	Regulated	-0.765435
Mtmr14	Regulated	-1.04554
Csgalnact2	Regulated	-0.919525
Ltbr	Regulated	-0.69728
Exoc4	Regulated	-0.805019
Folr2	Regulated	-1.43846
Trim30a	Regulated	-0.887824
Trim30d	Regulated	-1.32793
Rps15a	Regulated	-0.84147
Mvp	Regulated	-0.757946
Dock1	Regulated	-0.922996
Ifitm3	Regulated	-1.49419
Ccnd1	Regulated	-1.29184
Rpl28	Regulated	-0.88998
Zfand6	Regulated	-0.686251
E2f4	Regulator	-0.857479	E2f4
Thap11	Regulated	-1.23509
Plekha2	Regulated	-0.828272
Bst2	Regulated	-1.02764
Ap1m1	Regulated	-0.685869
Il15	Regulated	-1.65314	Il15
Uba7	Regulated	-1.19341
Dalrd3	Regulated	-1.21728
Vwa5a	Regulated	-0.875047
Clpx	Regulated	-0.774162
Gm6377	Regulated	1.05199
Tsc22d3	Regulated	-1.50063	Tsc22d3
Dbi	Regulated	-0.876954
Nrf1	Regulator	-0.885463	Nrf1
Ipo9	Regulated	-0.741409
Rpl7	Regulated	-0.991576
Plekhb2	Regulated	-1.18285
Slc39a10	Regulated	-1.05466
Hspd1	Regulated	-0.835758
Fam134a	Regulated	-1.04258
Stk25	Regulated	-1.52715
Rps12	Regulated	-1.33557
Stx7	Regulated	-0.657209
Foxo3	Regulated	-0.860582	Foxo3
Atg5	Regulated	-0.876954
Armt1	Regulated	-1.00511
Ado	Regulated	-0.77497
Ccdc6	Regulated	-1.14157
D10Jhu81e	Regulated	-1.28104
Rps15	Regulated	-1.12001
Plekhj1	Regulated	-1.37843
Map2k2	Regulated	-0.699871
Apaf1	Regulated	-0.762339
Eif1	Regulated	-0.737184
Sec14l1	Regulated	-1.09408
Anapc11	Regulated	-0.808102
Mafg	Regulated	-0.673943
Npm1	Regulated	-0.771965
Mgat1	Regulated	-0.687886
Ubb	Regulated	-0.664778
Per1	Regulated	-1.08913
Slc25a11	Regulated	-0.968876
Pfn1	Regulated	-0.701876
2610507B11Rik	Regulated	-1.04524
Gdpd1	Regulated	-1.67578
Mrpl45	Regulated	-0.985514
Rpl19	Regulated	-0.720547
Itpk1	Regulated	-1.24642
Hsp90aa1	Regulated	-1.40723
Siva1	Regulated	-1.27841
Pdia6	Regulated	-0.738535
Nampt	Regulated	-1.08774
Mthfd1	Regulated	-0.7674
Hist1h1c	Regulated	-1.46271
BC005537	Regulated	-0.955883
Tmem170b	Regulated	-0.900915
Sdha	Regulated	-0.778504
Arf4	Regulated	-0.658752
Nupl1	Regulated	-0.828382
Chmp7	Regulated	-0.960043
Itm2b	Regulated	-0.592844
Lcp1	Regulated	-0.640607
Golph3	Regulated	-0.944095
Cct5	Regulated	-0.860726
Eif3e	Regulated	-0.734098
Mtss1	Regulated	-0.962717
Syngr1	Regulated	0.895595
Ndufa6	Regulated	-0.790404
Nup50	Regulated	-0.807558
Fam118a	Regulated	-1.11506
Pim3	Regulated	-1.72739
Ap2m1	Regulated	-0.944937
Nudt16l1	Regulated	-0.893074
Cd47	Regulated	-0.765502	Cd47
Abca3	Regulated	-0.907127
Phf1	Regulated	-1.02752
Rnf5	Regulated	-0.939969
Cdc5l	Regulated	-0.792885
Sh3gl1	Regulated	-0.735577
Ranbp3	Regulated	-0.893872
Vapa	Regulated	-0.666317
Mcfd2	Regulated	-1.20854
Cep120	Regulated	-1.04406
Hdhd2	Regulated	-1.15895
Pgam1	Regulated	-1.64499
Eif3a	Regulated	-0.691963
Sqrdl	Regulated	-0.783954
Pygb	Regulated	-0.785369
Fkbp1a	Regulated	-0.870645
Pdrg1	Regulated	-1.00237
1110008F13Rik	Regulated	-1.13461
Samhd1	Regulated	-0.911414
Slc35c2	Regulated	-0.774915
Tubb4b	Regulated	-0.860232
Set	Regulated	-0.684366
Mapkap1	Regulated	-0.859104	Mapkap1
Metap1	Regulated	-1.4037
Eif4e	Regulated	-1.29388
Rap1gds1	Regulated	-0.960196
Anxa5	Regulated	-0.662346
Ccna2	Regulated	-0.89753
Eif2a	Regulated	-0.816168
Cct3	Regulated	-0.959055
Lmna	Regulated	-1.80338
Ints3	Regulated	-0.789239
Eps15	Regulated	-1.15223
Txlna	Regulated	-0.743855
Khdrbs1	Regulated	-0.924736
Rsrp1	Regulated	-0.691013
Cdc42	Regulated	-0.835788
Eno1	Regulated	-1.07439
Wwp1	Regulated	-0.822193
Dcaf12	Regulated	-0.885682
Rad23b	Regulated	-0.881886
Sdcbp	Regulated	-0.663213
Pebp1	Regulated	-0.816792
Erp29	Regulated	-0.691418
Ubc	Regulated	-0.864272
Ran	Regulated	-0.731867
Tecpr1	Regulated	0.687558
Tomm7	Regulated	-0.895171
Slc5a6	Regulated	-1.34247
Ywhah	Regulated	-1.04746
Uvssa	Regulated	0.83457
Rbpj	Regulated	-0.909218
Arl8b	Regulated	-0.657237
Capza2	Regulated	-0.631623
Dctn1	Regulated	-0.723916
Fam136a	Regulated	-1.02782
Mxd1	Regulated	-1.03467
Pik3c2a	Regulated	-0.818233
Rps5	Regulated	-1.08709
Bnip3	Regulated	-1.51495
Ap2a2	Regulated	-1.09331
Sae1	Regulated	-0.741279
Calm3	Regulated	-0.874153
Xrcc1	Regulated	-0.82155
Rps16	Regulated	-1.00247
Pold1	Regulated	-1.00044
Akt1s1	Regulated	-0.924389
Pih1d1	Regulated	-0.938075
Ldha	Regulated	-1.24461
Cib1	Regulated	-0.95621
Rps17	Regulated	-1.08852
Chtf8	Regulated	-1.06453
Cfdp1	Regulated	-0.850333
Zdhhc7	Regulated	-0.959023
Banp	Regulated	-1.37762
Cdt1	Regulated	-0.869206
Pgpep1	Regulated	-0.976019
Mvb12a	Regulated	-0.92688
Usp38	Regulated	-0.802778
Rhoa	Regulated	-0.727051
Acaa1a	Regulated	-0.827752
Rpsa	Regulated	-1.23188
Hspa8	Regulated	-0.698395
Cbl	Regulated	-1.22838
Pts	Regulated	-0.88209
Csk	Regulated	-1.27706
Pias1	Regulated	-0.864941
Sh3bgrl2	Regulated	-1.51676
Snx14	Regulated	-0.790832
1810030O07Rik	Regulated	-0.81891
Hprt	Regulated	-0.963093
Mcm6	Regulated	-0.798394
Rnasel	Regulated	-0.840296
Tspan31	Regulated	-0.775581
Atp5d	Regulated	-0.830577
Ncln	Regulated	-0.684648
Nbr1	Regulated	-0.746025
BC017643	Regulated	-0.944001
Mdh1	Regulated	-0.85424
Gabarap	Regulated	-0.79504
Prkch	Regulated	-0.943893
Ahsa1	Regulated	-1.01997
Smagp	Regulated	-1.72237
Txn2	Regulated	-0.898226
St6gal1	Regulated	-1.02986
Rpl17	Regulated	-1.1488
Cndp2	Regulated	-1.05759
Ppp2r5b	Regulated	-1.07784
Cat	Regulated	-1.05456
Lamtor2	Regulated	-0.918586
Selenbp1	Regulated	-0.902105
1110037F02Rik	Regulated	-1.08317
C1qa	Regulated	-0.614981	C1qa
Pgm2	Regulated	-1.23562
Ddx51	Regulated	-1.03712
Ube3b	Regulated	-0.834785
Plod3	Regulated	-1.29654
Arhgdib	Regulated	-0.883302
Fam160a2	Regulated	-0.980357
Rps3	Regulated	-0.837146
Babam1	Regulated	-0.901805
Polr2m	Regulated	-0.988249
G530011O06Rik	Regulated	-2.52195
Fundc1	Regulated	-0.884436
Rbm3	Regulated	0.650415
Vamp4	Regulated	-0.88854
Mpzl1	Regulated	-0.995058
Sdhc	Regulated	-1.03963
Ndufs2	Regulated	-0.747268
H3f3a	Regulated	-0.822431
Capn2	Regulated	-1.03149
Tlr5	Regulated	-1.46784	Tlr5
Rpl31	Regulated	-0.871176
Tbc1d8	Regulated	-1.03824
Slc40a1	Regulated	-1.21877
Eef1b2	Regulated	-0.943295
Arl4c	Regulated	1.13848
Pa2g4	Regulated	-0.800305
Ptprk	Regulated	-1.98107
Cd164	Regulated	-0.715935
Eif4ebp2	Regulated	-1.26246
Arid3a	Regulated	-0.853578	Arid3a
Dram1	Regulated	-1.90553
Btg1	Regulated	-0.809728
Nkiras2	Regulated	-0.858781
Vat1	Regulated	-0.933676
Helz	Regulated	-0.73845
Abca9	Regulated	-0.954575
Gprc5c	Regulated	-0.805317
Trim47	Regulated	-1.16268
Exoc7	Regulated	-0.797294
Faap100	Regulated	-1.21902
Grap	Regulated	-1.32577
Pld2	Regulated	-0.782032
Txndc17	Regulated	-0.771067
Mtmr4	Regulated	-0.781365
Rpl23	Regulated	-0.905087
Igfbp4	Regulated	-1.46529
Ywhaq	Regulated	-0.827023
Pygl	Regulated	-1.68877
Vti1b	Regulated	-0.853281
Aldh6a1	Regulated	-0.935842
Gpr137b-ps	Regulated	-3.90275
Aoah	Regulated	-2.59735	Aoah
Hist1h4d	Regulated	-1.27606
Serpinb6a	Regulated	-1.1232
Ssr1	Regulated	-0.820793
Rab24	Regulated	-0.9569
Prelid1	Regulated	-1.21495
Lman2	Regulated	-0.659815
Serinc5	Regulated	-0.984458
Iqgap2	Regulated	-1.35255
Ednrb	Regulated	-0.978216
Ghitm	Regulated	-0.6445
Supt16	Regulated	-0.888476
Ipo4	Regulated	-0.858117
Tpt1	Regulated	-1.11085
Acvrl1	Regulated	-1.68469
Pcbp2	Regulated	-1.06892
Oxr1	Regulated	-0.834878
Dab2	Regulated	-0.953004	Dab2
Puf60	Regulated	-0.834119
Eif3d	Regulated	-0.810099
Ddx17	Regulated	-0.996501
Rpl3	Regulated	-0.777468
Adsl	Regulated	-0.837685
St13	Regulated	-0.867077
Litaf	Regulated	-0.777163
Spidr	Regulated	-1.11366
Lztr1	Regulated	-0.864009
Rubcn	Regulated	-1.2703
Trap1	Regulated	-0.848416
Cd200r1	Regulated	-0.92225
Dzip3	Regulated	-1.21049
Pcnp	Regulated	-0.944686
St3gal6	Regulated	-0.939447
Ccnf	Regulated	-0.788287
Traf7	Regulated	-1.14776
Rps10	Regulated	-1.13562
Dpp9	Regulated	-1.17059
Man2a1	Regulated	-0.817788
Smchd1	Regulated	-0.771162
Bin1	Regulated	-1.00251
Ctnna1	Regulated	-0.909505
Arap3	Regulated	-1.17114
Aldh7a1	Regulated	-1.0875
Lmnb1	Regulated	-0.968885
Colec12	Regulated	-1.46746
Ms4a4a	Regulated	-0.697862
Cstf2t	Regulated	-0.830501
Gstp1	Regulated	-1.04606
Ppp1ca	Regulated	-0.772142
Add3	Regulated	-0.962233
Efemp2	Regulated	-0.910848
Stip1	Regulated	-0.870344
Taf6l	Regulated	-0.741902
Vps18	Regulated	-0.702364
Ehd4	Regulated	-0.654243
Serf2	Regulated	-1.08169
Blvra	Regulated	-0.71673
Stard7	Regulated	-0.803496
Idh3b	Regulated	-0.853033
Vim	Regulated	-1.10914
Raly	Regulated	-0.867817
Tpd52l2	Regulated	-0.877288
Rpl12	Regulated	-0.980947
Stom	Regulated	-1.2552
Dennd1a	Regulated	-0.90696
Itgav	Regulated	-0.703441
Ank2	Regulated	0.857431
Prkacb	Regulated	-0.921046
Nhlrc3	Regulated	-0.733585
Rnf13	Regulated	-0.747731
Npr1	Regulated	-0.858182
Osbpl9	Regulated	-1.61223
Rpa2	Regulated	-0.916604
Cd52	Regulated	-0.901628	Cd52
Capzb	Regulated	-0.708071
Akr7a5	Regulated	-0.994017
Mthfr	Regulated	-0.903985
Vamp3	Regulated	-0.933146
Kcnab2	Regulated	-1.25094
Rps20	Regulated	-0.937521
Dnaja1	Regulated	-0.731086
Fkbp15	Regulated	-0.720194
Mlec	Regulated	-0.797535
Trafd1	Regulated	-0.676745
Gpr146	Regulated	-0.761405
Ost4	Regulated	-0.966339
Eif2b4	Regulated	-0.896268
Ppm1g	Regulated	-0.813243
Lrpap1	Regulated	-0.721616
Mrfap1	Regulated	-1.09605
Rest	Regulated	-0.744659
Utp3	Regulated	-1.02665
Antxr2	Regulated	-1.28424
Zfp422	Regulated	-0.776428
Rassf4	Regulated	-0.872297
Hnrnpf	Regulated	-0.723569
Ptpn6	Regulated	-0.681511
Gapdh	Regulated	-1.14407
Foxm1	Regulated	-1.12877
Fam13a	Regulated	-1.63881
Hk2	Regulated	-0.886908
Mcm2	Regulated	-0.885894
Fam168a	Regulated	-0.744129
Fchsd2	Regulated	-0.716975
Rhog	Regulated	-0.78846
Rpl27a	Regulated	-0.759501
Knop1	Regulated	-1.26345
Aldoa	Regulated	-1.35303
Dhx32	Regulated	-0.778621
Chid1	Regulated	-0.89158
Meis3	Regulated	1.17299
Hif3a	Regulated	-3.62264	Hif3a
Rps19	Regulated	-0.672932
Pafah1b3	Regulated	-1.00188
Blvrb	Regulated	-1.23803
Myadm	Regulated	-1.08775
Gpi1	Regulated	-1.09817
Tsen34	Regulated	-1.01132
Rps11	Regulated	-0.960306
Rpl13a	Regulated	-0.858808
Mfge8	Regulated	1.23056
Stard5	Regulated	-1.0764
Prcp	Regulated	-0.89095
Arrb1	Regulated	-0.776098
Hsbp1	Regulated	-0.900662
2810013P06Rik	Regulated	-1.50806
Rpl13	Regulated	-0.795032
Kat6a	Regulated	-1.01518
Eif4ebp1	Regulated	-1.27846
Fkbp8	Regulated	-0.683046
Rpl18a	Regulated	-0.684299
Mcm5	Regulated	-0.776423
Fto	Regulated	-0.745883
Rpl29	Regulated	-0.842039
Apeh	Regulated	-0.740602
Cdc37	Regulated	-0.774388
Nlrx1	Regulated	-0.968202
Pkm	Regulated	-0.993513
Kif23	Regulated	-1.30521
Atp1b3	Regulated	-0.765589
Nono	Regulated	-0.906508
Pgk1	Regulated	-1.76077
Trmt2b	Regulated	-1.14557
Ap1s2	Regulated	-1.05536
Dock11	Regulated	-0.81673
Rpl39	Regulated	-0.992092
Fam50a	Regulated	-1.06517
Ptprc	Regulated	-0.644336	Ptprc
Atf1	Regulator	-0.947061	Atf1
Fcgr4	Regulated	-1.59199	Fcgr4
Tagln2	Regulated	-0.940426
Atf3	Regulated	1.32018	Atf3
Nabp1	Regulated	-1.41738
Ugt1a7c	Regulated	-0.99841
Rab5b	Regulated	-0.834409
Mif	Regulated	-1.08959
Trpm2	Regulated	-1.62805
Oaz1	Regulated	-0.739203
Plekhm1	Regulated	-0.882236
Wbp2	Regulated	-0.700107
Tcn2	Regulated	-0.938279
Osm	Regulated	1.05347
Tbc1d9b	Regulated	-0.939138
Fam114a2	Regulated	-0.759943
Tmem256	Regulated	-0.747465
Ccl3	Regulated	1.07396	Ccl3
Cltc	Regulated	-0.851494
Gpbp1	Regulated	-0.909508
Tubb2b	Regulated	-1.04259
Sptlc1	Regulated	-0.808799
Slc12a7	Regulated	-0.837369
Dok2	Regulated	-1.34779
Oxct1	Regulated	-1.05874
Trib1	Regulated	-0.815585
Josd1	Regulated	-0.967652
Tcf20	Regulated	-0.963258
Filip1l	Regulated	-1.11145
Calm2	Regulated	-0.655511
Rps14	Regulated	-0.813278
Ms4a6b	Regulated	-0.745171
Ak3	Regulated	-0.821012
Malat1	Regulated	-0.647899
Fau	Regulated	-0.674766
Fermt3	Regulated	-0.96328
1700037H04Rik	Regulated	-0.898103
Mafb	Regulated	-0.773403	Mafb
Srsf6	Regulated	-0.756178
Sdc4	Regulated	-0.921553
Zmynd8	Regulated	-0.889809
Psd4	Regulated	-0.710606
Hspa5	Regulated	-0.621789
Pde7a	Regulated	-2.01226
Mfn2	Regulated	-0.839912
Anp32b	Regulated	-0.900023
Arpc3	Regulated	-0.744447
Fscn1	Regulated	-0.958688
Galnt11	Regulated	-0.819306
Rpl9	Regulated	-0.796235
Mlf2	Regulated	-0.696064
Eogt	Regulated	-0.859375
Rnf141	Regulated	-0.701302
Far1	Regulated	-0.834647
Rps13	Regulated	-0.789863
Il21r	Regulated	-0.961918	Il21r
Nfkbid	Regulated	1.1526	Nfkbid
Josd2	Regulated	-1.34139
Rpl18	Regulated	-0.867447
Pskh1	Regulated	-0.839741
Ctu2	Regulated	-1.05696
Lrrc25	Regulated	-1.178
Wdr82	Regulated	-0.933616
Ccrl2	Regulated	2.07933	Ccrl2
AB124611	Regulated	-1.47058
Magt1	Regulated	-0.723093
Dynlt3	Regulated	-0.741958
Stard8	Regulated	-0.79589
Trf	Regulated	-0.809902
Tlr9	Regulated	-1.10183	Tlr9

## Sheet: TF_Network_E18_M_GFvsSPF_edge
E18.5 TFs network from ATAC-seq data
Transcription Factor - Target interaction
Interaction: 1 = TF-Target, 2= TF-TF
Target	Transcription Factor	Interaction
Actr3	Irf8	1
Mdm4	Irf8	1
Tor1aip2	Irf8	1
Fcgr2b	Irf8	1
Ifi204	Irf8	1
Rab3gap2	Irf8	1
Stat1	Irf8	2
Cnot2	Irf8	1
Tbk1	Irf8	1
Tnfaip3	Irf8	1
Ascc3	Irf8	1
Nedd1	Irf8	1
Dhx58	Irf8	1
Dhx8	Irf8	1
9930111J21Rik2	Irf8	1
Pmp22	Irf8	1
Xaf1	Irf8	1
Sdf2	Irf8	1
Lgals9	Irf8	1
Ccl2	Irf8	1
Ccl2	Irf8	1
Slfn8	Irf8	1
Slfn2	Irf8	1
Ccl4	Irf8	1
Trim25	Irf8	1
Ifi27	Irf8	1
Pik3cg	Irf8	1
Dnmt3a	Irf8	1
Ppp2r5e	Irf8	1
Smim15	Irf8	1
Plk2	Irf8	1
Ly86	Irf8	1
Cast	Irf8	1
Cast	Irf8	1
Cast	Irf8	1
Irf9	Irf8	1
Nckap1l	Irf8	1
Rpl30	Irf8	1
Rpl37	Irf8	1
Eif3h	Irf8	1
Tspo	Irf8	1
Racgap1	Irf8	1
Marf1	Irf8	1
Rtp4	Irf8	1
Atp6v1a	Irf8	1
Bbx	Irf8	1
Dscr3	Irf8	1
Tcp1	Irf8	1
Mut	Irf8	1
Ebi3	Irf8	1
Adgre1	Irf8	1
Lrpprc	Irf8	1
Slc14a1	Irf8	1
Cyb5a	Irf8	1
Ccdc86	Irf8	1
Coro1b	Irf8	1
Ehd1	Irf8	1
Ubxn1	Irf8	1
Lmo2	Irf8	1
Pcna	Irf8	1
Stk4	Irf8	1
Nfatc2	Irf8	1
Rps21	Irf8	1
Ogfr	Irf8	1
Dclre1c	Irf8	1
Gapvd1	Irf8	1
Cenpe	Irf8	1
Cenpe	Irf8	1
Ube2d3	Irf8	1
Bank1	Irf8	1
Dapp1	Irf8	1
Gbp7	Irf8	1
Cyr61	Irf8	1
Tars2	Irf8	1
Snip1	Irf8	1
Nadk	Irf8	1
Trim14	Irf8	1
Akna	Irf8	1
Cox6a1	Irf8	1
Oas2	Irf8	1
Oas1a	Irf8	1
Ncf1	Irf8	1
Hsph1	Irf8	1
Pf4	Irf8	1
Mtmr14	Irf8	1
Csgalnact2	Irf8	1
Ltbr	Irf8	1
Exoc4	Irf8	1
Folr2	Irf8	1
Trim30a	Irf8	1
Trim30d	Irf8	1
Rps15a	Irf8	1
Mvp	Irf8	1
Dock1	Irf8	1
Ifitm3	Irf8	1
Ccnd1	Irf8	1
Rpl28	Irf8	1
Zfand6	Irf8	1
E2f4	Irf8	2
Thap11	Irf8	1
Plekha2	Irf8	1
Bst2	Irf8	1
Ap1m1	Irf8	1
Il15	Irf8	1
Uba7	Irf8	1
Dalrd3	Irf8	1
Vwa5a	Irf8	1
Clpx	Irf8	1
Gm6377	Irf8	1
Tsc22d3	Irf8	1
Dbi	Nrf1	1
Ipo9	Nrf1	1
Tor1aip2	Nrf1	1
Rpl7	Nrf1	1
Rab3gap2	Nrf1	1
Plekhb2	Nrf1	1
Slc39a10	Nrf1	1
Hspd1	Nrf1	1
Fam134a	Nrf1	1
Stk25	Nrf1	1
Tbk1	Nrf1	1
Rps12	Nrf1	1
Stx7	Nrf1	1
Foxo3	Nrf1	1
Atg5	Nrf1	1
Armt1	Nrf1	1
Ado	Nrf1	1
Ccdc6	Nrf1	1
D10Jhu81e	Nrf1	1
Rps15	Nrf1	1
Plekhj1	Nrf1	1
Map2k2	Nrf1	1
Apaf1	Nrf1	1
Eif1	Nrf1	1
Sec14l1	Nrf1	1
Anapc11	Nrf1	1
Mafg	Nrf1	1
Npm1	Nrf1	1
Mgat1	Nrf1	1
Ubb	Nrf1	1
Per1	Nrf1	1
Slc25a11	Nrf1	1
Pfn1	Nrf1	1
2610507B11Rik	Nrf1	1
Gdpd1	Nrf1	1
Mrpl45	Nrf1	1
Rpl19	Nrf1	1
Itpk1	Nrf1	1
Hsp90aa1	Nrf1	1
Siva1	Nrf1	1
Pdia6	Nrf1	1
Nampt	Nrf1	1
Mthfd1	Nrf1	1
Hist1h1c	Nrf1	1
BC005537	Nrf1	1
Ly86	Nrf1	1
Tmem170b	Nrf1	1
Sdha	Nrf1	1
Arf4	Nrf1	1
Nupl1	Nrf1	1
Chmp7	Nrf1	1
Itm2b	Nrf1	1
Lcp1	Nrf1	1
Golph3	Nrf1	1
Cct5	Nrf1	1
Eif3e	Nrf1	1
Mtss1	Nrf1	1
Syngr1	Nrf1	1
Ndufa6	Nrf1	1
Nup50	Nrf1	1
Fam118a	Nrf1	1
Pim3	Nrf1	1
Racgap1	Nrf1	1
Ap2m1	Nrf1	1
Nudt16l1	Nrf1	1
Cd47	Nrf1	1
Abca3	Nrf1	1
Phf1	Nrf1	1
Rnf5	Nrf1	1
Cdc5l	Nrf1	1
Sh3gl1	Nrf1	1
Ranbp3	Nrf1	1
Vapa	Nrf1	1
Mcfd2	Nrf1	1
Cep120	Nrf1	1
Hdhd2	Nrf1	1
Pgam1	Nrf1	1
Eif3a	Nrf1	1
Ehd1	Nrf1	1
Sqrdl	Nrf1	1
Pygb	Nrf1	1
Fkbp1a	Nrf1	1
Pdrg1	Nrf1	1
1110008F13Rik	Nrf1	1
Samhd1	Nrf1	1
Slc35c2	Nrf1	1
Tubb4b	Nrf1	1
Set	Nrf1	1
Mapkap1	Nrf1	1
Metap1	Nrf1	1
Eif4e	Nrf1	1
Rap1gds1	Nrf1	1
Anxa5	Nrf1	1
Ccna2	Nrf1	1
Eif2a	Nrf1	1
Cct3	Nrf1	1
Lmna	Nrf1	1
Ints3	Nrf1	1
Eps15	Nrf1	1
Txlna	Nrf1	1
Khdrbs1	Nrf1	1
Rsrp1	Nrf1	1
Cdc42	Nrf1	1
Eno1	Nrf1	1
Nadk	Nrf1	1
Wwp1	Nrf1	1
Dcaf12	Nrf1	1
Rad23b	Nrf1	1
Sdcbp	Nrf1	1
Cox6a1	Nrf1	1
Pebp1	Nrf1	1
Erp29	Nrf1	1
Ubc	Nrf1	1
Ran	Nrf1	1
Tecpr1	Nrf1	1
Tomm7	Nrf1	1
Slc5a6	Nrf1	1
Ywhah	Nrf1	1
Uvssa	Nrf1	1
Rbpj	Nrf1	1
Arl8b	Nrf1	1
Capza2	Nrf1	1
Dctn1	Nrf1	1
Fam136a	Nrf1	1
Mxd1	Nrf1	1
Pik3c2a	Nrf1	1
Rps5	Nrf1	1
Bnip3	Nrf1	1
Ap2a2	Nrf1	1
Sae1	Nrf1	1
Calm3	Nrf1	1
Xrcc1	Nrf1	1
Rps16	Nrf1	1
Pold1	Nrf1	1
Akt1s1	Nrf1	1
Pih1d1	Nrf1	1
Ldha	Nrf1	1
Cib1	Nrf1	1
Rps17	Nrf1	1
Chtf8	Nrf1	1
Cfdp1	Nrf1	1
Zdhhc7	Nrf1	1
Irf8	Nrf1	2
Banp	Nrf1	1
Cdt1	Nrf1	1
Pgpep1	Nrf1	1
Mvb12a	Nrf1	1
Ap1m1	Nrf1	1
Usp38	Nrf1	1
Rhoa	Nrf1	1
Acaa1a	Nrf1	1
Rpsa	Nrf1	1
Hspa8	Nrf1	1
Cbl	Nrf1	1
Pts	Nrf1	1
Csk	Nrf1	1
Pias1	Nrf1	1
Sh3bgrl2	Nrf1	1
Snx14	Nrf1	1
1810030O07Rik	Nrf1	1
Hprt	Nrf1	1
Mcm6	Stat1	1
Rnasel	Stat1	1
Rnasel	Stat1	1
Tor1aip2	Stat1	1
Ifi204	Stat1	1
Tspan31	Stat1	1
Atp5d	Stat1	1
Ncln	Stat1	1
Nbr1	Stat1	1
BC017643	Stat1	1
Mdh1	Stat1	1
Gabarap	Stat1	1
Ccl2	Stat1	1
Ccl2	Stat1	1
Prkch	Stat1	1
Ahsa1	Stat1	1
Irf9	Stat1	1
Smagp	Stat1	1
Txn2	Stat1	1
Racgap1	Stat1	1
St6gal1	Stat1	1
Rnf5	Stat1	1
Rpl17	Stat1	1
Slc14a1	Stat1	1
Cndp2	Stat1	1
Ppp2r5b	Stat1	1
Cat	Stat1	1
Dclre1c	Stat1	1
Eif4e	Stat1	1
Gbp7	Stat1	1
Lamtor2	Stat1	1
Selenbp1	Stat1	1
1110037F02Rik	Stat1	1
C1qa	Stat1	1
Pgm2	Stat1	1
Ddx51	Stat1	1
Ube3b	Stat1	1
Plod3	Stat1	1
Arhgdib	Stat1	1
Fam160a2	Stat1	1
Ifitm3	Stat1	1
Pih1d1	Stat1	1
Rps3	Stat1	1
Zdhhc7	Stat1	1
Irf8	Stat1	2
Babam1	Stat1	1
Bst2	Stat1	1
Vwa5a	Stat1	1
Cbl	Stat1	1
Polr2m	Stat1	1
G530011O06Rik	Stat1	1
Fundc1	Stat1	1
Rbm3	Stat1	1
Mcm6	E2f4	1
Mdm4	E2f4	1
Tor1aip2	E2f4	1
Rpl7	E2f4	1
Rpl7	E2f4	1
Vamp4	E2f4	1
Mpzl1	E2f4	1
Sdhc	E2f4	1
Ndufs2	E2f4	1
H3f3a	E2f4	1
Capn2	E2f4	1
Tlr5	E2f4	1
Rab3gap2	E2f4	1
Rpl31	E2f4	1
Tbc1d8	E2f4	1
Slc40a1	E2f4	1
Slc39a10	E2f4	1
Hspd1	E2f4	1
Eef1b2	E2f4	1
Arl4c	E2f4	1
Stk25	E2f4	1
Cnot2	E2f4	1
Cnot2	E2f4	1
Tbk1	E2f4	1
Pa2g4	E2f4	1
Ptprk	E2f4	1
Cd164	E2f4	1
Atg5	E2f4	1
Eif4ebp2	E2f4	1
Ado	E2f4	1
Arid3a	E2f4	1
Atp5d	E2f4	1
Plekhj1	E2f4	1
Dram1	E2f4	1
Btg1	E2f4	1
Nkiras2	E2f4	1
Vat1	E2f4	1
Helz	E2f4	1
Abca9	E2f4	1
Gprc5c	E2f4	1
Trim47	E2f4	1
Exoc7	E2f4	1
Faap100	E2f4	1
Anapc11	E2f4	1
Mafg	E2f4	1
Mdh1	E2f4	1
Mgat1	E2f4	1
Grap	E2f4	1
Ubb	E2f4	1
Pld2	E2f4	1
Slc25a11	E2f4	1
Txndc17	E2f4	1
Mtmr4	E2f4	1
Trim25	E2f4	1
Mrpl45	E2f4	1
Rpl23	E2f4	1
Igfbp4	E2f4	1
Igfbp4	E2f4	1
Siva1	E2f4	1
Pdia6	E2f4	1
Ywhaq	E2f4	1
Nampt	E2f4	1
Dnmt3a	E2f4	1
Pygl	E2f4	1
Mthfd1	E2f4	1
Vti1b	E2f4	1
Aldh6a1	E2f4	1
Smim15	E2f4	1
Plk2	E2f4	1
Gpr137b-ps	E2f4	1
Aoah	E2f4	1
Hist1h4d	E2f4	1
BC005537	E2f4	1
Serpinb6a	E2f4	1
Ssr1	E2f4	1
Rab24	E2f4	1
Prelid1	E2f4	1
Lman2	E2f4	1
Cast	E2f4	1
Cast	E2f4	1
Serinc5	E2f4	1
Iqgap2	E2f4	1
Ednrb	E2f4	1
Ghitm	E2f4	1
Supt16	E2f4	1
Ipo4	E2f4	1
Itm2b	E2f4	1
Tpt1	E2f4	1
Acvrl1	E2f4	1
Pcbp2	E2f4	1
Oxr1	E2f4	1
Oxr1	E2f4	1
Rpl37	E2f4	1
Dab2	E2f4	1
Puf60	E2f4	1
Eif3d	E2f4	1
Ddx17	E2f4	1
Rpl3	E2f4	1
Adsl	E2f4	1
St13	E2f4	1
Nup50	E2f4	1
Racgap1	E2f4	1
Litaf	E2f4	1
Marf1	E2f4	1
Spidr	E2f4	1
Lztr1	E2f4	1
Rubcn	E2f4	1
Trap1	E2f4	1
Cd200r1	E2f4	1
Dzip3	E2f4	1
Pcnp	E2f4	1
St3gal6	E2f4	1
St3gal6	E2f4	1
Dscr3	E2f4	1
Tcp1	E2f4	1
Ccnf	E2f4	1
Traf7	E2f4	1
Rps10	E2f4	1
Cdc5l	E2f4	1
Dpp9	E2f4	1
Ranbp3	E2f4	1
Man2a1	E2f4	1
Smchd1	E2f4	1
Lrpprc	E2f4	1
Mcfd2	E2f4	1
Bin1	E2f4	1
Ctnna1	E2f4	1
Arap3	E2f4	1
Cep120	E2f4	1
Aldh7a1	E2f4	1
Lmnb1	E2f4	1
Hdhd2	E2f4	1
Colec12	E2f4	1
Ms4a4a	E2f4	1
Cstf2t	E2f4	1
Gstp1	E2f4	1
Coro1b	E2f4	1
Pgam1	E2f4	1
Ppp1ca	E2f4	1
Add3	E2f4	1
Efemp2	E2f4	1
Eif3a	E2f4	1
Ehd1	E2f4	1
Stip1	E2f4	1
Taf6l	E2f4	1
Ubxn1	E2f4	1
Vps18	E2f4	1
Ehd4	E2f4	1
Serf2	E2f4	1
Blvra	E2f4	1
Stard7	E2f4	1
Idh3b	E2f4	1
Vim	E2f4	1
Raly	E2f4	1
Stk4	E2f4	1
Slc35c2	E2f4	1
Rps21	E2f4	1
Ogfr	E2f4	1
Tpd52l2	E2f4	1
Set	E2f4	1
Rpl12	E2f4	1
Mapkap1	E2f4	1
Stom	E2f4	1
Dennd1a	E2f4	1
Itgav	E2f4	1
Ank2	E2f4	1
Prkacb	E2f4	1
Nhlrc3	E2f4	1
Rnf13	E2f4	1
Eif2a	E2f4	1
Lmna	E2f4	1
Lamtor2	E2f4	1
Ints3	E2f4	1
Npr1	E2f4	1
Osbpl9	E2f4	1
Eps15	E2f4	1
Rpa2	E2f4	1
Cd52	E2f4	1
Capzb	E2f4	1
Akr7a5	E2f4	1
Mthfr	E2f4	1
Vamp3	E2f4	1
Kcnab2	E2f4	1
Nadk	E2f4	1
Rps20	E2f4	1
Dnaja1	E2f4	1
Dcaf12	E2f4	1
Fkbp15	E2f4	1
Ube3b	E2f4	1
Mlec	E2f4	1
Cox6a1	E2f4	1
Trafd1	E2f4	1
Ran	E2f4	1
Plod3	E2f4	1
Gpr146	E2f4	1
Tecpr1	E2f4	1
Tomm7	E2f4	1
Ost4	E2f4	1
Eif2b4	E2f4	1
Ppm1g	E2f4	1
Ywhah	E2f4	1
Lrpap1	E2f4	1
Mrfap1	E2f4	1
Rbpj	E2f4	1
Rest	E2f4	1
Utp3	E2f4	1
Antxr2	E2f4	1
Arl8b	E2f4	1
Mtmr14	E2f4	1
Zfp422	E2f4	1
Rassf4	E2f4	1
Hnrnpf	E2f4	1
Hnrnpf	E2f4	1
Hnrnpf	E2f4	1
Csgalnact2	E2f4	1
Ptpn6	E2f4	1
Gapdh	E2f4	1
Foxm1	E2f4	1
Capza2	E2f4	1
Exoc4	E2f4	1
Fam13a	E2f4	1
Hk2	E2f4	1
Mcm2	E2f4	1
Fam168a	E2f4	1
Fchsd2	E2f4	1
Rhog	E2f4	1
Rpl27a	E2f4	1
Pik3c2a	E2f4	1
Pik3c2a	E2f4	1
Knop1	E2f4	1
Aldoa	E2f4	1
Dhx32	E2f4	1
Chid1	E2f4	1
Meis3	E2f4	1
Hif3a	E2f4	1
Rps19	E2f4	1
Pafah1b3	E2f4	1
Blvrb	E2f4	1
Rps16	E2f4	1
Myadm	E2f4	1
Myadm	E2f4	1
Gpi1	E2f4	1
Tsen34	E2f4	1
Pold1	E2f4	1
Rps11	E2f4	1
Rpl13a	E2f4	1
Mfge8	E2f4	1
Cib1	E2f4	1
Stard5	E2f4	1
Prcp	E2f4	1
Arrb1	E2f4	1
E2f4	E2f4	2
Thap11	E2f4	1
Chtf8	E2f4	1
Hsbp1	E2f4	1
Zdhhc7	E2f4	1
2810013P06Rik	E2f4	1
Rpl13	E2f4	1
Kat6a	E2f4	1
Eif4ebp1	E2f4	1
Fkbp8	E2f4	1
Rpl18a	E2f4	1
Babam1	E2f4	1
Mvb12a	E2f4	1
Ap1m1	E2f4	1
Mcm5	E2f4	1
Fto	E2f4	1
Rpl29	E2f4	1
Apeh	E2f4	1
Rhoa	E2f4	1
Rpsa	E2f4	1
Cdc37	E2f4	1
Nlrx1	E2f4	1
Pkm	E2f4	1
Kif23	E2f4	1
Pias1	E2f4	1
Polr2m	E2f4	1
Sh3bgrl2	E2f4	1
Atp1b3	E2f4	1
Nono	E2f4	1
Pgk1	E2f4	1
Trmt2b	E2f4	1
Ap1s2	E2f4	1
G530011O06Rik	E2f4	1
Dock11	E2f4	1
Rpl39	E2f4	1
Hprt	E2f4	1
Fam50a	E2f4	1
Rbm3	E2f4	1
Ptprc	Atf1	1
Fcgr4	Atf1	1
Tagln2	Atf1	1
Tlr5	Atf1	1
Atf3	Atf1	1
Nabp1	Atf1	1
Hspd1	Atf1	1
Ugt1a7c	Atf1	1
Tspan31	Atf1	1
Rab5b	Atf1	1
Ptprk	Atf1	1
Atg5	Atf1	1
Ascc3	Atf1	1
Mif	Atf1	1
Trpm2	Atf1	1
Atp5d	Atf1	1
Oaz1	Atf1	1
Dram1	Atf1	1
Btg1	Atf1	1
Eif1	Atf1	1
Plekhm1	Atf1	1
Wbp2	Atf1	1
Sec14l1	Atf1	1
Tcn2	Atf1	1
Osm	Atf1	1
9930111J21Rik2	Atf1	1
Tbc1d9b	Atf1	1
Fam114a2	Atf1	1
Per1	Atf1	1
Per1	Atf1	1
Tmem256	Atf1	1
Slc25a11	Atf1	1
Lgals9	Atf1	1
Ccl3	Atf1	1
Ccl4	Atf1	1
Cltc	Atf1	1
Rpl23	Atf1	1
Igfbp4	Atf1	1
Ifi27	Atf1	1
Siva1	Atf1	1
Gpbp1	Atf1	1
Tubb2b	Atf1	1
Sptlc1	Atf1	1
Slc12a7	Atf1	1
Ipo4	Atf1	1
Nupl1	Atf1	1
Chmp7	Atf1	1
Dok2	Atf1	1
Tpt1	Atf1	1
Golph3	Atf1	1
Oxct1	Atf1	1
Trib1	Atf1	1
Eif3d	Atf1	1
Ddx17	Atf1	1
Josd1	Atf1	1
Syngr1	Atf1	1
St13	Atf1	1
Tcf20	Atf1	1
Ap2m1	Atf1	1
Rtp4	Atf1	1
Trap1	Atf1	1
Cd47	Atf1	1
Pcnp	Atf1	1
Filip1l	Atf1	1
St3gal6	Atf1	1
St3gal6	Atf1	1
Mut	Atf1	1
Cdc5l	Atf1	1
Calm2	Atf1	1
Cep120	Atf1	1
Rps14	Atf1	1
Ccdc86	Atf1	1
Ms4a6b	Atf1	1
Ak3	Atf1	1
Cstf2t	Atf1	1
Malat1	Atf1	1
Fau	Atf1	1
Ehd1	Atf1	1
Fermt3	Atf1	1
Stip1	Atf1	1
Serf2	Atf1	1
1700037H04Rik	Atf1	1
Pcna	Atf1	1
Mafb	Atf1	1
Srsf6	Atf1	1
Sdc4	Atf1	1
Zmynd8	Atf1	1
Tpd52l2	Atf1	1
Psd4	Atf1	1
Hspa5	Atf1	1
Ank2	Atf1	1
Cenpe	Atf1	1
Cenpe	Atf1	1
Pde7a	Atf1	1
Ccna2	Atf1	1
Rsrp1	Atf1	1
Cdc42	Atf1	1
Mfn2	Atf1	1
Vamp3	Atf1	1
Anp32b	Atf1	1
Fkbp15	Atf1	1
Akna	Atf1	1
Ddx51	Atf1	1
Erp29	Atf1	1
Arpc3	Atf1	1
Fscn1	Atf1	1
Tecpr1	Atf1	1
Galnt11	Atf1	1
Ywhah	Atf1	1
Uvssa	Atf1	1
Rpl9	Atf1	1
Pf4	Atf1	1
Mlf2	Atf1	1
Exoc4	Atf1	1
Mxd1	Atf1	1
Mcm2	Atf1	1
Eogt	Atf1	1
Trim30d	Atf1	1
Rpl27a	Atf1	1
Rnf141	Atf1	1
Far1	Atf1	1
Rps13	Atf1	1
Il21r	Atf1	1
Aldoa	Atf1	1
Mvp	Atf1	1
Sae1	Atf1	1
Xrcc1	Atf1	1
Rps16	Atf1	1
Nfkbid	Atf1	1
Myadm	Atf1	1
Josd2	Atf1	1
Rpl18	Atf1	1
Pskh1	Atf1	1
Ctu2	Atf1	1
2810013P06Rik	Atf1	1
Rpl13	Atf1	1
Lrrc25	Atf1	1
Mcm5	Atf1	1
Wdr82	Atf1	1
Ccrl2	Atf1	1
AB124611	Atf1	1
Nlrx1	Atf1	1
Kif23	Atf1	1
Magt1	Atf1	1
Tsc22d3	Atf1	1
G530011O06Rik	Atf1	1
Fam50a	Atf1	1
Rbm3	Atf1	1
Dynlt3	Atf1	1
Stard8	Atf1	1
Tor1aip2	Irf8	1
Fcgr2b	Irf8	1
Tbk1	Irf8	1
Rps12	Irf8	1
Nedd1	Irf8	1
Dhx58	Irf8	1
Dhx8	Irf8	1
Mgat1	Irf8	1
Lgals9	Irf8	1
Ccl2	Irf8	1
Ccl2	Irf8	1
Slfn2	Irf8	1
Ccl4	Irf8	1
Ly86	Irf8	1
Cast	Irf8	1
Cast	Irf8	1
Cast	Irf8	1
Irf9	Irf8	1
Rpl37	Irf8	1
Tcf20	Irf8	1
Tspo	Irf8	1
Racgap1	Irf8	1
Rtp4	Irf8	1
Dscr3	Irf8	1
Ebi3	Irf8	1
Cep120	Irf8	1
Slc14a1	Irf8	1
Ccdc86	Irf8	1
Coro1b	Irf8	1
Ehd1	Irf8	1
Lmo2	Irf8	1
Pcna	Irf8	1
Nfatc2	Irf8	1
Ogfr	Irf8	1
Gapvd1	Irf8	1
Cenpe	Irf8	1
Cenpe	Irf8	1
Bank1	Irf8	1
Dapp1	Irf8	1
Gbp7	Irf8	1
Nadk	Irf8	1
Ncf1	Irf8	1
Pf4	Irf8	1
Mtmr14	Irf8	1
Hnrnpf	Irf8	1
Gapdh	Irf8	1
Ltbr	Irf8	1
Exoc4	Irf8	1
Folr2	Irf8	1
Trim30a	Irf8	1
Trim30d	Irf8	1
Knop1	Irf8	1
Mvp	Irf8	1
Dock1	Irf8	1
Thap11	Irf8	1
Bst2	Irf8	1
Trf	Irf8	1
Tlr9	Irf8	1
Uba7	Irf8	1
Apeh	Irf8	1
Vwa5a	Irf8	1
Cbl	Irf8	1
Clpx	Irf8	1

## Sheet: TF_Network_Adult_F_GFvsSPF_node
Adult TFs network from ATAC-seq data
FC = Fold Change
name	RegulatoryFunction	EdgeR_logFC	label
Rbm3	Regulated	1.00316
G530011O06Rik	Regulated	-2.27496
Fau	Regulated	-0.699985
Ticam1	Regulated	0.599264
H2-Aa	Regulated	-0.632792	H2-Aa
H2-K2	Regulated	-0.796861
Filip1l	Regulated	0.586071
Atxn1	Regulated	-0.71265
Slc38a6	Regulated	-0.861723
Ccl4	Regulated	-1.16342	Ccl4
Ace	Regulated	-1.11284
Zc3h10	Regulated	1.12421
Lemd3	Regulated	0.685937
Rpl39	Regulated	-0.680631
Mapk6	Regulated	-0.911027
Bbs9	Regulated	0.717199
Ccrl2	Regulated	-1.00061	Ccrl2
Klf2	Regulated	2.95953	Klf2
Sap30	Regulated	0.620544
Dusp4	Regulated	-2.32384
Irs2	Regulated	1.14398
1810026B05Rik	Regulated	0.592674
Ftl1	Regulated	-0.598776
Rps19	Regulated	-0.633066
Irgq	Regulated	0.640718
Pde2a	Regulated	-1.06929
Tet3	Regulated	-0.597262
Eif2ak3	Regulated	0.845546
Cxcl2	Regulated	-1.91988	Cxcl2
Qdpr	Regulated	-0.794454
Ywhah	Regulated	0.616249
Lfng	Regulated	-0.67718
Hspb1	Regulated	-1.25306
Hip1	Regulated	-0.925495
Rabgef1	Regulated	-0.651593
Aff1	Regulated	0.638302
Jun	Regulator	0.768156	Jun
Nr4a3	Regulated	-1.31805	Nr4a3
Pax5	Regulated	2.43774
Rusc2	Regulated	0.907347
Ptafr	Regulated	-0.812307	Ptafr
Trp53inp1	Regulated	0.922642
Tiparp	Regulated	-0.608585
Dnajb4	Regulated	1.59834
Dnttip2	Regulated	0.66973
Rapgef4	Regulated	-5.37458
Rps21	Regulated	-0.736154
Sdc4	Regulated	-0.910258
Tgm2	Regulated	-0.693125
Bcl2l1	Regulated	-0.744638	Bcl2l1
Pcna	Regulated	1.11519
Rassf2	Regulated	0.586809
Bmf	Regulated	0.788093
Ehd1	Regulated	-0.69092
Pdcd4	Regulated	0.963313
Sfr1	Regulated	0.642163
Ifit1	Regulated	-5.2412
Pura	Regulated	-0.691223
Foxn2	Regulated	0.707642
Cox7a2l	Regulated	-0.602561
Lbh	Regulated	0.732995
Slc25a23	Regulated	-0.676769
Tnf	Regulated	-1.25413	Tnf
Sik1	Regulated	1.78826
Cdkn1a	Regulated	1.14912
Rps10	Regulated	-0.619864
Dusp1	Regulated	1.65768
Adamts1	Regulated	0.76492
Nfkbiz	Regulated	0.736216	Nfkbiz
Rpl35a	Regulated	-0.603648
Bcl6	Regulated	-0.678108
Cebpd	Regulated	0.748479
Tuba1a	Regulated	1.14774
Tob2	Regulated	1.53556
Maff	Regulated	0.603511
Trib1	Regulated	1.80274
Rpl37	Regulated	-0.708859
Cmya5	Regulated	0.723103
Serinc5	Regulated	0.716334
Cd83	Regulated	-1.17137	Cd83
Ly86	Regulated	-0.65614	Ly86
Tubb2a	Regulated	0.589214
Sox4	Regulated	0.82363
Hist1h1c	Regulated	1.48128
Nnt	Regulated	0.767396
Plk2	Regulated	1.78514
Rhob	Regulated	0.90153
Srsf5	Regulated	1.5033	Srsf5
Pygl	Regulated	-0.604515
Fbxo33	Regulated	0.591755
Odc1	Regulated	0.993204
Eif5	Regulated	1.07799
Hsp90aa1	Regulated	-2.64159
Cdk5r1	Regulated	-0.84898
Nufip2	Regulated	-0.741474
Tbc1d10a	Regulated	-0.857305
Cpeb4	Regulated	-0.744142
Socs3	Regulated	0.625368
Trim47	Regulated	0.666903
Ddx5	Regulated	0.996241
Dusp6	Regulated	0.903119
Sirt1	Regulated	0.854733
Cited2	Regulated	1.23948
Rpl31	Regulated	-0.658372
Abl2	Regulated	0.658981
Dhx9	Regulated	0.741389
Ptgs2	Regulated	-1.67992
Btg2	Regulated	1.95016	Btg2
Klf6	Regulator	0.964695	Klf6
Icam1	Regulated	-0.590624	Icam1
Rpl13	Regulated	-0.609454
Atp1a3	Regulated	-1.43429
Sult1a1	Regulated	0.842788
Mxd1	Regulated	-0.881317
Hsph1	Regulated	-1.77946
Cd72	Regulated	1.20474
S100a8	Regulated	-11.629	S100a8
Ccdc86	Regulated	1.69071
Rps14	Regulated	-0.585336
Zfp36l2	Regulated	0.789044
Tagap	Regulated	0.846868
Tnfsf9	Regulated	-1.47034
Adgre4	Regulated	-1.02886
Rcan1	Regulated	1.98934
Il7r	Regulated	1.01998	Il7r
Gfm2	Regulated	-0.675435
Rnf144b	Regulated	0.762873
Jdp2	Regulated	1.10967
Dnajb9	Regulated	1.3642
Myo1g	Regulated	-0.755794
Chst3	Regulated	1.83126
Spib	Regulator	2.22891	Spib
Speg	Regulated	-1.08527
Plekho2	Regulated	-0.625145
Usp2	Regulated	0.677827
Ets1	Regulated	0.874739	Ets1
Taf1d	Regulated	0.589528
Sacm1l	Regulated	0.72051
Limd1	Regulated	0.610942
Fam212a	Regulated	0.71451
Rpl29	Regulated	-0.699584
Dusp7	Regulated	-0.704084	Dusp7
Ier2	Regulated	1.91799
Fam129c	Regulated	1.36242
Rpl18a	Regulated	-0.622801
Ifi30	Regulated	-0.600181
Hmgb2	Regulated	1.04533
Casp3	Regulated	0.643497
6430548M08Rik	Regulated	-1.12835
Klf13	Regulated	1.20322	Klf13
Spty2d1	Regulated	0.609682
Cebpa	Regulated	1.21363
Gramd1a	Regulated	-0.590872
Fxyd5	Regulated	-1.01851
Cd22	Regulated	0.866164	Cd22
Fbl	Regulated	0.612567
Sertad1	Regulated	2.34818
Itpkc	Regulated	0.652549
Fosb	Regulated	3.35525	Fosb
Pnpla2	Regulated	0.861761
Rplp2	Regulated	-0.594627
Atxn2l	Regulated	0.657617
Ucp2	Regulated	1.00633
Foxp1	Regulated	0.885649
Bpgm	Regulated	1.11981
Rasgef1b	Regulated	-0.986162
Ugcg	Regulated	0.653908
Phf13	Regulated	0.840457
Vamp3	Regulated	0.82918
Clic4	Regulated	-1.56435
Hmgn2	Regulated	0.896284
Marcksl1	Regulated	0.920315
Rnf19b	Regulated	1.33526
Mycl	Regulated	2.00208
Plk3	Regulated	1.0738	Plk3
Slc25a25	Regulated	-0.593888
Mafb	Regulated	1.01667	Mafb
Arl5b	Regulated	-1.06179
Csf2ra	Regulated	-0.59356
Adrb1	Regulated	2.24034
Dusp5	Regulated	1.25398
Ppp1r21	Regulated	1.04875
Ypel5	Regulated	0.593013
Ezr	Regulated	0.664792
Hspa1a	Regulated	-1.91577
Hspa1b	Regulated	-2.18509
Brd2	Regulated	1.19944
Slc5a3	Regulated	-1.5439
Bach1	Regulated	-1.15045
Pim3	Regulated	1.23014
Lifr	Regulated	0.622272
Grasp	Regulated	-0.886833
Rps23	Regulated	-0.619382
Irf4	Regulated	1.36366	Irf4
Atp2a3	Regulated	0.829334
Eif4a1	Regulated	1.0842
Rhbdf2	Regulated	-0.70156
Slc9a3r1	Regulated	0.854423
Rpl38	Regulated	-0.694467
Hexim1	Regulated	1.64225
Eif1	Regulated	0.927793
Arid3a	Regulated	-1.08944	Arid3a
Ddit4	Regulated	2.87742	Ddit4
Ddit3	Regulated	1.16569	Ddit3
Gpr35	Regulated	-0.609421
Arl4c	Regulated	0.83922
Hspd1	Regulated	-1.09236
Prdx6	Regulated	-0.864023
Zbtb37	Regulated	-0.707246
Ivns1abp	Regulated	-0.681667
Rgs2	Regulated	0.716952
Klf4	Regulator	2.75759	Klf4
Mapkapk2	Regulated	-0.816129	Mapkapk2

## Sheet: TF_Network_Adult_F_GFvsSPF_edge
Adult TFs network from ATAC-seq data
Transcription Factor - Target interaction
Interaction: 1 = TF-Target, 2= TF-TF
Target	Transcription Factor	Interaction
Mapkapk2	Klf4	1
Rgs2	Klf4	1
Ivns1abp	Klf4	1
Zbtb37	Klf4	1
Prdx6	Klf4	1
Hspd1	Klf4	1
Arl4c	Klf4	1
Gpr35	Klf4	1
Ddit3	Klf4	1
Ddit4	Klf4	1
Arid3a	Klf4	1
Eif1	Klf4	1
Hexim1	Klf4	1
Rpl38	Klf4	1
Slc9a3r1	Klf4	1
Rhbdf2	Klf4	1
Eif4a1	Klf4	1
Atp2a3	Klf4	1
Irf4	Klf4	1
Rps23	Klf4	1
Grasp	Klf4	1
Lifr	Klf4	1
Pim3	Klf4	1
Bach1	Klf4	1
Slc5a3	Klf4	1
Brd2	Klf4	1
Hspa1b	Klf4	1
Hspa1a	Klf4	1
Ezr	Klf4	1
Ypel5	Klf4	1
Ppp1r21	Klf4	1
Dusp5	Klf4	1
Adrb1	Klf4	1
Csf2ra	Klf4	1
Arl5b	Klf4	1
Mafb	Klf4	1
Slc25a25	Klf4	1
Plk3	Klf4	1
Mycl	Klf4	1
Rnf19b	Klf4	1
Marcksl1	Klf4	1
Hmgn2	Klf4	1
Clic4	Klf4	1
Vamp3	Klf4	1
Phf13	Klf4	1
Ugcg	Klf4	1
Rasgef1b	Klf4	1
Bpgm	Klf4	1
Foxp1	Klf4	1
Ucp2	Klf4	1
Atxn2l	Klf4	1
Rplp2	Klf4	1
Pnpla2	Klf4	1
Fosb	Klf4	1
Itpkc	Klf4	1
Sertad1	Klf4	1
Fbl	Klf4	1
Cd22	Klf4	1
Fxyd5	Klf4	1
Gramd1a	Klf4	1
Cebpa	Klf4	1
Spty2d1	Klf4	1
Klf13	Klf4	1
6430548M08Rik	Klf4	1
Casp3	Klf4	1
Hmgb2	Klf4	1
Ifi30	Klf4	1
Rpl18a	Klf4	1
Fam129c	Klf4	1
Ier2	Klf4	1
Dusp7	Klf4	1
Rpl29	Klf4	1
Fam212a	Klf4	1
Limd1	Klf4	1
Sacm1l	Klf4	1
Taf1d	Klf4	1
Ets1	Klf4	1
Usp2	Klf4	1
Usp2	Klf4	1
Plekho2	Klf4	1
Speg	Spib	1
Chst3	Spib	1
Myo1g	Spib	1
Dnajb9	Spib	1
Jdp2	Spib	1
Irf4	Spib	1
Rnf144b	Spib	1
Gfm2	Spib	1
Il7r	Spib	1
Rcan1	Spib	1
Adgre4	Spib	1
Tnfsf9	Spib	1
Tagap	Spib	1
Zfp36l2	Spib	1
Rps14	Spib	1
Ccdc86	Spib	1
Dusp5	Spib	1
Csf2ra	Spib	1
Slc25a25	Spib	1
S100a8	Spib	1
Cd72	Spib	1
Hsph1	Spib	1
Mxd1	Spib	1
Atxn2l	Spib	1
Sult1a1	Spib	1
Atp1a3	Spib	1
Rpl13	Spib	1
Rpl18a	Spib	1
Fam129c	Spib	1
Icam1	Spib	1
Mapkapk2	Klf6	1
Btg2	Klf6	1
Rgs2	Klf6	1
Ptgs2	Klf6	1
Ivns1abp	Klf6	1
Dhx9	Klf6	1
Abl2	Klf6	1
Zbtb37	Klf6	1
Zbtb37	Klf6	1
Prdx6	Klf6	1
Rpl31	Klf6	1
Hspd1	Klf6	1
Speg	Klf6	1
Speg	Klf6	1
Arl4c	Klf6	1
Gpr35	Klf6	1
Gpr35	Klf6	1
Ddit3	Klf6	1
Cited2	Klf6	1
Ddit4	Klf6	1
Sirt1	Klf6	1
Arid3a	Klf6	1
Dusp6	Klf6	1
Eif1	Klf6	1
Hexim1	Klf6	1
Hexim1	Klf6	1
Ddx5	Klf6	1
Rpl38	Klf6	1
Rpl38	Klf6	1
Slc9a3r1	Klf6	1
Trim47	Klf6	1
Rhbdf2	Klf6	1
Socs3	Klf6	1
Cpeb4	Klf6	1
Tbc1d10a	Klf6	1
Eif4a1	Klf6	1
Atp2a3	Klf6	1
Nufip2	Klf6	1
Cdk5r1	Klf6	1
Hsp90aa1	Klf6	1
Eif5	Klf6	1
Odc1	Klf6	1
Fbxo33	Klf6	1
Pygl	Klf6	1
Pygl	Klf6	1
Srsf5	Klf6	1
Rhob	Klf6	1
Jdp2	Klf6	1
Jdp2	Klf6	1
Plk2	Klf6	1
Nnt	Klf6	1
Hist1h1c	Klf6	1
Sox4	Klf6	1
Irf4	Klf6	1
Tubb2a	Klf6	1
Ly86	Klf6	1
Cd83	Klf6	1
Rps23	Klf6	1
Serinc5	Klf6	1
Cmya5	Klf6	1
Grasp	Klf6	1
Rpl37	Klf6	1
Trib1	Klf6	1
Lifr	Klf6	1
Maff	Klf6	1
Tob2	Klf6	1
Pim3	Klf6	1
Il7r	Klf6	1
Tuba1a	Klf6	1
Cebpd	Klf6	1
Bcl6	Klf6	1
Rpl35a	Klf6	1
Nfkbiz	Klf6	1
Adamts1	Klf6	1
Bach1	Klf6	1
Slc5a3	Klf6	1
Rcan1	Klf6	1
Dusp1	Klf6	1
Rps10	Klf6	1
Cdkn1a	Klf6	1
Sik1	Klf6	1
Brd2	Klf6	1
Hspa1b	Klf6	1
Hspa1a	Klf6	1
Tnf	Klf6	1
Slc25a23	Klf6	1
Ezr	Klf6	1
Ypel5	Klf6	1
Lbh	Klf6	1
Cox7a2l	Klf6	1
Zfp36l2	Klf6	1
Foxn2	Klf6	1
Ppp1r21	Klf6	1
Pura	Klf6	1
Ifit1	Klf6	1
Sfr1	Klf6	1
Dusp5	Klf6	1
Pdcd4	Klf6	1
Adrb1	Klf6	1
Csf2ra	Klf6	1
Ehd1	Klf6	1
Bmf	Klf6	1
Bmf	Klf6	1
Rassf2	Klf6	1
Pcna	Klf6	1
Arl5b	Klf6	1
Bcl2l1	Klf6	1
Tgm2	Klf6	1
Mafb	Klf6	1
Sdc4	Klf6	1
Rps21	Klf6	1
Slc25a25	Klf6	1
Slc25a25	Klf6	1
Rapgef4	Klf6	1
Dnttip2	Klf6	1
Dnajb4	Klf6	1
Tiparp	Klf6	1
Trp53inp1	Klf6	1
Plk3	Klf6	1
Mycl	Klf6	1
Rnf19b	Klf6	1
Marcksl1	Klf6	1
Ptafr	Klf6	1
Hmgn2	Klf6	1
Hmgn2	Klf6	1
Clic4	Klf6	1
Vamp3	Klf6	1
Phf13	Klf6	1
Rusc2	Klf6	1
Pax5	Klf6	1
Nr4a3	Klf6	1
Klf4	Klf6	2
Ugcg	Klf6	1
Jun	Klf6	2
Aff1	Klf6	1
Rabgef1	Klf6	1
Hip1	Klf6	1
Hspb1	Klf6	1
Lfng	Klf6	1
Ywhah	Klf6	1
Qdpr	Klf6	1
Cxcl2	Klf6	1
Rasgef1b	Klf6	1
Bpgm	Klf6	1
Eif2ak3	Klf6	1
Tet3	Klf6	1
Tet3	Klf6	1
Tet3	Klf6	1
Mxd1	Klf6	1
Ucp2	Klf6	1
Pde2a	Klf6	1
Pde2a	Klf6	1
Atxn2l	Klf6	1
Rplp2	Klf6	1
Pnpla2	Klf6	1
Fosb	Klf6	1
Irgq	Klf6	1
Rps19	Klf6	1
Itpkc	Klf6	1
Sertad1	Klf6	1
Fbl	Klf6	1
Cd22	Klf6	1
Fxyd5	Klf6	1
Gramd1a	Klf6	1
Gramd1a	Klf6	1
Cebpa	Klf6	1
Ftl1	Klf6	1
Spty2d1	Klf6	1
Klf13	Klf6	1
1810026B05Rik	Klf6	1
Irs2	Klf6	1
6430548M08Rik	Klf6	1
Dusp4	Klf6	1
Casp3	Klf6	1
Sap30	Klf6	1
Sap30	Klf6	1
Hmgb2	Klf6	1
Ifi30	Klf6	1
Rpl18a	Klf6	1
Fam129c	Klf6	1
Klf2	Klf6	1
Ier2	Klf6	1
Dusp7	Klf6	1
Rpl29	Klf6	1
Fam212a	Klf6	1
Ccrl2	Klf6	1
Limd1	Klf6	1
Sacm1l	Klf6	1
Taf1d	Klf6	1
Icam1	Klf6	1
Icam1	Klf6	1
Bbs9	Klf6	1
Ets1	Klf6	1
Usp2	Klf6	1
Usp2	Klf6	1
Plekho2	Klf6	1
Mapk6	Klf6	1
Rpl39	Klf6	1
Btg2	Jun	1
Lemd3	Jun	1
Zc3h10	Jun	1
Ace	Jun	1
Ccl4	Jun	1
Fbxo33	Jun	1
Slc38a6	Jun	1
Rhob	Jun	1
Jdp2	Jun	1
Sox4	Jun	1
Tubb2a	Jun	1
Atxn1	Jun	1
Klf6	Jun	2
Trib1	Jun	1
Il7r	Jun	1
Filip1l	Jun	1
Rcan1	Jun	1
Dusp1	Jun	1
Sik1	Jun	1
H2-K2	Jun	1
H2-Aa	Jun	1
Tnf	Jun	1
Ticam1	Jun	1
Ccdc86	Jun	1
Fau	Jun	1
Csf2ra	Jun	1
Arl5b	Jun	1
Mafb	Jun	1
Slc25a25	Jun	1
Vamp3	Jun	1
Pax5	Jun	1
Jun	Jun	2
Ywhah	Jun	1
Mxd1	Jun	1
Ftl1	Jun	1
Rpl13	Jun	1
Ier2	Jun	1
Ccrl2	Jun	1
G530011O06Rik	Jun	1
Rbm3	Jun	1
