# Supplementary material for: Microbiome Influences Prenatal and Adult Microglia in a Sex-Specific Manner
Source: Cell. 2018 Jan 25;172(3):500–516.e16. doi: 10.1016/j.cell.2017.11.042 (PMC5786503; doi:10.1016/j.cell.2017.11.042)
Supplement: Table S6. DEGs and Signaling Pathway Analysis in Adult SPF and ABX Microglia, Related to Figure 6 [file mmc6.xlsx]

## Sheet: ABX_F_vs_SPF_F_DEG
DEGs analysis in controls and ABX-treated SPF microglia from RNA-seq data
FDR < 0.05
FC = Fold Change
CPM = count per million
Row,names	logFC	FDR	gene_name	exp2_CTR_F_CPM	exp2_ABX_F_CPM	CPM	flag (1:DEGS passed cutoff,0:DEGS failed cutoff)	number of DEGS passed cutoff	CPM cutoff	FC cutoff
ENSMUSG00000041075,8	1.50259	2.30996e-13	Fzd7	17.699	49.8889	33.7939	1	40	25	1.5
ENSMUSG00000072844,6	1.01858	0.00345917	G530011O06Rik	35.1104	70.7937	52.952	1
ENSMUSG00000034723,11	0.970275	2.81754e-07	Tmx4	272.884	531.418	402.151	1
ENSMUSG00000055148,7	0.938626	0.000291112	Klf2	115.88	220.977	168.428	1
ENSMUSG00000021453,2	0.922199	1.89079e-07	Gadd45g	29.7941	56.2378	43.016	1
ENSMUSG00000001768,15	0.911249	9.80343e-10	Rin2	307.532	575.471	441.502	1
ENSMUSG00000045193,13	0.837258	0.0419939	Cirbp	42.5595	75.8511	59.2053	1
ENSMUSG00000034168,6	0.752485	0.0330615	Irf2bpl	84.9255	142.004	113.465	1
ENSMUSG00000030256,11	0.748754	0.00172553	Bhlhe41	104.934	175.071	140.003	1
ENSMUSG00000027399,1	0.711599	0.002637	Il1a	108.925	177.598	143.261	1
ENSMUSG00000019876,15	0.710189	0.0469045	Pkib	27.7957	45.3522	36.574	1
ENSMUSG00000053716,9	0.710007	5.88295e-06	Dusp7	176.731	287.616	232.174	1
ENSMUSG00000021624,9	0.656902	0.00288656	Cd180	78.1405	122.81	100.475	1
ENSMUSG00000017677,11	0.652877	0.000242619	Wsb1	471.936	738.297	605.117	1
ENSMUSG00000028680,14	0.651917	0.00217038	Plk3	54.5731	85.338	69.9556	1
ENSMUSG00000022346,14	0.647131	0.00627275	Myc	56.2595	87.784	72.0218	1
ENSMUSG00000046791,7	0.622791	0.0445671	2410016O06Rik	23.8905	36.6656	30.2781	1
ENSMUSG00000043415,5	0.621736	0.0419939	Otud1	122.144	187.116	154.63	1
ENSMUSG00000032470,16	-0.615494	0.0127028	Mras	44.46	28.9242	36.6921	1
ENSMUSG00000025509,15	-0.620103	0.000283469	Pnpla2	140.177	90.7911	115.484	1
ENSMUSG00000047777,9	-0.646687	0.00515271	Phf13	44.8996	28.5479	36.7237	1
ENSMUSG00000026473,15	-0.658977	0.000844921	Glul	395.695	249.52	322.608	1
ENSMUSG00000032265,14	-0.661439	0.000105698	Fam46a	192.874	121.387	157.131	1
ENSMUSG00000028952,12	-0.666267	0.00390517	Zbtb48	40.4986	25.4427	32.9707	1
ENSMUSG00000045817,8	-0.683336	6.34972e-05	Zfp36l2	532.673	330.083	431.378	1
ENSMUSG00000022951,15	-0.694136	0.000241739	Rcan1	126.663	77.9383	102.3	1
ENSMUSG00000020482,4	-0.75566	0.000537506	Ccdc117	102.966	60.7625	81.8644	1
ENSMUSG00000109279,1	-0.783526	0.00515271	RP23-264H19,2	40.1185	23.2752	31.6968	1
ENSMUSG00000005483,9	-0.797892	2.65346e-05	Dnajb1	204.366	116.963	160.665	1
ENSMUSG00000009772,15	-0.804844	0.00345917	Nuak2	69.8793	39.7485	54.8139	1
ENSMUSG00000024235,10	-0.812376	2.91693e-05	Map3k8	45.7989	25.9201	35.8595	1
ENSMUSG00000056501,3	-0.841973	3.58522e-05	Cebpb	215.625	119.873	167.749	1
ENSMUSG00000029657,15	-0.91031	2.75567e-05	Hsph1	68.3293	36.2346	52.282	1
ENSMUSG00000024222,16	-0.959349	0.0159099	Fkbp5	193.186	98.9588	146.072	1
ENSMUSG00000021025,7	-0.977067	0.00683001	Nfkbia	361.165	182.813	271.989	1
ENSMUSG00000034165,16	-1.01326	0.00026874	Ccnd3	86.9637	42.8265	64.8951	1
ENSMUSG00000035283,4	-1.04264	0.0121233	Adrb1	89.981	43.5315	66.7563	1
ENSMUSG00000033450,7	-1.05132	6.96167e-11	Tagap	158.789	76.1566	117.473	1
ENSMUSG00000031431,13	-1.90253	2.21631e-47	Tsc22d3	482.84	128.573	305.706	1
ENSMUSG00000020108,3	-3.88761	2.7427e-64	Ddit4	58.0035	3.87725	30.9404	1
ENSMUSG00000033740,17	6.71551	0.00132754	St18	0	0.658001	0.329	0
ENSMUSG00000031111,16	6.64717	0.00145576	Igsf1	0	0.626131	0.313066	0
ENSMUSG00000036437,5	3.28045	0.0453874	Npy1r	0.0873379	0.89108	0.489209	0
ENSMUSG00000045502,6	1.45613	7.1361e-05	Hcar2	5.37576	14.6448	10.0103	0
ENSMUSG00000003545,3	1.44313	6.39313e-10	Fosb	12.0387	32.5301	22.2844	0
ENSMUSG00000003032,8	1.28181	0.000152208	Klf4	10.8578	26.2657	18.5618	0
ENSMUSG00000097296,1	1.14451	0.00683001	Gm26532	7.06857	15.5193	11.2939	0
ENSMUSG00000106108,1	1.08604	0.000287774	Gm43221	9.51757	20.0624	14.79	0
ENSMUSG00000059810,18	0.934721	0.0196243	Rgs3	10.2236	19.3773	14.8004	0
ENSMUSG00000097321,5	0.920804	0.0327018	1700028E10Rik	9.2682	17.4457	13.3569	0
ENSMUSG00000073423,9	0.75608	0.0312557	Zfp414	15.4915	26.0922	20.7919	0
ENSMUSG00000091275,1	0.744073	0.0259194	Gm3248	11.8296	19.7367	15.7832	0
ENSMUSG00000050064,14	0.660123	0.0394968	Zfp697	16.8107	26.4545	21.6326	0
ENSMUSG00000032691,14	0.569672	0.00724798	Nlrp3	46.8732	69.1638	58.0185	0
ENSMUSG00000000078,6	0.541643	0.0101399	Klf6	406.161	587.913	497.037	0
ENSMUSG00000063234,4	0.470452	0.0281521	Gpr84	139.882	192.907	166.394	0
ENSMUSG00000043336,14	-0.521884	0.0400651	Filip1l	124.038	86.0189	105.028	0
ENSMUSG00000024843,15	-0.549261	0.0111581	Chka	119.955	81.5417	100.748	0
ENSMUSG00000000686,11	-0.561817	0.0267925	Abhd15	112.719	75.8426	94.2808	0
ENSMUSG00000070953,13	-0.766725	0.0389449	Rabepk	28.5893	16.7385	22.6639	0
ENSMUSG00000034575,11	-0.773424	0.0327018	Papd7	23.2897	13.5018	18.3957	0
ENSMUSG00000035164,7	-0.835164	0.00147781	Zc3h12c	24.655	13.7793	19.2172	0
ENSMUSG00000074221,12	-0.857383	0.0312557	Zfp568	21.7686	11.9448	16.8567	0
ENSMUSG00000051627,2	-0.890183	0.00345917	Hist1h1e	31.1467	16.6912	23.919	0
ENSMUSG00000089774,2	-0.890599	0.0409125	Slc5a3	25.2748	13.4852	19.38	0
ENSMUSG00000037885,18	-0.918296	0.00489938	Stk35	19.5478	10.2413	14.8946	0
ENSMUSG00000056749,7	-0.999196	0.0305053	Nfil3	18.6507	9.25611	13.9534	0
ENSMUSG00000010175,13	-1.02486	0.00070427	Prox1	29.4409	14.3588	21.8999	0
ENSMUSG00000106636,1	-1.34914	1.43077e-10	Gm43813	34.0933	13.2807	23.687	0
ENSMUSG00000030708,14	-1.436	9.1989e-05	Dnajb13	12.9405	4.75385	8.84715	0
ENSMUSG00000020893,17	-1.85695	1.0725e-10	Per1	36.7022	10.0838	23.393	0
ENSMUSG00000104940,1	-1.86893	0.0184027	Gm42908	3.11106	0.839928	1.9755	0
ENSMUSG00000028195,4	-2.14499	0.0394968	Cyr61	9.82157	2.19503	6.0083	0
ENSMUSG00000090698,2	-2.19255	0.0144009	Apold1	4.43606	0.950927	2.69349	0
ENSMUSG00000066170,6	-2.34863	6.34972e-05	E230001N04Rik	11.4034	2.24629	6.82485	0
ENSMUSG00000047746,14	-2.7374	0.000146096	Fbxo40	2.99735	0.434863	1.71611	0
ENSMUSG00000049892,7	-2.95716	0.00419337	Rasd1	1.89216	0.242675	1.06742	0
ENSMUSG00000048706,3	-4.5861	0.0394968	Lurap1l	0.540794	0.0144373	0.277616	0
ENSMUSG00000109438,1	-5.08184	0.00139252	RP23-328F4,2	0.767873	0.0144373	0.391155	0
ENSMUSG00000045010,13	-5.5828	0.00052855	Gm4779	1.08823	0.0144373	0.551336	0

## Sheet: ABX_M_vs_SPF_M_DEG
DEGs analysis in controls and ABX-treated SPF microglia from RNA-seq data
FDR < 0.05
FC = Fold Change
CPM = count per million
Row,names	logFC	FDR	gene_name	exp2_CTR_M_CPM	exp2_ABX_M_CPM	CPM	flag (1:DEGS passed cutoff,0:DEGS failed cutoff)	number of DEGS passed cutoff	CPM cutoff	FC cutoff
ENSMUSG00000022425,15	1.89911	3.15915e-08	Enpp2	125.294	460.577	292.936	1	92	25	1.5
ENSMUSG00000061808,3	1.88148	1.32891e-09	Ttr	104.449	379.452	241.951	1
ENSMUSG00000022893,14	1.86854	3.58287e-10	Adamts1	45.339	163.049	104.194	1
ENSMUSG00000003541,6	1.64961	3.43339e-14	Ier3	15.8879	49.1744	32.5312	1
ENSMUSG00000041075,8	1.62033	5.79346e-07	Fzd7	18.125	55.0171	36.571	1
ENSMUSG00000087006,3	1.51878	7.3509e-17	Gm13889	13.4818	38.2389	25.8603	1
ENSMUSG00000026628,13	1.4678	4.88822e-09	Atf3	39.223	106.995	73.1088	1
ENSMUSG00000028214,13	1.42794	1.54689e-12	Gem	21.2932	56.5279	38.9106	1
ENSMUSG00000018930,3	1.41595	4.75712e-14	Ccl4	122.355	322.151	222.253	1
ENSMUSG00000072844,6	1.36013	1.70822e-11	G530011O06Rik	23.8822	60.4311	42.1566	1
ENSMUSG00000000982,5	1.32292	2.35267e-08	Ccl3	141.342	348.909	245.126	1
ENSMUSG00000085498,1	1.16883	2.64721e-09	Gm14023	19.6993	43.7708	31.735	1
ENSMUSG00000040435,11	1.10098	0.000311822	Ppp1r15a	97.5313	206.008	151.77	1
ENSMUSG00000053113,3	1.07628	6.94001e-08	Socs3	221.316	460.416	340.866	1
ENSMUSG00000035356,16	1.05887	2.55811e-09	Nfkbiz	36.0396	74.1135	55.0766	1
ENSMUSG00000034168,6	1.0351	0.00016811	Irf2bpl	81.0516	163.769	122.41	1
ENSMUSG00000043953,12	0.93965	3.78967e-05	Ccrl2	40.2466	76.1364	58.1915	1
ENSMUSG00000027399,1	0.939324	2.55369e-06	Il1a	87.8297	166.265	127.047	1
ENSMUSG00000021250,13	0.907923	0.000169387	Fos	642.214	1187.4	914.806	1
ENSMUSG00000038418,7	0.904312	0.0175477	Egr1	556.067	1025.91	790.989	1
ENSMUSG00000048895,13	0.903498	2.39971e-08	Cdk5r1	24.7221	45.6395	35.1808	1
ENSMUSG00000043415,5	0.902009	1.26176e-11	Otud1	102.466	189.071	145.769	1
ENSMUSG00000021624,9	0.898505	2.14606e-08	Cd180	76.8548	141.479	109.167	1
ENSMUSG00000036931,14	0.893709	1.57553e-05	Nfkbid	36.9464	67.8335	52.39	1
ENSMUSG00000026819,15	0.88045	0.00254736	Slc25a25	26.6955	48.5916	37.6436	1
ENSMUSG00000030256,11	0.874999	0.00267552	Bhlhe41	92.0039	166.34	129.172	1
ENSMUSG00000021453,2	0.847837	0.013182	Gadd45g	24.2641	43.1612	33.7127	1
ENSMUSG00000053716,9	0.833014	0.00171802	Dusp7	168.137	295.571	231.854	1
ENSMUSG00000034723,11	0.80893	0.00104452	Tmx4	297.122	512.882	405.002	1
ENSMUSG00000052837,5	0.783741	4.14427e-06	Junb	993.233	1687.78	1340.51	1
ENSMUSG00000001768,15	0.776518	0.00100249	Rin2	320.728	541.992	431.36	1
ENSMUSG00000055148,7	0.758732	0.00909933	Klf2	109.919	183.277	146.598	1
ENSMUSG00000103591,1	0.74841	0.0330043	Gm38365	32.8755	54.484	43.6797	1
ENSMUSG00000035671,5	0.736119	0.0276783	Zswim4	24.9671	41.0256	32.9964	1
ENSMUSG00000056708,5	0.734493	5.28821e-07	Ier5	440.493	723.535	582.014	1
ENSMUSG00000041642,18	0.725302	3.12493e-05	Kif21b	110.39	180.085	145.237	1
ENSMUSG00000049538,14	0.709384	2.21821e-05	Adamts16	31.0868	50.233	40.6599	1
ENSMUSG00000071076,5	0.707247	4.14427e-06	Jund	230.63	371.957	301.294	1
ENSMUSG00000092274,2	0.690132	0.0219225	Neat1	93.6428	148.853	121.248	1
ENSMUSG00000024565,8	0.677909	2.21378e-08	Sall3	124.7	196.982	160.841	1
ENSMUSG00000063146,11	0.627141	0.00112996	Clip2	28.9721	44.2283	36.6002	1
ENSMUSG00000002603,15	0.618629	0.00280451	Tgfb1	181.192	274.647	227.92	1
ENSMUSG00000021756,12	0.61297	0.000674903	Il6st	456.491	689.044	572.768	1
ENSMUSG00000017677,11	0.608378	0.00142089	Wsb1	465.969	701.049	583.509	1
ENSMUSG00000058755,3	0.605373	0.00318476	Osm	22.6455	34.0217	28.3336	1
ENSMUSG00000032691,14	0.604808	0.0294524	Nlrp3	41.9607	62.973	52.4668	1
ENSMUSG00000027217,13	0.597741	0.00105527	Tspan18	34.174	51.0769	42.6255	1
ENSMUSG00000041920,14	0.5971	1.78622e-05	Slc16a6	179.662	268.474	224.068	1
ENSMUSG00000001910,4	0.594852	0.0308031	Nacc1	20.2692	30.2051	25.2371	1
ENSMUSG00000074570,13	0.589168	0.0182346	Cass4	30.6328	45.5331	38.0829	1
ENSMUSG00000034998,18	-0.588547	0.0312722	Foxn2	32.379	21.25	26.8145	1
ENSMUSG00000046410,10	-0.593121	0.00376109	Kcnk6	496.128	325.081	410.605	1
ENSMUSG00000058761,5	-0.600349	0.0236393	Rnf169	84.2053	54.9052	69.5553	1
ENSMUSG00000030619,9	-0.603645	0.00208383	Eed	101.156	65.7885	83.4722	1
ENSMUSG00000061393,13	-0.604245	0.0217326	Acvr2b	44.7137	29.0703	36.892	1
ENSMUSG00000053600,7	-0.644898	0.0102053	Zfp472	35.5477	22.4327	28.9902	1
ENSMUSG00000020482,4	-0.65611	0.0146891	Ccdc117	103.555	64.9703	84.2629	1
ENSMUSG00000031239,5	-0.672008	0.00987314	Itm2a	43.576	26.9902	35.2831	1
ENSMUSG00000020107,10	-0.674952	0.00457943	Anapc16	56.2529	34.7894	45.5212	1
ENSMUSG00000000686,11	-0.709312	0.00346286	Abhd15	126.247	76.2708	101.259	1
ENSMUSG00000026596,13	-0.714028	0.017945	Abl2	33.8732	20.3615	27.1174	1
ENSMUSG00000042190,12	-0.720054	0.00105527	Cmklr1	42.821	25.6825	34.2517	1
ENSMUSG00000033685,13	-0.738455	3.9566e-06	Ucp2	622.104	368.558	495.331	1
ENSMUSG00000032470,16	-0.739925	0.00129637	Mras	41.9693	24.8369	33.4031	1
ENSMUSG00000038342,15	-0.759987	1.78622e-05	Mlxip	169.281	98.8037	134.042	1
ENSMUSG00000109279,1	-0.777966	0.0162786	RP23-264H19,2	35.4153	20.4358	27.9256	1
ENSMUSG00000025509,15	-0.778152	2.87969e-05	Pnpla2	150.538	86.8017	118.67	1
ENSMUSG00000042787,13	-0.789937	0.000699261	Exog	60.3294	34.48	47.4047	1
ENSMUSG00000030711,15	-0.831265	0.00133596	Sult1a1	103.223	57.3402	80.2817	1
ENSMUSG00000028211,11	-0.837139	0.000364468	Trp53inp1	83.958	46.432	65.195	1
ENSMUSG00000042699,11	-0.861	6.6637e-10	Dhx9	66.5558	36.2147	51.3852	1
ENSMUSG00000027845,15	-0.874561	0.000341496	Dclre1b	34.9092	18.7888	26.849	1
ENSMUSG00000020387,15	-0.882352	0.000354002	Jade2	42.6712	22.8448	32.758	1
ENSMUSG00000043336,14	-0.896869	4.13439e-05	Filip1l	154.879	82.2983	118.588	1
ENSMUSG00000024843,15	-0.917988	2.62394e-06	Chka	154.313	80.7699	117.542	1
ENSMUSG00000046879,6	-0.943143	3.65849e-07	Irgm1	122.45	62.962	92.7059	1
ENSMUSG00000045968,7	-0.957366	0.000484494	Teddm2	43.3641	22.0475	32.7058	1
ENSMUSG00000026473,15	-1.0019	3.53856e-08	Glul	426.78	210.69	318.735	1
ENSMUSG00000021025,7	-1.01277	5.15405e-06	Nfkbia	334.315	163.678	248.997	1
ENSMUSG00000032265,14	-1.06727	1.49476e-09	Fam46a	247.965	116.931	182.448	1
ENSMUSG00000056501,3	-1.0732	8.24821e-06	Cebpb	214.777	100.914	157.845	1
ENSMUSG00000034165,16	-1.24538	3.58287e-10	Ccnd3	100.804	42.1037	71.4537	1
ENSMUSG00000009772,15	-1.2893	5.512e-11	Nuak2	79.7923	32.2819	56.0371	1
ENSMUSG00000022951,15	-1.29891	1.09959e-06	Rcan1	171.434	68.9246	120.179	1
ENSMUSG00000028654,13	-1.32665	3.44934e-07	Mycl	94.2574	37.1393	65.6984	1
ENSMUSG00000033450,7	-1.37399	1.70822e-11	Tagap	201.74	76.9171	139.329	1
ENSMUSG00000020893,17	-1.73253	7.1129e-05	Per1	42.004	12.4984	27.2512	1
ENSMUSG00000035283,4	-1.77387	2.58674e-09	Adrb1	133.369	38.5964	85.9825	1
ENSMUSG00000106636,1	-1.92265	1.91934e-17	Gm43813	42.0416	10.9607	26.5011	1
ENSMUSG00000024222,16	-1.93492	2.21378e-08	Fkbp5	285.221	73.8202	179.521	1
ENSMUSG00000031431,13	-2.82912	1.18801e-26	Tsc22d3	753.54	104.856	429.198	1
ENSMUSG00000020108,3	-5.25608	1.34854e-29	Ddit4	128.097	3.31301	65.705	1
ENSMUSG00000026443,3	8.16749	2.64721e-09	Lrrn2	0	1.75105	0.875527	0
ENSMUSG00000034687,8	7.70263	2.36364e-07	Fras1	0	1.26428	0.632142	0
ENSMUSG00000095771,2	7.44536	0.0368042	Igkv14-111	0	1.03867	0.519333	0
ENSMUSG00000022025,13	7.22481	0.0165094	Lect1	0	0.890398	0.445199	0
ENSMUSG00000025064,14	7.11064	0.00261627	Col17a1	0	0.84067	0.420335	0
ENSMUSG00000022309,8	6.97649	0.00993367	Angpt1	0	0.757817	0.378908	0
ENSMUSG00000020000,7	6.84348	0.0180576	Moxd1	0	0.682674	0.341337	0
ENSMUSG00000025089,15	6.62902	0.0235412	Gfra1	0	0.591372	0.295686	0
ENSMUSG00000038119,14	6.47584	0.0114371	Cdon	0	0.54041	0.270205	0
ENSMUSG00000027408,7	6.37189	0.00228149	Cpxm1	0	0.494083	0.247042	0
ENSMUSG00000106024,1	6.28951	0.0379373	A530083M17Rik	0	0.467443	0.233721	0
ENSMUSG00000017897,18	6.25843	0.0453934	Eya2	0	0.461485	0.230743	0
ENSMUSG00000022525,13	6.24465	0.0447228	Hrasls	0	0.452454	0.226227	0
ENSMUSG00000029026,16	6.20739	0.007646	Trp73	0	0.44528	0.22264	0
ENSMUSG00000040690,15	6.04873	0.0168266	Col16a1	0	0.393775	0.196888	0
ENSMUSG00000021187,14	5.96791	0.0128004	Tc2n	0	0.373325	0.186663	0
ENSMUSG00000068699,12	5.86877	0.0228093	Flnc	0	0.346352	0.173176	0
ENSMUSG00000022032,14	5.86558	0.0227813	Scara5	0	0.344842	0.172421	0
ENSMUSG00000039620,16	5.75156	0.0345556	6430573F11Rik	0	0.325699	0.16285	0
ENSMUSG00000030499,9	5.37413	0.0352589	Kctd15	0	0.246774	0.123387	0
ENSMUSG00000049409,9	4.17978	0.0094776	Prokr1	0.0337802	0.695917	0.364848	0
ENSMUSG00000007591,14	3.91297	0.0254244	Tssk4	0.0337802	0.576449	0.305115	0
ENSMUSG00000047230,6	3.75061	1.32891e-09	Cldn2	0.283361	3.79191	2.03764	0
ENSMUSG00000025885,18	3.70834	0.0103798	Myo5b	0.152676	2.01492	1.0838	0
ENSMUSG00000038319,14	3.40295	0.00167389	Kcnh2	0.114608	1.24689	0.680747	0
ENSMUSG00000075410,12	3.39788	0.0250297	Gm11744	0.0617945	0.726778	0.394286	0
ENSMUSG00000049281,15	3.33446	0.036744	Scn3b	0.103336	1.0673	0.585319	0
ENSMUSG00000041380,13	3.33136	0.000227164	Htr2c	0.262737	2.70976	1.48625	0
ENSMUSG00000068323,12	3.08054	0.00457943	Slc4a5	0.289792	2.43126	1.36053	0
ENSMUSG00000048078,16	3.00716	0.0018554	Tenm4	0.25786	2.04708	1.15247	0
ENSMUSG00000037086,3	2.95429	0.0379373	Prr32	0.132016	1.05055	0.591281	0
ENSMUSG00000046591,10	2.95074	0.030696	Ticrr	0.221936	1.70899	0.965462	0
ENSMUSG00000016918,15	2.6908	1.86656e-10	Sulf1	1.18977	7.65226	4.42101	0
ENSMUSG00000055235,11	2.55234	0.0360171	Wdr86	0.240193	1.43872	0.839457	0
ENSMUSG00000000567,5	2.52545	0.0320026	Sox9	0.45858	2.66808	1.56333	0
ENSMUSG00000006576,16	2.44706	0.0212631	Slc4a3	0.403328	2.22481	1.31407	0
ENSMUSG00000026579,8	2.36858	3.3634e-05	F5	1.1072	5.70228	3.40474	0
ENSMUSG00000016024,9	2.31167	0.00530768	Lbp	0.736583	3.64034	2.18846	0
ENSMUSG00000046844,6	2.23537	0.00186269	Vat1l	0.769919	3.62079	2.19535	0
ENSMUSG00000020297,10	2.20246	0.00987995	Nsg2	0.466453	2.14471	1.30558	0
ENSMUSG00000028125,14	2.16798	0.000122213	Abca4	1.55278	6.85823	4.2055	0
ENSMUSG00000029843,4	2.16212	5.33249e-07	Slc13a4	1.27259	5.67296	3.47277	0
ENSMUSG00000036169,5	2.05712	0.00100249	Sostdc1	1.69373	6.98758	4.34066	0
ENSMUSG00000049176,14	2.0231	0.00506763	Frmpd4	0.652392	2.6357	1.64405	0
ENSMUSG00000033998,8	2.01428	0.03991	Kcnk1	0.758831	3.0469	1.90287	0
ENSMUSG00000103996,1	1.99877	0.00369602	4833421G17Rik	0.607192	2.40482	1.50601	0
ENSMUSG00000039323,18	1.97633	1.09959e-06	Igfbp2	2.41358	9.42395	5.91876	0
ENSMUSG00000032373,14	1.97509	0.000759078	Car12	1.63737	6.36688	4.00213	0
ENSMUSG00000101162,2	1.94918	0.0262108	Gm26728	0.539927	2.07011	1.30502	0
ENSMUSG00000028019,9	1.91675	0.0236778	Pdgfc	0.675381	2.51214	1.59376	0
ENSMUSG00000058488,7	1.91537	4.45021e-09	Kl	6.14912	22.9301	14.5396	0
ENSMUSG00000068196,4	1.8552	0.0176516	Col8a1	1.11814	4.02946	2.5738	0
ENSMUSG00000020681,14	1.85209	4.03659e-05	Ace	2.4121	8.61508	5.51359	0
ENSMUSG00000045231,4	1.63444	0.0244265	BC106179	1.10465	3.41833	2.26149	0
ENSMUSG00000026904,17	1.62112	0.0165348	Slc4a10	3.2023	9.74822	6.47526	0
ENSMUSG00000097296,1	1.58561	3.36772e-06	Gm26532	4.94287	14.6663	9.80456	0
ENSMUSG00000055254,14	1.54816	0.0254534	Ntrk2	1.71258	4.98498	3.34878	0
ENSMUSG00000052387,15	1.54172	0.00228149	Trpm3	2.11299	6.06531	4.08915	0
ENSMUSG00000027030,15	1.52124	0.00820606	Stk39	2.21359	6.32039	4.26699	0
ENSMUSG00000027570,15	1.48621	3.84677e-05	Col9a3	4.21061	11.648	7.92929	0
ENSMUSG00000028128,13	1.46304	0.0250297	F3	1.5248	4.1451	2.83495	0
ENSMUSG00000024401,14	1.43443	1.52736e-06	Tnf	6.3677	16.9937	11.6807	0
ENSMUSG00000018983,9	1.39745	0.00694469	E2f2	2.90649	7.58839	5.24744	0
ENSMUSG00000045502,6	1.36633	0.0368042	Hcar2	5.80832	14.8011	10.3047	0
ENSMUSG00000003545,3	1.3552	0.000121405	Fosb	10.394	26.179	18.2865	0
ENSMUSG00000022949,9	1.30916	0.0314225	Clic6	4.20281	10.3176	7.26018	0
ENSMUSG00000026576,12	1.29311	0.00235629	Atp1b1	2.57261	6.23134	4.40198	0
ENSMUSG00000097242,1	1.17351	0.032601	Gm16907	2.51414	5.58662	4.05038	0
ENSMUSG00000101942,1	1.16243	9.31458e-05	Gm19582	10.4349	23.0692	16.752	0
ENSMUSG00000022037,14	1.1377	0.00211155	Clu	12.9423	28.1099	20.5261	0
ENSMUSG00000026285,7	1.05603	0.00280451	Pdcd1	4.76724	9.809	7.28812	0
ENSMUSG00000032216,14	1.02681	0.00706739	Nedd4	6.02028	12.1738	9.09705	0
ENSMUSG00000037868,15	0.970606	2.21821e-05	Egr2	10.3266	20.0122	15.1694	0
ENSMUSG00000106108,1	0.961515	0.0303429	Gm43221	11.3701	21.9025	16.6363	0
ENSMUSG00000027523,19	0.955472	0.00330767	Gnas	6.71732	12.8774	9.79736	0
ENSMUSG00000051456,4	0.953088	3.44388e-07	Hspb3	13.2796	25.4167	19.3482	0
ENSMUSG00000030203,17	0.907181	0.00107708	Dusp16	12.9923	24.1114	18.5519	0
ENSMUSG00000106706,1	0.89483	0.045282	C530043K16Rik	6.20319	11.4243	8.81376	0
ENSMUSG00000084806,1	0.851763	0.0447228	Gm15232	5.09078	9.08156	7.08617	0
ENSMUSG00000092526,1	0.845681	0.0167776	Gm17907	10.1912	18.1564	14.1738	0
ENSMUSG00000032193,8	0.828852	0.0468961	Ldlr	8.44239	14.8082	11.6253	0
ENSMUSG00000062944,4	0.824489	0.000521247	9130023H24Rik	13.8244	24.1571	18.9907	0
ENSMUSG00000054723,5	0.823789	0.0318751	Vmac	6.20737	10.866	8.5367	0
ENSMUSG00000006445,3	0.784184	0.0088793	Epha2	14.175	24.1238	19.1494	0
ENSMUSG00000046463,4	0.777183	3.40895e-05	5930403N24Rik	16.0349	27.1281	21.5815	0
ENSMUSG00000097147,1	0.76272	0.0200641	Gm26780	8.57138	14.4156	11.4935	0
ENSMUSG00000005958,14	0.742203	0.0348918	Ephb3	14.301	23.6279	18.9645	0
ENSMUSG00000031822,18	0.737642	0.00647515	Gse1	16.4712	27.0974	21.7843	0
ENSMUSG00000048126,16	0.716755	0.00847373	Col6a3	12.0691	19.6028	15.8359	0
ENSMUSG00000086773,1	0.685079	0.0036393	Gm16192	15.5373	24.6815	20.1094	0
ENSMUSG00000072568,4	0.677935	0.0473153	Fam84b	12.5907	19.9036	16.2471	0
ENSMUSG00000043015,15	0.667519	0.0175826	Tmem194b	15.1911	23.8489	19.52	0
ENSMUSG00000048439,15	0.646325	0.0342398	Nupl2	15.2567	23.5761	19.4164	0
ENSMUSG00000028644,16	0.620844	0.0190815	Ermap	12.5918	19.1276	15.8597	0
ENSMUSG00000049866,12	0.57313	0.00230493	Arl4c	62.2119	91.3154	76.7636	0
ENSMUSG00000079164,8	0.563774	0.0128004	Tlr5	24.0701	35.1396	29.6049	0
ENSMUSG00000007379,15	0.560857	0.013182	Dennd2c	50.9079	74.1718	62.5398	0
ENSMUSG00000098188,1	0.560767	0.000169387	Sowahc	188.601	274.62	231.611	0
ENSMUSG00000032501,8	0.554444	0.013115	Trib1	52.4108	75.9053	64.1581	0
ENSMUSG00000029009,17	0.551256	0.0432529	Mthfr	46.7265	67.5714	57.1489	0
ENSMUSG00000051390,9	0.548834	0.0267909	Zbtb22	17.4276	25.2058	21.3167	0
ENSMUSG00000054293,10	0.542102	0.0158477	A630033H20Rik	32.2956	46.3913	39.3435	0
ENSMUSG00000052684,4	0.53387	0.00308042	Jun	2677.92	3825.43	3251.68	0
ENSMUSG00000007659,18	0.532069	0.00909933	Bcl2l1	131.299	187.449	159.374	0
ENSMUSG00000032014,5	0.531908	0.00308042	Oaf	33.3975	47.7093	40.5534	0
ENSMUSG00000000078,6	0.52864	0.0107544	Klf6	371.871	529.023	450.447	0
ENSMUSG00000078771,10	0.524089	0.000257402	Evi2a	215.368	305.996	260.682	0
ENSMUSG00000055652,14	0.511787	9.85138e-05	Klhl25	72.6957	102.404	87.5498	0
ENSMUSG00000063234,4	0.503805	0.00592233	Gpr84	128.278	179.59	153.934	0
ENSMUSG00000036478,7	0.501658	0.00580796	Btg1	287.45	401.502	344.476	0
ENSMUSG00000074342,3	0.49829	0.038459	I830077J02Rik	117.96	164.563	141.261	0
ENSMUSG00000008035,12	0.497517	0.02623	Mid1ip1	83.7015	116.686	100.194	0
ENSMUSG00000026786,14	0.493423	0.0115084	Apbb1ip	161.474	224.537	193.005	0
ENSMUSG00000026944,18	0.492339	0.0381563	Abca2	54.9141	76.2714	65.5927	0
ENSMUSG00000033712,5	0.486446	0.0479025	Ccar2	53.6581	74.2198	63.939	0
ENSMUSG00000076617,9	0.485178	0.00211486	Ighm	463.497	640.608	552.053	0
ENSMUSG00000038271,17	0.483731	0.0040241	Iffo1	141.465	195.49	168.478	0
ENSMUSG00000032549,7	0.480363	0.00318476	Rab6b	65.0033	89.5724	77.2878	0
ENSMUSG00000023009,14	0.475625	0.00202993	Nckap5l	60.7551	83.4936	72.1243	0
ENSMUSG00000031665,6	0.47496	0.00135709	Sall1	616.318	845.687	731.003	0
ENSMUSG00000006362,15	0.474271	0.0232132	Cbfa2t3	47.5954	65.2781	56.4368	0
ENSMUSG00000022199,10	0.465933	0.0339786	Slc22a17	90.2655	123.202	106.734	0
ENSMUSG00000034959,7	0.463045	0.0161595	5031414D18Rik	89.6862	122.174	105.93	0
ENSMUSG00000020029,5	0.462657	0.00507868	Nudt4	65.3721	88.9485	77.1603	0
ENSMUSG00000041164,15	0.46257	0.0176424	Zmiz2	48.1653	65.5745	56.8699	0
ENSMUSG00000097715,1	0.451158	0.0158056	Gpr137b-ps	39.3107	53.083	46.1969	0
ENSMUSG00000033161,10	0.44272	0.0356693	Atp1a1	101.879	136.844	119.361	0
ENSMUSG00000024986,11	0.441834	0.0360171	Hhex	127.464	171.046	149.255	0
ENSMUSG00000056476,13	0.435167	0.00632044	Med12l	90.9611	121.523	106.242	0
ENSMUSG00000062825,15	0.434655	0.0158056	Actg1	70.7093	94.3712	82.5402	0
ENSMUSG00000055053,17	0.43449	0.0250297	Nfic	85.4558	114.007	99.7313	0
ENSMUSG00000027351,14	0.430072	0.0018519	Spred1	155.291	206.588	180.939	0
ENSMUSG00000030795,18	0.428279	0.0119311	Fus	178.052	236.554	207.303	0
ENSMUSG00000024392,17	0.426112	0.0339786	Bag6	55.0099	72.9445	63.9772	0
ENSMUSG00000020941,7	0.423782	0.0447228	Map3k14	56.712	75.1126	65.9123	0
ENSMUSG00000000552,9	0.416016	0.0267363	Zfp385a	57.7068	75.997	66.8519	0
ENSMUSG00000020120,15	0.414329	0.0303529	Plek	554.084	728.938	641.511	0
ENSMUSG00000021754,17	0.391883	0.0422503	Map3k1	64.0701	82.9757	73.5229	0
ENSMUSG00000036362,2	0.387796	0.0144286	P2ry13	2085.9	2695.16	2390.53	0
ENSMUSG00000018909,15	0.382086	0.028959	Arrb1	78.9127	101.556	90.2342	0
ENSMUSG00000040339,10	0.376677	0.0235841	Fam102b	639.344	819.386	729.365	0
ENSMUSG00000029475,17	0.370504	0.0320162	Kdm2b	60.9828	77.8682	69.4255	0
ENSMUSG00000026360,9	0.361538	0.0224425	Rgs2	751.279	953.093	852.186	0
ENSMUSG00000010142,12	0.345886	0.0433323	Tnfrsf13b	121.608	152.623	137.116	0
ENSMUSG00000015950,13	-0.353679	0.0276783	Ncf1	565.148	436.995	501.072	0
ENSMUSG00000040667,11	-0.380385	0.0135923	Nup88	158.683	120.452	139.568	0
ENSMUSG00000048490,13	-0.381124	0.0322872	Nrip1	720.386	546.515	633.45	0
ENSMUSG00000020077,14	-0.387003	0.0422503	Srgn	95.0924	71.8745	83.4834	0
ENSMUSG00000020392,8	-0.398998	0.0276783	Cdkn2aipnl	89.5915	67.0998	78.3456	0
ENSMUSG00000024293,15	-0.405791	0.0312722	Esco1	72.3372	53.8975	63.1174	0
ENSMUSG00000037857,16	-0.416742	0.013115	Nufip2	156.755	115.971	136.363	0
ENSMUSG00000050777,7	-0.423482	0.0222105	Tmem37	129.066	95.069	112.067	0
ENSMUSG00000027752,15	-0.431867	0.0254534	Exosc8	57.834	42.3663	50.1002	0
ENSMUSG00000056962,11	-0.43344	0.0440371	Jmjd6	75.2711	55.1096	65.1904	0
ENSMUSG00000044018,3	-0.465054	0.02623	Mrpl50	37.5592	26.8697	32.2144	0
ENSMUSG00000033033,10	-0.481482	0.0150798	Calhm2	103.909	73.5871	88.7479	0
ENSMUSG00000028191,11	-0.48329	0.0109745	Bcl10	108.988	77.0135	93.0009	0
ENSMUSG00000005360,14	-0.485637	0.0235412	Slc1a3	336.694	237.695	287.194	0
ENSMUSG00000021411,15	-0.486141	0.0453015	Pxdc1	40.6871	28.689	34.6881	0
ENSMUSG00000021668,14	-0.488381	0.0433323	Polk	31.0681	21.8495	26.4588	0
ENSMUSG00000041417,15	-0.494805	0.0250297	Pik3r1	342.021	239.818	290.92	0
ENSMUSG00000019947,9	-0.499994	0.0499388	Arid5b	33.0525	23.0719	28.0622	0
ENSMUSG00000036469,16	-0.500037	0.00110688	March1	241.826	168.986	205.406	0
ENSMUSG00000045817,8	-0.506483	0.032601	Zfp36l2	526.702	366.446	446.574	0
ENSMUSG00000027427,13	-0.510165	0.00609714	Polr3f	85.8926	59.5499	72.7212	0
ENSMUSG00000000056,7	-0.512903	0.0189477	Narf	155.277	107.553	131.415	0
ENSMUSG00000031609,3	-0.521657	0.0306121	Sap30	26.8208	18.438	22.6294	0
ENSMUSG00000028057,14	-0.522519	0.0250297	Rit1	40.4533	27.8396	34.1465	0
ENSMUSG00000022020,14	-0.523294	0.0335569	Naa16	47.3543	32.5432	39.9487	0
ENSMUSG00000075596,2	-0.527747	0.0312722	B130006D01Rik	24.2792	16.6375	20.4583	0
ENSMUSG00000036615,5	-0.531267	0.0442881	Rfxap	34.3544	23.506	28.9302	0
ENSMUSG00000037447,16	-0.534578	0.00246833	Arid5a	60.2212	41.0483	50.6348	0
ENSMUSG00000040723,14	-0.53879	1.88465e-05	Rcsd1	423.315	287.982	355.648	0
ENSMUSG00000026637,13	-0.539873	0.0411149	Traf5	72.0553	48.996	60.5257	0
ENSMUSG00000028381,8	-0.540237	0.0178972	Ugcg	107.116	72.8684	89.9924	0
ENSMUSG00000034709,8	-0.54065	0.00954846	Ppp1r21	129.547	88.0373	108.792	0
ENSMUSG00000002017,9	-0.548638	0.0291958	Fam98a	28.5628	19.2814	23.9221	0
ENSMUSG00000018449,12	-0.550887	0.00171802	Rpain	57.1422	38.5011	47.8216	0
ENSMUSG00000042138,6	-0.553817	0.034532	Msantd2	30.0913	20.2443	25.1678	0
ENSMUSG00000026239,14	-0.557452	0.0431663	Pde6d	20.9644	14.0956	17.53	0
ENSMUSG00000072620,3	-0.582495	0.00203059	Slfn2	70.5773	46.6281	58.6027	0
ENSMUSG00000075602,10	-0.593656	0.0396383	Ly6a	20.9332	13.6896	17.3114	0
ENSMUSG00000062075,13	-0.616802	0.0209416	Lmnb2	21.8404	14.039	17.9397	0
ENSMUSG00000036285,10	-0.626889	0.00694469	Noa1	22.9971	14.6953	18.8462	0
ENSMUSG00000034203,8	-0.659763	0.00147661	Chchd4	30.1903	18.893	24.5417	0
ENSMUSG00000027552,14	-0.671486	0.017945	E2f5	20.2799	12.5461	16.413	0
ENSMUSG00000038352,15	-0.672138	0.00308042	Arl5c	28.5904	17.6757	23.133	0
ENSMUSG00000027962,14	-0.67942	0.00302945	Vcam1	27.2535	16.8171	22.0353	0
ENSMUSG00000044636,5	-0.689309	0.0217787	Csrnp2	23.8663	14.6242	19.2452	0
ENSMUSG00000073490,10	-0.690588	0.0306121	AI607873	16.4706	10.0484	13.2595	0
ENSMUSG00000022010,19	-0.725431	0.0102053	Tsc22d1	30.6655	18.3252	24.4954	0
ENSMUSG00000070953,13	-0.732623	0.0312722	Rabepk	23.092	13.6914	18.3917	0
ENSMUSG00000099757,1	-0.761947	0.0465769	BE692007	9.82413	5.71133	7.76773	0
ENSMUSG00000069206,13	-0.765534	0.0190815	Zfp874a	20.2934	11.7862	16.0398	0
ENSMUSG00000035164,7	-0.808753	0.00100999	Zc3h12c	27.0047	15.24	21.1224	0
ENSMUSG00000058163,13	-0.816863	0.00124103	Gm5431	23.1556	12.987	18.0713	0
ENSMUSG00000056492,5	-0.835662	0.0103834	Adgrf5	18.5829	10.2984	14.4406	0
ENSMUSG00000107304,1	-0.856254	0.0303529	Gm43775	19.8032	10.8	15.3016	0
ENSMUSG00000088004,1	-0.85724	0.0155896	Gm24786	9.35993	5.10794	7.23394	0
ENSMUSG00000054499,9	-0.923274	0.013182	Dedd2	22.5398	11.7727	17.1562	0
ENSMUSG00000025104,13	-1.0268	0.0176516	Hdgfrp3	8.88376	4.29006	6.58691	0
ENSMUSG00000034271,15	-1.08268	0.0128096	Jdp2	19.7679	9.2255	14.4967	0
ENSMUSG00000059839,8	-1.09655	0.00275881	Zfp874b	12.8007	5.91662	9.35868	0
ENSMUSG00000103364,1	-1.2064	4.55903e-08	Gm38157	22.2846	9.52996	15.9073	0
ENSMUSG00000042606,9	-1.20975	0.00133487	Hirip3	10.1775	4.3578	7.26763	0
ENSMUSG00000021215,14	-1.34999	0.00412449	Net1	7.38979	2.85472	5.12225	0
ENSMUSG00000031538,5	-1.39799	0.0312661	Plat	9.35328	3.51619	6.43473	0
ENSMUSG00000038007,14	-1.45495	0.036744	Acer2	6.03086	2.18663	4.10874	0
ENSMUSG00000108823,1	-1.4742	0.0381563	RP23-428N8,5	3.20519	1.13969	2.17244	0
ENSMUSG00000027375,14	-1.52044	0.00768161	Mal	4.62292	1.59514	3.10903	0
ENSMUSG00000028780,13	-1.56437	2.40052e-05	Sema3c	7.84607	2.61818	5.23213	0
ENSMUSG00000056054,9	-1.62819	4.75705e-05	S100a8	9.16452	2.90571	6.03512	0
ENSMUSG00000097365,7	-1.69763	0.0120109	C030034L19Rik	4.79452	1.44433	3.11942	0
ENSMUSG00000030708,14	-1.6995	0.00186269	Dnajb13	13.4668	4.06328	8.76503	0
ENSMUSG00000098708,7	-1.72806	0.0294524	Gm27252	3.30543	0.978372	2.1419	0
ENSMUSG00000056071,12	-1.7785	4.67954e-06	S100a9	7.77958	2.23622	5.0079	0
ENSMUSG00000060034,5	-1.79897	0.0307972	Ctf2	1.85872	0.523654	1.19119	0
ENSMUSG00000106254,1	-1.82851	3.59419e-07	Gm42907	9.13105	2.54105	5.83605	0
ENSMUSG00000044349,15	-2.02926	0.045282	Snhg11	1.44375	0.346238	0.894993	0
ENSMUSG00000105728,1	-2.03568	0.0239913	Gm42819	1.97122	0.46926	1.22024	0
ENSMUSG00000028195,4	-2.13447	0.00249213	Cyr61	9.72103	2.19746	5.95924	0
ENSMUSG00000066687,4	-2.28605	2.0518e-05	Zbtb16	7.19968	1.45826	4.32897	0
ENSMUSG00000090698,2	-2.46054	0.000582915	Apold1	5.52231	0.988605	3.25546	0
ENSMUSG00000048489,12	-2.53907	0.00016532	8430408G22Rik	2.95439	0.50236	1.72838	0
ENSMUSG00000032254,9	-2.56756	0.00935271	Kif23	2.06373	0.334828	1.19928	0
ENSMUSG00000004328,15	-2.66767	0.0143765	Hif3a	4.61454	0.702896	2.65872	0
ENSMUSG00000070880,10	-2.85886	0.0100137	Gad1	2.69816	0.352681	1.52542	0
ENSMUSG00000103192,1	-3.0631	0.0338808	Gm37645	1.04245	0.122575	0.582514	0
ENSMUSG00000066170,6	-3.2369	1.42462e-14	E230001N04Rik	16.5581	1.7359	9.14702	0
ENSMUSG00000048572,4	-3.33438	1.41291e-05	Tmem252	3.72642	0.358272	2.04235	0
ENSMUSG00000055421,8	-3.34811	0.0288136	Pcdh9	1.05033	0.0940923	0.572209	0
ENSMUSG00000102556,1	-3.38989	0.00777124	Gm37569	1.30681	0.12333	0.715072	0
ENSMUSG00000029321,1	-3.89116	0.000318909	Slc10a6	2.34957	0.1557	1.25263	0
ENSMUSG00000105501,1	-3.91152	0.00703251	5330426L24Rik	0.846314	0.0520407	0.449177	0
ENSMUSG00000019906,14	-4.06882	0.0251403	Lin7a	0.655495	0.0343016	0.344898	0
ENSMUSG00000097714,1	-4.09511	0.00300316	Gm20109	0.952976	0.0501095	0.501543	0
ENSMUSG00000106073,1	-4.17623	0.00706739	Gm42892	0.698479	0.0316157	0.365047	0
ENSMUSG00000033579,16	-4.2395	0.0330043	Fa2h	0.420218	0.0158078	0.218013	0
ENSMUSG00000088022,1	-4.24666	0.0327637	Gm22146	0.420883	0.0150531	0.217968	0
ENSMUSG00000074968,11	-4.29622	0.0433323	Ano3	0.435112	0.0150531	0.225083	0
ENSMUSG00000035864,14	-4.29664	0.00148792	Syt1	1.10735	0.0520407	0.579697	0
ENSMUSG00000101304,1	-4.34552	0.00230986	Plet1os	1.16493	0.0554814	0.610208	0
ENSMUSG00000084128,10	-4.37734	0.00235629	Esrp2	0.800337	0.0301062	0.415222	0
ENSMUSG00000045903,8	-4.40287	0.004006	Npas4	0.830273	0.0343016	0.432287	0
ENSMUSG00000014813,8	-4.62049	0.0110936	Stc1	0.557888	0.0184938	0.288191	0
ENSMUSG00000033453,7	-4.89645	0.0276783	Adamts15	0.681218	0.0184938	0.349856	0
ENSMUSG00000005800,2	-5.36392	0.0016528	Mmp8	0.939779	0.0184938	0.479137	0
ENSMUSG00000031294,9	-5.51769	0.0465142	D630029K05Rik	0.2756	0	0.1378	0
ENSMUSG00000035860,8	-5.97445	0.0453015	Cdhr3	0.378565	0	0.189282	0
ENSMUSG00000072660,5	-6.00027	0.00833315	Gm6288	0.387251	0	0.193626	0
ENSMUSG00000090063,5	-6.07922	0.0317462	Dlx6os1	0.411867	0	0.205933	0
ENSMUSG00000040373,12	-6.37486	0.00186269	Cacng5	0.504669	0	0.252334	0
ENSMUSG00000054423,13	-6.76329	0.000794195	Cadps	0.663849	0	0.331925	0
ENSMUSG00000055733,6	-7.33226	0.000249752	Nap1l3	0.98487	0	0.492435	0

## Sheet: SPF_F_vs_SPF_M_DEG
DEGs analysis in controls and ABX-treated SPF microglia from RNA-seq data
FDR < 0.05
FC = Fold Change
CPM = count per million
Row,names	logFC	FDR	gene_name	exp2_CTR_F_CPM	exp2_CTR_M_CPM	CPM	flag (1:DEGS passed cutoff,0:DEGS failed cutoff)	number of DEGS passed cutoff	CPM cutoff	FC cutoff
ENSMUSG00000086503,3	13.9848	0	Xist	364.063	0.0168901	182.04	1	11	25	1.5
ENSMUSG00000003541,6	1.55806	0.00424559	Ier3	46.2659	15.8879	31.0769	1
ENSMUSG00000046805,9	0.829751	4.92501e-06	Mpeg1	539.946	306.486	423.216	1
ENSMUSG00000052837,5	0.778484	0.0149979	Junb	1686.5	993.233	1339.87	1
ENSMUSG00000053560,4	0.679917	0.00648383	Ier2	237.652	149.789	193.721	1
ENSMUSG00000048895,13	0.596898	0.00195943	Cdk5r1	37.0627	24.7221	30.8924	1
ENSMUSG00000028344,12	-0.607198	0.00103323	Invs	29.031	44.6027	36.8168	1
ENSMUSG00000058446,14	-0.713894	8.14349e-05	Znrf2	88.3022	146.059	117.181	1
ENSMUSG00000068457,14	-13.3599	4.50997e-302	Uty	0	66.7418	33.3709	1
ENSMUSG00000069049,11	-14.1292	0	Eif2s3y	0	113.778	56.8892	1
ENSMUSG00000069045,11	-14.775	0	Ddx3y	0	178.02	89.0102	1
ENSMUSG00000085715,1	9.4589	1.294e-26	Tsix	4.4237	0	2.21185	0
ENSMUSG00000085282,8	6.01961	0.0291577	Gm15663	0.402222	0	0.201111	0
ENSMUSG00000026621,13	5.95932	0.034552	Marc1	0.38565	0	0.192825	0
ENSMUSG00000048126,16	0.769179	0.00654206	Col6a3	20.3766	12.0691	16.2228	0
ENSMUSG00000003068,15	0.584894	0.0140619	Stk11	30.7905	20.6863	25.7384	0
ENSMUSG00000033467,12	0.584112	0.0351017	Crlf2	23.9791	16.1285	20.0538	0
ENSMUSG00000037369,16	0.560626	0.0113902	Kdm6a	96.927	66.3103	81.6187	0
ENSMUSG00000024240,13	0.499502	0.0333293	Epc1	53.7418	38.3461	46.0439	0
ENSMUSG00000063856,7	0.475569	6.31779e-05	Gpx1	333.237	241.766	287.502	0
ENSMUSG00000044468,14	-0.363952	0.039019	Fam46c	156.923	203.711	180.317	0
ENSMUSG00000043885,13	-0.481868	0.036064	Slc36a4	32.0961	45.2391	38.6676	0
ENSMUSG00000020315,18	-0.532543	0.0333293	Sptbn1	22.1364	32.3242	27.2303	0
ENSMUSG00000001138,13	-0.568692	0.0133097	Cnnm3	47.6518	71.2505	59.4511	0
ENSMUSG00000104698,1	-0.710651	0.0291577	Gm42602	14.8037	24.4611	19.6324	0
ENSMUSG00000029648,13	-0.939371	0.00195943	Flt1	12.5581	24.2927	18.4254	0
ENSMUSG00000006356,10	-1.18374	0.0293128	Crip2	3.9826	9.1157	6.54915	0
ENSMUSG00000020601,7	-2.69919	0.00444416	Trib2	0.394976	2.63599	1.51548	0
ENSMUSG00000040170,13	-3.40086	0.0133097	Fmo2	0.157247	1.74167	0.94946	0
ENSMUSG00000023940,14	-3.56104	0.0333293	Sgol1	0.108779	1.3315	0.720141	0
ENSMUSG00000033147,16	-4.24091	0.0351801	Slc22a15	0.0359091	0.78755	0.41173	0
ENSMUSG00000072660,5	-5.95746	0.0430619	Gm6288	0	0.387251	0.193626	0
ENSMUSG00000103780,1	-5.99302	0.0498252	Gm37524	0	0.395566	0.197783	0
ENSMUSG00000091415,4	-6.23704	0.0477422	Ak9	0	0.475657	0.237828	0
ENSMUSG00000001260,10	-6.25987	0.0149979	Gabrg1	0	0.482124	0.241062	0
ENSMUSG00000101059,1	-6.9927	9.78402e-16	Gm4017	0.0174286	3.04852	1.53298	0
ENSMUSG00000045629,7	-7.24095	1.78746e-05	Sh3tc2	0	0.955822	0.477911	0
ENSMUSG00000056673,14	-10.0014	8.92923e-148	Kdm5d	0.0340002	42.5618	21.2979	0

## Sheet: ABX_F_vs_ABX_M_DEG
DEGs analysis in controls and ABX-treated SPF microglia from RNA-seq data
FDR < 0.05
FC = Fold Change
CPM = count per million
Row,names	logFC	FDR	gene_name	exp2_ABX_M_CPM	exp2_ABX_F_CPM	CPM	flag (1:DEGS passed cutoff,0:DEGS failed cutoff)	number of DEGS passed cutoff	CPM cutoff	FC cutoff
ENSMUSG00000086503,3	11.2023	0	Xist	0.138919	360.657	180.398	1	7	25	1.5
ENSMUSG00000063856,7	0.66883	0.0114922	Gpx1	227.412	362.142	294.777	1
ENSMUSG00000061808,3	-1.11202	1.27519e-07	Ttr	379.452	175.621	277.537	1
ENSMUSG00000022425,15	-1.39972	1.18015e-06	Enpp2	460.577	174.277	317.427	1
ENSMUSG00000069045,11	-9.86262	1.26349e-182	Ddx3y	146.787	0.18401	73.4853	1
ENSMUSG00000069049,11	-12.0281	1.87918e-239	Eif2s3y	95.1378	0.0204455	47.5791	1
ENSMUSG00000068457,14	-13.2359	3.36582e-190	Uty	59.5106	0	29.7553	1
ENSMUSG00000085715,1	6.76976	3.7806e-18	Tsix	0.0335469	4.22826	2.1309	0
ENSMUSG00000033740,17	4.90231	0.0318768	St18	0.0150531	0.658001	0.336527	0
ENSMUSG00000033715,14	4.3267	0.0374766	Akr1c14	0.0335469	0.782757	0.408152	0
ENSMUSG00000031226,13	0.823909	0.015172	Pbdc1	13.4407	23.8215	18.6311	0
ENSMUSG00000022037,14	-1.11427	0.030137	Clu	28.1099	12.9439	20.5269	0
ENSMUSG00000032216,14	-1.12335	0.0349611	Nedd4	12.1738	5.54638	8.8601	0
ENSMUSG00000027570,15	-1.49726	0.0148686	Col9a3	11.648	4.08521	7.86659	0
ENSMUSG00000020681,14	-1.57427	0.030137	Ace	8.61508	2.87354	5.74431	0
ENSMUSG00000029843,4	-1.61338	0.0118581	Slc13a4	5.67296	1.84675	3.75985	0
ENSMUSG00000071862,2	-1.65973	0.0114922	Lrrtm2	5.50236	1.74326	3.62281	0
ENSMUSG00000058488,7	-1.68267	0.00144805	Kl	22.9301	7.10879	15.0195	0
ENSMUSG00000032373,14	-1.94495	0.0153309	Car12	6.36688	1.63631	4.0016	0
ENSMUSG00000048078,16	-2.37978	0.0329442	Tenm4	2.04708	0.393637	1.22036	0
ENSMUSG00000028518,8	-2.51845	0.0140634	Prkaa2	3.65003	0.62913	2.13958	0
ENSMUSG00000028125,14	-2.82808	0.00834498	Abca4	6.85823	0.941665	3.89995	0
ENSMUSG00000031196,13	-3.39668	0.00699138	F8	2.55187	0.238168	1.39502	0
ENSMUSG00000036095,10	-3.40853	0.0349611	Dgkb	1.86028	0.171404	1.01584	0
ENSMUSG00000035403,10	-4.45587	0.001393	Crb2	1.54588	0.0607514	0.803315	0
ENSMUSG00000071550,13	-4.91993	0.00024307	Cfap44	1.19377	0.0348828	0.614328	0
ENSMUSG00000045010,13	-5.55136	0.0238913	Gm4779	1.03171	0.0144373	0.523074	0
ENSMUSG00000030865,4	-6.28043	0.0218592	Chp2	0.474632	0	0.237316	0
ENSMUSG00000101059,1	-8.5749	1.45539e-10	Gm4017	2.33949	0	1.16975	0
ENSMUSG00000056673,14	-9.3324	1.29065e-104	Kdm5d	35.9042	0.044813	17.9745	0

## Sheet: ABX_vs_SPF_DEG
DEGs analysis in controls and ABX-treated SPF microglia from RNA-seq data
FDR < 0.05
FC = Fold Change
CPM = count per million
Row,names	logFC	FDR	gene_name	exp2_CTR_CPM	exp2_ABX_CPM	CPM	flag (1:DEGS passed cutoff,0:DEGS failed cutoff)	number of DEGS passed cutoff	CPM cutoff	FC cutoff
ENSMUSG00000041075,8	1.56482	3.18091e-15	Fzd7	17.912	52.453	35.1825	1	65	25	1.5
ENSMUSG00000022893,14	1.35786	2.98626e-05	Adamts1	62.0607	157.246	109.653	1
ENSMUSG00000061808,3	1.2753	0.00343929	Ttr	115.869	277.537	196.703	1
ENSMUSG00000022425,15	1.26345	0.0135691	Enpp2	133.779	317.427	225.603	1
ENSMUSG00000072844,6	1.16844	1.42083e-07	G530011O06Rik	29.4963	65.6124	47.5543	1
ENSMUSG00000028214,13	1.13737	9.29606e-05	Gem	26.2429	57.1429	41.6929	1
ENSMUSG00000087006,3	1.08683	0.000404444	Gm13889	17.3846	36.6259	27.0053	1
ENSMUSG00000026628,13	1.02036	0.0485528	Atf3	55.7638	112.071	83.9175	1
ENSMUSG00000000982,5	0.938209	0.014933	Ccl3	188.544	358.131	273.337	1
ENSMUSG00000040435,11	0.909769	0.00201211	Ppp1r15a	120.514	223.963	172.239	1
ENSMUSG00000034168,6	0.899247	1.034e-05	Irf2bpl	82.9886	152.887	117.938	1
ENSMUSG00000021453,2	0.891798	1.01904e-05	Gadd45g	27.0291	49.6995	38.3643	1
ENSMUSG00000034723,11	0.891054	2.77199e-09	Tmx4	285.003	522.15	403.577	1
ENSMUSG00000045193,13	0.881143	0.00301966	Cirbp	43.7059	79.7339	61.7199	1
ENSMUSG00000055148,7	0.856379	1.01904e-05	Klf2	112.9	202.127	157.513	1
ENSMUSG00000001768,15	0.846571	1.32836e-10	Rin2	314.13	558.732	436.431	1
ENSMUSG00000027399,1	0.819614	3.35905e-07	Il1a	98.3773	171.931	135.154	1
ENSMUSG00000030256,11	0.810963	1.21814e-05	Bhlhe41	98.4691	170.705	134.587	1
ENSMUSG00000021250,13	0.787884	0.00343091	Fos	769.7	1314.82	1042.26	1
ENSMUSG00000021624,9	0.783907	3.27231e-10	Cd180	77.4977	132.144	104.821	1
ENSMUSG00000035356,16	0.773371	0.00138303	Nfkbiz	44.5552	75.3717	59.9634	1
ENSMUSG00000053716,9	0.773267	1.50518e-07	Dusp7	172.434	291.594	232.014	1
ENSMUSG00000043415,5	0.758329	1.27425e-08	Otud1	112.305	188.094	150.199	1
ENSMUSG00000103591,1	0.728026	0.0021081	Gm38365	30.3509	49.6744	40.0127	1
ENSMUSG00000092274,2	0.647599	0.00411278	Neat1	96.6541	149.6	123.127	1
ENSMUSG00000026819,15	0.636081	0.00319523	Slc25a25	28.5816	44.0082	36.2949	1
ENSMUSG00000017677,11	0.633341	3.10415e-08	Wsb1	468.953	719.673	594.313	1
ENSMUSG00000071076,5	0.596216	0.000135024	Jund	259.07	388.016	323.543	1
ENSMUSG00000032691,14	0.588493	9.33265e-05	Nlrp3	44.417	66.0684	55.2427	1
ENSMUSG00000047875,6	0.587729	0.006508	Gpr157	23.1196	34.3556	28.7376	1
ENSMUSG00000045817,8	-0.590418	2.92241e-06	Zfp36l2	529.687	348.264	438.976	1
ENSMUSG00000033685,13	-0.598376	2.0516e-07	Ucp2	588.775	385.019	486.897	1
ENSMUSG00000000686,11	-0.63517	2.62841e-05	Abhd15	119.483	76.0567	97.7699	1
ENSMUSG00000038342,15	-0.643981	1.39696e-05	Mlxip	153.16	96.9802	125.07	1
ENSMUSG00000042787,13	-0.651619	0.000192621	Exog	59.1941	37.3089	48.2515	1
ENSMUSG00000028410,13	-0.662496	0.0120607	Dnaja1	103.034	64.4828	83.7583	1
ENSMUSG00000024235,10	-0.669049	1.03829e-05	Map3k8	44.2167	27.522	35.8694	1
ENSMUSG00000032470,16	-0.671916	2.13411e-06	Mras	43.2146	26.8805	35.0476	1
ENSMUSG00000042699,11	-0.674963	6.31532e-05	Dhx9	58.7358	36.4087	47.5723	1
ENSMUSG00000046879,6	-0.691362	6.31532e-05	Irgm1	103.944	63.6916	83.818	1
ENSMUSG00000025509,15	-0.696965	1.26776e-09	Pnpla2	145.357	88.7964	117.077	1
ENSMUSG00000020482,4	-0.702455	5.04746e-06	Ccdc117	103.261	62.8664	83.0636	1
ENSMUSG00000029657,15	-0.70467	0.04328	Hsph1	68.0765	41.4021	54.7393	1
ENSMUSG00000043336,14	-0.714628	7.6783e-06	Filip1l	139.458	84.1586	111.808	1
ENSMUSG00000028211,11	-0.722507	0.0015644	Trp53inp1	71.1957	42.6237	56.9097	1
ENSMUSG00000027845,15	-0.730979	9.87836e-06	Dclre1b	31.5425	18.7766	25.1596	1
ENSMUSG00000024843,15	-0.741917	6.6206e-07	Chka	137.134	81.1558	109.145	1
ENSMUSG00000020387,15	-0.775719	5.63604e-06	Jade2	40.4532	23.377	31.9151	1
ENSMUSG00000109279,1	-0.778244	4.21005e-05	RP23-264H19,2	37.7669	21.8555	29.8112	1
ENSMUSG00000026473,15	-0.823701	1.21848e-09	Glul	411.238	230.105	320.671	1
ENSMUSG00000045968,7	-0.86681	1.59056e-05	Teddm2	42.8465	23.2116	33.0291	1
ENSMUSG00000032265,14	-0.872242	1.32836e-10	Fam46a	220.42	119.159	169.789	1
ENSMUSG00000028654,13	-0.92342	0.000159911	Mycl	77.3484	40.3702	58.8593	1
ENSMUSG00000056501,3	-0.94989	8.51604e-09	Cebpb	215.201	110.393	162.797	1
ENSMUSG00000021025,7	-0.991644	7.16149e-07	Nfkbia	347.74	173.246	260.493	1
ENSMUSG00000022951,15	-1.00685	2.0516e-07	Rcan1	149.048	73.4314	111.24	1
ENSMUSG00000009772,15	-1.03978	3.73096e-10	Nuak2	74.8358	36.0152	55.4255	1
ENSMUSG00000034165,16	-1.13015	1.20293e-11	Ccnd3	93.8837	42.4651	68.1744	1
ENSMUSG00000033450,7	-1.2199	8.70148e-17	Tagap	180.265	76.5368	128.401	1
ENSMUSG00000035283,4	-1.42969	1.13023e-07	Adrb1	111.675	41.0639	76.3694	1
ENSMUSG00000024222,16	-1.45526	9.48039e-07	Fkbp5	239.204	86.3895	162.797	1
ENSMUSG00000106636,1	-1.63464	2.6299e-23	Gm43813	38.0674	12.1207	25.0941	1
ENSMUSG00000020893,17	-1.78674	1.32836e-10	Per1	39.3531	11.2911	25.3221	1
ENSMUSG00000031431,13	-2.38996	2.81703e-31	Tsc22d3	618.19	116.714	367.452	1
ENSMUSG00000020108,3	-4.6749	1.07637e-36	Ddit4	93.0502	3.59513	48.3227	1
ENSMUSG00000025089,15	5.69476	0.0225158	Gfra1	0	0.313128	0.156564	0
ENSMUSG00000001508,15	5.26156	0.00395452	Sgca	0	0.230943	0.115472	0
ENSMUSG00000022309,8	5.19316	0.0144795	Angpt1	0.00924023	0.53125	0.270245	0
ENSMUSG00000085272,7	5.07646	0.0494388	Sbk3	0	0.203918	0.101959	0
ENSMUSG00000025064,14	4.98327	0.0378123	Col17a1	0.0087143	0.461226	0.23497	0
ENSMUSG00000039620,16	4.91339	0.0452082	6430573F11Rik	0	0.183295	0.0916475	0
ENSMUSG00000029608,10	4.32065	0.0188997	Rph3a	0.00877767	0.284529	0.146653	0
ENSMUSG00000103083,1	4.11356	0.000804391	A630035G10Rik	0.0176853	0.389508	0.203597	0
ENSMUSG00000028167,15	4.05952	0.0302709	Bdh2	0	0.0950742	0.0475371	0
ENSMUSG00000102194,1	4.03887	0.0494388	Gm38169	0	0.0928206	0.0464103	0
ENSMUSG00000033633,13	3.88182	0.0138292	Clec18a	0.0175553	0.332349	0.174952	0
ENSMUSG00000022687,11	3.81585	0.036449	Boc	0.0251759	0.426256	0.225716	0
ENSMUSG00000034687,8	3.68793	0.000354332	Fras1	0.0718181	0.962181	0.517	0
ENSMUSG00000031111,16	3.0888	0.014933	Igsf1	0.0903451	0.808561	0.449453	0
ENSMUSG00000025885,18	2.9321	0.0215224	Myo5b	0.161436	1.25915	0.710293	0
ENSMUSG00000034463,3	2.55697	0.0330974	Scara3	0.163727	0.997688	0.580707	0
ENSMUSG00000015652,9	2.02942	0.000223751	Steap1	0.362397	1.47153	0.916964	0
ENSMUSG00000030111,9	1.94255	0.047501	A2m	0.716479	2.72457	1.72053	0
ENSMUSG00000029680,2	1.92957	0.0247725	Hyal4	0.22719	0.872635	0.549912	0
ENSMUSG00000065611,1	1.87393	0.0002532	Mir23a	0.526121	1.90616	1.21614	0
ENSMUSG00000065444,1	1.66247	0.036945	Mir27a	0.422843	1.31588	0.869361	0
ENSMUSG00000036169,5	1.65442	0.00213722	Sostdc1	1.69437	5.27789	3.48613	0
ENSMUSG00000102258,1	1.60238	0.0403885	Gm38257	0.768736	2.30732	1.53803	0
ENSMUSG00000058488,7	1.57686	0.0136482	Kl	5.09807	15.0195	10.0588	0
ENSMUSG00000044703,5	1.52322	0.000666764	Phf11a	0.621861	1.79428	1.20807	0
ENSMUSG00000056174,8	1.46635	0.00168616	Col8a2	1.57838	4.31261	2.9455	0
ENSMUSG00000045502,6	1.4107	1.23321e-05	Hcar2	5.59204	14.723	10.1575	0
ENSMUSG00000003545,3	1.40502	9.78036e-11	Fosb	11.2164	29.3546	20.2855	0
ENSMUSG00000039323,18	1.38646	0.00108618	Igfbp2	2.80559	7.25901	5.0323	0
ENSMUSG00000097296,1	1.3458	9.98167e-08	Gm26532	6.00572	15.0928	10.5492	0
ENSMUSG00000028128,13	1.32009	0.000348643	F3	1.49804	3.705	2.60152	0
ENSMUSG00000093606,1	1.25113	0.0307117	B130034C11Rik	0.797833	1.89206	1.34495	0
ENSMUSG00000049985,14	1.2222	0.0097094	Ankrd55	1.0351	2.39801	1.71655	0
ENSMUSG00000024401,14	1.15186	0.00383269	Tnf	8.85654	19.5086	14.1826	0
ENSMUSG00000026576,12	1.14116	0.0483896	Atp1b1	2.16942	4.72551	3.44746	0
ENSMUSG00000098880,1	1.12336	0.0452082	Gm27238	1.232	2.66543	1.94872	0
ENSMUSG00000003032,8	1.08089	0.001589	Klf4	10.8087	22.5882	16.6984	0
ENSMUSG00000028017,7	1.07567	0.0404547	Egf	2.24712	4.69876	3.47294	0
ENSMUSG00000106108,1	1.02092	1.09773e-05	Gm43221	10.4438	20.9824	15.7131	0
ENSMUSG00000018983,9	0.97063	0.0491725	E2f2	3.17513	6.15836	4.66675	0
ENSMUSG00000089450,1	0.935095	0.00565197	Gm24225	1.82236	3.44738	2.63487	0
ENSMUSG00000105875,1	0.92641	0.0173307	Gm43518	1.58038	2.98457	2.28247	0
ENSMUSG00000026285,7	0.904771	0.010299	Pdcd1	4.50649	8.34498	6.42574	0
ENSMUSG00000101942,1	0.879747	0.00107851	Gm19582	12.0042	21.8244	16.9143	0
ENSMUSG00000106706,1	0.87273	0.00566521	C530043K16Rik	5.42579	9.84803	7.63691	0
ENSMUSG00000059810,18	0.86846	0.000329101	Rgs3	10.681	19.2577	14.9693	0
ENSMUSG00000104484,1	0.840534	0.0217025	Gm33142	1.93733	3.43106	2.6842	0
ENSMUSG00000051456,4	0.816011	8.00336e-06	Hspb3	14.6801	25.6492	20.1647	0
ENSMUSG00000092526,1	0.811726	2.95163e-05	Gm17907	9.86805	17.1676	13.5178	0
ENSMUSG00000086264,9	0.786941	0.00415225	Gm15850	4.87878	8.33946	6.60912	0
ENSMUSG00000097321,5	0.76954	0.00460653	1700028E10Rik	10.3866	17.5104	13.9485	0
ENSMUSG00000020782,18	0.75888	0.0408767	Llgl2	2.98175	4.99858	3.99016	0
ENSMUSG00000084806,1	0.740521	0.0330974	Gm15232	4.82337	7.97129	6.39733	0
ENSMUSG00000030203,17	0.732941	0.00141002	Dusp16	14.7823	24.3379	19.5601	0
ENSMUSG00000042857,2	0.722902	0.00348579	Gm9776	6.32371	10.3597	8.34169	0
ENSMUSG00000104213,5	0.71855	0.00348579	Ighd	14.1953	23.0836	18.6395	0
ENSMUSG00000006445,3	0.715653	0.0012581	Epha2	14.327	23.2551	18.7911	0
ENSMUSG00000062944,4	0.710648	9.56955e-07	9130023H24Rik	14.1946	22.9839	18.5893	0
ENSMUSG00000046463,4	0.702959	3.2352e-05	5930403N24Rik	17.2909	27.8192	22.555	0
ENSMUSG00000091275,1	0.694023	1.21814e-05	Gm3248	11.7023	18.776	15.2392	0
ENSMUSG00000048439,15	0.664982	8.57755e-05	Nupl2	14.7429	23.1135	18.9282	0
ENSMUSG00000028644,16	0.616672	0.000140837	Ermap	12.4285	18.8476	15.6381	0
ENSMUSG00000027523,19	0.609682	0.0153987	Gnas	8.07349	12.1944	10.1339	0
ENSMUSG00000019876,15	0.583246	0.00104277	Pkib	28.8589	42.852	35.8555	0
ENSMUSG00000041642,18	0.573926	0.000909063	Kif21b	114.451	168.491	141.471	0
ENSMUSG00000007379,15	0.570664	0.00369177	Dennd2c	48.8746	71.7492	60.3119	0
ENSMUSG00000035671,5	0.569182	0.0214792	Zswim4	27.2179	39.9162	33.567	0
ENSMUSG00000050064,14	0.559346	0.00157872	Zfp697	18.3579	26.7674	22.5626	0
ENSMUSG00000072568,4	0.557085	0.00717615	Fam84b	12.8447	18.6924	15.7685	0
ENSMUSG00000074570,13	0.550518	8.70285e-05	Cass4	30.7355	44.548	37.6418	0
ENSMUSG00000056708,5	0.550189	0.00950539	Ier5	524.428	760.442	642.435	0
ENSMUSG00000028680,14	0.547578	0.00083619	Plk3	55.8027	80.7121	68.2574	0
ENSMUSG00000022414,7	0.539677	0.0116472	Tab1	28.7864	41.4197	35.103	0
ENSMUSG00000021868,6	0.539063	0.0100148	Ppif	11.786	16.9477	14.3668	0
ENSMUSG00000032501,8	0.538915	0.000279037	Trib1	55.6399	79.9096	67.7747	0
ENSMUSG00000000078,6	0.537711	3.21598e-05	Klf6	389.016	558.468	473.742	0
ENSMUSG00000045268,13	0.537229	0.00064526	Zfp691	11.9636	17.1768	14.5702	0
ENSMUSG00000103367,1	0.530175	0.00319523	Gm38158	21.7071	31.1069	26.407	0
ENSMUSG00000049538,14	0.526871	0.0023426	Adamts16	32.9846	47.0299	40.0073	0
ENSMUSG00000048895,13	0.52456	0.0108477	Cdk5r1	30.8924	43.9874	37.4399	0
ENSMUSG00000070476,10	0.506877	0.0260997	Fam217b	18.438	25.9397	22.1889	0
ENSMUSG00000046791,7	0.501572	0.000826448	2410016O06Rik	24.6198	34.5591	29.5894	0
ENSMUSG00000041920,14	0.494508	4.21134e-06	Slc16a6	192.841	269.064	230.952	0
ENSMUSG00000007659,18	0.492568	0.00119877	Bcl2l1	129.443	180.081	154.762	0
ENSMUSG00000063146,11	0.490059	0.00343091	Clip2	28.0896	39.0534	33.5715	0
ENSMUSG00000063234,4	0.488794	1.21814e-05	Gpr84	134.08	186.248	160.164	0
ENSMUSG00000073478,6	0.483815	0.0378123	D730003I15Rik	11.201	15.4872	13.3441	0
ENSMUSG00000078771,10	0.477159	8.38478e-06	Evi2a	226.551	312.36	269.455	0
ENSMUSG00000026786,14	0.475973	0.000567817	Apbb1ip	162.346	223.697	193.022	0
ENSMUSG00000024565,8	0.474019	0.000551174	Sall3	132.722	182.346	157.534	0
ENSMUSG00000076617,9	0.458842	1.42703e-05	Ighm	462.228	628.968	545.598	0
ENSMUSG00000051224,13	0.456175	0.0110303	Tceanc	21.2366	28.7845	25.0105	0
ENSMUSG00000023106,15	0.45533	0.00506244	Denr	58.4453	79.4228	68.934	0
ENSMUSG00000008035,12	0.45513	0.00580425	Mid1ip1	88.707	120.452	104.579	0
ENSMUSG00000026238,14	0.45231	0.0105783	Ptma	93.8444	126.952	110.398	0
ENSMUSG00000056476,13	0.451837	1.27054e-05	Med12l	88.22	119.367	103.794	0
ENSMUSG00000052684,4	0.446703	0.0173307	Jun	2985.88	4026.19	3506.03	0
ENSMUSG00000074342,3	0.442551	0.00483904	I830077J02Rik	120.525	162.069	141.297	0
ENSMUSG00000002728,14	0.44193	0.00800052	Naa20	35.5629	47.8486	41.7057	0
ENSMUSG00000062825,15	0.441226	2.92191e-05	Actg1	71.8487	96.5826	84.2156	0
ENSMUSG00000024986,11	0.433132	0.000551174	Hhex	131.721	176.147	153.934	0
ENSMUSG00000098188,1	0.428519	0.000638881	Sowahc	194.723	259.372	227.048	0
ENSMUSG00000003518,13	0.402185	0.00565197	Dusp3	20.9628	27.4121	24.1875	0
ENSMUSG00000049999,4	0.400789	0.0441804	Ppp1r3d	20.3565	26.5586	23.4576	0
ENSMUSG00000030469,10	0.389117	0.0455765	Zfp719	42.623	55.1613	48.8921	0
ENSMUSG00000055652,14	0.388271	0.000753737	Klhl25	74.2292	96.1478	85.1885	0
ENSMUSG00000030795,18	0.386588	0.000430527	Fus	181.474	234.865	208.17	0
ENSMUSG00000038225,14	0.383113	0.0171644	Primpol	29.3154	37.8538	33.5846	0
ENSMUSG00000020029,5	0.382212	0.00112433	Nudt4	69.0862	89.1591	79.1227	0
ENSMUSG00000034959,7	0.380874	0.0147178	5031414D18Rik	89.9183	115.983	102.951	0
ENSMUSG00000022199,10	0.377666	0.0140273	Slc22a17	93.1998	119.947	106.573	0
ENSMUSG00000032014,5	0.376842	0.0269083	Oaf	36.4454	46.8763	41.6608	0
ENSMUSG00000052384,13	0.376793	0.00110815	Nrros	341.318	438.702	390.01	0
ENSMUSG00000055053,17	0.372267	0.00140959	Nfic	87.2909	111.811	99.5509	0
ENSMUSG00000041515,9	0.36727	0.000474069	Irf8	657.62	839.873	748.746	0
ENSMUSG00000032549,7	0.364772	0.0307117	Rab6b	63.7925	81.2542	72.5233	0
ENSMUSG00000031665,6	0.356825	0.0363035	Sall1	612.502	775.657	694.08	0
ENSMUSG00000015568,15	0.354333	0.00202557	Lpl	60.2556	76.2239	68.2398	0
ENSMUSG00000022677,14	0.352513	0.0097094	Fopnl	33.5305	42.4086	37.9696	0
ENSMUSG00000073771,11	0.352491	0.0452082	Btbd19	27.1749	34.3184	30.7467	0
ENSMUSG00000020120,15	0.342873	0.0203742	Plek	553.735	694.665	624.2	0
ENSMUSG00000026771,14	0.337423	0.00850481	Spopl	36.5845	45.7535	41.169	0
ENSMUSG00000000489,6	0.336005	0.00566521	Pdgfb	91.7244	114.663	103.194	0
ENSMUSG00000036362,2	0.332098	0.0015017	P2ry13	2111.04	2629.73	2370.39	0
ENSMUSG00000051212,7	0.330599	0.0097094	Gpr183	306.855	382.049	344.452	0
ENSMUSG00000036599,10	0.3289	0.0130723	Chst12	64.9659	80.8285	72.8972	0
ENSMUSG00000055782,8	0.321086	0.0196329	Abcd2	185.623	229.36	207.492	0
ENSMUSG00000047832,8	0.316539	0.0177028	Cdca4	42.2303	52.1047	47.1675	0
ENSMUSG00000010142,12	0.306225	0.0323774	Tnfrsf13b	126.768	155.235	141.001	0
ENSMUSG00000040479,11	0.304833	0.0316934	Dgkz	167.093	204.207	185.65	0
ENSMUSG00000018669,14	0.304662	0.0360158	Cdk5rap3	82.134	100.435	91.2845	0
ENSMUSG00000097715,1	0.304153	0.0496566	Gpr137b-ps	41.151	50.2553	45.7032	0
ENSMUSG00000090386,9	0.302132	0.0316934	Mir99ahg	172.433	210.443	191.438	0
ENSMUSG00000043008,8	0.294308	0.0449721	Klhl6	160.178	194.456	177.317	0
ENSMUSG00000042178,6	0.278339	0.038607	Armc5	80.4539	96.5602	88.5071	0
ENSMUSG00000027293,13	0.253744	0.0330974	Ehd4	248.69	293.482	271.086	0
ENSMUSG00000098112,7	0.24997	0.0373234	Bin2	607.122	714.626	660.874	0
ENSMUSG00000030315,15	-0.288587	0.047501	Vgll4	188.662	152.82	170.741	0
ENSMUSG00000047407,17	-0.308479	0.0330974	Tgif1	83.3824	66.672	75.0272	0
ENSMUSG00000013663,7	-0.317726	0.0314472	Pten	273.781	217.253	245.517	0
ENSMUSG00000032089,16	-0.320895	0.0153675	Il10ra	1163.3	921.68	1042.49	0
ENSMUSG00000028093,15	-0.323839	0.0373234	Acp6	86.3848	68.3017	77.3433	0
ENSMUSG00000046185,10	-0.325383	0.0315541	Zfp84	47.0545	37.163	42.1087	0
ENSMUSG00000032712,16	-0.338008	0.0188997	2810474O19Rik	193.335	151.403	172.369	0
ENSMUSG00000011960,12	-0.348253	0.0404127	Ccnt1	62.0064	48.1663	55.0864	0
ENSMUSG00000027339,15	-0.353935	0.0413852	Rassf2	312.128	241.456	276.792	0
ENSMUSG00000017679,16	-0.356805	0.0413852	Ttpal	67.0445	51.7857	59.4151	0
ENSMUSG00000049421,13	-0.357652	0.00445244	Zfp260	115.967	89.5575	102.762	0
ENSMUSG00000021411,15	-0.367675	0.0359184	Pxdc1	41.1093	31.5282	36.3187	0
ENSMUSG00000034709,8	-0.368243	0.0441804	Ppp1r21	124.443	95.5119	109.977	0
ENSMUSG00000020733,3	-0.37274	0.0236557	Slc9a3r1	52.439	40.0326	46.2358	0
ENSMUSG00000028191,11	-0.375069	0.00405359	Bcl10	104.733	79.9608	92.347	0
ENSMUSG00000072964,14	-0.375813	0.00493268	Bhlhb9	35.2816	26.9046	31.0931	0
ENSMUSG00000024293,15	-0.378081	0.00340037	Esco1	68.4378	52.061	60.2494	0
ENSMUSG00000026019,15	-0.379358	0.0206076	Wdr12	38.0207	28.9371	33.4789	0
ENSMUSG00000020744,13	-0.379445	0.0466107	Slc25a19	26.1261	19.8789	23.0025	0
ENSMUSG00000056216,9	-0.382794	0.00121242	Cebpg	210.62	160.029	185.324	0
ENSMUSG00000042138,6	-0.387497	0.0441967	Msantd2	29.0675	22.0105	25.539	0
ENSMUSG00000036469,16	-0.38846	0.0021081	March1	233.415	176.576	204.995	0
ENSMUSG00000059811,12	-0.38933	0.0169524	Atl2	49.1791	37.1817	43.1804	0
ENSMUSG00000033033,10	-0.398601	0.00445244	Calhm2	101.24	76.0611	88.6503	0
ENSMUSG00000026803,17	-0.402061	0.0120059	Ttf1	42.0684	31.4547	36.7616	0
ENSMUSG00000056962,11	-0.405221	0.00103308	Jmjd6	75.0715	56.1662	65.6188	0
ENSMUSG00000052040,10	-0.40701	0.0330974	Klf13	67.8665	50.647	59.2568	0
ENSMUSG00000031609,3	-0.410272	0.0154205	Sap30	27.302	20.3508	23.8264	0
ENSMUSG00000041598,7	-0.417685	0.0413852	Cdc42ep4	41.0273	30.4456	35.7364	0
ENSMUSG00000021127,6	-0.425251	0.0028695	Zfp36l1	101.474	74.7861	88.1301	0
ENSMUSG00000072620,3	-0.427653	0.00165943	Slfn2	67.0296	49.3371	58.1833	0
ENSMUSG00000028525,16	-0.429172	0.0147167	Pde4b	74.1168	54.5281	64.3225	0
ENSMUSG00000040723,14	-0.429213	6.15988e-06	Rcsd1	411.612	302.574	357.093	0
ENSMUSG00000028282,12	-0.430132	0.0368949	Casp8ap2	43.9138	32.1994	38.0566	0
ENSMUSG00000057982,7	-0.432971	0.0171296	Zfp809	23.7009	17.3504	20.5256	0
ENSMUSG00000030619,9	-0.434987	0.00619893	Eed	96.4241	70.6379	83.531	0
ENSMUSG00000061894,15	-0.435232	0.045213	Zscan20	18.5345	13.5374	16.0359	0
ENSMUSG00000027427,13	-0.442886	0.019283	Polr3f	79.566	57.8241	68.6951	0
ENSMUSG00000037536,13	-0.442899	0.0162395	Fbxo34	39.9784	29.1118	34.5451	0
ENSMUSG00000042462,4	-0.444545	0.0449721	Dctpp1	17.2627	12.5513	14.907	0
ENSMUSG00000000056,7	-0.448509	0.000572318	Narf	149.689	108.585	129.137	0
ENSMUSG00000027274,16	-0.450625	0.0268601	Mkks	24.1154	17.467	20.7912	0
ENSMUSG00000019947,9	-0.45263	0.00411263	Arid5b	32.1205	23.2159	27.6682	0
ENSMUSG00000040761,16	-0.453592	0.0466213	Spen	35.4941	25.6518	30.573	0
ENSMUSG00000053600,7	-0.453824	0.0251894	Zfp472	32.0646	23.1664	27.6155	0
ENSMUSG00000035104,14	-0.455508	0.0140273	Eva1a	35.3813	25.5507	30.466	0
ENSMUSG00000067825,11	-0.457788	0.0154205	Pex26	15.7843	11.37	13.5772	0
ENSMUSG00000041417,15	-0.46055	0.0029941	Pik3r1	335.979	241.515	288.747	0
ENSMUSG00000014226,10	-0.470621	0.023617	Cacybp	70.3861	50.3437	60.3649	0
ENSMUSG00000003198,9	-0.473647	0.0455765	Zfp959	18.8407	13.4429	16.1418	0
ENSMUSG00000031628,8	-0.479198	0.00592492	Casp3	30.9126	21.9469	26.4297	0
ENSMUSG00000041849,7	-0.479324	0.00121242	Card6	61.3467	43.51	52.4284	0
ENSMUSG00000061393,13	-0.482084	0.00699523	Acvr2b	41.903	29.7091	35.8061	0
ENSMUSG00000022020,14	-0.488121	0.00146324	Naa16	47.5238	33.5563	40.54	0
ENSMUSG00000037447,16	-0.489903	0.00049186	Arid5a	59.1964	41.6599	50.4281	0
ENSMUSG00000028952,12	-0.49172	0.0053675	Zbtb48	36.5095	25.7431	31.1263	0
ENSMUSG00000074794,9	-0.493719	0.00319523	Arrdc3	129.159	90.5996	109.879	0
ENSMUSG00000020107,10	-0.494648	0.00410825	Anapc16	52.95	37.2096	45.0798	0
ENSMUSG00000023206,16	-0.500416	0.0330974	Il15ra	26.6354	18.6395	22.6375	0
ENSMUSG00000058761,5	-0.501031	0.0108477	Rnf169	76.0369	53.1284	64.5826	0
ENSMUSG00000034800,15	-0.50929	0.0449721	Zfp661	12.1982	8.50133	10.3498	0
ENSMUSG00000046410,10	-0.523514	0.0028695	Kcnk6	456.975	314.358	385.667	0
ENSMUSG00000031155,14	-0.528044	0.0171644	Pim2	21.9585	15.0657	18.5121	0
ENSMUSG00000047777,9	-0.529155	0.0011362	Phf13	44.8812	30.8063	37.8437	0
ENSMUSG00000030031,14	-0.530225	0.0152989	Kbtbd8	27.9685	19.1535	23.561	0
ENSMUSG00000035161,6	-0.53194	0.0029958	Ints6	39.2822	26.8548	33.0685	0
ENSMUSG00000034203,8	-0.534939	0.000247681	Chchd4	28.4713	19.4872	23.9792	0
ENSMUSG00000002017,9	-0.546608	7.84546e-05	Fam98a	27.5124	18.6117	23.062	0
ENSMUSG00000034998,18	-0.5557	0.0307117	Foxn2	28.8314	19.3568	24.0941	0
ENSMUSG00000030711,15	-0.557264	0.0139176	Sult1a1	94.991	63.9734	79.4822	0
ENSMUSG00000042190,12	-0.557513	0.000665977	Cmklr1	40.8573	27.4703	34.1638	0
ENSMUSG00000061482,6	-0.558225	0.043245	Hist1h4d	15.7147	10.5426	13.1287	0
ENSMUSG00000027438,14	-0.559903	0.0012581	Napb	14.7888	9.91838	12.3536	0
ENSMUSG00000058163,13	-0.56127	0.00431941	Gm5431	21.1575	14.18	17.6687	0
ENSMUSG00000005483,9	-0.575156	0.00851017	Dnajb1	191.584	127.415	159.5	0
ENSMUSG00000026049,11	-0.57984	0.0192184	Tex30	9.57526	6.36316	7.96921	0
ENSMUSG00000044471,11	-0.596053	0.0177059	Lncpint	8.72856	5.71984	7.2242	0
ENSMUSG00000043872,14	-0.604577	0.0384833	Zmym1	12.0803	7.86343	9.97189	0
ENSMUSG00000044636,5	-0.612696	0.00348579	Csrnp2	22.9882	14.8609	18.9246	0
ENSMUSG00000046546,3	-0.628836	0.00356611	Fam43a	12.7473	8.14418	10.4458	0
ENSMUSG00000099757,1	-0.632481	0.0100148	BE692007	8.70456	5.5608	7.13268	0
ENSMUSG00000107304,1	-0.639655	0.0204467	Gm43775	17.9447	11.4208	14.6827	0
ENSMUSG00000038352,15	-0.656836	4.13844e-06	Arl5c	27.9761	17.5466	22.7614	0
ENSMUSG00000052688,12	-0.668734	0.0363035	Rab7b	5.82605	3.61236	4.7192	0
ENSMUSG00000069206,13	-0.679193	0.00121242	Zfp874a	20.0284	12.3803	16.2044	0
ENSMUSG00000074221,12	-0.688062	0.000567817	Zfp568	22.0178	13.5183	17.7681	0
ENSMUSG00000109132,1	-0.724213	0.0173307	RP23-44D14,1	9.78394	5.84522	7.81458	0
ENSMUSG00000051627,2	-0.724606	0.00519821	Hist1h1e	27.0178	16.1689	21.5933	0
ENSMUSG00000054499,9	-0.733979	0.00506244	Dedd2	21.7755	13.0089	17.3922	0
ENSMUSG00000070953,13	-0.749297	0.000635625	Rabepk	25.8406	15.2149	20.5278	0
ENSMUSG00000034538,7	-0.756876	0.0110023	Zfp418	5.82973	3.41478	4.62225	0
ENSMUSG00000008845,9	-0.758478	0.04328	Cd163	16.4204	9.5678	12.9941	0
ENSMUSG00000010175,13	-0.76223	0.000216188	Prox1	28.5477	16.6391	22.5934	0
ENSMUSG00000024795,10	-0.801836	0.0441804	Kif20b	5.64246	3.19379	4.41813	0
ENSMUSG00000031425,15	-0.805878	0.038292	Plp1	7.98405	4.50141	6.24273	0
ENSMUSG00000050855,16	-0.807007	0.0105783	Zfp940	8.17002	4.61344	6.39173	0
ENSMUSG00000035164,7	-0.818827	1.47984e-08	Zc3h12c	25.8299	14.5097	20.1698	0
ENSMUSG00000030699,16	-0.825492	0.000674175	Tbx6	9.42451	5.24949	7.337	0
ENSMUSG00000034271,15	-0.841256	0.00144218	Jdp2	17.9171	9.89451	13.9058	0
ENSMUSG00000059839,8	-0.84307	0.0177028	Zfp874b	10.8932	5.98118	8.4372	0
ENSMUSG00000038587,8	-0.890401	0.0241024	Akap12	5.93645	3.14328	4.53987	0
ENSMUSG00000103364,1	-0.919419	9.38262e-05	Gm38157	19.292	10.0875	14.6897	0
ENSMUSG00000001300,16	-0.939899	0.00119877	Efnb2	8.90881	4.57887	6.74384	0
ENSMUSG00000027273,13	-0.95875	0.042143	Snap25	3.61161	1.82845	2.72003	0
ENSMUSG00000102241,1	-0.996522	0.0172997	Gm37716	2.48099	1.23296	1.85698	0
ENSMUSG00000090069,2	-1.00308	0.00108822	E430024P14Rik	6.96739	3.41584	5.19161	0
ENSMUSG00000056749,7	-1.01185	0.0017545	Nfil3	17.7504	8.69899	13.2247	0
ENSMUSG00000074480,4	-1.05297	0.0494388	Mex3a	1.81611	0.868288	1.3422	0
ENSMUSG00000072673,2	-1.1311	0.0177028	Gm10392	3.86433	1.73472	2.79953	0
ENSMUSG00000108823,1	-1.20833	0.00954055	RP23-428N8,5	2.93267	1.26193	2.0973	0
ENSMUSG00000020340,16	-1.3099	0.0368949	Cyfip2	2.45871	0.969724	1.71422	0
ENSMUSG00000098708,7	-1.32742	0.00858466	Gm27252	2.84	1.10405	1.97202	0
ENSMUSG00000069306,5	-1.35706	0.047501	Hist1h4m	1.1554	0.438905	0.797151	0
ENSMUSG00000106254,1	-1.45437	8.38478e-06	Gm42907	7.76678	2.79836	5.28257	0
ENSMUSG00000030708,14	-1.56103	2.0516e-07	Dnajb13	13.2036	4.40857	8.80609	0
ENSMUSG00000104940,1	-1.5792	0.000140837	Gm42908	3.41582	1.12029	2.26806	0
ENSMUSG00000066687,4	-2.00433	0.0010638	Zbtb16	4.77485	1.1715	2.97317	0
ENSMUSG00000103525,1	-2.03712	0.047501	Gm37262	1.06611	0.244315	0.655215	0
ENSMUSG00000108599,1	-2.10054	0.00167478	RP24-186G5,4	1.20565	0.275701	0.740675	0
ENSMUSG00000044349,15	-2.13209	0.0177028	Snhg11	1.18503	0.262283	0.723654	0
ENSMUSG00000028195,4	-2.13635	6.49278e-05	Cyr61	9.7713	2.19625	5.98377	0
ENSMUSG00000020524,16	-2.25109	0.0330974	Gria1	0.697527	0.140022	0.418774	0
ENSMUSG00000090698,2	-2.33203	7.42598e-07	Apold1	4.97919	0.969766	2.97448	0
ENSMUSG00000049892,7	-2.48589	0.000134938	Rasd1	2.21622	0.389879	1.30305	0
ENSMUSG00000048572,4	-2.77061	2.13411e-06	Tmem252	2.98774	0.42723	1.70749	0
ENSMUSG00000000416,16	-2.77619	0.0454588	Cttnbp2	0.436693	0.0588922	0.247793	0
ENSMUSG00000034833,9	-2.78916	0.0192184	Tespa1	0.324759	0.0417414	0.18325	0
ENSMUSG00000066170,6	-2.80293	6.23423e-15	E230001N04Rik	13.9808	1.99109	7.98594	0
ENSMUSG00000029321,1	-2.98017	2.95163e-05	Slc10a6	1.80208	0.226101	1.01409	0
ENSMUSG00000105501,1	-3.10939	0.0241024	5330426L24Rik	0.547261	0.0563961	0.301828	0
ENSMUSG00000075405,3	-3.47761	0.0441804	9430097D07Rik	0.254763	0.0184938	0.136629	0
ENSMUSG00000101304,1	-3.60471	9.29606e-05	Plet1os	0.881858	0.0660856	0.473972	0
ENSMUSG00000102459,1	-3.65068	0.019443	Gm38352	0.279451	0.0164655	0.147958	0
ENSMUSG00000097714,1	-3.70463	1.24798e-06	Gm20109	0.840269	0.0591851	0.449727	0
ENSMUSG00000083289,1	-3.97145	0.0466061	Gm8812	0.0919156	0	0.0459578	0
ENSMUSG00000088022,1	-4.26592	0.0145776	Gm22146	0.271968	0.00752656	0.139747	0
ENSMUSG00000040373,12	-4.2924	0.0485484	Cacng5	0.278477	0.00796921	0.143223	0
ENSMUSG00000105419,1	-4.41735	0.0285287	Gm43205	0.128466	0	0.0642331	0
ENSMUSG00000093007,1	-4.50513	0.0397382	Mir15a	0.13648	0	0.0682401	0
ENSMUSG00000027824,4	-4.5456	0.0360081	Vmn2r1	0.139813	0	0.0699063	0
ENSMUSG00000044103,4	-4.61191	0.0414566	Il1f9	0.147823	0	0.0739113	0
ENSMUSG00000104056,1	-4.75437	0.010299	Gm38129	0.161561	0	0.0807806	0
ENSMUSG00000109194,1	-4.80914	0.0455765	RP24-225H21,4	0.169897	0	0.0849486	0
ENSMUSG00000053166,14	-4.94663	0.0397382	Cdh22	0.187541	0	0.0937703	0
ENSMUSG00000051726,6	-4.98544	0.00850481	Kcnf1	0.192278	0	0.0961392	0
ENSMUSG00000029875,4	-4.98681	0.000216915	Ccdc184	0.192024	0	0.0960122	0
ENSMUSG00000023918,12	-5.00448	0.0119258	Adgrf4	0.195692	0	0.0978458	0
ENSMUSG00000055733,6	-6.64827	5.11364e-06	Nap1l3	0.623013	0	0.311507	0

## Sheet: Signaling pathway analysis
Signaling pathway analysis in controls and ABX-treated SPF microglia from RNA-seq data
p-value < 0.05
ABXvsSPF F Up in ABX F
Category	Term	Count	%	PValue	Genes	List Total	Pop Hits	Pop Total	Fold Enrichment	Bonferroni	Benjamini	FDR	-LOG(p-value)
GOTERM_BP_DIRECT	GO:0071409~cellular response to cycloheximide	2	11.1111	0.00265237	KLF2, MYC	17	3	18082	709.098	0.474143	0.474143	3.37436	2.57637
GOTERM_BP_DIRECT	GO:0000122~negative regulation of transcription from RNA polymerase II promoter	4	22.2222	0.0246858	PLK3, IRF2BPL, BHLHE41, MYC	17	729	18082	5.8362	0.99764	0.951417	27.6066	1.60755
GOTERM_BP_DIRECT	GO:0009314~response to radiation	2	11.1111	0.0262287	PLK3, MYC	17	30	18082	70.9098	0.998391	0.882818	29.0729	1.58122
ABXvsSPF M Up in ABX M
Category	Term	Count	%	PValue	Genes	List Total	Pop Hits	Pop Total	Fold Enrichment	Bonferroni	Benjamini	FDR	-LOG(p-value)
GOTERM_BP_DIRECT	GO:0006954~inflammatory response	9	18.3673	1.06217e-06	CCRL2, NFKBIZ, CCL3, NFKBID, NLRP3, CCL4, CD180, TGFB1, IL1A	43	344	18082	11.0018	0.000586146	0.000586146	0.00155083	5.97381
GOTERM_BP_DIRECT	GO:0045944~positive regulation of transcription from RNA polymerase II promoter	12	24.4898	1.17317e-05	EGR1, OSM, FOS, CCL3, ATF3, IRF2BPL, JUND, KLF2, NLRP3, JUNB, TGFB1, IL1A	43	995	18082	5.0715	0.00645502	0.00323274	0.0171277	4.93064
GOTERM_BP_DIRECT	GO:0006366~transcription from RNA polymerase II promoter	5	10.2041	0.000290269	EGR1, SALL3, FOS, JUND, JUNB	43	138	18082	15.2359	0.148071	0.0520157	0.422976	3.5372
GOTERM_BP_DIRECT	GO:0034097~response to cytokine	4	8.16327	0.000876524	FOS, IL6ST, JUND, JUNB	43	81	18082	20.766	0.38372	0.113978	1.27218	3.05724
GOTERM_BP_DIRECT	GO:0006357~regulation of transcription from RNA polymerase II promoter	6	12.2449	0.00216962	FOS, NFKBIZ, ATF3, NFKBID, JUND, JUNB	43	397	18082	6.35534	0.698484	0.213204	3.12147	2.66362
GOTERM_BP_DIRECT	GO:0010628~positive regulation of gene expression	6	12.2449	0.00221754	EGR1, CCL3, ATF3, PPP1R15A, TGFB1, IL1A	43	399	18082	6.32348	0.706372	0.184734	3.18938	2.65413
GOTERM_BP_DIRECT	GO:0006935~chemotaxis	4	8.16327	0.00258366	CCRL2, CCL3, ENPP2, CCL4	43	118	18082	14.2546	0.760218	0.184541	3.70675	2.58776
GOTERM_BP_DIRECT	GO:0006955~immune response	5	10.2041	0.0035776	OSM, CCL3, ENPP2, CCL4, IL1A	43	272	18082	7.72999	0.861707	0.219091	5.09834	2.44641
GOTERM_BP_DIRECT	GO:0032870~cellular response to hormone stimulus	3	6.12245	0.00532887	FOS, JUND, JUNB	43	47	18082	26.8412	0.947629	0.279429	7.50477	2.27336
GOTERM_BP_DIRECT	GO:0051591~response to cAMP	3	6.12245	0.00624846	FOS, JUND, JUNB	43	51	18082	24.736	0.968569	0.292486	8.74549	2.20423
GOTERM_BP_DIRECT	GO:0000122~negative regulation of transcription from RNA polymerase II promoter	7	14.2857	0.00639701	EGR1, ATF3, IRF2BPL, JUND, BHLHE41, JUNB, TGFB1	43	729	18082	4.03783	0.971059	0.275334	8.94445	2.19402
GOTERM_BP_DIRECT	GO:0071277~cellular response to calcium ion	3	6.12245	0.00673348	FOS, JUND, JUNB	43	53	18082	23.8025	0.975994	0.26713	9.39363	2.17176
GOTERM_BP_DIRECT	GO:0035914~skeletal muscle cell differentiation	3	6.12245	0.0072351	EGR1, FOS, ATF3	43	55	18082	22.937	0.981836	0.265327	10.0594	2.14056
GOTERM_BP_DIRECT	GO:0042493~response to drug	5	10.2041	0.00775345	FOS, CCL3, JUND, JUNB, TGFB1	43	339	18082	6.20224	0.986385	0.264275	10.7427	2.11051
GOTERM_BP_DIRECT	GO:0008284~positive regulation of cell proliferation	6	12.2449	0.00809565	OSM, NACC1, ATF3, IL6ST, ENPP2, TGFB1	43	542	18082	4.65511	0.988745	0.258539	11.191	2.09175
GOTERM_BP_DIRECT	GO:0038165~oncostatin-M-mediated signaling pathway	2	4.08163	0.00925945	OSM, IL6ST	43	4	18082	210.256	0.994113	0.274533	12.7004	2.03341
GOTERM_BP_DIRECT	GO:0070374~positive regulation of ERK1 and ERK2 cascade	4	8.16327	0.00942975	CCL3, CCL4, TGFB1, IL1A	43	188	18082	8.94706	0.994646	0.264822	12.9192	2.0255
GOTERM_BP_DIRECT	GO:0043525~positive regulation of neuron apoptotic process	3	6.12245	0.0111982	EGR1, CDK5R1, CCL3	43	69	18082	18.2831	0.998003	0.292027	15.1618	1.95085
GOTERM_BP_DIRECT	GO:0033138~positive regulation of peptidyl-serine phosphorylation	3	6.12245	0.0127989	OSM, PPP1R15A, TGFB1	43	74	18082	17.0478	0.999184	0.31219	17.145	1.89283
GOTERM_BP_DIRECT	GO:0006355~regulation of transcription, DNA-templated	12	24.4898	0.0128637	EGR1, SALL3, FOS, NFKBIZ, NACC1, ATF3, JUND, KLF2, BHLHE41, NLRP3, JUNB, FZD7	43	2279	18082	2.21419	0.999213	0.300467	17.2244	1.89063
GOTERM_BP_DIRECT	GO:2000503~positive regulation of natural killer cell chemotaxis	2	4.08163	0.0138577	CCL3, CCL4	43	6	18082	140.171	0.999549	0.307057	18.4331	1.85831
GOTERM_BP_DIRECT	GO:0060326~cell chemotaxis	3	6.12245	0.0141471	CCL3, ENPP2, CCL4	43	78	18082	16.1735	0.999616	0.300576	18.7819	1.84933
GOTERM_BP_DIRECT	GO:0071347~cellular response to interleukin-1	3	6.12245	0.0148433	CCL3, KLF2, CCL4	43	80	18082	15.7692	0.99974	0.301563	19.6153	1.82847
GOTERM_BP_DIRECT	GO:0009636~response to toxic substance	3	6.12245	0.0170189	FOS, CCL3, CCL4	43	86	18082	14.669	0.999923	0.326188	22.1686	1.76907
GOTERM_BP_DIRECT	GO:0050728~negative regulation of inflammatory response	3	6.12245	0.017394	IER3, SOCS3, NLRP3	43	87	18082	14.5004	0.999938	0.321206	22.6011	1.7596
GOTERM_BP_DIRECT	GO:0070723~response to cholesterol	2	4.08163	0.0184352	CCL3, TGFB1	43	8	18082	105.128	0.999965	0.326351	23.79	1.73435
GOTERM_BP_DIRECT	GO:0010941~regulation of cell death	2	4.08163	0.0229919	JUND, JUNB	43	10	18082	84.1023	0.999997	0.378454	28.7956	1.63843
GOTERM_BP_DIRECT	GO:0050731~positive regulation of peptidyl-tyrosine phosphorylation	3	6.12245	0.0230064	OSM, ENPP2, TGFB1	43	101	18082	12.4904	0.999997	0.367992	28.811	1.63815
GOTERM_BP_DIRECT	GO:0006351~transcription, DNA-templated	10	20.4082	0.0267045	EGR1, SALL3, NFKBIZ, NACC1, ATF3, JUND, KLF2, BHLHE41, NLRP3, JUNB	43	1885	18082	2.23083	1	0.402629	32.6457	1.57342
GOTERM_BP_DIRECT	GO:0071356~cellular response to tumor necrosis factor	3	6.12245	0.0269566	CCL3, KLF2, CCL4	43	110	18082	11.4685	1	0.395171	32.9	1.56934
GOTERM_BP_DIRECT	GO:0043922~negative regulation by host of viral transcription	2	4.08163	0.027528	CCL3, CCL4	43	12	18082	70.0853	1	0.391676	33.473	1.56023
GOTERM_BP_DIRECT	GO:0051726~regulation of cell cycle	3	6.12245	0.0278692	JUND, GADD45G, JUNB	43	112	18082	11.2637	1	0.385883	33.813	1.55487
GOTERM_BP_DIRECT	GO:0043117~positive regulation of vascular permeability	2	4.08163	0.0297883	CCL4, TGFB1	43	13	18082	64.6941	1	0.397006	35.6953	1.52595
GOTERM_BP_DIRECT	GO:0001775~cell activation	2	4.08163	0.0320434	CCL3, TGFB1	43	14	18082	60.0731	1	0.41066	37.8435	1.49426
GOTERM_BP_DIRECT	GO:0070498~interleukin-1-mediated signaling pathway	2	4.08163	0.0320434	EGR1, IL1A	43	14	18082	60.0731	1	0.41066	37.8435	1.49426
GOTERM_BP_DIRECT	GO:0045893~positive regulation of transcription, DNA-templated	5	10.2041	0.0439509	EGR1, FOS, KLF2, TGFB1, FZD7	43	576	18082	3.65027	1	0.507796	48.1202	1.35703
GOTERM_BP_DIRECT	GO:0045892~negative regulation of transcription, DNA-templated	5	10.2041	0.0446547	CDK5R1, NACC1, ATF3, BHLHE41, TGFB1	43	579	18082	3.63136	1	0.503645	48.6751	1.35013
GOTERM_BP_DIRECT	GO:0019221~cytokine-mediated signaling pathway	3	6.12245	0.0451773	IL6ST, SOCS3, IL1A	43	146	18082	8.64065	1	0.498271	49.0835	1.34508
GOTERM_BP_DIRECT	GO:1902895~positive regulation of pri-miRNA transcription from RNA polymerase II promoter	2	4.08163	0.0499016	FOS, TGFB1	43	22	18082	38.2283	1	0.5246	52.6405	1.30189
GOTERM_BP_DIRECT	GO:0030595~leukocyte chemotaxis	2	4.08163	0.0499016	CCL3, CCL4	43	22	18082	38.2283	1	0.5246	52.6405	1.30189
GOTERM_BP_DIRECT	GO:0050718~positive regulation of interleukin-1 beta secretion	2	4.08163	0.0499016	CCL3, NLRP3	43	22	18082	38.2283	1	0.5246	52.6405	1.30189
ABXvsSPF Specific to ABX M
Category	Term	Count	%	PValue	Genes	List Total	Pop Hits	Pop Total	Fold Enrichment	Bonferroni	Benjamini	FDR	-LOG(p-value)
GOTERM_BP_DIRECT	GO:0006935~chemotaxis	5	8.19672	0.000339873	CCRL2, CCL3, CMKLR1, ENPP2, CCL4	52	118	18082	14.7344	0.192229	0.192229	0.503912	3.46868
GOTERM_BP_DIRECT	GO:0006954~inflammatory response	7	11.4754	0.000397263	CCRL2, NFKBIZ, CCL3, NFKBID, NLRP3, CCL4, TGFB1	52	344	18082	7.07592	0.220834	0.117296	0.588767	3.40092
GOTERM_BP_DIRECT	GO:0051591~response to cAMP	4	6.55738	0.00040012	FOS, JUND, PER1, JUNB	52	51	18082	27.273	0.222231	0.0803621	0.592989	3.39781
GOTERM_BP_DIRECT	GO:0035914~skeletal muscle cell differentiation	4	6.55738	0.00050008	EGR1, FOS, ATF3, FOXN2	52	55	18082	25.2895	0.269575	0.0755277	0.740619	3.30096
GOTERM_BP_DIRECT	GO:0006366~transcription from RNA polymerase II promoter	5	8.19672	0.000614582	EGR1, SALL3, FOS, JUND, JUNB	52	138	18082	12.5989	0.320281	0.0743095	0.909476	3.21142
GOTERM_BP_DIRECT	GO:0006357~regulation of transcription from RNA polymerase II promoter	7	11.4754	0.00084309	FOS, NFKBIZ, ATF3, NFKBID, JUND, MLXIP, JUNB	52	397	18082	6.13127	0.411209	0.084496	1.24566	3.07413
GOTERM_BP_DIRECT	GO:0006355~regulation of transcription, DNA-templated	16	26.2295	0.00114887	EGR1, NFKBIZ, NACC1, NLRP3, MYCL, JUNB, SALL3, FOS, ZFP472, ACVR2B, ATF3, JUND, EED, PER1, TRP53INP1, MLXIP	52	2279	18082	2.44129	0.514174	0.0979896	1.69385	2.93973
GOTERM_BP_DIRECT	GO:0034097~response to cytokine	4	6.55738	0.00154467	FOS, IL6ST, JUND, JUNB	52	81	18082	17.1719	0.621221	0.114276	2.27118	2.81116
GOTERM_BP_DIRECT	GO:0045944~positive regulation of transcription from RNA polymerase II promoter	10	16.3934	0.00168036	EGR1, OSM, FOS, CCL3, ATF3, JUND, PER1, NLRP3, JUNB, TGFB1	52	995	18082	3.49478	0.65221	0.110727	2.46838	2.7746
GOTERM_BP_DIRECT	GO:0009636~response to toxic substance	4	6.55738	0.00183457	FOS, CHKA, CCL3, CCL4	52	86	18082	16.1735	0.684364	0.108916	2.69203	2.73647
GOTERM_BP_DIRECT	GO:0009416~response to light stimulus	3	4.91803	0.00224474	FOS, JUND, PER1	52	25	18082	41.7277	0.756169	0.120409	3.28459	2.64883
GOTERM_BP_DIRECT	GO:0000122~negative regulation of transcription from RNA polymerase II promoter	8	13.1148	0.00415669	EGR1, ACVR2B, ATF3, JUND, EED, PER1, JUNB, TGFB1	52	729	18082	3.81598	0.926894	0.195864	6.00259	2.38125
GOTERM_BP_DIRECT	GO:0010628~positive regulation of gene expression	6	9.83607	0.00521093	EGR1, CCL3, ATF3, TRP53INP1, PPP1R15A, TGFB1	52	399	18082	5.22903	0.96241	0.223055	7.47065	2.28308
GOTERM_BP_DIRECT	GO:0032870~cellular response to hormone stimulus	3	4.91803	0.00777499	FOS, JUND, JUNB	52	47	18082	22.1956	0.992567	0.295401	10.9524	2.1093
GOTERM_BP_DIRECT	GO:0071277~cellular response to calcium ion	3	4.91803	0.00980512	FOS, JUND, JUNB	52	53	18082	19.6829	0.997946	0.338029	13.622	2.00855
GOTERM_BP_DIRECT	GO:0038165~oncostatin-M-mediated signaling pathway	2	3.27869	0.0112352	OSM, IL6ST	52	4	18082	173.865	0.999171	0.3582	15.4576	1.94942
GOTERM_BP_DIRECT	GO:0007568~aging	4	6.55738	0.0128083	FOS, UCP2, JUND, TGFB1	52	173	18082	8.04002	0.999695	0.378867	17.4346	1.89251
GOTERM_BP_DIRECT	GO:0006351~transcription, DNA-templated	12	19.6721	0.0144417	EGR1, SALL3, NFKBIZ, NACC1, ATF3, JUND, EED, TRP53INP1, PER1, MLXIP, NLRP3, JUNB	52	1885	18082	2.21367	0.999892	0.398018	19.4417	1.84038
GOTERM_BP_DIRECT	GO:0032088~negative regulation of NF-kappaB transcription factor activity	3	4.91803	0.0149118	NFKBID, CMKLR1, NLRP3	52	66	18082	15.8059	0.99992	0.391396	20.0109	1.82647
GOTERM_BP_DIRECT	GO:0042493~response to drug	5	8.19672	0.0151874	FOS, CCL3, JUND, JUNB, TGFB1	52	339	18082	5.12877	0.999933	0.381553	20.3428	1.81852
GOTERM_BP_DIRECT	GO:0045669~positive regulation of osteoblast differentiation	3	4.91803	0.0157799	ACVR2B, IL6ST, JUND	52	68	18082	15.3411	0.999954	0.378524	21.0521	1.80189
GOTERM_BP_DIRECT	GO:0070374~positive regulation of ERK1 and ERK2 cascade	4	6.55738	0.0159834	CCL3, ABL2, CCL4, TGFB1	52	188	18082	7.39853	0.99996	0.368679	21.2944	1.79633
GOTERM_BP_DIRECT	GO:0043525~positive regulation of neuron apoptotic process	3	4.91803	0.016222	EGR1, CDK5R1, CCL3	52	69	18082	15.1187	0.999965	0.360176	21.5774	1.7899
GOTERM_BP_DIRECT	GO:2000503~positive regulation of natural killer cell chemotaxis	2	3.27869	0.0168063	CCL3, CCL4	52	6	18082	115.91	0.999976	0.358216	22.2669	1.77453
GOTERM_BP_DIRECT	GO:0008284~positive regulation of cell proliferation	6	9.83607	0.0179679	OSM, NACC1, ATF3, IL6ST, ENPP2, TGFB1	52	542	18082	3.84942	0.999989	0.365842	23.6205	1.7455
GOTERM_BP_DIRECT	GO:0033138~positive regulation of peptidyl-serine phosphorylation	3	4.91803	0.0185108	OSM, PPP1R15A, TGFB1	52	74	18082	14.0972	0.999992	0.363198	24.2457	1.73257
GOTERM_BP_DIRECT	GO:0060395~SMAD protein signal transduction	3	4.91803	0.0199458	FOS, JADE2, TGFB1	52	77	18082	13.548	0.999997	0.374131	25.8751	1.70015
GOTERM_BP_DIRECT	GO:0009749~response to glucose	3	4.91803	0.0204342	EGR1, ACVR2B, TGFB1	52	78	18082	13.3743	0.999998	0.370644	26.4222	1.68964
GOTERM_BP_DIRECT	GO:0060326~cell chemotaxis	3	4.91803	0.0204342	CCL3, ENPP2, CCL4	52	78	18082	13.3743	0.999998	0.370644	26.4222	1.68964
GOTERM_BP_DIRECT	GO:0007565~female pregnancy	3	4.91803	0.0219294	FOS, UCP2, TGFB1	52	81	18082	12.8789	0.999999	0.381321	28.0737	1.65897
GOTERM_BP_DIRECT	GO:0070723~response to cholesterol	2	3.27869	0.0223467	CCL3, TGFB1	52	8	18082	86.9327	0.999999	0.37693	28.5284	1.65079
GOTERM_BP_DIRECT	GO:0050728~negative regulation of inflammatory response	3	4.91803	0.0250512	IER3, SOCS3, NLRP3	52	87	18082	11.9907	1	0.401874	31.4111	1.60117
GOTERM_BP_DIRECT	GO:0042127~regulation of cell proliferation	4	6.55738	0.0261449	JUND, ABL2, JUNB, TGFB1	52	227	18082	6.12741	1	0.405432	32.5457	1.58261
GOTERM_BP_DIRECT	GO:0010941~regulation of cell death	2	3.27869	0.0278564	JUND, JUNB	52	10	18082	69.5462	1	0.415874	34.2862	1.55508
GOTERM_BP_DIRECT	GO:0050731~positive regulation of peptidyl-tyrosine phosphorylation	3	4.91803	0.032986	OSM, ENPP2, TGFB1	52	101	18082	10.3286	1	0.461811	39.255	1.48167
GOTERM_BP_DIRECT	GO:0043922~negative regulation by host of viral transcription	2	3.27869	0.0333357	CCL3, CCL4	52	12	18082	57.9551	1	0.455743	39.5807	1.47709
GOTERM_BP_DIRECT	GO:0043117~positive regulation of vascular permeability	2	3.27869	0.0360639	CCL4, TGFB1	52	13	18082	53.497	1	0.473098	42.0659	1.44293
GOTERM_BP_DIRECT	GO:0003085~negative regulation of systemic arterial blood pressure	2	3.27869	0.0360639	IER3, KCNK6	52	13	18082	53.497	1	0.473098	42.0659	1.44293
GOTERM_BP_DIRECT	GO:0003073~regulation of systemic arterial blood pressure	2	3.27869	0.0360639	KCNK6, ADAMTS16	52	13	18082	53.497	1	0.473098	42.0659	1.44293
GOTERM_BP_DIRECT	GO:0007623~circadian rhythm	3	4.91803	0.0372756	DHX9, JUND, PER1	52	108	18082	9.65919	1	0.475217	43.1388	1.42858
GOTERM_BP_DIRECT	GO:0001775~cell activation	2	3.27869	0.0387847	CCL3, TGFB1	52	14	18082	49.6758	1	0.479897	44.4491	1.41134
GOTERM_BP_DIRECT	GO:0001649~osteoblast differentiation	3	4.91803	0.0404639	DHX9, CCL3, JUNB	52	113	18082	9.23179	1	0.485789	45.874	1.39293
GOTERM_BP_DIRECT	GO:0006955~immune response	4	6.55738	0.041302	OSM, CCL3, ENPP2, CCL4	52	272	18082	5.11369	1	0.484291	46.5724	1.38403
GOTERM_BP_DIRECT	GO:0022408~negative regulation of cell-cell adhesion	2	3.27869	0.0495925	ABL2, TGFB1	52	18	18082	38.6368	1	0.541178	53.042	1.30458
ABXvsSPF common to ABX F and M
Category	Term	Count	%	PValue	Genes	List Total	Pop Hits	Pop Total	Fold Enrichment	Bonferroni	Benjamini	FDR	-LOG(p-value)
GOTERM_BP_DIRECT	GO:0007165~signal transduction	6	21.4286	0.0264749	TAGAP, ADRB1, CCND3, MRAS, RIN2, FZD7	26	1255	18082	3.32492	0.999161	0.999161	29.6407	1.57717
GOTERM_BP_DIRECT	GO:0097421~liver regeneration	2	7.14286	0.0393585	CEBPB, NFKBIA	26	29	18082	47.9629	0.999975	0.99501	40.91	1.40496
GOTERM_BP_DIRECT	GO:0006915~apoptotic process	4	14.2857	0.0428438	ADRB1, NUAK2, GADD45G, DDIT4	26	570	18082	4.88043	0.99999	0.978793	43.6581	1.36811
GOTERM_BP_DIRECT	GO:0045893~positive regulation of transcription, DNA-templated	4	14.2857	0.0439752	CEBPB, NFKBIA, KLF2, FZD7	26	576	18082	4.82959	0.999993	0.9486	44.5244	1.35679
GOTERM_BP_DIRECT	GO:0045944~positive regulation of transcription from RNA polymerase II promoter	5	17.8571	0.0458389	CEBPB, IRF2BPL, NFKBIA, KLF2, IL1A	26	995	18082	3.49478	0.999996	0.916049	45.9248	1.33877
GOTERM_BP_DIRECT	GO:0050873~brown fat cell differentiation	2	7.14286	0.0459924	ADRB1, CEBPB	26	34	18082	40.9095	0.999996	0.874026	46.0386	1.33731
GOTERM_BP_DIRECT	GO:0006950~response to stress	2	7.14286	0.0473139	GADD45G, RCAN1	26	35	18082	39.7407	0.999997	0.839266	47.0098	1.32501
