# Supplementary material for: Microbiome Influences Prenatal and Adult Microglia in a Sex-Specific Manner
Source: Cell. 2018 Jan 25;172(3):500–516.e16. doi: 10.1016/j.cell.2017.11.042 (PMC5786503; doi:10.1016/j.cell.2017.11.042)
Supplement: Table S7. Early and Late Gene Expression, Core Mouse Microglial Gene Expression Signature, Common Human and Mouse Signature, the Five Clusters Gene Lists, and Sensome Gene Expression in Prenatal Human Microglia, Related to Figure 7 [file mmc7.xlsx]

## Sheet: Late vs early DEGs
Early and late gene expression in prenatal human microglia from microarray data
FC = Fold Change
	Symbol	EntrezId	late_vs_early adj.P.Val	late_vs_early logFC	14+2 weeks	14 weeks (1)	14 weeks (2)	15+1 weeks (2)	16+2 weeks	16+5 weeks	16 weeks	19+5 weeks	20 weeks	23+3
ILMN_1714010	KRTAP4-4	84616	0.00238053	-2.88708	823.938	792.8	966.156	1343.92	662.764	656.804	145.076	106.87	137.696	80.4915
ILMN_1679979	PLK3	1263	0.00238053	1.76126	282.937	408.899	277.733	339.589	263.783	270.112	994.773	854.684	1140.71	1151.29
ILMN_1664583	NA	NA	0.00238053	1.61503	68.9029	79.2787	93.2618	89.8761	80.3816	103.501	323.855	262.916	247.502	219.536
ILMN_1732296	ID3	3399	0.00490401	-1.68397	237.271	279.817	329.536	426.801	314.019	256.058	89.6725	84.8827	94.7004	107.521
ILMN_2173835	FTH1P3	2498	0.00505304	0.924911	4684.64	4356.69	4181.38	4330.66	3797.92	3576.84	7355.49	7459.92	7937.9	8746.19
ILMN_2374164	HERPUD1	9709	0.00505304	0.828423	2475.03	2334.24	2450.2	2140.64	2556.53	2192.15	3670.41	4266.08	4258.92	4572.37
ILMN_1680618	MYC	4609	0.00839579	-2.20653	680.745	629.759	1060.16	585.117	549.361	508.591	154.714	168.912	161.356	92.3502
ILMN_3246850	RPS15A	6210	0.00839579	-0.561082	2663.73	2561.17	2701.23	2574.99	2559.36	2531.48	1624.31	1714.36	1920.49	1797.72
ILMN_2110908	MYC	4609	0.00839579	-1.94992	461.942	372.968	665.249	369.889	408.899	342.571	111.902	118.605	140.803	78.7592
ILMN_1684278	SNORD38A	94162	0.00839579	1.36177	117.679	103.633	84.6411	67.4702	94.2534	92.8138	211.034	247.502	218.223	275.065
ILMN_1750912	STXBP6	29091	0.00839579	0.579039	94.8808	98.167	84.341	97.2152	86.0152	88.9166	141.607	136.501	131.883	136.501
ILMN_1698404	NA	NA	0.00839579	-2.13659	979.319	1138.01	1303.39	1131.54	863.398	707.533	183.139	379.748	197.21	195.553
ILMN_2362034	BICD1	636	0.00839579	0.504316	76.8948	74.9682	85.1057	81.8179	76.3614	76.6528	113.406	112.742	107.677	111.961
ILMN_1713491	VAMP2	6844	0.0111233	0.733592	100.725	94.861	91.336	111.456	92.0822	101.787	159.891	143.597	179.422	174.467
ILMN_1725910	CNTFR	1271	0.0130722	-0.665618	127.463	112.598	116.669	117.884	120.241	128.213	73.5497	76.1975	67.6009	87.548
ILMN_1790508	KCNA5	3741	0.0132071	-1.83258	3507.52	2216.34	2445.99	2659.51	3223.19	2770.82	875.261	1211.62	604.721	570.37
ILMN_3176403	FTH1	2495	0.0132071	0.649152	6617.72	6885.29	6168.7	6237.77	6135.89	5674.97	8608.57	10289	10170.8	10410.3
ILMN_2211065	TMEM91	641649	0.0188463	0.513534	1690.74	1713.73	1644.2	1822.06	1798.99	1699.89	2209.34	2516.55	2516.55	2641.24
ILMN_1658989	MEX3B	84206	0.0188463	-0.918196	320.786	356.185	438.499	356.922	280.474	333.477	180.188	205.165	174.365	171.405
ILMN_1740466	FAM46A	55603	0.022355	-2.56702	2017.42	3311.63	2367.45	2453.79	2445.99	2340.47	958.444	285.701	431.905	251.543
ILMN_1668063	FCN1	2219	0.022355	1.32873	76.2268	108.413	77.3955	130.055	76.6104	76.8553	244.535	253.246	196.767	202.973
ILMN_1719309	LRRC39	127495	0.022355	0.987459	368.598	300.72	325.177	271.242	235.987	292.114	697.027	570.513	588.823	507.31
ILMN_3305735	LOC730101	730101	0.022355	-0.955553	179.453	132.314	171.114	179.549	122.212	140.128	78.5365	73.182	85.9297	77.0705
ILMN_2134538	FTH1	2495	0.022355	0.82274	4556.64	4548.21	4500.25	4676.9	4117.61	3794.13	6142.15	7684.09	8441.27	8830.41
ILMN_1735737	SLC11A1	6556	0.0229664	1.04883	62.7187	88.0667	77.3428	77.0305	69.0415	91.7656	168.371	174.589	178.959	122.443
ILMN_1790978	ATG7	10533	0.0229664	0.800006	2076	2075.34	2029.24	2435.77	2027.83	2540.94	3736.18	4221.71	4221.71	3163.07
ILMN_1705210	GRASP	160622	0.0229664	1.78719	117.87	140.008	93.883	76.9963	93.2721	104.107	320.232	388.375	551.117	228.348
ILMN_1680130	DYM	54808	0.0229664	-0.782783	1313.14	965.662	1104.05	1122.99	1015.66	1037.5	724.903	544.868	668.893	604.876
ILMN_1733402	CSF1	1435	0.0229664	1.5319	67.0659	68.9079	64.7373	70.5448	81.8884	68.4275	311.471	244.039	136.365	162.52
ILMN_1789007	APOC1	341	0.0240783	1.45333	1682.12	1619.27	1265.77	1124.13	2127.79	1426.18	3267.05	5270.01	4813.44	3509.08
ILMN_1688231	TREM1	54210	0.0240783	1.46606	77.9164	103.846	64.6709	59.2677	65.0956	75.7407	150.918	186.204	202.758	292.339
ILMN_1814823	FTL	2512	0.0257064	0.474613	27899.8	25483.2	27629.2	25997.5	26893.8	26320.9	36788.3	35354.5	41812.8	34788.2
ILMN_3236457	NA	NA	0.0257064	1.22973	128.044	73.3684	76.6478	89.5824	84.0177	86.2506	155.39	229.186	219.11	233.497
ILMN_1777405	HIST1H2BD	3017	0.0257064	0.992759	236.628	134.777	197.322	185.166	156.576	175.623	334.109	358.053	370.516	356.922
ILMN_1797342	FNBP1	23048	0.0319237	-0.613292	4791.23	5004.7	5645.86	5796.5	4720.7	4930.06	3301.71	3548.62	3660.11	2953.14
ILMN_1760347	SRGN	5552	0.0321169	1.58084	1438.03	1055.61	949.149	727.597	1175.33	893.44	2008.45	3023.31	3338.65	4211.31
ILMN_1708345	DNTTIP2	30836	0.0321169	-0.657438	232.833	235.386	210.072	199.137	262.327	198.449	126.778	144.108	153.47	139.691
ILMN_1677591	NA	NA	0.0321169	0.713856	103.46	102.329	80.3024	78.5923	93.1697	89.6963	128.044	155.969	154.729	158.812
ILMN_1805662	NA	NA	0.0321169	1.52824	355.628	428.015	260.599	243.563	486.345	422.064	785.246	1276.09	979.762	1112.82
ILMN_1746525	FTH1	2495	0.0345384	0.557022	11355.1	11199	12232	11812.4	10555.8	10266.9	14685.8	15917.9	16929.5	18737.7
ILMN_1740426	RASD1	51655	0.035101	-2.78714	4376.35	1831.23	7230.04	3654.51	5931.74	2762.53	517.349	336.263	1006.07	576.859
ILMN_1748614	RELT	84957	0.035101	0.975021	245.621	282.063	352.802	250.332	268.919	234.948	552.181	427.454	502.865	667.506
ILMN_2299045	BMP2K	55589	0.0360191	1.39877	338.336	325.607	372.544	258.543	208.659	188.807	677.203	876.234	594.726	765.787
ILMN_1654566	HSPA1L	3305	0.0360191	-1.7555	1422.41	665.543	1584.45	1728.36	1541.86	1044.42	285.214	423.886	390.181	422.897
ILMN_3235104	KIAA1731	85459	0.0360191	0.723799	1162.89	1321.1	1141.63	887.47	1017.67	1103.5	1767.38	1654.99	1824.37	2022.97
ILMN_1729216	CRYAB	1410	0.0360191	-2.2889	327.888	253.722	804.36	394.79	593.467	273.325	65.7345	120.677	91.3075	63.8675
ILMN_1721833	IER5	51278	0.0360191	-2.14143	5882.01	3665.82	6899.52	5706.12	4233.02	3042.35	963.79	636.864	1959.04	1081.11
ILMN_1653711	FZD2	2535	0.0360191	-1.05163	2512.67	2726.12	2120.38	2278.33	3072.39	3265.56	1241.18	1605.32	1319.95	987.457
ILMN_2073235	FTH1	2495	0.0360191	0.750192	6156.49	6168.7	5059.79	6092.87	5573.39	4725.56	7684.09	9733.65	9984.97	10539.3
ILMN_2100209	NA	NA	0.0360191	1.57373	6336.11	7294.79	6852.19	9501.55	4024.77	8465.6	17634.3	22783.9	15917.9	26893.8
ILMN_1890614	FAM212B	55924	0.0360191	-1.12902	303.717	410.641	329.486	374.403	275.02	271.624	206.965	119.346	144.174	134.657
ILMN_1691860	SPRY1	10252	0.0360191	1.22401	1344.67	829.78	1487.95	1134.94	1068.12	1299.41	2144.37	2819.8	3665.82	2549.81
ILMN_1803788	LGALS3	3958	0.0361254	1.60521	230.598	299.326	263.175	355.713	282.162	173.448	547.257	1135.32	979.319	653.582
ILMN_1685978	ATPIF1	93974	0.0361254	-1.57764	620.371	1015.97	1092.92	688.499	938.793	1025	365.549	359.9	320.077	177.348
ILMN_2379788	HIF1A	3091	0.0381076	1.37433	249.788	314.307	299.513	326.503	303.595	174.26	591.265	1022.34	593.755	690.278
ILMN_1785756	H2AFX	3014	0.0417433	-1.06999	2308.82	1452.26	1840.24	1929.82	1536.58	1174.53	766.641	839.37	774.795	798.062
ILMN_3286813	NA	NA	0.0436432	-0.916712	2086.19	2143.02	1489.68	2562.85	2377.18	1961.04	1181.2	1085.75	1195.85	949.736
ILMN_1721758	ID4	3400	0.0445283	0.91324	61.0324	78.1693	51.819	59.6338	48.6527	60.3514	129.663	94.2151	126.006	100.748
ILMN_1755620	IER5L	389792	0.0450255	-0.993478	585.758	535.443	754.674	722.143	456.62	630.074	260.096	309.145	378.312	280.82
ILMN_1807533	SMG8	55181	0.0454516	-0.651487	379.87	333.408	304.2	319.386	379.748	418.838	217.517	207.978	255.132	222.677
ILMN_3247303	SNORD85	692200	0.0465364	1.51995	78.389	157.142	90.5576	95.2172	71.1199	62.9047	293.508	196.194	302.156	236.723
ILMN_1678766	DYNLT1	6993	0.0492866	0.630874	258.068	277.567	311.834	231.687	296.896	326.585	422.346	420.742	423.886	482.021

## Sheet: Core mouse signature
Core mouse microglia signature from microarray data
© 2000-2016 QIAGEN. All rights reserved.
ID	Flags	Symbol	Entrez Gene Name	Location	Type(s)	Drug(s)
70045		2610528A11Rik	RIKEN cDNA 2610528A11 gene	Extracellular Space	other
67188		2700046G09Rik	RIKEN cDNA 2700046G09 gene	Other	other
69953		2810025M15Rik	RIKEN cDNA 2810025M15 gene	Other	other
74917		4930474M22Rik	RIKEN cDNA 4930474M22 gene	Other	other
67642		4930515G01Rik	RIKEN cDNA 4930515G01 gene	Other	other
217262		ABCA9	ATP binding cassette subfamily A member 9	Cytoplasm	transporter
18670		ABCB4	ATP binding cassette subfamily B member 4	Plasma Membrane	transporter
74104		ABCB6	ATP binding cassette subfamily B member 6 (Langereis blood group)	Cytoplasm	transporter
76408		ABCC3	ATP binding cassette subfamily C member 3	Plasma Membrane	transporter
26874		ABCD2	ATP binding cassette subfamily D member 2	Cytoplasm	transporter
76192		ABHD12	abhydrolase domain containing 12	Plasma Membrane	enzyme
66610		ABI3	ABI family member 3	Plasma Membrane	other
329470		ACCS	1-aminocyclopropane-1-carboxylate synthase homolog (inactive)	Other	enzyme
11432		ACP2	acid phosphatase 2, lysosomal	Cytoplasm	phosphatase
11477		ACVR1	activin A receptor type 1	Plasma Membrane	kinase
11481		ACVR2B	activin A receptor type 2B	Plasma Membrane	kinase
11497		Adam3	a disintegrin and metallopeptidase domain 3 (cyritestin)	Plasma Membrane	peptidase
216991		ADAP2	ArfGAP with dual PH domains 2	Cytoplasm	other
13733		ADGRE1	adhesion G protein-coupled receptor E1	Plasma Membrane	G-protein coupled receptor
11542		ADORA3	adenosine A3 receptor	Plasma Membrane	G-protein coupled receptor	CF102, adenosine, dyphylline, aminothiadiazole, clofarabine, theophylline, caffeine
234072		ADPRHL1	ADP-ribosylhydrolase like 1	Other	enzyme
11555		ADRB2	adrenoceptor beta 2	Plasma Membrane	G-protein coupled receptor	articaine/epinephrine, bupivacaine/epinephrine, carteolol, dipivefrin, meluadrine, epinephrine/prilocaine, epinephrine/lidocaine, bedoradrine, KUL 7211, celiprolol, arformoterol, indacaterol, myogane, budesonide/formoterol, nebivolol, vilanterol, olodaterol, formoterol/mometasone furoate, glycopyrrolate/indacaterol, fluticasone furoate/vilanterol, latanoprost/timolol, umeclidinium/vilanterol, epi…
11629		AIF1	allograft inflammatory factor 1	Nucleus	other
67861		Akr1b10	aldo-keto reductase family 1, member B10 (aldose reductase)	Cytoplasm	enzyme
216188		ALDH1L2	aldehyde dehydrogenase 1 family member L2	Cytoplasm	enzyme
56009		Alyref2	Aly/REF export factor 2	Cytoplasm	other
68737		ANGEL1	angel homolog 1	Extracellular Space	other
70726		ANGPTL6	angiopoietin like 6	Extracellular Space	other
77531		ANKS1B	ankyrin repeat and sterile alpha motif domain containing 1B	Nucleus	other
75691		ANKS6	ankyrin repeat and sterile alpha motif domain containing 6	Cytoplasm	other
11745		ANXA3	annexin A3	Cytoplasm	enzyme
11787		APBB2	amyloid beta precursor protein binding family B member 2	Cytoplasm	other
106952		ARAP3	ArfGAP with RhoGAP domain, ankyrin repeat and PH domain 3	Cytoplasm	other
239027		ARHGAP22	Rho GTPase activating protein 22	Cytoplasm	other
544817		ARHGAP27	Rho GTPase activating protein 27	Cytoplasm	other
223666		ARHGAP39	Rho GTPase activating protein 39	Nucleus	other
226970		ARHGEF4	Rho guanine nucleotide exchange factor 4	Cytoplasm	other
70807		ARRDC2	arrestin domain containing 2	Other	other
11881		ARSB	arylsulfatase B	Cytoplasm	enzyme
65973		ASPH	aspartate beta-hydroxylase	Cytoplasm	enzyme
11910		ATF3	activating transcription factor 3	Nucleus	transcription regulator
26879		B3GALNT1	beta-1,3-N-acetylgalactosaminyltransferase 1 (globoside blood group)	Cytoplasm	enzyme
57370		B4GALT3	beta-1,4-galactosyltransferase 3	Cytoplasm	enzyme
56375		B4GALT4	beta-1,4-galactosyltransferase 4	Cytoplasm	enzyme
108902		B4GAT1	beta-1,4-glucuronyltransferase 1	Cytoplasm	enzyme
170770		BBC3	BCL2 binding component 3	Cytoplasm	other
71492		BBS7	Bardet-Biedl syndrome 7	Cytoplasm	other
170752		BCO2	beta-carotene oxygenase 2	Cytoplasm	enzyme
30948		BIN1	bridging integrator 1	Nucleus	other
17060		BLNK	B-cell linker	Cytoplasm	other
12166		BMPR1A	bone morphogenetic protein receptor type 1A	Plasma Membrane	kinase
69168		BOLA1	bolA family member 1	Cytoplasm	other
12217		BSN	bassoon presynaptic cytomatrix protein	Plasma Membrane	other
69069		C10orf128	chromosome 10 open reading frame 128	Other	other
74048		C10orf54	chromosome 10 open reading frame 54	Plasma Membrane	other
434402		C11orf71	chromosome 11 open reading frame 71	Other	other
233913		C16orf58	chromosome 16 open reading frame 58	Other	other
75304		C17orf100	chromosome 17 open reading frame 100	Other	other
69770		C19orf24	chromosome 19 open reading frame 24	Other	other
74098		C1orf123	chromosome 1 open reading frame 123	Cytoplasm	other
12259		C1QA	complement C1q A chain	Extracellular Space	peptidase
12260		C1QB	complement C1q B chain	Extracellular Space	peptidase
12262		C1QC	complement C1q C chain	Extracellular Space	peptidase
67884		C21orf2	chromosome 21 open reading frame 2	Cytoplasm	other
231807		C7orf43	chromosome 7 open reading frame 43	Other	other
223665		C8orf82	chromosome 8 open reading frame 82	Cytoplasm	other
63955		CABLES1	Cdk5 and Abl enzyme substrate 1	Nucleus	other
52163		CAMK1	calcium/calmodulin dependent protein kinase I	Cytoplasm	kinase
73047		CAMK2N2	calcium/calmodulin dependent protein kinase II inhibitor 2	Nucleus	other
12335		CAPN3	calpain 3	Cytoplasm	peptidase
70829		CCDC93	coiled-coil domain containing 93	Extracellular Space	other
20293		CCL2	C-C motif chemokine ligand 2	Extracellular Space	cytokine	mimosine
20296		Ccl2	chemokine (C-C motif) ligand 2	Extracellular Space	cytokine
20302		CCL3L3	C-C motif chemokine ligand 3 like 3	Extracellular Space	cytokine
20303		CCL4	C-C motif chemokine ligand 4	Extracellular Space	cytokine
20308		Ccl9	chemokine (C-C motif) ligand 9	Extracellular Space	cytokine
12774		CCR5	C-C motif chemokine receptor 5 (gene/pseudogene)	Plasma Membrane	G-protein coupled receptor	maraviroc, vicriviroc, ancriviroc
54199		CCRL2	C-C motif chemokine receptor like 2	Plasma Membrane	G-protein coupled receptor
12475		CD14	CD14 molecule	Plasma Membrane	transmembrane receptor
12476		CD151	CD151 molecule (Raph blood group)	Plasma Membrane	other
102657		CD276	CD276 molecule	Plasma Membrane	other
140497		CD300C	CD300c molecule	Plasma Membrane	transmembrane receptor
12489		Cd33	CD33 antigen	Plasma Membrane	other
12490		CD34	CD34 molecule	Plasma Membrane	other
12514		CD68	CD68 molecule	Plasma Membrane	other
12520		CD81	CD81 molecule	Plasma Membrane	other
12522		CD83	CD83 molecule	Plasma Membrane	transmembrane receptor
12527		CD9	CD9 molecule	Plasma Membrane	other
12556		CDH16	cadherin 16	Plasma Membrane	enzyme
105278		CDK20	cyclin dependent kinase 20	Nucleus	kinase
12569		CDK5R1	cyclin dependent kinase 5 regulatory subunit 1	Nucleus	kinase
12577		Cdkn1c	cyclin-dependent kinase inhibitor 1C (P57)	Nucleus	other
74596		CDS1	CDP-diacylglycerol synthase 1	Cytoplasm	enzyme
12608		CEBPB	CCAAT/enhancer binding protein beta	Nucleus	transcription regulator
68755		CGRRF1	cell growth regulator with ring finger domain 1	Nucleus	other
76969		CHST1	carbohydrate sulfotransferase 1	Cytoplasm	enzyme
72136		CHST14	carbohydrate sulfotransferase 14	Cytoplasm	enzyme
60322		CHST7	carbohydrate sulfotransferase 7	Cytoplasm	enzyme
229599		CIART	circadian associated repressor of transcription	Nucleus	other
56506		CIB2	calcium and integrin binding family member 2	Cytoplasm	kinase
12709		CKB	creatine kinase B	Cytoplasm	kinase
26373		CLCN7	chloride voltage-gated channel 7	Plasma Membrane	ion channel
23845		CLEC5A	C-type lectin domain family 5 member A	Plasma Membrane	other
12745		CLGN	calmegin	Cytoplasm	peptidase
97487		CMTM4	CKLF like MARVEL transmembrane domain containing 4	Extracellular Space	cytokine
70031		CMTM8	CKLF like MARVEL transmembrane domain containing 8	Extracellular Space	cytokine
94219		CNNM2	cyclin and CBS domain divalent metal cation transport mediator 2	Plasma Membrane	transporter
76501		COMMD9	COMM domain containing 9	Other	other
12846		COMT	catechol-O-methyltransferase	Cytoplasm	enzyme	carbidopa/entacapone/levodopa, BIA-3-202, tolcapone, entacapone
69156		COMTD1	catechol-O-methyltransferase domain containing 1	Plasma Membrane	enzyme
66423		COPRS	coordinator of PRMT5 and differentiation stimulator	Nucleus	other
213573		CRACR2B	calcium release activated channel regulator 2B	Cytoplasm	other
12959		CRYBA4	crystallin beta A4	Other	other
12960		CRYBB1	crystallin beta B1	Other	other
68631		CRYL1	crystallin lambda 1	Cytoplasm	enzyme
12978		CSF1R	colony stimulating factor 1 receptor	Plasma Membrane	kinase	nilotinib, sunitinib, pazopanib, quizartinib, pexidartinib, PLX7486, ARRY-382, JNJ-40346527, bosutinib, imatinib
12986		CSF3R	colony stimulating factor 3 receptor	Plasma Membrane	transmembrane receptor	cladribine/cytarabine/filgrastim, cytarabine/filgrastim/fludarabine phosphate, cladribine/cytarabine/filgrastim/mitoxantrone, clofarabine/cytarabine/filgrastim, cytarabine/filgrastim/fludarabine phosphate/idarubicin, cladribine/cytarabine/filgrastim/idarubicin, darbepoetin alfa/filgrastim, EPO/filgrastim, cladribine/cytarabine/filgrastim/idarubicin/plerixafor, clofarabine/filgrastim/idarubicin, c…
13017		CTBP2	C-terminal binding protein 2	Nucleus	transcription regulator
13019		CTF1	cardiotrophin 1	Extracellular Space	cytokine
54366		CTNNAL1	catenin alpha like 1	Plasma Membrane	other
83429		CTNS	cystinosin, lysosomal cystine transporter	Cytoplasm	transporter
19025		CTSA	cathepsin A	Cytoplasm	peptidase
13033		CTSD	cathepsin D	Cytoplasm	peptidase
56464		CTSF	cathepsin F	Cytoplasm	peptidase
13040		CTSS	cathepsin S	Cytoplasm	peptidase
80281		CTTNBP2NL	CTTNBP2 N-terminal like	Cytoplasm	other
13051		CX3CR1	C-X3-C motif chemokine receptor 1	Plasma Membrane	G-protein coupled receptor
192986		CYB5D2	cytochrome b5 domain containing 2	Extracellular Space	other
20430		CYFIP1	cytoplasmic FMR1 interacting protein 1	Cytoplasm	other
170716		CYP4F3	cytochrome P450 family 4 subfamily F member 3	Cytoplasm	enzyme
58861		CYSLTR1	cysteinyl leukotriene receptor 1	Plasma Membrane	G-protein coupled receptor	zeneca ZD 3523, montelukast, zafirlukast, pranlukast
231871		DAGLB	diacylglycerol lipase beta	Plasma Membrane	enzyme
329727		DENND2C	DENN domain containing 2C	Other	other
216820		DHRS7B	dehydrogenase/reductase 7B	Other	other
53310		DLG3	discs large MAGUK scaffold protein 3	Plasma Membrane	kinase
69387		DNAJB13	DnaJ heat shock protein family (Hsp40) member B13	Cytoplasm	other
56812		DNAJB2	DnaJ heat shock protein family (Hsp40) member B2	Nucleus	other
72429		DNAJC25	DnaJ heat shock protein family (Hsp40) member C25	Other	other
13423		DNASE2	deoxyribonuclease II, lysosomal	Cytoplasm	enzyme
238130		DOCK4	dedicator of cytokinesis 4	Plasma Membrane	other
57170		DOLPP1	dolichyldiphosphatase 1	Cytoplasm	enzyme
83768		DPP7	dipeptidyl peptidase 7	Cytoplasm	peptidase
13518		Dst	dystonin	Plasma Membrane	other
207521		DTX4	deltex E3 ubiquitin ligase 4	Cytoplasm	enzyme
240892		DUSP27	dual specificity phosphatase 27 (putative)	Other	phosphatase
67603		DUSP6	dual specificity phosphatase 6	Cytoplasm	phosphatase
235584		DUSP7	dual specificity phosphatase 7	Cytoplasm	phosphatase
13653		EGR1	early growth response 1	Nucleus	transcription regulator
15572		ELAVL4	ELAV like neuron-specific RNA binding protein 4	Cytoplasm	other
13805		ENG	endoglin	Plasma Membrane	transmembrane receptor
217364		ENGASE	endo-beta-N-acetylglucosaminidase	Other	enzyme
13855		EPN2	epsin 2	Cytoplasm	other
67397		ERP29	endoplasmic reticulum protein 29	Cytoplasm	transporter
14009		ETV1	ETS variant 1	Nucleus	transcription regulator
104156		ETV5	ETS variant 5	Nucleus	transcription regulator
54616		EXTL3	exostosin like glycosyltransferase 3	Cytoplasm	enzyme
16456		F11R	F11 receptor	Plasma Membrane	other
14071		F9	coagulation factor IX	Extracellular Space	peptidase	moroctocog alfa, activated recombinant human factor VII
76267		FADS1	fatty acid desaturase 1	Plasma Membrane	enzyme
329739		FAM102B	family with sequence similarity 102 member B	Other	other
231717		FAM109A	family with sequence similarity 109 member A	Cytoplasm	other
73847		FAM110A	family with sequence similarity 110 member A	Other	other
68187		FAM135A	family with sequence similarity 135 member A	Other	enzyme
68176		FAM212A	family with sequence similarity 212 member A	Cytoplasm	other
66469		FAM213B	family with sequence similarity 213 member B	Cytoplasm	enzyme
66294		FAM3A	family with sequence similarity 3 member A	Extracellular Space	other
72775		FANCE	Fanconi anemia complementation group E	Nucleus	other
74202		FBLIM1	filamin binding LIM protein 1	Plasma Membrane	other
66153		FBXO36	F-box protein 36	Other	other
14129		FCGR1A	Fc fragment of IgG receptor Ia	Plasma Membrane	transmembrane receptor	IgG
14131		FCGR2A	Fc fragment of IgG receptor IIa	Plasma Membrane	transmembrane receptor	IgG
80891		Fcrls	Fc receptor-like S, scavenger receptor	Plasma Membrane	other
14158		FER	FER tyrosine kinase	Cytoplasm	kinase
225020		FEZ2	fasciculation and elongation protein zeta 2	Cytoplasm	other
26382		FGD2	FYVE, RhoGEF and PH domain containing 2	Cytoplasm	other
234686		Fhod1	formin homology 2 domain containing 1	Cytoplasm	other
56299		FKBPL	FK506 binding protein like	Nucleus	other
22379		FMNL3	formin like 3	Cytoplasm	other
209630		FRMD4A	FERM domain containing 4A	Plasma Membrane	other
232288		FRMD4B	FERM domain containing 4B	Cytoplasm	other
14086		FSCN1	fascin actin-bundling protein 1	Cytoplasm	other
171167		FUT10	fucosyltransferase 10	Cytoplasm	enzyme
68401		G6PC3	glucose-6-phosphatase catalytic subunit 3	Cytoplasm	phosphatase
14388		GAB1	GRB2 associated binding protein 1	Cytoplasm	kinase
14431		GAMT	guanidinoacetate N-methyltransferase	Cytoplasm	enzyme
99326		GARNL3	GTPase activating Rap/RanGAP domain like 3	Other	other
14456		GAS6	growth arrest specific 6	Extracellular Space	growth factor
14537		GCNT1	glucosaminyl (N-acetyl) transferase 1, core 2	Cytoplasm	enzyme
14566		GDF9	growth differentiation factor 9	Extracellular Space	growth factor
56316		GGCX	gamma-glutamyl carboxylase	Cytoplasm	enzyme	anisindione, vitamin K3
100038734		Gm10845	predicted gene 10845	Other	other
380920		Gm1587	predicted gene 1587	Other	other
214403		Gm4788	predicted gene 4788	Other	other
625424		Gm6583/Gm6588	predicted gene 6588	Other	other
66355		GMPR	guanosine monophosphate reductase	Cytoplasm	enzyme
14676		GNA15	G protein subunit alpha 15	Plasma Membrane	enzyme
105348		GOLM1	golgi membrane protein 1	Cytoplasm	other
74498		GORASP1	golgi reassembly stacking protein 1	Cytoplasm	other
54368		GP9	glycoprotein IX platelet	Plasma Membrane	other
242691		GPATCH3	G-patch domain containing 3	Other	other
107173		GPR137	G protein-coupled receptor 137	Other	other
68526		GPR155	G protein-coupled receptor 155	Plasma Membrane	G-protein coupled receptor
269604		GPR157	G protein-coupled receptor 157	Plasma Membrane	G-protein coupled receptor
71862		GPR160	G protein-coupled receptor 160	Plasma Membrane	G-protein coupled receptor
23890		GPR34	G protein-coupled receptor 34	Plasma Membrane	G-protein coupled receptor
80910		GPR84	G protein-coupled receptor 84	Plasma Membrane	G-protein coupled receptor
67839		GPSM1	G-protein signaling modulator 1	Cytoplasm	other
14824		GRN	granulin	Extracellular Space	growth factor
14840		GSG1	germ cell associated 1	Cytoplasm	other
23894		GTF2H2	general transcription factor IIH subunit 2	Nucleus	transcription regulator
14913		GUCA1A	guanylate cyclase activator 1A	Cytoplasm	other
110006		GUSB	glucuronidase beta	Cytoplasm	enzyme
171285		HAVCR2	hepatitis A virus cellular receptor 2	Plasma Membrane	other
15199		HEBP1	heme binding protein 1	Cytoplasm	other
69536		HEMK1	HemK methyltransferase family member 1	Nucleus	enzyme
15216		HFE	hemochromatosis	Plasma Membrane	transmembrane receptor
58180		HIC2	hypermethylated in cancer 2	Nucleus	other
50708		HIST1H1C	histone cluster 1, H1c	Nucleus	other
319181		HIST1H2BC	histone cluster 1, H2bc	Nucleus	other
15277		HK2	hexokinase 2	Cytoplasm	kinase
15398		HOXA13	homeobox A13	Nucleus	transcription regulator
15446		HPGD	hydroxyprostaglandin dehydrogenase 15-(NAD)	Cytoplasm	enzyme
54486		HPGDS	hematopoietic prostaglandin D synthase	Cytoplasm	enzyme
15451		HPN	hepsin	Plasma Membrane	peptidase
192232		HPS4	HPS4, biogenesis of lysosomal organelles complex 3 subunit 2	Cytoplasm	other
15485		HSD17B1	hydroxysteroid 17-beta dehydrogenase 1	Cytoplasm	enzyme
193740		HSPA1A/HSPA1B	heat shock protein family A (Hsp70) member 1A	Cytoplasm	enzyme
56534		HSPB3	heat shock protein family B (small) member 3	Cytoplasm	other
68180		Hyi	hydroxypyruvate isomerase (putative)	Other	enzyme
235386		HYKK	hydroxylysine kinase	Cytoplasm	kinase
216792		IBA57	IBA57 homolog, iron-sulfur cluster assembly	Cytoplasm	other
19289		IGDCC3	immunoglobulin superfamily DCC subclass member 3	Other	other
16154		IL10RA	interleukin 10 receptor subunit alpha	Plasma Membrane	transmembrane receptor
16175		IL1A	interleukin 1 alpha	Extracellular Space	cytokine
107527		IL1RL2	interleukin 1 receptor like 2	Plasma Membrane	transmembrane receptor
100043272		Inafm2	InaF motif containing 2	Other	other
16332		INPPL1	inositol polyphosphate phosphatase like 1	Cytoplasm	phosphatase
236790		INTS6L	integrator complex subunit 6 like	Nucleus	other
245666		IQSEC2	IQ motif and Sec7 domain 2	Cytoplasm	other
213119		ITGA10	integrin subunit alpha 10	Plasma Membrane	other
16403		ITGA6	integrin subunit alpha 6	Plasma Membrane	transmembrane receptor
104099		ITGA9	integrin subunit alpha 9	Plasma Membrane	other
16409		ITGAM	integrin subunit alpha M	Plasma Membrane	transmembrane receptor
16419		ITGB5	integrin subunit beta 5	Plasma Membrane	other	cilengitide
233011		ITPKC	inositol-trisphosphate 3-kinase C	Cytoplasm	kinase
16476		JUN	Jun proto-oncogene, AP-1 transcription factor subunit	Nucleus	transcription regulator
16477		JUNB	JunB proto-oncogene, AP-1 transcription factor subunit	Nucleus	transcription regulator
211255		KBTBD7	kelch repeat and BTB domain containing 7	Cytoplasm	other
217826		KCNK13	potassium two pore domain channel subfamily K member 13	Plasma Membrane	ion channel
52150		KCNK6	potassium two pore domain channel subfamily K member 6	Plasma Membrane	ion channel
333088		KCP	kielin/chordin-like protein	Extracellular Space	other
622320		KCTD21	potassium channel tetramerization domain containing 21	Other	other
66839		KIAA0141	KIAA0141	Cytoplasm	other
271221		KIAA0226L	KIAA0226 like	Other	other
16581		KIFC2	kinesin family member C2	Cytoplasm	other
74764		KLC4	kinesin light chain 4	Other	other
16600		KLF4	Kruppel like factor 4	Nucleus	transcription regulator
52855		LAIR1	leukocyte associated immunoglobulin like receptor 1	Plasma Membrane	transmembrane receptor
66508		LAMTOR1	late endosomal/lysosomal adaptor, MAPK and MTOR activator 1	Plasma Membrane	other
16795		LARGE1	LARGE xylosyl- and glucuronyltransferase 1	Cytoplasm	enzyme
16832		LDHB	lactate dehydrogenase B	Cytoplasm	enzyme
13590		LEFTY1	left-right determination factor 1	Extracellular Space	growth factor
243813		LENG9	leukocyte receptor cluster member 9	Other	other
19141		LGMN	legumain	Cytoplasm	peptidase
218454		LHFPL2	lipoma HMGIC fusion partner-like 2	Other	enzyme
239759		LIPH	lipase H	Extracellular Space	enzyme
74365		LONRF3	LON peptidase N-terminal domain and ring finger 3	Other	other
270084		LPCAT2	lysophosphatidylcholine acyltransferase 2	Cytoplasm	enzyme
14792		LPCAT3	lysophosphatidylcholine acyltransferase 3	Plasma Membrane	enzyme
320398		LRIG3	leucine rich repeats and immunoglobulin like domains 3	Extracellular Space	other
16971		LRP1	LDL receptor related protein 1	Plasma Membrane	transmembrane receptor	paclitaxel-angiopep-2 conjugate
16973		LRP5	LDL receptor related protein 5	Plasma Membrane	transmembrane receptor
69297		LRRC46	leucine rich repeat containing 46	Other	other
69358		Lrrc51	leucine rich repeat containing 51	Other	other
227738		LRSAM1	leucine rich repeat and sterile alpha motif containing 1	Cytoplasm	enzyme
17000		LTBR	lymphotoxin beta receptor	Plasma Membrane	transmembrane receptor
17001		LTC4S	leukotriene C4 synthase	Cytoplasm	enzyme
17084		LY86	lymphocyte antigen 86	Plasma Membrane	other
17087		LY96	lymphocyte antigen 96	Plasma Membrane	transmembrane receptor
75099		LYSMD4	LysM domain containing 4	Other	other
69032		LYZL4	lysozyme like 4	Extracellular Space	enzyme
241638		LZTS3	leucine zipper tumor suppressor family member 3	Cytoplasm	other
71890		MAD2L2	MAD2 mitotic arrest deficient-like 2 (yeast)	Nucleus	enzyme
17132		MAF	MAF bZIP transcription factor	Nucleus	transcription regulator
16658		MAFB	MAF bZIP transcription factor B	Nucleus	transcription regulator
17136		MAG	myelin associated glycoprotein	Plasma Membrane	other
80884		MAGED2	MAGE family member D2	Plasma Membrane	other
14924		MAGI1	membrane associated guanylate kinase, WW and PDZ domain containing 1	Plasma Membrane	kinase
230815		MAN1C1	mannosidase alpha class 1C member 1	Cytoplasm	enzyme
17179		MATK	megakaryocyte-associated tyrosine kinase	Cytoplasm	kinase
193813		MCFD2	multiple coagulation factor deficiency 2	Cytoplasm	other
20933		MED22	mediator complex subunit 22	Cytoplasm	other
17289		MERTK	MER proto-oncogene, tyrosine kinase	Plasma Membrane	kinase	cabozantinib, cabozantinib/erlotinib, MGCD516
17305		MFNG	MFNG O-fucosylpeptide 3-beta-N-acetylglucosaminyltransferase	Cytoplasm	enzyme
69900		MFSD11	major facilitator superfamily domain containing 11	Other	other
69572		MFSD3	major facilitator superfamily domain containing 3	Other	other
269181		MGAT4A	mannosyl (alpha-1,3-)-glycoprotein beta-1,4-N-acetylglucosaminyltransferase, isozyme A	Cytoplasm	enzyme
17318		MID1	midline 1	Nucleus	other
237781		MIEF2	mitochondrial elongation factor 2	Cytoplasm	other
70427		MIER2	MIER family member 2	Extracellular Space	other
380718		MKS1	Meckel syndrome, type 1	Cytoplasm	other
118453		MMP28	matrix metallopeptidase 28	Extracellular Space	peptidase	marimastat
93734		MPV17L	MPV17 mitochondrial inner membrane protein like	Cytoplasm	other
17532		MRAS	muscle RAS oncogene homolog	Plasma Membrane	enzyme
381974		MRGPRG	MAS related GPR family member G	Plasma Membrane	G-protein coupled receptor
27397		MRPL17	mitochondrial ribosomal protein L17	Cytoplasm	other
68774		MS4A6A	membrane spanning 4-domains A6A	Other	other
76467		MSRB2	methionine sulfoxide reductase B2	Nucleus	transcription regulator
102103		MTUS1	microtubule associated tumor suppressor 1	Extracellular Space	other
77521		MTUS2	microtubule associated tumor suppressor candidate 2	Nucleus	other
72543		MVB12B	multivesicular body subunit 12B	Cytoplasm	other
68515		MYADML2	myeloid associated differentiation marker like 2	Cytoplasm	other
104601		MYCBPAP	MYCBP associated protein	Nucleus	other
17912		MYO1B	myosin IB	Cytoplasm	other
17921		MYO7A	myosin VIIA	Cytoplasm	enzyme
109889		MZF1	myeloid zinc finger 1	Nucleus	transcription regulator
72083		MZT2A	mitotic spindle organizing protein 2A	Cytoplasm	other
67991		NACC2	NACC family member 2	Nucleus	transcription regulator
27419		NAGLU	N-acetyl-alpha-glucosaminidase	Cytoplasm	enzyme
223646		NAPRT	nicotinate phosphoribosyltransferase	Cytoplasm	enzyme
67563		NARFL	nuclear prelamin A recognition factor like	Other	other
269642		NAT8L	N-acetyltransferase 8 like	Cytoplasm	enzyme
66176		NAT9	N-acetyltransferase 9 (putative)	Other	other
380969		NCKAP5L	NCK associated protein 5 like	Cytoplasm	other
17423		NDST2	N-deacetylase and N-sulfotransferase 2	Cytoplasm	enzyme
19294		NECTIN2	nectin cell adhesion molecule 2	Plasma Membrane	transmembrane receptor
66208		NENF	neudesin neurotrophic factor	Extracellular Space	growth factor
415115		NEURL2	neuralized E3 ubiquitin protein ligase 2	Cytoplasm	other
329540		NOL4L	nucleolar protein 4 like	Other	other
71893		NOXO1	NADPH oxidase organizer 1	Plasma Membrane	other	ecabet
13864		NR2F6	nuclear receptor subfamily 2 group F member 6	Nucleus	ligand-dependent nuclear receptor
66566		NTPCR	nucleoside-triphosphatase, cancer-related	Cytoplasm	other
77976		NUAK1	NUAK family kinase 1	Nucleus	kinase
213484		NUDT18	nudix hydrolase 18	Cytoplasm	other
320078		OLFML2B	olfactomedin like 2B	Extracellular Space	other
99543		OLFML3	olfactomedin like 3	Extracellular Space	other
94190		OPHN1	oligophrenin 1	Cytoplasm	other
109305		ORAI1	ORAI calcium release-activated calcium modulator 1	Plasma Membrane	ion channel
230751		OSCP1	organic solute carrier partner 1	Cytoplasm	other
18413		OSM	oncostatin M	Extracellular Space	cytokine
18436		P2RX1	purinergic receptor P2X 1	Plasma Membrane	ion channel
18439		P2RX7	purinergic receptor P2X 7	Plasma Membrane	ion channel
70839		P2RY12	purinergic receptor P2Y12	Plasma Membrane	G-protein coupled receptor	treprostinil, epoprostenol, cangrelor, prasugrel, ticagrelor, clopidogrel/telmisartan, (2Z)-2-[1-[(S)-(2-chlorophenyl)-methoxycarbonyl-methyl]-4-sulfanyl-3-piperidylidene]acetic acid, ticlopidine, clopidogrel
74191		P2RY13	purinergic receptor P2Y13	Plasma Membrane	G-protein coupled receptor
233571		P2RY6	pyrimidinergic receptor P2Y6	Plasma Membrane	G-protein coupled receptor
18451		P4HA1	prolyl 4-hydroxylase subunit alpha 1	Cytoplasm	enzyme
27355		PALD1	phosphatase domain containing, paladin 1	Cytoplasm	phosphatase
71904		PAQR7	progestin and adipoQ receptor family member 7	Plasma Membrane	other
18551		PCSK4	proprotein convertase subtilisin/kexin type 4	Extracellular Space	peptidase
18591		PDGFB	platelet derived growth factor subunit B	Extracellular Space	growth factor
111175		PECR	peroxisomal trans-2-enoyl-CoA reductase	Cytoplasm	enzyme
18626		PER1	period circadian clock 1	Nucleus	other	avibactam
218194		PHACTR1	phosphatase and actin regulator 1	Cytoplasm	other
227696		PHYHD1	phytanoyl-CoA dioxygenase domain containing 1	Other	other
104709		PIK3R6	phosphoinositide-3-kinase regulatory subunit 6	Cytoplasm	kinase
192654		PLA2G15	phospholipase A2 group XV	Cytoplasm	enzyme
18797		PLCB3	phospholipase C beta 3	Cytoplasm	enzyme
18799		PLCD1	phospholipase C delta 1	Cytoplasm	enzyme
18805		PLD1	phospholipase D1	Cytoplasm	enzyme
104759		PLD4	phospholipase D family member 4	Extracellular Space	enzyme
18822		PLOD1	procollagen-lysine,2-oxoglutarate 5-dioxygenase 1	Cytoplasm	enzyme
26433		PLOD3	procollagen-lysine,2-oxoglutarate 5-dioxygenase 3	Cytoplasm	enzyme
140570		PLXNB2	plexin B2	Plasma Membrane	transmembrane receptor
140571		PLXNB3	plexin B3	Plasma Membrane	transmembrane receptor
18858		PMP22	peripheral myelin protein 22	Plasma Membrane	other
239157		PNMA2	paraneoplastic Ma antigen 2	Nucleus	transporter
18950		PNP	purine nucleoside phosphorylase	Nucleus	enzyme	forodesine, PD 141955, purine nucleoside phosphorylase inhibitor
68273		POMGNT1	protein O-linked mannose N-acetylglucosaminyltransferase 1 (beta 1,2-)	Cytoplasm	enzyme
217734		POMT2	protein O-mannosyltransferase 2	Cytoplasm	enzyme
19015		PPARD	peroxisome proliferator activated receptor delta	Nucleus	ligand-dependent nuclear receptor	treprostinil, icosapent, GW501516, bezafibrate
66812		PPCDC	phosphopantothenoylcysteine decarboxylase	Cytoplasm	enzyme
19044		PPOX	protoporphyrinogen oxidase	Cytoplasm	enzyme
17872		PPP1R15A	protein phosphatase 1 regulatory subunit 15A	Cytoplasm	other
244416		PPP1R3B	protein phosphatase 1 regulatory subunit 3B	Cytoplasm	other
228966		PPP1R3D	protein phosphatase 1 regulatory subunit 3D	Cytoplasm	phosphatase
243725		PPP1R9A	protein phosphatase 1 regulatory subunit 9A	Plasma Membrane	other
19128		PROS1	protein S (alpha)	Extracellular Space	other
54614		PRPF40B	pre-mRNA processing factor 40 homolog B	Nucleus	other
320111		PRR18	proline rich 18	Other	other
353211		PRUNE2	prune homolog 2	Cytoplasm	other
19204		PTAFR	platelet activating factor receptor	Plasma Membrane	G-protein coupled receptor	lexipafant
19224		PTGS1	prostaglandin-endoperoxide synthase 1	Cytoplasm	enzyme	acetaminophen/pentazocine, acetaminophen/clemastine/pseudoephedrine, aspirin/butalbital/caffeine, acetaminophen/caffeine/dihydrocodeine, aspirin/hydrocodone, aspirin/oxycodone, acetaminophen/aspirin/caffeine, aspirin/pravastatin, acetaminophen/dexbrompheniramine/pseudoephedrine, aspirin/meprobamate, aspirin/caffeine/propoxyphene, aspirin/butalbital/caffeine/codeine, aspirin/caffeine/dihydrocodein…
19277		PTPRO	protein tyrosine phosphatase, receptor type O	Plasma Membrane	phosphatase
101631		PWWP2B	PWWP domain containing 2B	Nucleus	other
69307		Pxt1	peroxisomal, testis specific 1	Cytoplasm	other
52055		RAB11FIP5	RAB11 family interacting protein 5	Cytoplasm	other
19376		RAB34	RAB34, member RAS oncogene family	Cytoplasm	enzyme
270160		RAB39A	RAB39A, member RAS oncogene family	Cytoplasm	enzyme
74760		RAB3IL1	RAB3A interacting protein like 1	Other	other
217944		RAPGEF5	Rap guanine nucleotide exchange factor 5	Nucleus	other
19400		RAPSN	receptor associated protein of the synapse	Plasma Membrane	other
240168		RASGRP3	RAS guanyl releasing protein 3	Cytoplasm	other
19428		Rasl2-9	RAS-like, family 2, locus 9	Nucleus	transporter
26450		RBBP9	RB binding protein 9, serine hydrolase	Nucleus	other
19682		RDH5	retinol dehydrogenase 5	Cytoplasm	enzyme
19703		RENBP	renin binding protein	Cytoplasm	enzyme
67442		RETSAT	retinol saturase	Cytoplasm	enzyme
67338		RFFL	ring finger and FYVE-like domain containing E3 ubiquitin protein ligase	Cytoplasm	enzyme
67865		RGS10	regulator of G-protein signaling 10	Cytoplasm	other
52882		RGS7BP	regulator of G-protein signaling 7 binding protein	Cytoplasm	other
279766		RHBDD3	rhomboid domain containing 3	Other	other
11852		RHOB	ras homolog family member B	Cytoplasm	enzyme
69288		RHOBTB1	Rho related BTB domain containing 1	Other	enzyme
320360		RIC3	RIC3 acetylcholine receptor chaperone	Cytoplasm	other
280408		RILP	Rab interacting lysosomal protein	Cytoplasm	other
75695		RILPL1	Rab interacting lysosomal protein like 1	Cytoplasm	other
74030		RIN2	Ras and Rab interactor 2	Cytoplasm	other
71956		RNF135	ring finger protein 135	Cytoplasm	enzyme
68846		RNF208	ring finger protein 208	Other	enzyme
67795		RNLS	renalase, FAD dependent amine oxidase	Extracellular Space	enzyme
66184		Rps4l	ribosomal protein S4-like	Cytoplasm	other
20111		RPS6KA1	ribosomal protein S6 kinase A1	Cytoplasm	kinase
74370		RPTOR	regulatory associated protein of MTOR complex 1	Cytoplasm	other
101122		RPUSD3	RNA pseudouridylate synthase domain containing 3	Other	other
104001		RTN1	reticulon 1	Cytoplasm	other
100213		RUSC2	RUN and SH3 domain containing 2	Cytoplasm	other
58198		SALL1	spalt like transcription factor 1	Nucleus	transcription regulator
20689		SALL3	spalt like transcription factor 3	Nucleus	other
107767		SCAMP1	secretory carrier membrane protein 1	Cytoplasm	transporter
56807		SCAMP5	secretory carrier membrane protein 5	Cytoplasm	other
56367		SCOC	short coiled-coil protein	Cytoplasm	other
71238		SDHAF3	succinate dehydrogenase complex assembly factor 3	Cytoplasm	other
74136		SEC14L1	SEC14 like lipid binding 1	Cytoplasm	transporter
26456		SEMA4G	semaphorin 4G	Plasma Membrane	other
20363		SEPP1	selenoprotein P, plasma, 1	Extracellular Space	other
20720		SERPINE2	serpin family E member 2	Extracellular Space	other
20317		SERPINF1	serpin family F member 1	Extracellular Space	other
20393		SGK1	serum/glucocorticoid regulated kinase 1	Cytoplasm	kinase
105835		SGSM3	small G protein signaling modulator 3	Plasma Membrane	other
23921		SH2B2	SH2B adaptor protein 2	Cytoplasm	other
231147		SH3TC1	SH3 domain and tetratricopeptide repeats 1	Extracellular Space	other
71774		SHROOM1	shroom family member 1	Other	other
233274		Siglech	sialic acid binding Ig-like lectin H	Plasma Membrane	other
244668		SIPA1L2	signal induced proliferation associated 1 like 2	Other	other
19261		SIRPA	signal regulatory protein alpha	Plasma Membrane	phosphatase
98365		SLAMF9	SLAM family member 9	Extracellular Space	other
18173		SLC11A1	solute carrier family 11 member 1	Plasma Membrane	transporter
20496		SLC12A2	solute carrier family 12 member 2	Plasma Membrane	transporter	bumetanide, quinethazone
65221		SLC15A3	solute carrier family 15 member 3	Cytoplasm	transporter
69309		SLC16A13	solute carrier family 16 member 13	Cytoplasm	other
104681		SLC16A6	solute carrier family 16 member 6	Plasma Membrane	transporter
76306		SLC18B1	solute carrier family 18 member B1	Other	other
20512		SLC1A3	solute carrier family 1 member 3	Plasma Membrane	transporter	riluzole
59049		SLC22A17	solute carrier family 22 member 17	Plasma Membrane	transporter
94249		SLC24A3	solute carrier family 24 member 3	Plasma Membrane	transporter
73095		SLC25A42	solute carrier family 25 member 42	Cytoplasm	transporter
56017		SLC2A8	solute carrier family 2 member 8	Plasma Membrane	transporter
74919		SLC35F6	solute carrier family 35 member F6	Cytoplasm	other
215335		SLC36A1	solute carrier family 36 member 1	Plasma Membrane	transporter
56857		SLC37A2	solute carrier family 37 member 2	Cytoplasm	transporter
277468		SLC39A12	solute carrier family 39 member 12	Plasma Membrane	transporter
53945		SLC40A1	solute carrier family 40 member 1	Plasma Membrane	transporter
71699		SLC41A3	solute carrier family 41 member 3	Plasma Membrane	transporter
52466		SLC46A1	solute carrier family 46 member 1	Plasma Membrane	transporter
20540		SLC7A7	solute carrier family 7 member 7	Plasma Membrane	transporter
50934		SLC7A8	solute carrier family 7 member 8	Plasma Membrane	transporter
101488		SLCO2B1	solute carrier organic anion transporter family member 2B1	Plasma Membrane	transporter
108115		SLCO4A1	solute carrier organic anion transporter family member 4A1	Plasma Membrane	transporter
17130		SMAD6	SMAD family member 6	Nucleus	transcription regulator
68859		SMIM1	small integral membrane protein 1 (Vel blood group)	Cytoplasm	other
320237		Smim10l2a	small integral membrane protein 10 like 2A	Other	other
228608		SMOX	spermine oxidase	Cytoplasm	enzyme
104368		SNORA70	small nucleolar RNA, H/ACA box 70	Other	other
76167		SNRNP35	small nuclear ribonucleoprotein U11/U12 subunit 35	Nucleus	other
20648		SNTA1	syntrophin alpha 1	Plasma Membrane	other
69226		SNX24	sorting nexin 24	Other	transporter
12702		SOCS3	suppressor of cytokine signaling 3	Cytoplasm	phosphatase
320706		SOGA1	suppressor of glucose, autophagy associated 1	Extracellular Space	other
20661		SORT1	sortilin 1	Plasma Membrane	G-protein coupled receptor
20692		SPARC	secreted protein acidic and cysteine rich	Extracellular Space	other
432572		SPECC1	sperm antigen with calponin homology and coiled-coil domains 1	Nucleus	other
20732		SPINT1	serine peptidase inhibitor, Kunitz type 1	Extracellular Space	other
68166		SPIRE1	spire type actin nucleation factor 1	Cytoplasm	other
74646		SPSB1	splA/ryanodine receptor domain and SOCS box containing 1	Cytoplasm	enzyme
14794		SPSB2	splA/ryanodine receptor domain and SOCS box containing 2	Other	other
59010		SQRDL	sulfide quinone reductase-like (yeast)	Cytoplasm	enzyme
56504		SRPK3	SRSF protein kinase 3	Cytoplasm	kinase
70118		SRRD	SRR1 domain containing	Other	other
20454		ST3GAL5	ST3 beta-galactoside alpha-2,3-sialyltransferase 5	Cytoplasm	enzyme
54613		ST3GAL6	ST3 beta-galactoside alpha-2,3-sialyltransferase 6	Cytoplasm	enzyme
20448		ST6GALNAC4	ST6 N-acetylgalactosaminide alpha-2,6-sialyltransferase 4	Cytoplasm	enzyme
192187		STAB1	stabilin 1	Plasma Membrane	transporter
269209		STK36	serine/threonine kinase 36	Cytoplasm	kinase
20887		Sult1a1	sulfotransferase family 1A, phenol-preferring, member 1	Cytoplasm	enzyme
67902		SUMF2	sulfatase modifying factor 2	Cytoplasm	other
60510		SYT9	synaptotagmin 9	Plasma Membrane	transporter
72536		TAGAP	T-cell activation RhoGTPase activating protein	Cytoplasm	other
21349		TAL1	TAL bHLH transcription factor 1, erythroid differentiation factor	Nucleus	transcription regulator
21391		TBXAS1	thromboxane A synthase 1	Plasma Membrane	enzyme	ridogrel
237052		TCEAL1	transcription elongation factor A like 1	Nucleus	transcription regulator
21452		TCN2	transcobalamin 2	Extracellular Space	transporter
21685		TEF	TEF, PAR bZIP transcription factor	Nucleus	transcription regulator
22041		TF	transferrin	Extracellular Space	transporter	ferric carboxymaltose, NKP-1339
209446		TFE3	transcription factor binding to IGHM enhancer 3	Nucleus	transcription regulator
21812		TGFBR1	transforming growth factor beta receptor 1	Plasma Membrane	kinase	galunisertib, TEW-7197
73122		TGFBRAP1	transforming growth factor beta receptor associated protein 1	Other	other
71776		Tha1	threonine aldolase 1	Other	other
106759		TICAM1	toll like receptor adaptor molecule 1	Nucleus	other
21858		TIMP2	TIMP metallopeptidase inhibitor 2	Extracellular Space	other
57813		TK2	thymidine kinase 2, mitochondrial	Cytoplasm	kinase
70549		TLN2	talin 2	Nucleus	other
279572		Tlr13	toll-like receptor 13	Cytoplasm	other
24088		TLR2	toll like receptor 2	Plasma Membrane	transmembrane receptor	OM 174 lipid
21898		TLR4	toll like receptor 4	Plasma Membrane	transmembrane receptor	resatorvid, OM 174 lipid
209760		TMC7	transmembrane channel like 7	Other	other
17083		TMED1	transmembrane p24 trafficking protein 1	Extracellular Space	transporter
67888		TMEM100	transmembrane protein 100	Plasma Membrane	other
68539		TMEM109	transmembrane protein 109	Cytoplasm	other
231633		TMEM119	transmembrane protein 119	Cytoplasm	other
72759		TMEM135	transmembrane protein 135	Cytoplasm	other
51875		TMEM141	transmembrane protein 141	Other	other
70209		TMEM143	transmembrane protein 143	Cytoplasm	other
232086		TMEM150A	transmembrane protein 150A	Plasma Membrane	other
103765		TMEM17	transmembrane protein 17	Extracellular Space	other
226351		TMEM185B	transmembrane protein 185B	Other	other
73827		Tmem198b	transmembrane protein 198b	Other	other
67893		TMEM86A	transmembrane protein 86A	Other	other
21926		TNF	tumor necrosis factor	Extracellular Space	cytokine	adalimumab, etanercept, infliximab, certolizumab, golimumab, infliximab/methotrexate, dexamethasone/thalidomide, dexamethasone/pomalidomide, cyclophosphamide/dexamethasone/thalidomide, golimumab/methotrexate, bortezomib/dexamethasone/thalidomide, rituximab/thalidomide, bortezomib/thalidomide, prednisone/thalidomide, adalimumab/methotrexate, pomalidomide, thalidomide
94185		TNFRSF21	TNF receptor superfamily member 21	Plasma Membrane	transmembrane receptor
216964		TP53I13	tumor protein p53 inducible protein 13	Other	other
100503386		TPBGL	trophoblast glycoprotein-like	Other	other
541610		Trcg1	taste receptor cell gene 1	Other	other
83433		TREM2	triggering receptor expressed on myeloid cells 2	Plasma Membrane	transmembrane receptor
71326		TREML1	triggering receptor expressed on myeloid cells like 1	Plasma Membrane	other
217333		TRIM47	tripartite motif containing 47	Cytoplasm	other
93679		TRIM8	tripartite motif containing 8	Nucleus	other
14605		TSC22D3	TSC22 domain family member 3	Nucleus	transcription regulator
64540		TSPAN4	tetraspanin 4	Plasma Membrane	other
73710		TUBB2B	tubulin beta 2B class IIb	Cytoplasm	other
224648		UHRF1BP1	UHRF1 binding protein 1	Other	other
29869		ULK2	unc-51 like autophagy activating kinase 2	Cytoplasm	kinase
53376		USP2	ubiquitin specific peptidase 2	Cytoplasm	peptidase
238328		VASH1	vasohibin 1	Extracellular Space	other
27973		VKORC1	vitamin K epoxide reductase complex subunit 1	Cytoplasm	enzyme	acenocoumarol, phenprocoumon, phenindione, dicumarol, warfarin, vitamin K3
228545		VPS18	VPS18, CORVET/HOPS core subunit	Cytoplasm	transporter
73750		WHRN	whirlin	Plasma Membrane	other
71446		WRB	tryptophan rich basic protein	Extracellular Space	other
101543		WTIP	Wilms tumor 1 interacting protein	Nucleus	transcription regulator
381560		XKR8	XK related 8	Plasma Membrane	other
66391		Zbtb11os1	zinc finger and BTB domain containing 11, opposite strand 1	Other	other
103284		ZC3H10	zinc finger CCCH-type containing 10	Other	other
142682		ZCCHC14	zinc finger CCHC-type containing 14	Other	other
224454		ZDHHC14	zinc finger DHHC-type containing 14	Cytoplasm	enzyme
11906		ZFHX3	zinc finger homeobox 3	Nucleus	transcription regulator
22678		ZFP2	ZFP2 zinc finger protein	Nucleus	other
22693		ZFP30	ZFP30 zinc finger protein	Extracellular Space	other
22695		ZFP36	ZFP36 ring finger protein	Nucleus	transcription regulator
22696		ZFP37	ZFP37 zinc finger protein	Nucleus	transcription regulator
328977		Zfp532	zinc finger protein 532	Other	other
210104		Zfp658	zinc finger protein 658	Other	other
381549		ZFP69	ZFP69 zinc finger protein	Other	other
22751		ZFP90	ZFP90 zinc finger protein	Nucleus	transcription regulator
81909		ZFPL1	zinc finger protein like 1	Cytoplasm	other
72008		ZFYVE19	zinc finger FYVE-type containing 19	Cytoplasm	other
544922		Zkscan4	zinc finger with KRAB and SCAN domains 4	Other	other
21408		ZNF354A	zinc finger protein 354A	Nucleus	transcription regulator
29813		ZNF385A	zinc finger protein 385A	Nucleus	other
241494		ZNF385B	zinc finger protein 385B	Nucleus	other
278304		ZNF385C	zinc finger protein 385C	Other	other
67235		ZNF394	zinc finger protein 394	Nucleus	transcription regulator
78619		ZNF449	zinc finger protein 449	Nucleus	transcription regulator
68910		ZNF467	zinc finger protein 467	Nucleus	other
195522		ZNF691	zinc finger protein 691	Nucleus	other
353310		ZNF703	zinc finger protein 703	Nucleus	other
209225		ZNF710	zinc finger protein 710	Nucleus	other
67109		ZNF787	zinc finger protein 787	Other	other
74464		ZSWIM5	zinc finger SWIM-type containing 5	Extracellular Space	other

## Sheet: Common human mouse signature
Core human and mouse microglia signature from microarray data
© 2000-2016 QIAGEN. All rights reserved.
ID	Flags	Symbol	Entrez Gene Name	Location	Type(s)	Drug(s)
217262		ABCA9	ATP binding cassette subfamily A member 9	Cytoplasm	transporter
18670		ABCB4	ATP binding cassette subfamily B member 4	Plasma Membrane	transporter
74104		ABCB6	ATP binding cassette subfamily B member 6 (Langereis blood group)	Cytoplasm	transporter
76192		ABHD12	abhydrolase domain containing 12	Plasma Membrane	enzyme
66610		ABI3	ABI family member 3	Plasma Membrane	other
329470		ACCS	1-aminocyclopropane-1-carboxylate synthase homolog (inactive)	Other	enzyme
11432		ACP2	acid phosphatase 2, lysosomal	Cytoplasm	phosphatase
11477		ACVR1	activin A receptor type 1	Plasma Membrane	kinase
216991		ADAP2	ArfGAP with dual PH domains 2	Cytoplasm	other
11542		ADORA3	adenosine A3 receptor	Plasma Membrane	G-protein coupled receptor	CF102, adenosine, dyphylline, aminothiadiazole, clofarabine, theophylline, caffeine
11555		ADRB2	adrenoceptor beta 2	Plasma Membrane	G-protein coupled receptor	articaine/epinephrine, bupivacaine/epinephrine, carteolol, dipivefrin, meluadrine, epinephrine/prilocaine, epinephrine/lidocaine, bedoradrine, KUL 7211, celiprolol, arformoterol, indacaterol, myogane, budesonide/formoterol, nebivolol, vilanterol, olodaterol, formoterol/mometasone furoate, glycopyrrolate/indacaterol, fluticasone furoate/vilanterol, latanoprost/timolol, umeclidinium/vilanterol, epi…
11629		AIF1	allograft inflammatory factor 1	Nucleus	other
68737		ANGEL1	angel homolog 1	Extracellular Space	other
106952		ARAP3	ArfGAP with RhoGAP domain, ankyrin repeat and PH domain 3	Cytoplasm	other
239027		ARHGAP22	Rho GTPase activating protein 22	Cytoplasm	other
544817		ARHGAP27	Rho GTPase activating protein 27	Cytoplasm	other
223666		ARHGAP39	Rho GTPase activating protein 39	Nucleus	other
70807		ARRDC2	arrestin domain containing 2	Other	other
11881		ARSB	arylsulfatase B	Cytoplasm	enzyme
11910		ATF3	activating transcription factor 3	Nucleus	transcription regulator
57370		B4GALT3	beta-1,4-galactosyltransferase 3	Cytoplasm	enzyme
56375		B4GALT4	beta-1,4-galactosyltransferase 4	Cytoplasm	enzyme
108902		B4GAT1	beta-1,4-glucuronyltransferase 1	Cytoplasm	enzyme
170770		BBC3	BCL2 binding component 3	Cytoplasm	other
71492		BBS7	Bardet-Biedl syndrome 7	Cytoplasm	other
30948		BIN1	bridging integrator 1	Nucleus	other
17060		BLNK	B-cell linker	Cytoplasm	other
12166		BMPR1A	bone morphogenetic protein receptor type 1A	Plasma Membrane	kinase
69168		BOLA1	bolA family member 1	Cytoplasm	other
74048		C10orf54	chromosome 10 open reading frame 54	Plasma Membrane	other
233913		C16orf58	chromosome 16 open reading frame 58	Other	other
69770		C19orf24	chromosome 19 open reading frame 24	Other	other
74098		C1orf123	chromosome 1 open reading frame 123	Cytoplasm	other
12259		C1QA	complement C1q A chain	Extracellular Space	peptidase
12260		C1QB	complement C1q B chain	Extracellular Space	peptidase
12262		C1QC	complement C1q C chain	Extracellular Space	peptidase
67884		C21orf2	chromosome 21 open reading frame 2	Cytoplasm	other
231807		C7orf43	chromosome 7 open reading frame 43	Other	other
223665		C8orf82	chromosome 8 open reading frame 82	Cytoplasm	other
63955		CABLES1	Cdk5 and Abl enzyme substrate 1	Nucleus	other
52163		CAMK1	calcium/calmodulin dependent protein kinase I	Cytoplasm	kinase
12335		CAPN3	calpain 3	Cytoplasm	peptidase
70829		CCDC93	coiled-coil domain containing 93	Extracellular Space	other
20293		CCL2	C-C motif chemokine ligand 2	Extracellular Space	cytokine	mimosine
20302		CCL3L3	C-C motif chemokine ligand 3 like 3	Extracellular Space	cytokine
20303		CCL4	C-C motif chemokine ligand 4	Extracellular Space	cytokine
12774		CCR5	C-C motif chemokine receptor 5 (gene/pseudogene)	Plasma Membrane	G-protein coupled receptor	maraviroc, vicriviroc, ancriviroc
54199		CCRL2	C-C motif chemokine receptor like 2	Plasma Membrane	G-protein coupled receptor
12475		CD14	CD14 molecule	Plasma Membrane	transmembrane receptor
12476		CD151	CD151 molecule (Raph blood group)	Plasma Membrane	other
102657		CD276	CD276 molecule	Plasma Membrane	other
12490		CD34	CD34 molecule	Plasma Membrane	other
12514		CD68	CD68 molecule	Plasma Membrane	other
12520		CD81	CD81 molecule	Plasma Membrane	other
12522		CD83	CD83 molecule	Plasma Membrane	transmembrane receptor
12556		CDH16	cadherin 16	Plasma Membrane	enzyme
105278		CDK20	cyclin dependent kinase 20	Nucleus	kinase
12569		CDK5R1	cyclin dependent kinase 5 regulatory subunit 1	Nucleus	kinase
74596		CDS1	CDP-diacylglycerol synthase 1	Cytoplasm	enzyme
12608		CEBPB	CCAAT/enhancer binding protein beta	Nucleus	transcription regulator
68755		CGRRF1	cell growth regulator with ring finger domain 1	Nucleus	other
72136		CHST14	carbohydrate sulfotransferase 14	Cytoplasm	enzyme
60322		CHST7	carbohydrate sulfotransferase 7	Cytoplasm	enzyme
12709		CKB	creatine kinase B	Cytoplasm	kinase
26373		CLCN7	chloride voltage-gated channel 7	Plasma Membrane	ion channel
76501		COMMD9	COMM domain containing 9	Other	other
12846		COMT	catechol-O-methyltransferase	Cytoplasm	enzyme	carbidopa/entacapone/levodopa, BIA-3-202, tolcapone, entacapone
69156		COMTD1	catechol-O-methyltransferase domain containing 1	Plasma Membrane	enzyme
66423		COPRS	coordinator of PRMT5 and differentiation stimulator	Nucleus	other
12960		CRYBB1	crystallin beta B1	Other	other
68631		CRYL1	crystallin lambda 1	Cytoplasm	enzyme
12978		CSF1R	colony stimulating factor 1 receptor	Plasma Membrane	kinase	nilotinib, sunitinib, pazopanib, quizartinib, pexidartinib, PLX7486, ARRY-382, JNJ-40346527, bosutinib, imatinib
12986		CSF3R	colony stimulating factor 3 receptor	Plasma Membrane	transmembrane receptor	cladribine/cytarabine/filgrastim, cytarabine/filgrastim/fludarabine phosphate, cladribine/cytarabine/filgrastim/mitoxantrone, clofarabine/cytarabine/filgrastim, cytarabine/filgrastim/fludarabine phosphate/idarubicin, cladribine/cytarabine/filgrastim/idarubicin, darbepoetin alfa/filgrastim, EPO/filgrastim, cladribine/cytarabine/filgrastim/idarubicin/plerixafor, clofarabine/filgrastim/idarubicin, c…
13017		CTBP2	C-terminal binding protein 2	Nucleus	transcription regulator
13019		CTF1	cardiotrophin 1	Extracellular Space	cytokine
54366		CTNNAL1	catenin alpha like 1	Plasma Membrane	other
83429		CTNS	cystinosin, lysosomal cystine transporter	Cytoplasm	transporter
19025		CTSA	cathepsin A	Cytoplasm	peptidase
13033		CTSD	cathepsin D	Cytoplasm	peptidase
56464		CTSF	cathepsin F	Cytoplasm	peptidase
13040		CTSS	cathepsin S	Cytoplasm	peptidase
80281		CTTNBP2NL	CTTNBP2 N-terminal like	Cytoplasm	other
13051		CX3CR1	C-X3-C motif chemokine receptor 1	Plasma Membrane	G-protein coupled receptor
192986		CYB5D2	cytochrome b5 domain containing 2	Extracellular Space	other
20430		CYFIP1	cytoplasmic FMR1 interacting protein 1	Cytoplasm	other
58861		CYSLTR1	cysteinyl leukotriene receptor 1	Plasma Membrane	G-protein coupled receptor	zeneca ZD 3523, montelukast, zafirlukast, pranlukast
231871		DAGLB	diacylglycerol lipase beta	Plasma Membrane	enzyme
216820		DHRS7B	dehydrogenase/reductase 7B	Other	other
56812		DNAJB2	DnaJ heat shock protein family (Hsp40) member B2	Nucleus	other
72429		DNAJC25	DnaJ heat shock protein family (Hsp40) member C25	Other	other
13423		DNASE2	deoxyribonuclease II, lysosomal	Cytoplasm	enzyme
238130		DOCK4	dedicator of cytokinesis 4	Plasma Membrane	other
57170		DOLPP1	dolichyldiphosphatase 1	Cytoplasm	enzyme
83768		DPP7	dipeptidyl peptidase 7	Cytoplasm	peptidase
240892		DUSP27	dual specificity phosphatase 27 (putative)	Other	phosphatase
67603		DUSP6	dual specificity phosphatase 6	Cytoplasm	phosphatase
13653		EGR1	early growth response 1	Nucleus	transcription regulator
13805		ENG	endoglin	Plasma Membrane	transmembrane receptor
217364		ENGASE	endo-beta-N-acetylglucosaminidase	Other	enzyme
13855		EPN2	epsin 2	Cytoplasm	other
67397		ERP29	endoplasmic reticulum protein 29	Cytoplasm	transporter
104156		ETV5	ETS variant 5	Nucleus	transcription regulator
54616		EXTL3	exostosin like glycosyltransferase 3	Cytoplasm	enzyme
16456		F11R	F11 receptor	Plasma Membrane	other
76267		FADS1	fatty acid desaturase 1	Plasma Membrane	enzyme
329739		FAM102B	family with sequence similarity 102 member B	Other	other
231717		FAM109A	family with sequence similarity 109 member A	Cytoplasm	other
73847		FAM110A	family with sequence similarity 110 member A	Other	other
68187		FAM135A	family with sequence similarity 135 member A	Other	enzyme
68176		FAM212A	family with sequence similarity 212 member A	Cytoplasm	other
66294		FAM3A	family with sequence similarity 3 member A	Extracellular Space	other
72775		FANCE	Fanconi anemia complementation group E	Nucleus	other
74202		FBLIM1	filamin binding LIM protein 1	Plasma Membrane	other
14129		FCGR1A	Fc fragment of IgG receptor Ia	Plasma Membrane	transmembrane receptor	IgG
14131		FCGR2A	Fc fragment of IgG receptor IIa	Plasma Membrane	transmembrane receptor	IgG
14158		FER	FER tyrosine kinase	Cytoplasm	kinase
225020		FEZ2	fasciculation and elongation protein zeta 2	Cytoplasm	other
26382		FGD2	FYVE, RhoGEF and PH domain containing 2	Cytoplasm	other
22379		FMNL3	formin like 3	Cytoplasm	other
209630		FRMD4A	FERM domain containing 4A	Plasma Membrane	other
14086		FSCN1	fascin actin-bundling protein 1	Cytoplasm	other
68401		G6PC3	glucose-6-phosphatase catalytic subunit 3	Cytoplasm	phosphatase
14431		GAMT	guanidinoacetate N-methyltransferase	Cytoplasm	enzyme
99326		GARNL3	GTPase activating Rap/RanGAP domain like 3	Other	other
14456		GAS6	growth arrest specific 6	Extracellular Space	growth factor
56316		GGCX	gamma-glutamyl carboxylase	Cytoplasm	enzyme	anisindione, vitamin K3
66355		GMPR	guanosine monophosphate reductase	Cytoplasm	enzyme
14676		GNA15	G protein subunit alpha 15	Plasma Membrane	enzyme
105348		GOLM1	golgi membrane protein 1	Cytoplasm	other
74498		GORASP1	golgi reassembly stacking protein 1	Cytoplasm	other
54368		GP9	glycoprotein IX platelet	Plasma Membrane	other
242691		GPATCH3	G-patch domain containing 3	Other	other
107173		GPR137	G protein-coupled receptor 137	Other	other
71862		GPR160	G protein-coupled receptor 160	Plasma Membrane	G-protein coupled receptor
23890		GPR34	G protein-coupled receptor 34	Plasma Membrane	G-protein coupled receptor
80910		GPR84	G protein-coupled receptor 84	Plasma Membrane	G-protein coupled receptor
67839		GPSM1	G-protein signaling modulator 1	Cytoplasm	other
14824		GRN	granulin	Extracellular Space	growth factor
14840		GSG1	germ cell associated 1	Cytoplasm	other
14913		GUCA1A	guanylate cyclase activator 1A	Cytoplasm	other
110006		GUSB	glucuronidase beta	Cytoplasm	enzyme
171285		HAVCR2	hepatitis A virus cellular receptor 2	Plasma Membrane	other
15199		HEBP1	heme binding protein 1	Cytoplasm	other
58180		HIC2	hypermethylated in cancer 2	Nucleus	other
50708		HIST1H1C	histone cluster 1, H1c	Nucleus	other
319181		HIST1H2BC	histone cluster 1, H2bc	Nucleus	other
15277		HK2	hexokinase 2	Cytoplasm	kinase
54486		HPGDS	hematopoietic prostaglandin D synthase	Cytoplasm	enzyme
192232		HPS4	HPS4, biogenesis of lysosomal organelles complex 3 subunit 2	Cytoplasm	other
193740		HSPA1A/HSPA1B	heat shock protein family A (Hsp70) member 1A	Cytoplasm	enzyme
16154		IL10RA	interleukin 10 receptor subunit alpha	Plasma Membrane	transmembrane receptor
16175		IL1A	interleukin 1 alpha	Extracellular Space	cytokine
16332		INPPL1	inositol polyphosphate phosphatase like 1	Cytoplasm	phosphatase
236790		INTS6L	integrator complex subunit 6 like	Nucleus	other
213119		ITGA10	integrin subunit alpha 10	Plasma Membrane	other
16403		ITGA6	integrin subunit alpha 6	Plasma Membrane	transmembrane receptor
104099		ITGA9	integrin subunit alpha 9	Plasma Membrane	other
16409		ITGAM	integrin subunit alpha M	Plasma Membrane	transmembrane receptor
16419		ITGB5	integrin subunit beta 5	Plasma Membrane	other	cilengitide
233011		ITPKC	inositol-trisphosphate 3-kinase C	Cytoplasm	kinase
16476		JUN	Jun proto-oncogene, AP-1 transcription factor subunit	Nucleus	transcription regulator
16477		JUNB	JunB proto-oncogene, AP-1 transcription factor subunit	Nucleus	transcription regulator
217826		KCNK13	potassium two pore domain channel subfamily K member 13	Plasma Membrane	ion channel
52150		KCNK6	potassium two pore domain channel subfamily K member 6	Plasma Membrane	ion channel
66839		KIAA0141	KIAA0141	Cytoplasm	other
271221		KIAA0226L	KIAA0226 like	Other	other
16581		KIFC2	kinesin family member C2	Cytoplasm	other
16600		KLF4	Kruppel like factor 4	Nucleus	transcription regulator
52855		LAIR1	leukocyte associated immunoglobulin like receptor 1	Plasma Membrane	transmembrane receptor
66508		LAMTOR1	late endosomal/lysosomal adaptor, MAPK and MTOR activator 1	Plasma Membrane	other
16795		LARGE1	LARGE xylosyl- and glucuronyltransferase 1	Cytoplasm	enzyme
16832		LDHB	lactate dehydrogenase B	Cytoplasm	enzyme
19141		LGMN	legumain	Cytoplasm	peptidase
218454		LHFPL2	lipoma HMGIC fusion partner-like 2	Other	enzyme
270084		LPCAT2	lysophosphatidylcholine acyltransferase 2	Cytoplasm	enzyme
14792		LPCAT3	lysophosphatidylcholine acyltransferase 3	Plasma Membrane	enzyme
16971		LRP1	LDL receptor related protein 1	Plasma Membrane	transmembrane receptor	paclitaxel-angiopep-2 conjugate
16973		LRP5	LDL receptor related protein 5	Plasma Membrane	transmembrane receptor
69297		LRRC46	leucine rich repeat containing 46	Other	other
227738		LRSAM1	leucine rich repeat and sterile alpha motif containing 1	Cytoplasm	enzyme
17000		LTBR	lymphotoxin beta receptor	Plasma Membrane	transmembrane receptor
17001		LTC4S	leukotriene C4 synthase	Cytoplasm	enzyme
17084		LY86	lymphocyte antigen 86	Plasma Membrane	other
17087		LY96	lymphocyte antigen 96	Plasma Membrane	transmembrane receptor
75099		LYSMD4	LysM domain containing 4	Other	other
71890		MAD2L2	MAD2 mitotic arrest deficient-like 2 (yeast)	Nucleus	enzyme
17132		MAF	MAF bZIP transcription factor	Nucleus	transcription regulator
16658		MAFB	MAF bZIP transcription factor B	Nucleus	transcription regulator
17136		MAG	myelin associated glycoprotein	Plasma Membrane	other
80884		MAGED2	MAGE family member D2	Plasma Membrane	other
230815		MAN1C1	mannosidase alpha class 1C member 1	Cytoplasm	enzyme
17179		MATK	megakaryocyte-associated tyrosine kinase	Cytoplasm	kinase
193813		MCFD2	multiple coagulation factor deficiency 2	Cytoplasm	other
20933		MED22	mediator complex subunit 22	Cytoplasm	other
17289		MERTK	MER proto-oncogene, tyrosine kinase	Plasma Membrane	kinase	cabozantinib, cabozantinib/erlotinib, MGCD516
17305		MFNG	MFNG O-fucosylpeptide 3-beta-N-acetylglucosaminyltransferase	Cytoplasm	enzyme
69900		MFSD11	major facilitator superfamily domain containing 11	Other	other
69572		MFSD3	major facilitator superfamily domain containing 3	Other	other
269181		MGAT4A	mannosyl (alpha-1,3-)-glycoprotein beta-1,4-N-acetylglucosaminyltransferase, isozyme A	Cytoplasm	enzyme
70427		MIER2	MIER family member 2	Extracellular Space	other
380718		MKS1	Meckel syndrome, type 1	Cytoplasm	other
27397		MRPL17	mitochondrial ribosomal protein L17	Cytoplasm	other
68774		MS4A6A	membrane spanning 4-domains A6A	Other	other
76467		MSRB2	methionine sulfoxide reductase B2	Nucleus	transcription regulator
102103		MTUS1	microtubule associated tumor suppressor 1	Extracellular Space	other
72543		MVB12B	multivesicular body subunit 12B	Cytoplasm	other
68515		MYADML2	myeloid associated differentiation marker like 2	Cytoplasm	other
17921		MYO7A	myosin VIIA	Cytoplasm	enzyme
109889		MZF1	myeloid zinc finger 1	Nucleus	transcription regulator
72083		MZT2A	mitotic spindle organizing protein 2A	Cytoplasm	other
27419		NAGLU	N-acetyl-alpha-glucosaminidase	Cytoplasm	enzyme
223646		NAPRT	nicotinate phosphoribosyltransferase	Cytoplasm	enzyme
67563		NARFL	nuclear prelamin A recognition factor like	Other	other
269642		NAT8L	N-acetyltransferase 8 like	Cytoplasm	enzyme
66176		NAT9	N-acetyltransferase 9 (putative)	Other	other
380969		NCKAP5L	NCK associated protein 5 like	Cytoplasm	other
17423		NDST2	N-deacetylase and N-sulfotransferase 2	Cytoplasm	enzyme
19294		NECTIN2	nectin cell adhesion molecule 2	Plasma Membrane	transmembrane receptor
66208		NENF	neudesin neurotrophic factor	Extracellular Space	growth factor
415115		NEURL2	neuralized E3 ubiquitin protein ligase 2	Cytoplasm	other
71893		NOXO1	NADPH oxidase organizer 1	Plasma Membrane	other	ecabet
13864		NR2F6	nuclear receptor subfamily 2 group F member 6	Nucleus	ligand-dependent nuclear receptor
66566		NTPCR	nucleoside-triphosphatase, cancer-related	Cytoplasm	other
77976		NUAK1	NUAK family kinase 1	Nucleus	kinase
213484		NUDT18	nudix hydrolase 18	Cytoplasm	other
320078		OLFML2B	olfactomedin like 2B	Extracellular Space	other
99543		OLFML3	olfactomedin like 3	Extracellular Space	other
109305		ORAI1	ORAI calcium release-activated calcium modulator 1	Plasma Membrane	ion channel
230751		OSCP1	organic solute carrier partner 1	Cytoplasm	other
18413		OSM	oncostatin M	Extracellular Space	cytokine
18436		P2RX1	purinergic receptor P2X 1	Plasma Membrane	ion channel
18439		P2RX7	purinergic receptor P2X 7	Plasma Membrane	ion channel
70839		P2RY12	purinergic receptor P2Y12	Plasma Membrane	G-protein coupled receptor	treprostinil, epoprostenol, cangrelor, prasugrel, ticagrelor, clopidogrel/telmisartan, (2Z)-2-[1-[(S)-(2-chlorophenyl)-methoxycarbonyl-methyl]-4-sulfanyl-3-piperidylidene]acetic acid, ticlopidine, clopidogrel
74191		P2RY13	purinergic receptor P2Y13	Plasma Membrane	G-protein coupled receptor
233571		P2RY6	pyrimidinergic receptor P2Y6	Plasma Membrane	G-protein coupled receptor
18451		P4HA1	prolyl 4-hydroxylase subunit alpha 1	Cytoplasm	enzyme
27355		PALD1	phosphatase domain containing, paladin 1	Cytoplasm	phosphatase
71904		PAQR7	progestin and adipoQ receptor family member 7	Plasma Membrane	other
18551		PCSK4	proprotein convertase subtilisin/kexin type 4	Extracellular Space	peptidase
18591		PDGFB	platelet derived growth factor subunit B	Extracellular Space	growth factor
111175		PECR	peroxisomal trans-2-enoyl-CoA reductase	Cytoplasm	enzyme
18626		PER1	period circadian clock 1	Nucleus	other	avibactam
218194		PHACTR1	phosphatase and actin regulator 1	Cytoplasm	other
104709		PIK3R6	phosphoinositide-3-kinase regulatory subunit 6	Cytoplasm	kinase
192654		PLA2G15	phospholipase A2 group XV	Cytoplasm	enzyme
18799		PLCD1	phospholipase C delta 1	Cytoplasm	enzyme
18805		PLD1	phospholipase D1	Cytoplasm	enzyme
104759		PLD4	phospholipase D family member 4	Extracellular Space	enzyme
18822		PLOD1	procollagen-lysine,2-oxoglutarate 5-dioxygenase 1	Cytoplasm	enzyme
26433		PLOD3	procollagen-lysine,2-oxoglutarate 5-dioxygenase 3	Cytoplasm	enzyme
140570		PLXNB2	plexin B2	Plasma Membrane	transmembrane receptor
18858		PMP22	peripheral myelin protein 22	Plasma Membrane	other
68273		POMGNT1	protein O-linked mannose N-acetylglucosaminyltransferase 1 (beta 1,2-)	Cytoplasm	enzyme
217734		POMT2	protein O-mannosyltransferase 2	Cytoplasm	enzyme
19015		PPARD	peroxisome proliferator activated receptor delta	Nucleus	ligand-dependent nuclear receptor	treprostinil, icosapent, GW501516, bezafibrate
19044		PPOX	protoporphyrinogen oxidase	Cytoplasm	enzyme
17872		PPP1R15A	protein phosphatase 1 regulatory subunit 15A	Cytoplasm	other
228966		PPP1R3D	protein phosphatase 1 regulatory subunit 3D	Cytoplasm	phosphatase
19128		PROS1	protein S (alpha)	Extracellular Space	other
353211		PRUNE2	prune homolog 2	Cytoplasm	other
19204		PTAFR	platelet activating factor receptor	Plasma Membrane	G-protein coupled receptor	lexipafant
19224		PTGS1	prostaglandin-endoperoxide synthase 1	Cytoplasm	enzyme	acetaminophen/pentazocine, acetaminophen/clemastine/pseudoephedrine, aspirin/butalbital/caffeine, acetaminophen/caffeine/dihydrocodeine, aspirin/hydrocodone, aspirin/oxycodone, acetaminophen/aspirin/caffeine, aspirin/pravastatin, acetaminophen/dexbrompheniramine/pseudoephedrine, aspirin/meprobamate, aspirin/caffeine/propoxyphene, aspirin/butalbital/caffeine/codeine, aspirin/caffeine/dihydrocodein…
19277		PTPRO	protein tyrosine phosphatase, receptor type O	Plasma Membrane	phosphatase
101631		PWWP2B	PWWP domain containing 2B	Nucleus	other
52055		RAB11FIP5	RAB11 family interacting protein 5	Cytoplasm	other
19376		RAB34	RAB34, member RAS oncogene family	Cytoplasm	enzyme
74760		RAB3IL1	RAB3A interacting protein like 1	Other	other
19703		RENBP	renin binding protein	Cytoplasm	enzyme
67442		RETSAT	retinol saturase	Cytoplasm	enzyme
67865		RGS10	regulator of G-protein signaling 10	Cytoplasm	other
279766		RHBDD3	rhomboid domain containing 3	Other	other
11852		RHOB	ras homolog family member B	Cytoplasm	enzyme
75695		RILPL1	Rab interacting lysosomal protein like 1	Cytoplasm	other
74030		RIN2	Ras and Rab interactor 2	Cytoplasm	other
71956		RNF135	ring finger protein 135	Cytoplasm	enzyme
68846		RNF208	ring finger protein 208	Other	enzyme
67795		RNLS	renalase, FAD dependent amine oxidase	Extracellular Space	enzyme
20111		RPS6KA1	ribosomal protein S6 kinase A1	Cytoplasm	kinase
74370		RPTOR	regulatory associated protein of MTOR complex 1	Cytoplasm	other
101122		RPUSD3	RNA pseudouridylate synthase domain containing 3	Other	other
104001		RTN1	reticulon 1	Cytoplasm	other
100213		RUSC2	RUN and SH3 domain containing 2	Cytoplasm	other
58198		SALL1	spalt like transcription factor 1	Nucleus	transcription regulator
107767		SCAMP1	secretory carrier membrane protein 1	Cytoplasm	transporter
74136		SEC14L1	SEC14 like lipid binding 1	Cytoplasm	transporter
20317		SERPINF1	serpin family F member 1	Extracellular Space	other
20393		SGK1	serum/glucocorticoid regulated kinase 1	Cytoplasm	kinase
105835		SGSM3	small G protein signaling modulator 3	Plasma Membrane	other
231147		SH3TC1	SH3 domain and tetratricopeptide repeats 1	Extracellular Space	other
244668		SIPA1L2	signal induced proliferation associated 1 like 2	Other	other
19261		SIRPA	signal regulatory protein alpha	Plasma Membrane	phosphatase
18173		SLC11A1	solute carrier family 11 member 1	Plasma Membrane	transporter
65221		SLC15A3	solute carrier family 15 member 3	Cytoplasm	transporter
104681		SLC16A6	solute carrier family 16 member 6	Plasma Membrane	transporter
76306		SLC18B1	solute carrier family 18 member B1	Other	other
20512		SLC1A3	solute carrier family 1 member 3	Plasma Membrane	transporter	riluzole
59049		SLC22A17	solute carrier family 22 member 17	Plasma Membrane	transporter
73095		SLC25A42	solute carrier family 25 member 42	Cytoplasm	transporter
56017		SLC2A8	solute carrier family 2 member 8	Plasma Membrane	transporter
74919		SLC35F6	solute carrier family 35 member F6	Cytoplasm	other
215335		SLC36A1	solute carrier family 36 member 1	Plasma Membrane	transporter
56857		SLC37A2	solute carrier family 37 member 2	Cytoplasm	transporter
53945		SLC40A1	solute carrier family 40 member 1	Plasma Membrane	transporter
71699		SLC41A3	solute carrier family 41 member 3	Plasma Membrane	transporter
20540		SLC7A7	solute carrier family 7 member 7	Plasma Membrane	transporter
50934		SLC7A8	solute carrier family 7 member 8	Plasma Membrane	transporter
101488		SLCO2B1	solute carrier organic anion transporter family member 2B1	Plasma Membrane	transporter
108115		SLCO4A1	solute carrier organic anion transporter family member 4A1	Plasma Membrane	transporter
17130		SMAD6	SMAD family member 6	Nucleus	transcription regulator
68859		SMIM1	small integral membrane protein 1 (Vel blood group)	Cytoplasm	other
228608		SMOX	spermine oxidase	Cytoplasm	enzyme
76167		SNRNP35	small nuclear ribonucleoprotein U11/U12 subunit 35	Nucleus	other
20648		SNTA1	syntrophin alpha 1	Plasma Membrane	other
69226		SNX24	sorting nexin 24	Other	transporter
12702		SOCS3	suppressor of cytokine signaling 3	Cytoplasm	phosphatase
320706		SOGA1	suppressor of glucose, autophagy associated 1	Extracellular Space	other
20661		SORT1	sortilin 1	Plasma Membrane	G-protein coupled receptor
432572		SPECC1	sperm antigen with calponin homology and coiled-coil domains 1	Nucleus	other
20732		SPINT1	serine peptidase inhibitor, Kunitz type 1	Extracellular Space	other
68166		SPIRE1	spire type actin nucleation factor 1	Cytoplasm	other
14794		SPSB2	splA/ryanodine receptor domain and SOCS box containing 2	Other	other
59010		SQRDL	sulfide quinone reductase-like (yeast)	Cytoplasm	enzyme
70118		SRRD	SRR1 domain containing	Other	other
20454		ST3GAL5	ST3 beta-galactoside alpha-2,3-sialyltransferase 5	Cytoplasm	enzyme
54613		ST3GAL6	ST3 beta-galactoside alpha-2,3-sialyltransferase 6	Cytoplasm	enzyme
20448		ST6GALNAC4	ST6 N-acetylgalactosaminide alpha-2,6-sialyltransferase 4	Cytoplasm	enzyme
192187		STAB1	stabilin 1	Plasma Membrane	transporter
269209		STK36	serine/threonine kinase 36	Cytoplasm	kinase
67902		SUMF2	sulfatase modifying factor 2	Cytoplasm	other
72536		TAGAP	T-cell activation RhoGTPase activating protein	Cytoplasm	other
21349		TAL1	TAL bHLH transcription factor 1, erythroid differentiation factor	Nucleus	transcription regulator
21391		TBXAS1	thromboxane A synthase 1	Plasma Membrane	enzyme	ridogrel
237052		TCEAL1	transcription elongation factor A like 1	Nucleus	transcription regulator
21452		TCN2	transcobalamin 2	Extracellular Space	transporter
21685		TEF	TEF, PAR bZIP transcription factor	Nucleus	transcription regulator
209446		TFE3	transcription factor binding to IGHM enhancer 3	Nucleus	transcription regulator
21812		TGFBR1	transforming growth factor beta receptor 1	Plasma Membrane	kinase	galunisertib, TEW-7197
73122		TGFBRAP1	transforming growth factor beta receptor associated protein 1	Other	other
106759		TICAM1	toll like receptor adaptor molecule 1	Nucleus	other
21858		TIMP2	TIMP metallopeptidase inhibitor 2	Extracellular Space	other
57813		TK2	thymidine kinase 2, mitochondrial	Cytoplasm	kinase
70549		TLN2	talin 2	Nucleus	other
21898		TLR4	toll like receptor 4	Plasma Membrane	transmembrane receptor	resatorvid, OM 174 lipid
209760		TMC7	transmembrane channel like 7	Other	other
17083		TMED1	transmembrane p24 trafficking protein 1	Extracellular Space	transporter
68539		TMEM109	transmembrane protein 109	Cytoplasm	other
231633		TMEM119	transmembrane protein 119	Cytoplasm	other
51875		TMEM141	transmembrane protein 141	Other	other
70209		TMEM143	transmembrane protein 143	Cytoplasm	other
232086		TMEM150A	transmembrane protein 150A	Plasma Membrane	other
103765		TMEM17	transmembrane protein 17	Extracellular Space	other
226351		TMEM185B	transmembrane protein 185B	Other	other
67893		TMEM86A	transmembrane protein 86A	Other	other
21926		TNF	tumor necrosis factor	Extracellular Space	cytokine	adalimumab, etanercept, infliximab, certolizumab, golimumab, infliximab/methotrexate, dexamethasone/thalidomide, dexamethasone/pomalidomide, cyclophosphamide/dexamethasone/thalidomide, golimumab/methotrexate, bortezomib/dexamethasone/thalidomide, rituximab/thalidomide, bortezomib/thalidomide, prednisone/thalidomide, adalimumab/methotrexate, pomalidomide, thalidomide
94185		TNFRSF21	TNF receptor superfamily member 21	Plasma Membrane	transmembrane receptor
216964		TP53I13	tumor protein p53 inducible protein 13	Other	other
83433		TREM2	triggering receptor expressed on myeloid cells 2	Plasma Membrane	transmembrane receptor
71326		TREML1	triggering receptor expressed on myeloid cells like 1	Plasma Membrane	other
93679		TRIM8	tripartite motif containing 8	Nucleus	other
14605		TSC22D3	TSC22 domain family member 3	Nucleus	transcription regulator
64540		TSPAN4	tetraspanin 4	Plasma Membrane	other
73710		TUBB2B	tubulin beta 2B class IIb	Cytoplasm	other
224648		UHRF1BP1	UHRF1 binding protein 1	Other	other
29869		ULK2	unc-51 like autophagy activating kinase 2	Cytoplasm	kinase
53376		USP2	ubiquitin specific peptidase 2	Cytoplasm	peptidase
238328		VASH1	vasohibin 1	Extracellular Space	other
27973		VKORC1	vitamin K epoxide reductase complex subunit 1	Cytoplasm	enzyme	acenocoumarol, phenprocoumon, phenindione, dicumarol, warfarin, vitamin K3
228545		VPS18	VPS18, CORVET/HOPS core subunit	Cytoplasm	transporter
71446		WRB	tryptophan rich basic protein	Extracellular Space	other
381560		XKR8	XK related 8	Plasma Membrane	other
103284		ZC3H10	zinc finger CCCH-type containing 10	Other	other
142682		ZCCHC14	zinc finger CCHC-type containing 14	Other	other
224454		ZDHHC14	zinc finger DHHC-type containing 14	Cytoplasm	enzyme
11906		ZFHX3	zinc finger homeobox 3	Nucleus	transcription regulator
22693		ZFP30	ZFP30 zinc finger protein	Extracellular Space	other
22695		ZFP36	ZFP36 ring finger protein	Nucleus	transcription regulator
381549		ZFP69	ZFP69 zinc finger protein	Other	other
22751		ZFP90	ZFP90 zinc finger protein	Nucleus	transcription regulator
81909		ZFPL1	zinc finger protein like 1	Cytoplasm	other
72008		ZFYVE19	zinc finger FYVE-type containing 19	Cytoplasm	other
21408		ZNF354A	zinc finger protein 354A	Nucleus	transcription regulator
29813		ZNF385A	zinc finger protein 385A	Nucleus	other
67235		ZNF394	zinc finger protein 394	Nucleus	transcription regulator
68910		ZNF467	zinc finger protein 467	Nucleus	other
195522		ZNF691	zinc finger protein 691	Nucleus	other
353310		ZNF703	zinc finger protein 703	Nucleus	other
67109		ZNF787	zinc finger protein 787	Other	other

## Sheet: Clusters mouse
Clusters of genes from mouse signature from microarray data
gene	cluster
0610009O20Rik	1
0610037L13Rik	2
1600002K03Rik	3
1810011H11Rik	4
1810043G02Rik	1
2310061J03Rik	3
2610528A11Rik	4
2700046G09Rik	2
2810025M15Rik	5
4632428N05Rik	4
4930474M22Rik	3
4930515G01Rik	3
4930563E22Rik	4
5031414D18Rik	4
6330419J24Rik	1
9430077A04Rik	3
Abca9	1
Abcb4	4
Abcb6	4
Abcc3	1
Abcd2	1
Abhd12	1
Abi3	2
Accs	4
Acn9	3
Acp2	4
Acvr1	4
Acvr2b	4
Adam3	5
Adap2	4
Adora3	4
Adprhl1	3
Adrb2	4
AF251705	4
Aif1	4
Akr1b10	4
Aldh1l2	1
Alyref2	3
Angel1	3
Angptl6	3
Anks1b	2
Anks6	4
Anxa3	4
Apbb2	4
Arap3	4
Arhgap22	4
Arhgap27	4
Arhgap39	4
Arhgef4	1
Arrdc2	4
Arsb	1
Asph	4
Atf3	1
B3galnt1	1
B3gnt1	4
B4galt3	4
B4galt4	2
Bbc3	1
Bbs7	4
BC017158	3
BC037034	4
Bco2	4
Bin1	4
Blnk	4
Bmpr1a	3
Bola1	3
Bsn	2
C030006K11Rik	3
C1qa	4
C1qb	1
C1qc	1
Cables1	4
Camk1	1
Camk2n2	5
Capn3	4
Ccdc93	1
Ccl12	1
Ccl2	5
Ccl3	1
Ccl4	1
Ccl9	1
Ccr5	4
Ccrl2	1
Cd14	4
Cd151	4
Cd276	4
Cd33	4
Cd34	2
Cd68	1
Cd81	4
Cd83	1
Cd9	4
Cdh16	3
Cdk20	5
Cdk5r1	4
Cdkn1c	5
Cds1	4
Cebpb	1
Cgrrf1	4
Chst1	4
Chst14	1
Chst7	2
Ciart	1
Cib2	4
Ckb	3
Clcn7	1
Clec5a	2
Clgn	4
Cmtm4	3
Cmtm8	4
Cnnm2	4
Commd9	5
Comt	4
Comtd1	2
Coprs	5
Cracr2b	4
Cryba4	1
Crybb1	1
Cryl1	4
Csf1r	4
Csf3r	4
Ctbp2	1
Ctf1	3
Ctnnal1	2
Ctns	1
Ctsa	1
Ctsd	4
Ctsf	1
Ctss	4
Cttnbp2nl	4
Cx3cr1	4
Cyb5d2	4
Cyfip1	1
Cyp4f13	4
Cysltr1	4
Daglb	4
Ddx26b	1
Dennd2c	4
Dhrs7b	2
Dlg3	2
Dnajb13	5
Dnajb2	4
Dnajc25	2
Dnase2a	1
Dock4	4
Dolpp1	3
Dpp7	5
Dst	4
Dtx4	4
Dusp27	1
Dusp6	1
Dusp7	4
Egr1	1
Elavl4	5
Emr1	1
Eng	2
Engase	4
Epn2	2
Erp29	3
Etv1	1
Etv5	4
Extl3	4
F11r	4
F9	4
Fads1	1
Fam102b	4
Fam109a	2
Fam110a	4
Fam135a	4
Fam212a	3
Fam213b	5
Fam3a	4
Fance	2
Fblim1	1
Fbxo36	3
Fcgr1	4
Fcgr3	1
Fcrls	1
Fert2	5
Fez2	4
Fgd2	4
Fhod1	4
Fkbpl	3
Fmnl3	4
Frmd4a	4
Frmd4b	3
Fscn1	2
Fut10	2
G6pc3	4
Gab1	4
Gamt	5
Garnl3	4
Gas6	5
Gcnt1	4
Gdf9	2
Ggcx	4
Gm10845	4
Gm1587	3
Gm4788	1
Gm4980	4
Gm5617	5
Gm6583	3
Gmpr	4
Gna15	4
Golm1	4
Gorasp1	3
Gp9	2
Gpatch3	1
Gpr137	4
Gpr155	4
Gpr157	5
Gpr160	1
Gpr34	4
Gpr84	4
Gpsm1	4
Grn	1
Gsg1	4
Gtf2h2	4
Guca1a	5
Gusb	5
Havcr2	4
Hebp1	1
Hemk1	2
Hfe	1
Hic2	3
Hist1h1c	1
Hist1h2bg	4
Hk2	4
Hoxa13	3
Hpgd	4
Hpgds	1
Hpn	3
Hps4	4
Hsd17b1	2
Hspa1a	1
Hspb3	2
Hyi	4
Hykk	4
Iba57	3
Igdcc3	3
Il10ra	4
Il1a	1
Il1rl2	4
Inafm2	2
Inppl1	5
Iqsec2	2
Itga10	3
Itga6	1
Itga9	4
Itgam	4
Itgb5	4
Itpkc	2
Jun	1
Junb	1
Kbtbd7	2
Kcnk13	4
Kcnk6	4
Kcp	4
Kctd21	4
Kifc2	4
Klc4	4
Klf4	1
Lair1	4
Lamtor1	3
Large	4
Ldhb	4
Lefty1	4
Leng9	2
Lgmn	1
Lhfpl2	4
Liph	4
Lonrf3	4
Lpcat2	4
Lpcat3	4
Lrig3	4
Lrp1	4
Lrp5	2
Lrrc46	3
Lrrc51	2
Lrsam1	4
Ltbr	1
Ltc4s	4
Ly86	4
Ly96	4
Lysmd4	5
Lyzl4	4
Lzts3	4
Mad2l2	3
Maf	5
Mafb	2
Mag	4
Maged2	5
Magi1	2
Man1c1	1
Matk	4
Mcfd2	1
Med22	4
Mertk	4
Mfng	2
Mfsd11	1
Mfsd3	3
Mgat4a	4
Mid1	3
Mief2	1
Mier2	2
Mks1	4
Mmp28	3
Mpv17l	4
Mras	4
Mrgprg	3
Mrpl17	3
Ms4a6d	5
Msrb2	2
Mtus1	2
Mtus2	3
Mvb12b	4
Myadml2	4
Mycbpap	5
Myo1b	2
Myo7a	5
Mzf1	3
Mzt2	2
Nacc2	1
Naglu	4
Naprt	1
Narfl	3
Nat8l	1
Nat9	4
Nckap5l	4
Ndst2	4
Nenf	1
Neurl2	3
Nol4l	1
Noxo1	4
Nr2f6	1
Ntpcr	4
Nuak1	4
Nudt18	4
Olfml2b	4
Olfml3	4
Ophn1	4
Orai1	4
Oscp1	2
Osm	1
P2rx1	3
P2rx7	1
P2ry12	4
P2ry13	4
P2ry6	1
P4ha1	2
Pald1	4
Paqr7	1
Pcsk4	3
Pdgfb	4
Pecr	2
Per1	1
Phactr1	1
Phyhd1	4
Pik3r6	4
Pla2g15	4
Plcb3	4
Plcd1	4
Pld1	4
Pld4	4
Plod1	1
Plod3	2
Plxnb2	1
Plxnb3	1
Pmp22	4
Pnma2	5
Pnp	4
Pomgnt1	1
Pomt2	3
Ppard	3
Ppcdc	4
Ppox	4
Ppp1r15a	1
Ppp1r3b	4
Ppp1r3d	4
Ppp1r9a	4
Pros1	4
Prpf40b	4
Prr18	4
Prune2	1
Ptafr	4
Ptgs1	4
Ptpro	4
Pvrl2	1
Pwwp2b	3
Pxt1	3
Rab11fip5	1
Rab34	1
Rab39	2
Rab3il1	1
Rapgef5	4
Rapsn	1
Rasgrp3	4
Rasl2-9	4
Rbbp9	2
Rdh5	2
Renbp	5
Retsat	3
Rffl	4
Rgs10	4
Rgs7bp	5
Rhbdd3	3
Rhob	1
Rhobtb1	4
Ric3	2
Rilp	5
Rilpl1	4
Rin2	1
Rnf135	2
Rnf208	5
Rnls	3
Rps4l	3
Rps6ka1	2
Rptor	4
Rpusd3	3
Rtn1	4
Rusc2	1
Sall1	4
Sall3	4
Scamp1	1
Scamp5	1
Scoc	4
Sec14l1	4
Sema4g	4
Sepp1	1
Serpine2	1
Serpinf1	2
Sgk1	4
Sgsm3	3
Sh2b2	4
Sh3tc1	2
Shroom1	2
Siglech	4
Sipa1l2	4
Sirpa	4
Slamf9	4
Slc11a1	4
Slc12a2	1
Slc15a3	1
Slc16a13	3
Slc16a6	2
Slc18b1	4
Slc1a3	2
Slc22a17	4
Slc24a3	4
Slc25a42	1
Slc2a8	1
Slc35f6	1
Slc36a1	3
Slc37a2	1
Slc39a12	4
Slc40a1	5
Slc41a3	4
Slc46a1	4
Slc7a7	1
Slc7a8	4
Slco2b1	4
Slco4a1	2
Smad6	2
Smim1	5
Smox	4
Snora70	4
Snrnp35	3
Snta1	1
Snx24	5
Socs3	1
Soga1	4
Sort1	4
Sparc	4
Specc1	1
Spint1	4
Spire1	4
Spsb1	4
Spsb2	3
Sqrdl	1
Srpk3	4
Srrd	3
St3gal5	4
St3gal6	2
St6galnac4	4
Stab1	5
Stk36	5
Sult1a1	4
Sumf2	3
Syt9	3
Tagap	1
Tal1	4
Tbxas1	4
Tceal1	4
Tcn2	1
Tef	4
Tfe3	4
Tgfbr1	4
Tgfbrap1	1
Tha1	4
Ticam1	3
Timp2	1
Tk2	4
Tln2	5
Tlr13	4
Tlr2	1
Tlr4	1
Tmc7	4
Tmed1	3
Tmem100	4
Tmem109	2
Tmem119	4
Tmem135	4
Tmem141	1
Tmem143	3
Tmem150a	4
Tmem17	3
Tmem185b	2
Tmem198b	4
Tmem86a	4
Tnf	1
Tnfrsf21	4
Trcg1	3
Trem2	4
Treml1	2
Trf	1
Trim47	1
Trim8	1
Trp53i13	2
Tsc22d3	1
Tspan4	2
Tubb2b	5
Uhrf1bp1	4
Ulk2	1
Usp2	4
Vash1	4
Vkorc1	4
Vps18	4
Whrn	4
Wrb	3
Wtip	1
Xkr8	2
Zc3h10	3
Zcchc14	1
Zdhhc14	1
Zfhx3	4
Zfp2	3
Zfp30	4
Zfp354a	2
Zfp36	1
Zfp37	2
Zfp385a	3
Zfp385b	3
Zfp385c	2
Zfp449	1
Zfp467	4
Zfp532	4
Zfp658	4
Zfp69	2
Zfp691	4
Zfp703	5
Zfp710	4
Zfp787	2
Zfp90	1
Zfpl1	3
Zfyve19	2
Zkscan14	2
Zkscan4	4
Zswim5	4

## Sheet: Sensome genes
Sensome gene expression in prenatal human microglia from microarray data
	14 weeks (1)	14 weeks (2)	14+2 weeks	15+1 weeks (2)	16+2 weeks	16+5 weeks	16 weeks	20 weeks	19+5 weeks	23+3
CD79B	211.124	98.4265	84.461	86.5672	95.1149	90.8201	87.6487	86.5968	93.2953	77.067
LTF	91.1043	80.9574	77.7267	99.5448	71.1768	91.8102	79.4791	91.6616	87.7466	104.944
TMEM37	66.7052	65.4516	67.4317	64.2437	64.9174	62.2991	63.1452	68.5789	67.702	65.7919
LY86	12083.1	13699.5	15147.4	11296.3	14646.2	12910.7	14543.9	9898.1	16721.7	15260.6
LILRA5	91.8989	69.1124	80.0595	66.011	74.9572	73.3512	77.8187	82.9587	73.3878	67.6181
LILRA5.1	91.8989	69.1124	80.0595	66.011	74.9572	73.3512	77.8187	82.9587	73.3878	67.6181
P2RY12	4561.58	5767.56	4741.71	3918.44	6213.13	5151.34	3611.38	4879.96	3806.89	4382.63
P2RY13	6274.06	8038.44	7572.01	5450.6	5661.52	8143.46	7389.34	5675.55	8096.98	8499.35
P2RY6	431.003	212.903	203.287	194.411	205.35	224.684	130.606	194.638	115.816	215.672
GPR34	511.743	542.105	482.354	386.319	523.72	658.573	704.228	469.183	699.554	527.163
ADORA3	6014.16	7016.28	4190.88	3495.83	8000.58	8657.11	6000.97	8695.95	5614.78	6756.96
ENTPD1	9917.04	9450.26	10539.3	7390.6	8012.93	11414.8	7415.67	8850.67	7438.54	7007.64
TMEM173	3864.06	4684.64	3570.53	3182.98	4072.21	3856.38	3716.12	2318.23	3461.77	4107.29
CSF1R	43184.7	42568.6	37446.7	41135.2	39637.3	38224.2	42241.8	42568.6	42568.6	45864.7
CSF3R	6051.27	5991.14	5486.86	4564.5	4979.02	6910.85	6950.76	3920.29	5120.56	4738.95
TGFBR1	252.238	255.664	197.643	197.385	271.52	266.05	261.45	219.49	228.777	248.442
TGFBR2	2494.45	2243.42	2218.49	1957.87	3619.2	3655.73	3659.21	2810.93	3504.37	3326.7
IFNGR1	22835.1	18695.7	21524.8	18066.4	22011.8	27629.2	29837.6	17867.5	23599.4	18122.5
IL10RA	1581.22	2172.97	1709.27	1653.82	1664.69	1761.69	1894.41	2010.38	2577.11	3372.89
IL6R	182.863	204.698	275.667	202.611	176.668	263.402	174.785	176.658	128.335	152.769
IL21R	83.0786	137.939	82.9065	104.339	112.546	87.5531	221.752	79.7661	95.9662	79.4609
TNFRSF1B	3900.03	3386.61	2745.12	2997.18	3378.32	4693.63	4885.26	3654.51	5706.12	4000
CX3CR1	13320.9	12102.7	11328.9	8646.33	11415.3	13079.6	12684.2	9230.2	11390	11216.7
CCR5	79.2014	73.4197	74.6889	64.3649	78.0795	71.6273	79.2602	71.6111	77.5088	72.9688
C3AR1	1924.98	1708.4	2333.38	1495.16	1476.08	2047.84	1967.27	2233.91	2833.39	2055.81
PTAFR	5361.99	6796.76	4826.21	4431.66	6247.86	2819.8	3842.34	3353.16	4000	3587.29
C5AR2	127.937	79.1296	196.649	138.845	155.196	160.549	115.959	213.064	116.409	66.4724
CMKLR1	155.928	201.451	197.18	116.147	228.933	216.093	210.996	183.617	180.835	283.868
CYSLTR1	748.392	811.382	688.01	467.366	944.454	874.875	803.626	904.018	434.986	822.866
CCRL2	93.7509	92.7094	84.8785	94.5638	90.2798	83.5347	98.8493	105.562	110.818	92.6896
CMTM6	971.151	1118.84	1085.75	701.193	1418.15	1061.03	831.073	899.83	1186.57	1131.54
C5AR1	753.572	541.421	1038.63	520.333	528.763	637.458	1035.61	1597.37	1403.22	1219.49
FCGR2A	2495.12	1788.12	2344.76	2263.06	2885.94	3675.51	3208.55	3046.53	3938.71	2431.84
FCER1G	513.996	677.203	437.159	855.771	507.659	427.103	583.875	1019.68	596.363	761.25
FCGR2B	94.4072	87.7723	96.0751	93.8449	87.5106	141.357	96.2695	99.98	95.9098	92.2622
FCGR1A	1355.2	842.23	1683.91	866.779	897.423	1050.88	1350.76	1255.34	1298.37	1167.63
CMTM7	3328.04	3226.16	3019.03	2737.89	3293.14	3653.4	3574.83	3231.55	3408.71	3086.73
FCRL1	66.5463	65.9846	71.8632	69.5807	63.2249	65.2534	61.4989	68.5215	76.7788	68.2713
FCGR3A	102.591	113.103	107.585	96.2849	83.9663	89.9959	81.3525	87.0172	91.0595	95.0932
SELPLG	96.7916	99.6836	114.178	82.5924	151.286	109.038	89.8309	132.234	91.28	196.998
CD68	8344.2	6870.63	8163.63	5590.12	7737.49	8709.44	7447.23	8338.92	9184.92	9016.32
TREM2	3932.92	3502.92	3997.78	3153.31	2419.56	3432.94	3424.9	5206.04	3768.94	4826.21
CD180	221.85	223.188	227.736	139.67	183.088	195.429	228.284	222.929	183.088	179.11
TLR2	53.1626	58.5849	63.1352	103.043	68.9718	87.3414	75.3597	155.196	311.834	193.744
CD37	255.099	229.772	237.281	199.813	228.536	278.681	215.492	208.899	309.018	192.348
TLR7	6560.73	5010.15	5097.06	3955.4	6168.7	5406.91	7635.28	5025.42	7578.06	5779.66
CD14	6294.6	3348.41	5047.85	4264.53	7152.17	8324.6	11103.9	11090.6	18189.3	11361.6
TLR4	5412.36	4813.44	5965.14	5274.86	6083.22	4036.46	5847.95	3311.63	2945.8	3316.7
CLEC5A	55.982	63.1014	52.449	67.1395	56.6741	67.744	70.1652	57.3024	63.3215	59.0473
HAVCR2	26585.4	25642.3	27356.4	18842.6	25556.2	29837.6	28581.9	25021.6	25483.2	25483.2
CLEC7A	63.7614	67.2963	88.1217	69.7714	60.4436	63.7279	81.8023	101.717	103.271	83.5802
CXCL16	8865.07	9886.12	10432	7910.24	10244.2	12128.6	12181.4	13002.9	13410.4	12910.7
CD48	349.397	778.378	264.783	112.725	285.314	237.091	151.192	279.769	134.113	63.3194
CD74	1525.65	1660.63	1482.39	1159.7	1638.72	1227.59	1342.06	1934.06	2792.51	1072.79
UPK1B	79.7492	81.3217	76.9112	78.8153	69.5389	78.323	71.1022	83.8868	68.6574	76.931
TLR1	2372.68	3304.72	3437.92	2668.1	3057.63	2057.65	4291.9	3437.92	3879.7	4974.68
PILRA	158.356	181.728	160.684	157.581	189.847	199.236	196.943	299.85	486.895	317.323
TLR6	1370.05	1402.58	1973.55	973.485	1203.2	1669.48	2117.25	1833.16	1511.3	2254.22
ITGAM	5366.03	5888.64	5546.61	4809.08	5937.43	6041.27	4648.43	4296.47	5034.73	4809.08
ITGB2	34897.6	32606.9	41391.5	29593.7	40634.9	39014.9	35830.4	34508.4	33676.6	33872.9
ITGB5	5448.36	6797.57	6407.79	4672.31	5449.49	6439.72	5509.96	6178.38	7667.85	6552.37
EMR1	65.309	63.9715	63.3558	63.5877	53.4276	59.5066	61.5949	59.8568	66.5916	58.6266
ECSCR	70.9005	78.5564	74.1929	78.6648	71.8154	74.4945	67.0265	73.146	84.4047	75.6478
LAIR1	19496	18466.7	18659.9	18866.5	21420.2	18462.4	17418.4	19731.6	19292.4	20844.9
SLCO2B1	22342.7	22104	21407.7	16495.9	24916.4	24289	24994.2	16874.6	22204.2	23437.8
SLC2A5	1017.28	1102.33	727.314	928.188	2512.67	1446.46	1747.92	5626.09	3045.12	2306.75
LGALS9B	73.5336	78.668	80.9946	66.9744	79.2416	76.8493	76.3798	75.9905	76.2636	80.6719
GPR183	1829.03	2247.98	4017.61	1865.4	1440.46	1500.71	3011.17	5289.27	4524.36	5756.29
GPR183.1	1829.03	2247.98	4017.61	1865.4	1440.46	1500.71	3011.17	5289.27	4524.36	5756.29
GPR84	1513.75	709.098	1128.92	696.29	478.662	393.53	589.188	695.578	771.464	742.692
SLC7A7	8246.85	5870.89	5931.74	6291.78	7230.04	7496.62	7198.79	7390.6	7737.67	7784.07
SIGLEC8	1765.18	952.611	938.793	1002.56	1049.03	2480.71	1848.64	1851.54	2106.9	1510.66
SLC16A3	8775.11	12613	4773.86	3495.36	6954.61	6269.68	4043.98	3456.86	4451.54	9488.87
ICAM1	445.736	227.636	369.5	266.594	288.563	247.214	436.035	493.178	528.239	457.825
ICAM4	80.1502	98.7757	75.4671	90.5224	78.2327	80.6641	81.6694	77.0349	108.877	86.3185
CD84	258.221	187.008	248.492	264.35	221.793	273.354	188.994	468.411	230.342	288.954
LAG3	370.32	299.664	249.847	180.546	227.144	215.457	467.54	220.272	1389.44	235.34
CD86	2906.71	2986.68	3480.85	2540.39	2102.29	3968.3	3083.42	3293.61	4122.62	3456.05
PTPRC	64.2683	66.2867	68.698	68.0159	67.6654	71.9041	71.8716	66.1955	66.787	72.6482
TYROBP	13966.1	14146.9	14575.5	13311.3	12060.9	15225.7	12777.4	13570.3	16655.7	15416.5
TNFRSF13B	61.8442	65.0875	69.4486	67.6817	59.0789	70.7509	76.4243	68.973	73.1475	62.6459
CD22	100.229	76.0005	92.4198	100.598	89.6052	79.4513	91.1537	89.4993	85.1515	88.1701
TMEM119	15507.2	13913.7	20335.3	14685.8	16470.3	20109.2	13992.6	14341.8	14193.9	14251.5
CD53	7628.16	7509.12	7754.94	5453.67	6508.52	8105.41	8331.89	6943.91	8125.41	7530.21
C10orf54	6026.79	6092.87	8746.19	4830.4	9917.04	9600.07	5573.39	7727.68	11616.7	8047.67
SLAMF9	66.6748	74.2441	77.243	69.9044	84.1033	85.488	85.9214	64.9638	99.442	83.5441
C1orf162	3117.24	1586.99	3636.59	2459.52	2979.57	3647.67	2892.97	4300.16	3908.23	3321.92
CLEC4A	520.977	297.977	198.081	265.595	214.023	261.204	483.362	249.959	656.248	311.986
CLEC4C	62.3267	68.382	68.3015	73.1366	71.1921	71.0821	77.6939	72.0196	70.7246	63.947
TMEM8C	78.5511	70.0685	70.6925	70.5966	65.143	70.3492	77.5146	72.4195	67.2991	69.7539
GPR160	113.816	86.5414	89.5276	114.749	103.471	89.4717	103.669	89.72	107.432	137.983
CD101	82.9084	101.92	74.2237	60.9532	90.4821	80.4591	75.635	72.9667	68.6798	71.3615
